# Supplementary material for: Revealing the Role of Beesioside O from Actaea vaginata for the Treatment of Breast Cancer Using Network Pharmacology, Molecular Docking, and Molecular Dynamics Simulation
Source: Int J Mol Sci. 2025 Mar 4;26(5):2283. doi: 10.3390/ijms26052283 (PMC11899959; doi:10.3390/ijms26052283)
Supplement: Supplementary file 1 [file ijms-26-02283-s001.zip]

Archive with 10 entries (10 files):
- S1 Cartesian coordinates of BO’s atoms.pdf
- S10 The KEGG Pathway of overlapping targets.xlsx
- S2 Three dimensional structure of BO.pdb
- S3 The Biological Processes of BRCA.xlsx
- S4 The Molecular Functions of BRCA.xlsx
- S5 The Cellular Components of BRCA.xlsx
- S6 The KEGG Pathway analysis of BRCA.xlsx
- S7 Predicting targets of Beesioside O.xlsx
- S8 Beesioside O-BRCA overlapping targets.xlsx
- S9 The Biological Processes of overlapping targets.xlsx
