# Supplementary material for: Revealing the Role of Beesioside O from Actaea vaginata for the Treatment of Breast Cancer Using Network Pharmacology, Molecular Docking, and Molecular Dynamics Simulation
Source: Int J Mol Sci. 2025 Mar 4;26(5):2283. doi: 10.3390/ijms26052283 (PMC11899959; doi:10.3390/ijms26052283)
Supplement: Supplementary file 1 [file ijms-26-02283-s001.zip › S10 The KEGG Pathway of overlapping targets.xlsx]

## Sheet: Sheet1
Category	Term		Count	%	PValue	Genes	List Total	Pop Hits	Pop Total	Fold Enrichment	Bonferroni	Benjamini	FDR
KEGG_PATHWAY	hsa05215	Prostate cancer	18	10	9.23607e-13	PDGFRB, PDGFRA, HSP90AA1, MAP2K2, HSP90AB1, PDPK1, MMP3, PIK3CD, PIK3CB, PIK3R1, MMP9, MTOR, NFKB1, AR, PIK3CA, CCNE1, PLAU, RAF1	158	98	8865	10.305476621028157	2.456761460933876E-10	2.456795911584578E-10	1.533188426026466E-10
KEGG_PATHWAY	hsa04080	Neuroactive ligand-receptor interaction	29	16.1111	4.2583e-11	CHRM2, OPRD1, CHRM1, PTGER2, CHRM4, C5AR1, PTAFR, MLNR, FPR1, HTR2A, FPR2, RXFP1, MC4R, GLRA1, HTR6, CYSLTR2, CNR2, CNR1, S1PR1, S1PR2, DRD2, DRD3, NTSR2, GPR35, TACR2, OPRK1, OPRM1, F2, GRIN1	158	368	8865	4.4215224270776	1.1327061177901498E-8	5.663533544530005E-9	3.534385595458574E-9
KEGG_PATHWAY	hsa05200	Pathways in cancer	34	18.8889	1.56546e-10	ITGB1, HDAC2, HSP90AB1, PTGER2, SLC2A1, KEAP1, PIK3CD, PIK3CB, PIK3R1, FGF1, FGF2, HIF1A, RXRB, CASP8, RXRA, ABL1, PDGFRB, PDGFRA, HSP90AA1, MAP2K2, MMP1, STAT3, F2, MMP9, MTOR, NFKB1, VEGFA, BCR, AR, PIK3CA, CCNE1, CDK4, RAF1, NFE2L2	158	533	8865	3.5790961122853684	4.164132327844072E-8	1.3880438855270551E-8	8.662228759304178E-9
KEGG_PATHWAY	hsa05207	Chemical carcinogenesis - receptor activation	21	11.6667	1.05767e-09	HSP90AA1, MAP2K2, HSP90AB1, VDR, STAT3, CACNA1B, PIK3CD, PIK3CB, PIK3R1, CYP3A4, FGF2, MTOR, NFKB1, VEGFA, RXRB, AR, RXRA, KLF5, PIK3CA, BCL6, RAF1	158	215	8865	5.480276714748307	2.813397542711371E-7	7.033495043763333E-8	4.389323974679373E-8
KEGG_PATHWAY	hsa05205	Proteoglycans in cancer	20	11.1111	2.79951e-09	ITGB1, MAP2K2, PDPK1, STAT3, PIK3CD, PTPN11, PIK3CB, PIK3R1, FGF2, HIF1A, MMP9, MTOR, SLC9A1, VEGFA, PIK3CA, CTSL, PLAU, HPSE, RAF1, TLR4	158	204	8865	5.500744601638123	7.446706127289815E-7	1.4396704034276834E-7	8.9844092845487E-8
KEGG_PATHWAY	hsa05230	Central carbon metabolism in cancer	13	7.22222	3.24738e-09	PDGFRB, PDGFRA, MAP2K2, NTRK3, SLC2A1, PIK3CD, PIK3CB, PIK3R1, HIF1A, MTOR, LDHB, PIK3CA, RAF1	158	71	8865	10.27322160812979	8.638018602624697E-7	1.4396704034276834E-7	8.9844092845487E-8
KEGG_PATHWAY	hsa05235	PD-L1 expression and PD-1 checkpoint pathway in cancer	14	7.77778	5.1913e-09	MAP2K2, STAT3, PIK3CD, PTPN11, PIK3CB, PIK3R1, HIF1A, MTOR, NFKB1, ZAP70, PIK3CA, CSNK2B, RAF1, TLR4	158	90	8865	8.727848101265824	1.3808838020823444E-6	1.9726924914093508E-7	1.231078772834407E-7
KEGG_PATHWAY	hsa04151	PI3K-Akt signaling pathway	25	13.8889	1.89902e-08	ITGB1, CHRM2, CHRM1, HSP90AB1, PIK3CD, PIK3CB, PIK3R1, FGF1, FGF2, PIK3CG, RXRA, PDGFRB, PDGFRA, HSP90AA1, MAP2K2, PDPK1, MTOR, NFKB1, VEGFA, NR4A1, PIK3CA, CCNE1, CDK4, RAF1, TLR4	158	362	8865	3.874833904468844	5.051383936471865E-6	6.314245809977886E-7	3.940469189685448E-7
KEGG_PATHWAY	hsa04066	HIF-1 signaling pathway	14	7.77778	5.5285e-08	MAP2K2, STAT3, SERPINE1, SLC2A1, PIK3CD, PIK3CB, PIK3R1, HIF1A, MTOR, NFKB1, VEGFA, LDHB, PIK3CA, TLR4	158	109	8865	7.206480083613982	1.4705696730676898E-5	1.6339782741684972E-6	1.019700727488611E-6
KEGG_PATHWAY	hsa05220	Chronic myeloid leukemia	12	6.66667	9.24519e-08	BCR, HDAC2, MAP2K2, PIK3CA, CDK4, ABL1, PIK3CD, PTPN11, PIK3CB, PIK3R1, RAF1, NFKB1	158	77	8865	8.744040769357225	2.4591902769488527E-5	2.459220402065843E-6	1.5347014539207894E-6
KEGG_PATHWAY	hsa01521	EGFR tyrosine kinase inhibitor resistance	12	6.66667	1.38505e-07	PDGFRB, PDGFRA, MAP2K2, PIK3CA, STAT3, PIK3CD, PIK3CB, PIK3R1, RAF1, FGF2, MTOR, VEGFA	158	80	8865	8.416139240506329	3.684177180429682E-5	3.34931344764762E-6	2.090173053795131E-6
KEGG_PATHWAY	hsa04660	T cell receptor signaling pathway	14	7.77778	2.12999e-07	ITK, MAP2K2, PDPK1, PIK3CD, PTPN11, PIK3CB, PIK3R1, NFKB1, ZAP70, TEC, PIK3CA, CDK4, RAF1, MAP3K14	158	122	8865	6.438576468146919	5.665624563311322E-5	4.358295739738899E-6	2.7198386947242756E-6
KEGG_PATHWAY	hsa04919	Thyroid hormone signaling pathway	14	7.77778	2.12999e-07	HDAC2, MAP2K2, PDPK1, SLC2A1, PIK3CD, PIK3CB, PIK3R1, HIF1A, MTOR, SLC9A1, RXRB, RXRA, PIK3CA, RAF1	158	122	8865	6.438576468146919	5.665624563311322E-5	4.358295739738899E-6	2.7198386947242756E-6
KEGG_PATHWAY	hsa05208	Chemical carcinogenesis - reactive oxygen species	18	10	4.897e-07	MAP2K2, PDPK1, AKR1C1, PRKCD, AKR1C3, PIK3CD, KEAP1, PTPN11, PIK3CB, PIK3R1, HIF1A, NFKB1, VEGFA, PIK3CA, ABL1, RAF1, MAP3K14, NFE2L2	158	227	8865	4.44906039145709	1.3025180187253849E-4	8.760133127966966E-6	5.466849997152317E-6
KEGG_PATHWAY	hsa05218	Melanoma	11	6.11111	5.4326e-07	PDGFRB, PDGFRA, MAP2K2, PIK3CA, CDK4, PIK3CD, PIK3CB, PIK3R1, RAF1, FGF1, FGF2	158	73	8865	8.45456910005202	1.444966330640396E-4	8.760133127966966E-6	5.466849997152317E-6
KEGG_PATHWAY	hsa05223	Non-small cell lung cancer	11	6.11111	5.4326e-07	RXRB, RXRA, MAP2K2, PIK3CA, PDPK1, CDK4, STAT3, PIK3CD, PIK3CB, PIK3R1, RAF1	158	73	8865	8.45456910005202	1.444966330640396E-4	8.760133127966966E-6	5.466849997152317E-6
KEGG_PATHWAY	hsa05206	MicroRNAs in cancer	21	11.6667	5.59858e-07	PDGFRB, PDGFRA, HDAC5, DNMT1, HDAC2, MAP2K2, ABCB1, STAT3, PIK3CD, PIK3CB, PIK3R1, CDC25C, MMP9, MTOR, NFKB1, VEGFA, PIK3CA, CCNE1, PLAU, ABL1, RAF1	158	312	8865	3.7764727361246346	1.489112164735351E-4	8.760133127966966E-6	5.466849997152317E-6
KEGG_PATHWAY	hsa05417	Lipid and atherosclerosis	17	9.44444	1.2552e-06	HSP90AA1, HSP90AB1, PDPK1, MMP1, STAT3, MMP3, PIK3CD, PIK3CB, PIK3R1, MMP9, NFKB1, RXRB, CASP8, RXRA, PIK3CA, TLR4, NFE2L2	158	216	8865	4.41587552742616	3.33826623405975E-4	1.7742606387811756E-5	1.1072453610438916E-5
KEGG_PATHWAY	hsa04722	Neurotrophin signaling pathway	13	7.22222	1.26733e-06	MAP2K2, PDPK1, NTRK3, PRKCD, PSEN2, PIK3CD, PTPN11, PIK3CB, PIK3R1, NFKB1, PIK3CA, ABL1, RAF1	158	120	8865	6.078322784810126	3.3705291988606056E-4	1.7742606387811756E-5	1.1072453610438916E-5
KEGG_PATHWAY	hsa04613	Neutrophil extracellular trap formation	16	8.88889	1.5042e-06	HDAC5, HDAC2, MAP2K2, C5AR1, FPR1, PIK3CD, PIK3CB, PIK3R1, FPR2, MTOR, NFKB1, HDAC7, PIK3CA, TLR8, RAF1, TLR4	158	193	8865	4.651406834131304	4.000380797083425E-4	2.0005890767714146E-5	1.2484879200904317E-5
KEGG_PATHWAY	hsa05167	Kaposi sarcoma-associated herpesvirus infection	16	8.88889	1.82694e-06	CCR1, MAP2K2, STAT3, PIK3CD, PIK3CB, PIK3R1, FGF2, HIF1A, MTOR, PIK3CG, NFKB1, VEGFA, CASP8, PIK3CA, CDK4, RAF1	158	196	8865	4.580211831568071	4.858473080880943E-4	2.3141186963177122E-5	1.4441492616118056E-5
KEGG_PATHWAY	hsa04020	Calcium signaling pathway	18	10	2.34494e-06	PDGFRB, CHRM2, PDGFRA, CHRM1, NTRK3, PTAFR, CACNA1B, TACR2, HTR2A, FGF1, FGF2, CACNA1H, GRIN1, VEGFA, HTR6, CYSLTR2, PTK2B, CD38	158	254	8865	3.97612877504236	6.235603748292462E-4	2.8352460823606656E-5	1.7693640965107913E-5
KEGG_PATHWAY	hsa05211	Renal cell carcinoma	10	5.55556	3.52134e-06	MAP2K2, PIK3CA, SLC2A1, PIK3CD, PTPN11, PIK3CB, PIK3R1, RAF1, HIF1A, VEGFA	158	70	8865	8.015370705244123	9.362388518000531E-4	4.072503251962624E-5	2.5414869918262995E-5
KEGG_PATHWAY	hsa04014	Ras signaling pathway	17	9.44444	4.47089e-06	PDGFRB, PDGFRA, MAP2K2, PLA2G2A, PIK3CD, PTPN11, PIK3CB, PIK3R1, FGF1, FGF2, NFKB1, GRIN1, VEGFA, ZAP70, PIK3CA, ABL1, RAF1	158	238	8865	4.007685352622062	0.0011885535725651986	4.955240850004324E-5	3.0923683500026985E-5
KEGG_PATHWAY	hsa04210	Apoptosis	13	7.22222	4.77787e-06	MAP2K2, PDPK1, PARP2, PIK3CD, PIK3CB, PIK3R1, NFKB1, CASP8, PIK3CA, CTSL, RAF1, CTSD, MAP3K14	158	136	8865	5.36322598659717	0.0012701093095465188	4.9575586845635596E-5	3.093814818186282E-5
KEGG_PATHWAY	hsa04015	Rap1 signaling pathway	16	8.88889	4.84573e-06	PDGFRB, ITGB1, PDGFRA, MAP2K2, FPR1, PIK3CD, PIK3CB, PIK3R1, FGF1, FGF2, GRIN1, VEGFA, PIK3CA, CNR1, RAF1, DRD2	158	212	8865	4.2345354669214235	0.0012881380180509439	4.9575586845635596E-5	3.093814818186282E-5
KEGG_PATHWAY	hsa05214	Glioma	10	5.55556	7.04627e-06	PDGFRB, PDGFRA, MAP2K2, PIK3CA, CDK4, PIK3CD, PIK3CB, PIK3R1, RAF1, MTOR	158	76	8865	7.3825782811459035	0.0018725588946322258	6.94188044943498E-5	4.3321509571661906E-5
KEGG_PATHWAY	hsa05212	Pancreatic cancer	10	5.55556	7.85939e-06	PIK3CA, CDK4, STAT3, PIK3CD, PIK3CB, PIK3R1, RAF1, NFKB1, MTOR, VEGFA	158	77	8865	7.286700641131022	0.002088422442093285	7.466421506362872E-5	4.6594961280309654E-5
KEGG_PATHWAY	hsa05231	Choline metabolism in cancer	11	6.11111	9.18368e-06	PDGFRB, PDGFRA, MAP2K2, PIK3CA, PDPK1, PIK3CD, PIK3CB, PIK3R1, RAF1, HIF1A, MTOR	158	99	8865	6.234177215189874	0.0024398899044030253	8.423655410168398E-5	5.25686766198479E-5
KEGG_PATHWAY	hsa04071	Sphingolipid signaling pathway	12	6.66667	9.79315e-06	OPRD1, MAP2K2, PIK3CA, PDPK1, S1PR1, PIK3CD, PIK3CB, S1PR2, PIK3R1, RAF1, CTSD, NFKB1	158	122	8865	5.518779829840216	0.0026016010913464394	8.683261269556765E-5	5.418877333633169E-5
KEGG_PATHWAY	hsa05163	Human cytomegalovirus infection	16	8.88889	1.05467e-05	CCR1, PDGFRA, MAP2K2, PTGER2, STAT3, PIK3CD, PIK3CB, PIK3R1, MTOR, NFKB1, VEGFA, CASP8, PIK3CA, CDK4, PTK2B, RAF1	158	226	8865	3.9722191105634588	0.0028015125340211666	8.766966627296883E-5	5.4711145117717395E-5
KEGG_PATHWAY	hsa04024	cAMP signaling pathway	16	8.88889	1.05467e-05	CHRM2, MAP2K2, CHRM1, PTGER2, PIK3CD, PIK3CB, PIK3R1, NFKB1, SLC9A1, GRIN1, HTR6, PIK3CA, PDE3A, RAF1, DRD2, CFTR	158	226	8865	3.9722191105634588	0.0028015125340211666	8.766966627296883E-5	5.4711145117717395E-5
KEGG_PATHWAY	hsa04072	Phospholipase D signaling pathway	13	7.22222	1.2259e-05	PDGFRB, PDGFRA, MAP2K2, PIK3CD, PTPN11, PIK3CB, PIK3R1, F2, MTOR, PIK3CG, PIK3CA, PTK2B, RAF1	158	149	8865	4.895293517967886	0.0032556052238409405	9.881503784392371E-5	6.166652737628322E-5
KEGG_PATHWAY	hsa04810	Regulation of actin cytoskeleton	16	8.88889	1.30186e-05	PDGFRB, ITGB1, CHRM2, PDGFRA, MAP2K2, CHRM1, CHRM4, PIK3CD, PIK3CB, PIK3R1, F2, FGF1, FGF2, SLC9A1, PIK3CA, RAF1	158	230	8865	3.903137039075399	0.0034569722639011813	9.973952839988831E-5	6.224346509165964E-5
KEGG_PATHWAY	hsa05226	Gastric cancer	13	7.22222	1.31236e-05	MAP2K2, ABCB1, PIK3CD, PIK3CB, PIK3R1, FGF1, FGF2, MTOR, RXRB, RXRA, PIK3CA, CCNE1, RAF1	158	150	8865	4.862658227848101	0.00348482027106245	9.973952839988831E-5	6.224346509165964E-5
KEGG_PATHWAY	hsa04931	Insulin resistance	11	6.11111	2.15993e-05	PIK3CA, PDPK1, STAT3, PRKCD, SLC2A1, PIK3CD, PTPN11, PIK3CB, PIK3R1, NFKB1, MTOR	158	109	8865	5.662234351410985	0.005729006671818304	1.5959495360785315E-4	9.959685074775797E-5
KEGG_PATHWAY	hsa05221	Acute myeloid leukemia	9	5	2.43077e-05	MAP2K2, PIK3CA, STAT3, PIK3CD, PIK3CB, PIK3R1, RAF1, NFKB1, MTOR	158	68	8865	7.426005212211466	0.00644506311150761	1.7475253022673404E-4	1.0905609029187163E-4
KEGG_PATHWAY	hsa05161	Hepatitis B	13	7.22222	3.03411e-05	MAP2K2, STAT3, PIK3CD, PIK3CB, PIK3R1, MMP9, NFKB1, CASP8, PIK3CA, CCNE1, PTK2B, RAF1, TLR4	158	163	8865	4.474838859982915	0.008038373209475536	2.1238770200984253E-4	1.3254270125426262E-4
KEGG_PATHWAY	hsa05162	Measles	12	6.66667	3.3672e-05	CASP8, PIK3CA, CCNE1, CDK4, CSNK2B, STAT3, RAB9A, PIK3CD, PIK3CB, PIK3R1, TLR4, NFKB1	158	139	8865	4.843821145615154	0.00891689987922728	2.2391856386785395E-4	1.397386526393374E-4
KEGG_PATHWAY	hsa04915	Estrogen signaling pathway	12	6.66667	3.3672e-05	HSP90AA1, MAP2K2, HSP90AB1, PIK3CA, PRKCD, PIK3CD, PIK3CB, OPRM1, PIK3R1, RAF1, CTSD, MMP9	158	139	8865	4.843821145615154	0.00891689987922728	2.2391856386785395E-4	1.397386526393374E-4
KEGG_PATHWAY	hsa04062	Chemokine signaling pathway	14	7.77778	3.59728e-05	CCR1, ITK, PRKCD, STAT3, PIK3CD, CXCR6, PIK3CB, PIK3R1, PIK3CG, NFKB1, PIK3CA, PTK2B, RAF1, CCR2	158	193	8865	4.069980979864892	0.009523312621904423	2.3316816059102015E-4	1.4551095736131333E-4
KEGG_PATHWAY	hsa05222	Small cell lung cancer	10	5.55556	3.6816e-05	RXRB, ITGB1, RXRA, PIK3CA, CCNE1, CDK4, PIK3CD, PIK3CB, PIK3R1, NFKB1	158	93	8865	6.033074724377297	0.009745445374209405	2.3316816059102015E-4	1.4551095736131333E-4
KEGG_PATHWAY	hsa05418	Fluid shear stress and atherosclerosis	12	6.66667	3.84495e-05	HSP90AA1, HSP90AB1, PIK3CA, CTSL, KEAP1, PIK3CD, PIK3CB, PIK3R1, MMP9, NFKB1, NFE2L2, VEGFA	158	141	8865	4.775114462698626	0.010175630148223203	2.3785021289415414E-4	1.4843283962567513E-4
KEGG_PATHWAY	hsa04668	TNF signaling pathway	11	6.11111	4.63297e-05	MMP14, CASP8, PIK3CA, RIPK3, MMP3, PIK3CD, PIK3CB, PIK3R1, MAP3K14, MMP9, NFKB1	158	119	8865	5.186416338687374	0.012248349938842273	2.8008394731298634E-4	1.7478923027802905E-4
KEGG_PATHWAY	hsa04960	Aldosterone-regulated sodium reabsorption	7	3.88889	4.8446e-05	HSD11B2, PIK3CA, PDPK1, PIK3CD, PIK3CB, PIK3R1, NR3C2	158	38	8865	10.335609593604264	0.012804259515281524	2.8636952048030986E-4	1.7871180601402794E-4
KEGG_PATHWAY	hsa04933	AGE-RAGE signaling pathway in diabetic complications	10	5.55556	7.08616e-05	PIK3CA, CDK4, STAT3, PRKCD, SERPINE1, PIK3CD, PIK3CB, PIK3R1, NFKB1, VEGFA	158	101	8865	5.555207419476125	0.01867331173589737	4.097650308854293E-4	2.557180267931626E-4
KEGG_PATHWAY	hsa04625	C-type lectin receptor signaling pathway	10	5.55556	9.60107e-05	CASP8, PIK3CA, PRKCD, PIK3CD, PTPN11, PIK3CB, PIK3R1, RAF1, MAP3K14, NFKB1	158	105	8865	5.343580470162749	0.025216683297667575	5.433796996394757E-4	3.3910161706824423E-4
KEGG_PATHWAY	hsa04926	Relaxin signaling pathway	11	6.11111	9.822e-05	MAP2K2, PIK3CA, MMP1, PIK3CD, PIK3CB, PIK3R1, RAF1, RXFP1, MMP9, NFKB1, VEGFA	158	130	8865	4.747565725413827	0.02578941391891787	5.443022516122463E-4	3.396773449911011E-4
KEGG_PATHWAY	hsa04218	Cellular senescence	12	6.66667	0.000102575	MAP2K2, PIK3CA, CCNE1, CDK4, SERPINE1, CDK1, PIK3CD, PIK3CB, PIK3R1, RAF1, NFKB1, MTOR	158	157	8865	4.288478593888575	0.026917335320450264	5.568335180138087E-4	3.4749760898606107E-4
KEGG_PATHWAY	hsa04659	Th17 cell differentiation	10	5.55556	0.00012826	RXRB, ZAP70, HSP90AA1, RXRA, HSP90AB1, STAT3, RORC, HIF1A, NFKB1, MTOR	158	109	8865	5.147485774009987	0.03354383138223371	6.823428774381683E-4	4.2582299870201477E-4
KEGG_PATHWAY	hsa04930	Type II diabetes mellitus	7	3.88889	0.000165233	PIK3CA, PRKCD, CACNA1B, PIK3CD, PIK3CB, PIK3R1, MTOR	158	47	8865	8.356450309722597	0.043003682227516604	8.618059536242423E-4	5.378187530136249E-4
KEGG_PATHWAY	hsa04140	Autophagy - animal	12	6.66667	0.000197303	MAP2K2, PIK3CA, PDPK1, CTSL, PRKCD, PIK3CD, PIK3CB, PIK3R1, RAF1, HIF1A, CTSD, MTOR	158	169	8865	3.9839712381095054	0.05113405303058238	0.00100928017946962	6.298515405712666E-4
KEGG_PATHWAY	hsa04917	Prolactin signaling pathway	8	4.44444	0.000245806	MAP2K2, PIK3CA, STAT3, PIK3CD, PIK3CB, PIK3R1, RAF1, NFKB1	158	71	8865	6.321982528079871	0.06330030638192963	0.0012336699730269628	7.698842688814881E-4
KEGG_PATHWAY	hsa04010	MAPK signaling pathway	16	8.88889	0.000268793	PDGFRB, PDGFRA, MAP4K2, MAP2K2, DUSP3, CACNA1B, FGF1, FGF2, CACNA1H, NFKB1, VEGFA, PPM1A, NR4A1, RAF1, MAP3K14, MAP4K4	158	300	8865	2.992405063291139	0.06901160701464104	0.0013203718246087206	8.239914394174723E-4
KEGG_PATHWAY	hsa05203	Viral carcinogenesis	13	7.22222	0.000273009	HDAC5, HDAC2, STAT3, PIK3CD, PIK3CB, PIK3R1, NFKB1, HDAC7, CASP8, PIK3CA, CCNE1, CDK4, CDK1	158	205	8865	3.558042605742513	0.07005549362901209	0.0013203718246087206	8.239914394174723E-4
KEGG_PATHWAY	hsa01522	Endocrine resistance	9	5	0.000354271	MAP2K2, PIK3CA, CDK4, PIK3CD, PIK3CB, PIK3R1, RAF1, MMP9, MTOR	158	99	8865	5.100690448791715	0.08994742267343536	0.001682789416350834	0.0010501618162189416
KEGG_PATHWAY	hsa05170	Human immunodeficiency virus 1 infection	13	7.22222	0.000387548	MAP2K2, PIK3CD, PIK3CB, PIK3R1, CDC25C, MTOR, NFKB1, CASP8, PIK3CA, CDK1, PTK2B, RAF1, TLR4	158	213	8865	3.42440720270993	0.09797018588138873	0.001808556583229354	0.0011286480932935067
KEGG_PATHWAY	hsa05160	Hepatitis C	11	6.11111	0.000506871	RXRA, MAP2K2, CASP8, PIK3CA, CDK4, STAT3, PIK3CD, PIK3CB, PIK3R1, RAF1, NFKB1	158	159	8865	3.881657511344638	0.12616349329044596	0.0023246172819746864	0.0014507010105556312
KEGG_PATHWAY	hsa04068	FoxO signaling pathway	10	5.55556	0.000570837	MAP2K2, PIK3CA, BCL6, PDPK1, STAT3, S1PR1, PIK3CD, PIK3CB, PIK3R1, RAF1	158	133	8865	4.218616160654802	0.14091376455848303	0.002573603666947553	0.0016060834914033602
KEGG_PATHWAY	hsa05213	Endometrial cancer	7	3.88889	0.000582235	MAP2K2, PIK3CA, PDPK1, PIK3CD, PIK3CB, PIK3R1, RAF1	158	59	8865	6.656833297575628	0.1435159977006063	0.002581242253029217	0.001610850428582143
KEGG_PATHWAY	hsa04370	VEGF signaling pathway	7	3.88889	0.000637595	MAP2K2, PIK3CA, PIK3CD, PIK3CB, PIK3R1, RAF1, VEGFA	158	60	8865	6.545886075949367	0.15604360487250835	0.002780333755236976	0.0017350955013884888
KEGG_PATHWAY	hsa04620	Toll-like receptor signaling pathway	9	5	0.000677347	MAP2K2, CASP8, PIK3CA, PIK3CD, TLR8, PIK3CB, PIK3R1, TLR4, NFKB1	158	109	8865	4.632737196608988	0.1649263544074735	0.0029060372882157084	0.0018135420670819834
KEGG_PATHWAY	hsa05219	Bladder cancer	6	3.33333	0.000732099	MAP2K2, MMP1, CDK4, RAF1, MMP9, VEGFA	158	41	8865	8.210867551713491	0.17700870478271746	0.003091084707487485	0.0019290227873794078
KEGG_PATHWAY	hsa05135	Yersinia infection	10	5.55556	0.000745825	ITGB1, ZAP70, MAP2K2, PIK3CA, PTK2B, PIK3CD, PIK3CB, PIK3R1, TLR4, NFKB1	158	138	8865	4.065767749036874	0.1800102798493579	0.003099835257622582	0.001934483657012589
KEGG_PATHWAY	hsa04914	Progesterone-mediated oocyte maturation	9	5	0.00076412	HSP90AA1, HSP90AB1, PIK3CA, CDK1, PIK3CD, PIK3CB, PIK3R1, CDC25C, RAF1	158	111	8865	4.549264454327745	0.18399408556358854	0.0031270150827048954	0.0019514455027406488
KEGG_PATHWAY	hsa04630	JAK-STAT signaling pathway	11	6.11111	0.000779824	PDGFRB, PDGFRA, PIK3CA, STAT3, PIK3CD, PTPN11, PIK3CB, PIK3R1, RAF1, PTPN2, MTOR	158	168	8865	3.6737115732368895	0.18739827928242359	0.0031429281071050875	0.001961376187140769
KEGG_PATHWAY	hsa04012	ErbB signaling pathway	8	4.44444	0.000796009	MAP2K2, PIK3CA, ABL1, PIK3CD, PIK3CB, PIK3R1, RAF1, MTOR	158	86	8865	5.219311156903149	0.19089183950804445	0.0031602739817800122	0.001972201056298805
KEGG_PATHWAY	hsa04929	GnRH secretion	7	3.88889	0.000978289	MAP2K2, PIK3CA, PIK3CD, PIK3CB, PIK3R1, RAF1, CACNA1H	158	65	8865	6.042356377799416	0.22921998626695816	0.0038268367847031208	0.002388176339326008
KEGG_PATHWAY	hsa04725	Cholinergic synapse	9	5	0.00102066	CHRM2, CHRM1, PIK3CA, CHRM4, CACNA1B, PIK3CD, PIK3CB, PIK3R1, PIK3CG	158	116	8865	4.353175469227412	0.2378670009488263	0.003878507891690214	0.0024204222181224643
KEGG_PATHWAY	hsa04670	Leukocyte transendothelial migration	9	5	0.00102066	ITGB1, ITK, PIK3CA, PTK2B, PIK3CD, PTPN11, PIK3CB, PIK3R1, MMP9	158	116	8865	4.353175469227412	0.2378670009488263	0.003878507891690214	0.0024204222181224643
KEGG_PATHWAY	hsa05224	Breast cancer	10	5.55556	0.00122737	MAP2K2, PIK3CA, CDK4, PIK3CD, PIK3CB, PIK3R1, RAF1, FGF1, FGF2, MTOR	158	148	8865	3.7910537119397882	0.27868626313675693	0.0045983179527439725	0.0028696269930657873
KEGG_PATHWAY	hsa04664	Fc epsilon RI signaling pathway	7	3.88889	0.0013398	MAP2K2, PIK3CA, PDPK1, PIK3CD, PIK3CB, PIK3R1, RAF1	158	69	8865	5.6920748486516235	0.2999656039842957	0.004949817374093795	0.0030889837748104125
KEGG_PATHWAY	hsa04152	AMPK signaling pathway	9	5	0.00141498	PIK3CA, PDPK1, SCD, PIK3CD, PIK3CB, PIK3R1, CFTR, MTOR, ACACA	158	122	8865	4.139084872380162	0.31384511128994763	0.005155963707406763	0.003217631486577153
KEGG_PATHWAY	hsa04920	Adipocytokine signaling pathway	7	3.88889	0.00144432	RXRB, RXRA, STAT3, SLC2A1, PTPN11, NFKB1, MTOR	158	70	8865	5.610759493670885	0.3191873652847349	0.005191762539481308	0.0032399721111048764
KEGG_PATHWAY	hsa05132	Salmonella infection	13	7.22222	0.00163809	HSP90AA1, MAP2K2, HSP90AB1, RIPK3, PIK3CD, PIK3CB, PIK3CG, NFKB1, CASP8, PIK3CA, RAB9A, RAF1, TLR4	158	251	8865	2.9059710524988653	0.3534395180883769	0.005809750121829682	0.0036256335346756662
KEGG_PATHWAY	hsa04750	Inflammatory mediator regulation of TRP channels	8	4.44444	0.0018216	PIK3CA, PTGER2, PRKCD, PIK3CD, ALOX12, PIK3CB, HTR2A, PIK3R1	158	99	8865	4.533947065592636	0.3842949274142381	0.00637559668446643	0.003978755825644464
KEGG_PATHWAY	hsa01524	Platinum drug resistance	7	3.88889	0.00206321	TOP2A, CASP8, PIK3CA, PDPK1, PIK3CD, PIK3CB, PIK3R1	158	75	8865	5.236708860759494	0.4226922185007175	0.007127438974077455	0.004447950637958111
KEGG_PATHWAY	hsa04650	Natural killer cell mediated cytotoxicity	9	5	0.0022241	ZAP70, MAP2K2, PIK3CA, PTK2B, PIK3CD, PTPN11, PIK3CB, PIK3R1, RAF1	158	131	8865	3.8547202628273265	0.44692976720477806	0.007584761574349915	0.004733347448654458
KEGG_PATHWAY	hsa05142	Chagas disease	8	4.44444	0.00228614	CASP8, PIK3CA, SERPINE1, PIK3CD, PIK3CB, PIK3R1, TLR4, NFKB1	158	103	8865	4.357871451394863	0.4560013225457754	0.007656444127145227	0.004778081673331232
KEGG_PATHWAY	hsa05165	Human papillomavirus infection	15	8.33333	0.00230269	PDGFRB, ITGB1, HDAC2, MAP2K2, PIK3CD, PIK3CB, PIK3R1, MTOR, NFKB1, VEGFA, CASP8, PIK3CA, CCNE1, CDK4, RAF1	158	333	8865	2.527369141293192	0.45839689875666667	0.007656444127145227	0.004778081673331232
KEGG_PATHWAY	hsa04910	Insulin signaling pathway	9	5	0.003075	MAP2K2, PIK3CA, PDPK1, PIK3CD, PIK3CB, PIK3R1, RAF1, MTOR, ACACA	158	138	8865	3.6591909741331863	0.5592198847448033	0.010098135232209659	0.0063018437915293365
KEGG_PATHWAY	hsa05225	Hepatocellular carcinoma	10	5.55556	0.00320355	MAP2K2, PIK3CA, CDK4, KEAP1, PIK3CD, PIK3CB, PIK3R1, RAF1, MTOR, NFE2L2	158	170	8865	3.3004467609828745	0.5740838697418706	0.010392011728407704	0.006485240401938642
KEGG_PATHWAY	hsa05171	Coronavirus disease - COVID-19	12	6.66667	0.00330911	PIK3CA, MMP1, STAT3, C5AR1, MMP3, PIK3CD, TLR8, PIK3CB, PIK3R1, F2, TLR4, NFKB1	158	238	8865	2.8289543665567494	0.5859139947471987	0.010519386202830142	0.006564729735600766
KEGG_PATHWAY	hsa05169	Epstein-Barr virus infection	11	6.11111	0.00332191	HDAC2, CASP8, PIK3CA, CCNE1, CDK4, STAT3, PIK3CD, PIK3CB, PIK3R1, MAP3K14, NFKB1	158	204	8865	3.0254095309009674	0.5873268349251664	0.010519386202830142	0.006564729735600766
KEGG_PATHWAY	hsa05164	Influenza A	10	5.55556	0.00356895	MAP2K2, CASP8, PIK3CA, CDK4, PIK3CD, PIK3CB, PIK3R1, RAF1, TLR4, NFKB1	158	173	8865	3.2432135801565813	0.6136600217693219	0.011168698975106417	0.006969939961908515
KEGG_PATHWAY	hsa05010	Alzheimer disease	16	8.88889	0.00387717	MAP2K2, CHRM1, PSEN2, ADAM10, PIK3CD, PIK3CB, PIK3R1, MTOR, NFKB1, GRIN1, CASP8, PIK3CA, CDK5, CSNK2B, PSMB1, RAF1	158	391	8865	2.2959629641619994	0.6441807603213593	0.01199218522891348	0.00748384491729187
KEGG_PATHWAY	hsa05210	Colorectal cancer	7	3.88889	0.00435092	MAP2K2, PIK3CA, PIK3CD, PIK3CB, PIK3R1, RAF1, MTOR	158	87	8865	4.514404190309908	0.6864732216758688	0.01330282089776437	0.008301760409883027
KEGG_PATHWAY	hsa04213	Longevity regulating pathway - multiple species	6	3.33333	0.00469503	HDAC2, PIK3CA, PIK3CD, PIK3CB, PIK3R1, MTOR	158	62	8865	5.429767251939567	0.7140155275441015	0.014191781802596023	0.008856525485830602
KEGG_PATHWAY	hsa04360	Axon guidance	10	5.55556	0.00534342	ITGB1, PIK3CA, CDK5, PDPK1, ABL1, PIK3CD, PTPN11, PIK3CB, PIK3R1, RAF1	158	184	8865	3.0493258117776554	0.7595304729796442	0.0159702346266229	0.009966387022629327
KEGG_PATHWAY	hsa04662	B cell receptor signaling pathway	7	3.88889	0.00542152	MAP2K2, PIK3CA, PIK3CD, PIK3CB, PIK3R1, RAF1, NFKB1	158	91	8865	4.315968841285296	0.7645005282044102	0.016023590829537308	0.009999684502643583
KEGG_PATHWAY	hsa04540	Gap junction	7	3.88889	0.00571687	PDGFRB, PDGFRA, MAP2K2, CDK1, HTR2A, DRD2, RAF1	158	92	8865	4.269056136488717	0.7823899281147345	0.016710846777412764	0.010428573552821499
KEGG_PATHWAY	hsa04935	Growth hormone synthesis, secretion and action	8	4.44444	0.00585175	MAP2K2, PIK3CA, STAT3, PIK3CD, PIK3CB, PIK3R1, RAF1, MTOR	158	122	8865	3.6791865532268107	0.7901026243094531	0.016919178258729406	0.010558584928380004
KEGG_PATHWAY	hsa05166	Human T-cell leukemia virus 1 infection	11	6.11111	0.00639825	MAP2K2, MMP7, PIK3CA, CCNE1, CDK4, SLC2A1, PIK3CD, PIK3CB, PIK3R1, MAP3K14, NFKB1	158	224	8865	2.755283679927667	0.8186636052422689	0.018300359220605734	0.011420524927144932
KEGG_PATHWAY	hsa04657	IL-17 signaling pathway	7	3.88889	0.00667355	HSP90AA1, CASP8, HSP90AB1, MMP1, MMP3, MMP9, NFKB1	158	95	8865	4.134243837441706	0.8315496107870848	0.018716634380936827	0.011680305666298924
KEGG_PATHWAY	hsa04148	Efferocytosis	9	5	0.00668451	RXRA, MAP2K2, PTGER2, SLC2A1, TYRO3, S1PR1, ADAM10, PTPN11, HIF1A	158	157	8865	3.2163589454164314	0.8320434027239589	0.018716634380936827	0.011680305666298924
KEGG_PATHWAY	hsa04510	Focal adhesion	10	5.55556	0.00993895	PDGFRB, ITGB1, PDGFRA, PIK3CA, PDPK1, PIK3CD, PIK3CB, PIK3R1, RAF1, VEGFA	158	203	8865	2.7639209328428014	0.929840747512608	0.02753918505451376	0.017186107966350693
KEGG_PATHWAY	hsa05415	Diabetic cardiomyopathy	10	5.55556	0.0105568	PIK3CA, PRKCD, SLC2A1, PIK3CD, PIK3CB, PIK3R1, CTSD, MMP9, NFKB1, MTOR	158	205	8865	2.736955850571164	0.9405746280440505	0.028949552148735985	0.01806626186725629
KEGG_PATHWAY	hsa05030	Cocaine addiction	5	2.77778	0.01081	CDK5, MAOA, DRD2, NFKB1, GRIN1	158	49	8865	5.7252647894600885	0.9444856048020349	0.029341409762746653	0.018310804588781746
KEGG_PATHWAY	hsa04550	Signaling pathways regulating pluripotency of stem cells	8	4.44444	0.0139288	MAP2K2, PIK3CA, STAT3, PIK3CD, PIK3CB, PIK3R1, RAF1, FGF2	158	144	8865	3.1170886075949364	0.9760339105479894	0.037424945435891234	0.023355417076533627
KEGG_PATHWAY	hsa05145	Toxoplasmosis	7	3.88889	0.0143962	ITGB1, CASP8, PDPK1, STAT3, TLR4, NFKB1, PIK3CG	158	112	8865	3.5067246835443036	0.9788736207496369	0.03829400883495433	0.02389776491203917
KEGG_PATHWAY	hsa04610	Complement and coagulation cascades	6	3.33333	0.0197374	F7, PLAU, C5AR1, SERPINE1, F2, TFPI	158	88	8865	3.8255178365937863	0.9950216825362157	0.051981771682290116	0.03243975225285774
KEGG_PATHWAY	hsa04976	Bile secretion	6	3.33333	0.0215336	RXRA, ABCB1, SLC2A1, CYP3A4, CFTR, SLC9A1	158	90	8865	3.7405063291139244	0.9969435948610371	0.055611109225374454	0.034704677185759994
KEGG_PATHWAY	hsa04211	Longevity regulating pathway	6	3.33333	0.0215336	PIK3CA, PIK3CD, PIK3CB, PIK3R1, NFKB1, MTOR	158	90	8865	3.7405063291139244	0.9969435948610371	0.055611109225374454	0.034704677185759994
KEGG_PATHWAY	hsa04150	mTOR signaling pathway	8	4.44444	0.0219859	MAP2K2, PIK3CA, PDPK1, PIK3CD, PIK3CB, PIK3R1, RAF1, MTOR	158	158	8865	2.840890882871335	0.9972972654825509	0.05623311272646505	0.035092844784184965
KEGG_PATHWAY	hsa04611	Platelet activation	7	3.88889	0.0242722	ITGB1, PIK3CA, PIK3CD, PIK3CB, PIK3R1, F2, PIK3CG	158	126	8865	3.1170886075949364	0.9985498034842404	0.06102476425321984	0.03808312355652065
KEGG_PATHWAY	hsa05202	Transcriptional misregulation in cancer	9	5	0.0243181	RXRB, HDAC2, RXRA, BCL6, PLAU, MMP3, DOT1L, MMP9, NFKB1	158	198	8865	2.5503452243958575	0.9985678469126756	0.06102476425321984	0.03808312355652065
KEGG_PATHWAY	hsa04666	Fc gamma R-mediated phagocytosis	6	3.33333	0.030922	PIK3CA, PRKCD, PIK3CD, PIK3CB, PIK3R1, RAF1	158	99	8865	3.4004602991944766	0.9997648060696226	0.07687145610192637	0.04797241245458563
KEGG_PATHWAY	hsa05146	Amoebiasis	6	3.33333	0.035806	PIK3CA, PIK3CD, PIK3CB, PIK3R1, TLR4, NFKB1	158	103	8865	3.268403588546147	0.9999386606645674	0.08818880833168889	0.05503512098894871
KEGG_PATHWAY	hsa04371	Apelin signaling pathway	7	3.88889	0.0379044	HDAC5, MAP2K2, SERPINE1, RAF1, MTOR, PIK3CG, SLC9A1	158	140	8865	2.8053797468354427	0.9999656406532288	0.09250072462599553	0.05772601611998217
KEGG_PATHWAY	hsa04064	NF-kappa B signaling pathway	6	3.33333	0.0384169	ZAP70, PLAU, CSNK2B, TLR4, MAP3K14, NFKB1	158	105	8865	3.206148282097649	0.9999701805862785	0.09289895912168825	0.05797453839924906
KEGG_PATHWAY	hsa04380	Osteoclast differentiation	7	3.88889	0.0413534	TEC, PIK3CA, PIK3CD, PIK3CB, PIK3R1, MAP3K14, NFKB1	158	143	8865	2.746525626272462	0.9999867818334673	0.09909912758448458	0.0618438164624979
KEGG_PATHWAY	hsa05017	Spinocerebellar ataxia	7	3.88889	0.0425458	PIK3CA, PSMB1, PIK3CD, PIK3CB, PIK3R1, MTOR, GRIN1	158	144	8865	2.7274525316455693	0.9999905072030947	0.10015198394964928	0.06250086216406683
KEGG_PATHWAY	hsa04936	Alcoholic liver disease	7	3.88889	0.0425458	CASP8, SCD, C5AR1, TLR4, MAP3K14, NFKB1, ACACA	158	144	8865	2.7274525316455693	0.9999905072030947	0.10015198394964928	0.06250086216406683
KEGG_PATHWAY	hsa04115	p53 signaling pathway	5	2.77778	0.0436937	CASP8, CCNE1, CDK4, SERPINE1, CDK1	158	75	8865	3.7405063291139244	0.9999931006611075	0.10195194744095008	0.06362414765111922
KEGG_PATHWAY	hsa03320	PPAR signaling pathway	5	2.77778	0.0455095	RXRB, RXRA, PDPK1, MMP1, SCD	158	76	8865	3.6912891405729518	0.9999958385463071	0.10526551442014288	0.06569201275843503
KEGG_PATHWAY	hsa05100	Bacterial invasion of epithelial cells	5	2.77778	0.0492663	ITGB1, PIK3CA, PIK3CD, PIK3CB, PIK3R1	158	78	8865	3.5966407010710815	0.9999985423048441	0.11297267678641254	0.07050174566370106
KEGG_PATHWAY	hsa04726	Serotonergic synapse	6	3.33333	0.053191	HTR6, MAOA, CACNA1B, ALOX12, HTR2A, RAF1	158	115	8865	2.9273527793065495	0.9999995149399294	0.12092990790964762	0.07546753651504326
KEGG_PATHWAY	hsa03083	Polycomb repressive complex	5	2.77778	0.0593837	HDAC2, CBX4, CSNK2B, WDR5, AURKB	158	83	8865	3.3799755985969195	0.999999915331301	0.13386499155081058	0.08353980675727275
KEGG_PATHWAY	hsa04932	Non-alcoholic fatty liver disease	7	3.88889	0.0600352	RXRA, CASP8, PIK3CA, PIK3CD, PIK3CB, PIK3R1, NFKB1	158	157	8865	2.501612513101669	0.9999999295822443	0.13419634494576047	0.08374659120675276
KEGG_PATHWAY	hsa04110	Cell cycle	7	3.88889	0.0612911	HDAC2, CCNE1, CDK4, CDK1, ABL1, CDC25C, AURKB	158	158	8865	2.485779522512418	0.9999999506567718	0.1358619613532065	0.08478603603245216
KEGG_PATHWAY	hsa04973	Carbohydrate digestion and absorption	4	2.22222	0.0641694	PIK3CA, PIK3CD, PIK3CB, PIK3R1	158	52	8865	4.315968841285296	0.9999999781993157	0.14106654685967973	0.08803401044626631
KEGG_PATHWAY	hsa05131	Shigellosis	9	5	0.0760203	ITGB1, PIK3CA, PRKCD, PIK3CD, PIK3CB, PIK3R1, TLR4, NFKB1, MTOR	158	250	8865	2.0198734177215187	0.9999999992651322	0.16554501370767208	0.10331004614839685
KEGG_PATHWAY	hsa05134	Legionellosis	4	2.22222	0.076549	CASP8, CLK4, TLR4, NFKB1	158	56	8865	4.007685352622061	0.99999999936892	0.16554501370767208	0.10331004614839685
KEGG_PATHWAY	hsa04912	GnRH signaling pathway	5	2.77778	0.0826568	MMP14, MAP2K2, PRKCD, PTK2B, RAF1	158	93	8865	3.0165373621886484	0.9999999998919893	0.17731224201070986	0.11065350441269863
KEGG_PATHWAY	hsa04923	Regulation of lipolysis in adipocytes	4	2.22222	0.0864699	PIK3CA, PIK3CD, PIK3CB, PIK3R1	158	59	8865	3.8039047414717873	0.9999999999643318	0.18400792942961686	0.11483201611021202
KEGG_PATHWAY	hsa05323	Rheumatoid arthritis	5	2.77778	0.087781	MMP1, CTSL, MMP3, TLR4, VEGFA	158	95	8865	2.953031312458361	0.9999999999756572	0.18531535470374325	0.11564792812338864
