# Supplementary material for: Revealing the Role of Beesioside O from Actaea vaginata for the Treatment of Breast Cancer Using Network Pharmacology, Molecular Docking, and Molecular Dynamics Simulation
Source: Int J Mol Sci. 2025 Mar 4;26(5):2283. doi: 10.3390/ijms26052283 (PMC11899959; doi:10.3390/ijms26052283)
Supplement: Supplementary file 1 [file ijms-26-02283-s001.zip › S2 Three dimensional structure of BO.pdb]

REMARK   This PDB file was created by CS Chem3D.
COMPND    UNNAMED
AUTHOR    GENERATED BY OPEN BABEL 2.3.90
ATOM      1  C   UNK     1      -5.971  -0.644   0.285  1.00  0.00           C  
ATOM      2  C   UNK     1      -5.650  -2.086   0.695  1.00  0.00           C  
ATOM      3  C   UNK     1      -4.723  -2.768  -0.337  1.00  0.00           C  
ATOM      4  C   UNK     1      -3.348  -2.044  -0.293  1.00  0.00           C  
ATOM      5  C   UNK     1      -3.412  -0.539  -0.019  1.00  0.00           C  
ATOM      6  C   UNK     1      -4.765   0.104  -0.305  1.00  0.00           C  
ATOM      7  C   UNK     1      -2.460  -2.287  -1.520  1.00  0.00           C  
ATOM      8  C   UNK     1      -1.017  -1.924  -1.152  1.00  0.00           C  
ATOM      9  C   UNK     1      -0.851  -0.462  -0.680  1.00  0.00           C  
ATOM     10  C   UNK     1      -2.139   0.278  -0.253  1.00  0.00           C  
ATOM     11  C   UNK     1       0.070   0.397  -1.592  1.00  0.00           C  
ATOM     12  C   UNK     1       0.244   1.814  -0.941  1.00  0.00           C  
ATOM     13  C   UNK     1      -1.083   2.576  -1.095  1.00  0.00           C  
ATOM     14  C   UNK     1      -2.320   1.722  -0.748  1.00  0.00           C  
ATOM     15  C   UNK     1       1.431   2.397  -1.754  1.00  0.00           C  
ATOM     16  C   UNK     1       2.370   1.196  -1.926  1.00  0.00           C  
ATOM     17  C   UNK     1       1.543  -0.070  -1.671  1.00  0.00           C  
ATOM     18  O   UNK     1       3.432   1.223  -1.015  1.00  0.00           O  
ATOM     19  C   UNK     1       4.037   2.478  -0.813  1.00  0.00           C  
ATOM     20  O   UNK     1       3.039   3.299  -0.269  1.00  0.00           O  
ATOM     21  C   UNK     1       2.229   3.644  -1.342  1.00  0.00           C  
ATOM     22  C   UNK     1       3.236   4.005  -2.449  1.00  0.00           C  
ATOM     23  C   UNK     1       4.457   3.139  -2.115  1.00  0.00           C  
ATOM     24  C   UNK     1       1.368   4.856  -0.991  1.00  0.00           C  
ATOM     25  C   UNK     1       5.153   2.253   0.205  1.00  0.00           C  
ATOM     26  C   UNK     1       6.310   1.442  -0.390  1.00  0.00           C  
ATOM     27  C   UNK     1       5.688   3.545   0.831  1.00  0.00           C  
ATOM     28  O   UNK     1       4.602   1.484   1.247  1.00  0.00           O  
ATOM     29  C   UNK     1      -0.520   0.426  -3.028  1.00  0.00           C  
ATOM     30  C   UNK     1      -4.547  -4.259   0.052  1.00  0.00           C  
ATOM     31  C   UNK     1       0.580   1.784   0.572  1.00  0.00           C  
ATOM     32  C   UNK     1      -2.630  -0.010   1.156  1.00  0.00           C  
ATOM     33  C   UNK     1      -5.378  -2.768  -1.737  1.00  0.00           C  
ATOM     34  O   UNK     1      -5.021  -2.060   1.954  1.00  0.00           O  
ATOM     35  O   UNK     1       1.755  -1.022  -2.671  1.00  0.00           O  
ATOM     36  C   UNK     1      -5.661  -2.810   2.963  1.00  0.00           C  
ATOM     37  O   UNK     1      -6.786  -2.086   3.409  1.00  0.00           O  
ATOM     38  C   UNK     1      -6.482  -0.914   4.125  1.00  0.00           C  
ATOM     39  C   UNK     1      -5.624  -1.201   5.344  1.00  0.00           C  
ATOM     40  C   UNK     1      -4.348  -1.915   4.939  1.00  0.00           C  
ATOM     41  C   UNK     1      -4.695  -3.121   4.088  1.00  0.00           C  
ATOM     42  O   UNK     1      -5.266  -4.109   4.918  1.00  0.00           O  
ATOM     43  O   UNK     1      -3.535  -1.028   4.209  1.00  0.00           O  
ATOM     44  O   UNK     1      -6.348  -2.013   6.238  1.00  0.00           O  
ATOM     45  C   UNK     1       2.914  -1.737  -2.658  1.00  0.00           C  
ATOM     46  C   UNK     1       2.939  -2.685  -3.841  1.00  0.00           C  
ATOM     47  O   UNK     1       3.798  -1.642  -1.836  1.00  0.00           O  
ATOM     48  H   UNK     1      -6.377  -0.090   1.163  1.00  0.00           H  
ATOM     49  H   UNK     1      -6.802  -0.637  -0.460  1.00  0.00           H  
ATOM     50  H   UNK     1      -6.617  -2.637   0.755  1.00  0.00           H  
ATOM     51  H   UNK     1      -2.809  -2.502   0.574  1.00  0.00           H  
ATOM     52  H   UNK     1      -4.859   0.160  -1.415  1.00  0.00           H  
ATOM     53  H   UNK     1      -4.818   1.160   0.044  1.00  0.00           H  
ATOM     54  H   UNK     1      -2.806  -1.672  -2.382  1.00  0.00           H  
ATOM     55  H   UNK     1      -2.489  -3.357  -1.832  1.00  0.00           H  
ATOM     56  H   UNK     1      -0.359  -2.174  -2.010  1.00  0.00           H  
ATOM     57  H   UNK     1      -0.676  -2.624  -0.350  1.00  0.00           H  
ATOM     58  H   UNK     1      -0.266  -0.570   0.268  1.00  0.00           H  
ATOM     59  H   UNK     1      -1.074   3.489  -0.458  1.00  0.00           H  
ATOM     60  H   UNK     1      -1.183   2.969  -2.133  1.00  0.00           H  
ATOM     61  H   UNK     1      -2.963   1.670  -1.659  1.00  0.00           H  
ATOM     62  H   UNK     1      -2.924   2.307  -0.015  1.00  0.00           H  
ATOM     63  H   UNK     1       1.009   2.661  -2.754  1.00  0.00           H  
ATOM     64  H   UNK     1       2.789   1.190  -2.959  1.00  0.00           H  
ATOM     65  H   UNK     1       1.804  -0.532  -0.691  1.00  0.00           H  
ATOM     66  H   UNK     1       2.848   3.827  -3.477  1.00  0.00           H  
ATOM     67  H   UNK     1       3.523   5.081  -2.391  1.00  0.00           H  
ATOM     68  H   UNK     1       5.348   3.793  -1.980  1.00  0.00           H  
ATOM     69  H   UNK     1       4.714   2.405  -2.911  1.00  0.00           H  
ATOM     70  H   UNK     1       0.747   4.695  -0.086  1.00  0.00           H  
ATOM     71  H   UNK     1       1.994   5.749  -0.766  1.00  0.00           H  
ATOM     72  H   UNK     1       0.695   5.119  -1.838  1.00  0.00           H  
ATOM     73  H   UNK     1       7.075   1.206   0.383  1.00  0.00           H  
ATOM     74  H   UNK     1       5.961   0.473  -0.811  1.00  0.00           H  
ATOM     75  H   UNK     1       6.826   1.998  -1.204  1.00  0.00           H  
ATOM     76  H   UNK     1       6.462   3.323   1.600  1.00  0.00           H  
ATOM     77  H   UNK     1       4.886   4.124   1.341  1.00  0.00           H  
ATOM     78  H   UNK     1       6.160   4.212   0.076  1.00  0.00           H  
ATOM     79  H   UNK     1       4.093   0.767   0.855  1.00  0.00           H  
ATOM     80  H   UNK     1      -1.559   0.806  -3.075  1.00  0.00           H  
ATOM     81  H   UNK     1       0.081   1.031  -3.739  1.00  0.00           H  
ATOM     82  H   UNK     1      -0.575  -0.583  -3.489  1.00  0.00           H  
ATOM     83  H   UNK     1      -3.900  -4.803  -0.672  1.00  0.00           H  
ATOM     84  H   UNK     1      -5.526  -4.788   0.077  1.00  0.00           H  
ATOM     85  H   UNK     1      -4.080  -4.389   1.053  1.00  0.00           H  
ATOM     86  H   UNK     1      -0.269   1.440   1.200  1.00  0.00           H  
ATOM     87  H   UNK     1       1.453   1.145   0.819  1.00  0.00           H  
ATOM     88  H   UNK     1       0.805   2.795   0.971  1.00  0.00           H  
ATOM     89  H   UNK     1      -3.073   0.798   1.733  1.00  0.00           H  
ATOM     90  H   UNK     1      -2.065  -0.713   1.762  1.00  0.00           H  
ATOM     91  H   UNK     1      -6.411  -3.179  -1.694  1.00  0.00           H  
ATOM     92  H   UNK     1      -5.447  -1.760  -2.195  1.00  0.00           H  
ATOM     93  H   UNK     1      -4.816  -3.399  -2.460  1.00  0.00           H  
ATOM     94  H   UNK     1      -6.017  -3.777   2.536  1.00  0.00           H  
ATOM     95  H   UNK     1      -5.990  -0.175   3.455  1.00  0.00           H  
ATOM     96  H   UNK     1      -7.451  -0.462   4.442  1.00  0.00           H  
ATOM     97  H   UNK     1      -5.386  -0.260   5.892  1.00  0.00           H  
ATOM     98  H   UNK     1      -3.756  -2.220   5.833  1.00  0.00           H  
ATOM     99  H   UNK     1      -3.763  -3.571   3.670  1.00  0.00           H  
ATOM    100  H   UNK     1      -5.973  -3.723   5.442  1.00  0.00           H  
ATOM    101  H   UNK     1      -2.798  -1.499   3.815  1.00  0.00           H  
ATOM    102  H   UNK     1      -6.944  -1.480   6.766  1.00  0.00           H  
ATOM    103  H   UNK     1       2.075  -3.386  -3.794  1.00  0.00           H  
ATOM    104  H   UNK     1       2.893  -2.114  -4.796  1.00  0.00           H  
ATOM    105  H   UNK     1       3.875  -3.289  -3.844  1.00  0.00           H  
CONECT    1    2    6   48   49                                       
CONECT    2    1    3   34   50                                       
CONECT    3    2    4   30   33                                       
CONECT    4    3    5    7   51                                       
CONECT    5    4    6   10   32                                       
CONECT    6    1    5   52   53                                       
CONECT    7    4    8   54   55                                       
CONECT    8    7    9   56   57                                       
CONECT    9    8   10   11   58                                       
CONECT   10    5    9   14   32                                       
CONECT   11    9   12   17   29                                       
CONECT   12   11   13   15   31                                       
CONECT   13   12   14   59   60                                       
CONECT   14   10   13   61   62                                       
CONECT   15   12   16   21   63                                       
CONECT   16   15   17   18   64                                       
CONECT   17   11   16   35   65                                       
CONECT   18   16   19                                                 
CONECT   19   18   20   23   25                                       
CONECT   20   19   21                                                 
CONECT   21   15   20   22   24                                       
CONECT   22   21   23   66   67                                       
CONECT   23   19   22   68   69                                       
CONECT   24   21   70   71   72                                       
CONECT   25   19   26   27   28                                       
CONECT   26   25   73   74   75                                       
CONECT   27   25   76   77   78                                       
CONECT   28   25   79                                                 
CONECT   29   11   80   81   82                                       
CONECT   30    3   83   84   85                                       
CONECT   31   12   86   87   88                                       
CONECT   32    5   10   89   90                                       
CONECT   33    3   91   92   93                                       
CONECT   34    2   36                                                 
CONECT   35   17   45                                                 
CONECT   36   34   41   37   94                                       
CONECT   37   36   38                                                 
CONECT   38   37   39   95   96                                       
CONECT   39   38   44   40   97                                       
CONECT   40   39   43   41   98                                       
CONECT   41   36   40   42   99                                       
CONECT   42   41  100                                                 
CONECT   43   40  101                                                 
CONECT   44   39  102                                                 
CONECT   45   35   46   47                                            
CONECT   46   45  103  104  105                                       
CONECT   47   45                                                      
CONECT   48    1                                                      
CONECT   49    1                                                      
CONECT   50    2                                                      
CONECT   51    4                                                      
CONECT   52    6                                                      
CONECT   53    6                                                      
CONECT   54    7                                                      
CONECT   55    7                                                      
CONECT   56    8                                                      
CONECT   57    8                                                      
CONECT   58    9                                                      
CONECT   59   13                                                      
CONECT   60   13                                                      
CONECT   61   14                                                      
CONECT   62   14                                                      
CONECT   63   15                                                      
CONECT   64   16                                                      
CONECT   65   17                                                      
CONECT   66   22                                                      
CONECT   67   22                                                      
CONECT   68   23                                                      
CONECT   69   23                                                      
CONECT   70   24                                                      
CONECT   71   24                                                      
CONECT   72   24                                                      
CONECT   73   26                                                      
CONECT   74   26                                                      
CONECT   75   26                                                      
CONECT   76   27                                                      
CONECT   77   27                                                      
CONECT   78   27                                                      
CONECT   79   28                                                      
CONECT   80   29                                                      
CONECT   81   29                                                      
CONECT   82   29                                                      
CONECT   83   30                                                      
CONECT   84   30                                                      
CONECT   85   30                                                      
CONECT   86   31                                                      
CONECT   87   31                                                      
CONECT   88   31                                                      
CONECT   89   32                                                      
CONECT   90   32                                                      
CONECT   91   33                                                      
CONECT   92   33                                                      
CONECT   93   33                                                      
CONECT   94   36                                                      
CONECT   95   38                                                      
CONECT   96   38                                                      
CONECT   97   39                                                      
CONECT   98   40                                                      
CONECT   99   41                                                      
CONECT  100   42                                                      
CONECT  101   43                                                      
CONECT  102   44                                                      
CONECT  103   46                                                      
CONECT  104   46                                                      
CONECT  105   46                                                      
MASTER        0    0    0    0    0    0    0    0  105    0  105    0
END
