# Supplementary material for: Revealing the Role of Beesioside O from Actaea vaginata for the Treatment of Breast Cancer Using Network Pharmacology, Molecular Docking, and Molecular Dynamics Simulation
Source: Int J Mol Sci. 2025 Mar 4;26(5):2283. doi: 10.3390/ijms26052283 (PMC11899959; doi:10.3390/ijms26052283)
Supplement: Supplementary file 1 [file ijms-26-02283-s001.zip › S3 The Biological Processes of BRCA.xlsx]

## Sheet: Sheet1
Category	Term	Term	Count	%	PValue	Genes	List Total	Pop Hits	Pop Total	Fold Enrichment	Bonferroni	Benjamini	FDR
GOTERM_BP_DIRECT	GO:0045893	positive regulation of transcription, DNA-templated	676	4.0841	3.4535e-56	PHB1, TRRAP, ELK1, PSMD9, SOX17, SOX18, MYC, CREB3L2, MYB, GPBP1, AKT1, SUPT20H, NFRKB, RNF111, CDK5RAP2, MEF2A, MED1, MEF2C, DAXX, PRKCB, ZNF281, RFX3, SOX11, HCFC2, MED4, SOX10, WDR77, HCFC1, AR, DDIT3, AGTR2, NUP98, ATF5, CLOCK, SKAP1, ZNF398, ATF4, MEAF6, SRCAP, AIRE, CTBP1, PDGFB, GATA6, NOLC1, XPC, GATA4, GATA3, BCL10, MRPL12, PRDM11, HIF1A, GATA1, MTDH, NUP85, PRDM16, WBP2NL, NKX2-1, ALX1,…	13459	728	19453	1.34211	4.23952e-52	4.23917e-52	4.08998e-52
GOTERM_BP_DIRECT	GO:0045944	positive regulation of transcription from RNA polymerase II promoter	1063	6.42218	9.30118e-47	ATF1, ATF2, SPI1, PID1, ZNF292, RBPJ, SPIB, SPIC, IL4I1, TBK1, ZC3H12A, GPBP1, AKT1, PKNOX1, MEF2A, MEF2C, MEF2B, TSTD1, MRTFB, RFX2, MRTFA, RFX3, ISL1, AR, TFR2, DDIT3, RFX4, RFX5, ATF7, ATF5, ATF6, CLOCK, SKAP1, ATF3, ATF4, AIRE, AGAP2, GATA6, GATA5, GATA4, GATA3, GATA2, ZNF24, GATA1, MYO6, ZBTB7B, ZNF268, PPARGC1A, PPARGC1B, CREBBP, JUN, JAG1, JUP, NR2F1, PBX3, NR2F2, FLI1, PBX1, SETX, MLLT10,…	13459	1232	19453	1.24709	1.14181e-42	5.7086e-43	5.50769e-43
GOTERM_BP_DIRECT	GO:0006915	apoptotic process	563	3.4014	2.1993e-39	CYFIP2, NCKAP1, NOC2L, USP17L5, EVA1A, ZC3H12A, IER3, MEF2A, MEF2C, CHIA, DAXX, UNC5A, CSNK2A1, PRKCB, UNC5B, DAPK1, MAP1S, DAPK2, PRKCE, CSNK2A2, PRKCD, DAPK3, GML, UNC5C, NISCH, SLC5A8, LGALS13, PSME3, DDIT4, JTB, SPIN2A, PRKD1, CDCA7, BCL10, RNF216, CHST11, RAD21, EPB41L3, S100A14, ATG5, PLK3, PRELID1, GSDMA, CADM1, SIVA1, RMDN3, GJB6, NOX5, HRK, RARG, HIF3A, BBC3, SHF, MRPL41, ING4, MECOM, AI…	13459	619	19453	1.31459	2.69986e-35	8.99879e-36	8.68209e-36
GOTERM_BP_DIRECT	GO:0006468	protein phosphorylation	418	2.52537	8.42981e-39	GMFB, MAML1, GMFG, TESK2, MYLK, LIPE, TBK1, PPP4R1, AKT3, CDK20, AKT1, PRKACA, PRKACB, PRKCG, PRKAB2, PRKCI, PRKCH, CSNK2A1, PRKCB, DAPK1, DAPK2, PRKCE, CSNK2A3, PRKCD, DAPK3, HUS1, PRKCA, ATG14, PRKAB1, ATG13, BCR, PRKAR1B, PRKD3, PRKD2, PRKCQ, PRKD1, CTBP1, PRKDC, PDGFB, PRKCZ, ST3GAL1, CDK17, PLK4, PRRT1, LYN, PLK3, CDK19, SRMS, DMPK, EIF2AK1, PLK2, PLK1, EIF2AK3, EIF2AK2, BRAF, EIF2AK4, C8ORF…	13459	444	19453	1.36071	1.03484e-34	2.5869e-35	2.49586e-35
GOTERM_BP_DIRECT	GO:0008285	negative regulation of cell proliferation	432	2.60996	5.91663e-38	PHB1, TES, SERPINE2, ADARB1, RBPJ, RXFP2, MTBP, CYP1B1, GML, LDOC1, HSPG2, ATG13, GTPBP4, SULT2B1, AR, CLDN3, ATF5, GPLD1, SKAP2, CTBP2, CTBP1, GATA3, GATA1, MIR204, MIR214, MIR335, ZNF268, S100A11, LYN, JUN, FZD5, EIF2AK1, THAP12, EIF2AK2, CDC6, ST18, FOSL1, DELEC1, MIR221, GJB6, NOX4, CDK10, STRN, HRG, GSDME, BTG4, BTG3, CDKN1A, BTG2, RARG, CDKN1B, BTG1, TGFB1I1, ADM, CTCF, PTH1R, ING1, GLI3, I…	13459	462	19453	1.3515	7.26325e-34	1.45253e-34	1.40141e-34
GOTERM_BP_DIRECT	GO:0010628	positive regulation of gene expression	473	2.85766	1.09147e-33	MIR30B, ATF2, RPL5, PHB1, CNTF, SPI1, PID1, TFRC, RBPJ, GJA1, SOX17, MYC, CREB3L2, ZC3H12A, AKT1, VPS35, HOXA5, MEF2A, MED1, MEF2C, RPL23, SOX11, DKK1, PRKAB1, SOX10, HCFC1, AR, CLDN5, CLDN3, PRKD1, ATF3, ATF4, MIR20B, HPN, PDGFB, CDKN2B-AS1, GATA5, GATA2, HIF1A, IQGAP3, MIR206, MIR205, MIR212, GJC2, KCNQ1OT1, PLCG2, NKX2-1, NKX2-5, ZBTB7B, PPARGC1A, NKX2-2, WNT10A, MIR33B, RDX, EIF2AK3, FN1, NFA…	13459	519	19453	1.31725	1.33989e-29	2.23296e-30	2.15438e-30
GOTERM_BP_DIRECT	GO:0008284	positive regulation of cell proliferation	490	2.96037	3.76976e-31	CNTF, CAPNS1, AKT2, MYC, NAMPT, HOXA3, AKT1, PROK1, NKX2-6, CSNK2A1, RPL23, CSNK2A3, CLEC11A, SOX11, CRIPTO, ISL1, WDR77, ZNF16, AR, CLDN5, CLDN7, ATF3, TSPYL5, PDGFB, NOLC1, PDGFA, PRKCZ, CIAO1, PLAC8, PRDX3, GHRHR, PDGFD, PDGFC, S100A13, SSR1, CGA, NKX2-5, ZNF268, MCTS1, LYN, WNT10B, TSLP, FN1, CDC7, PBX1, FOSL1, TNFSF4, NANOG, CDK13, LACRT, NOX1, EZH2, LGMN, RARG, CDKN1B, ADM, ASH2L, PTH1R, GL…	13459	545	19453	1.29949	4.62775e-27	6.61054e-28	6.37789e-28
GOTERM_BP_DIRECT	GO:0030335	positive regulation of cell migration	258	1.55872	1.32599e-29	FAM89B, CLDN1, MYLK, CCAR1, PREX1, AKT2, FAM110C, KDR, CPNE3, EPHB2, CCN1, ACVR1, EPHA4, DAPK3, PRKCA, ACTN4, CRIPTO, TIAM1, CLDN4, CLDN3, DAAM2, RUFY3, EPHA1, CBLL1, EPHA2, GRB7, MIR1290, PDGFB, TWIST2, CDKN2B-AS1, PDGFA, TWIST1, PIK3R3, PIK3R1, MIR210, PDCD10, PDGFD, PDGFC, ZNF703, CGA, ZNF268, CCR1, LYN, CARMIL1, XBP1, FZD4, FOXF1, INSR, MCAM, RDX, IGF1, PTK2, COL1A1, TRIP6, SNAI1, SNAI2, ATM,…	13459	267	19453	1.39663	1.62779e-25	2.03457e-26	1.96297e-26
GOTERM_BP_DIRECT	GO:0035195	gene silencing by miRNA	510	3.0812	7.48385e-29	MIR30B, MIR30A, MIR429, MIR668, MIR425, MIR424, MIR676, MIR1-1, MIR675, MIR433, MIR432, MIR552, MIR671, MIR30E, MIR30D, MIRLET7BHG, MIR558, MIR557, MIR1-2, MIR556, MIR324, MIR196A1, MIR562, MIR196A2, MEG3, MIR20B, MIR20A, MIR196B, MIR328, MIR448, MIR206, MIR569, MIR205, MIR326, MIR204, MIR567, MIR214, MIR335, MIR577, MIR455, MIR576, MIR454, MIR212, MIR575, MIR574, MIR210, MIR331, MIR573, MIR452, …	13459	575	19453	1.28196	9.18718e-25	1.02071e-25	9.84792e-26
GOTERM_BP_DIRECT	GO:0006325	chromatin organization	302	1.82455	2.80036e-27	RB1, TRRAP, ZMYND8, EHMT2, HDAC11, TONSL, HNRNPU, JMJD1C, EHMT1, IKZF1, RCBTB1, SOX2, DCAF1, SOX1, ALKBH4, KAT5, TRIM28, SOX15, DPF2, KAT8, DPF3, EPC2, H4C2, KAT7, H4C1, H4C4, ATXN7L3, H4C3, H4C6, H4C5, DAXX, C17ORF49, SFMBT1, PRKCB, DAPK3, SETMAR, HASPIN, JMJD6, PADI4, NUP98, BCORL1, L3MBTL1, L3MBTL3, L3MBTL2, MEAF6, SUPT4H1, BRCC3, ZMPSTE24, MBTD1, HLTF, H3C1, H3C3, H3C2, ZBTB7A, H3C4, H3C7, H3…	13459	322	19453	1.35558	3.43772e-23	3.43744e-24	3.31647e-24
GOTERM_BP_DIRECT	GO:0010629	negative regulation of gene expression	297	1.79435	2.5317e-25	RB1, APP, SPI1, MIR106A, MIR106B, CRKL, GJA1, TBK1, MYC, CREB3L1, ZC3H12A, CPNE1, KDR, AKT1, DIP2A, VPS35, SOX9, LGALS9, CCN2, JMJD4, DAXX, MEF2C, SERPINF1, SLC35C2, ZNF281, MIR9-1, SOX11, MIF, DICER1, OVOL2, CLDN5, SFRP1, SFRP2, CLDN3, PRKAR1A, KCNQ1, MIR20A, GGNBP2, PDGFB, CDKN2B-AS1, PLA2G3, GATA5, GATA2, HIF1A, IQGAP3, MIR206, TTBK1, MIR205, MIR214, BRIP1, MIR212, TERT, MIR573, PDCD10, STC2, …	13459	319	19453	1.34567	3.10791e-21	2.80225e-22	2.70363e-22
GOTERM_BP_DIRECT	GO:0043065	positive regulation of apoptotic process	311	1.87893	2.73947e-25	APP, CCAR2, IFIT2, CCAR1, LGALS2, RASSF2, LGALS1, RPS6KA2, RASSF6, TNFSF10, ARL6IP5, CYP1B1, CCN1, SOX4, HOXA5, UNC13B, ENDOG, DAPK1, DAPK2, DAPK3, UNC5C, SCRIB, SFRP4, SFRP1, SFRP2, BIN1, TXNIP, ATF6, TP53, GPLD1, RNF122, IDO1, ATF4, PRKDC, DCUN1D3, LPAR1, OMA1, BCL10, MIR204, GRIN2A, INPP5D, HMOX1, FADD, ZNF268, ATG7, NTSR1, BARD1, WNT10B, CDK19, JUN, PRPF38B, ACE, GADD45B, CRADD, GADD45A, SIAH…	13459	336	19453	1.33781	3.36298e-21	2.80225e-22	2.70363e-22
GOTERM_BP_DIRECT	GO:0006281	DNA repair	281	1.69768	1.67217e-24	SMARCAL1, MDC1, ANKLE1, TRRAP, NUDT1, SMC3, BACH1, ALKBH3, ALKBH2, ENDOV, HERC2, TRIM28, ALKBH1, CHEK1, EPC2, FBXO6, KAT7, NFRKB, WDHD1, DDX11, NSMCE3, NSMCE1, REV1, RECQL, HUS1, CSNK1E, EID3, PSME4, ADPRS, DNA2, ASF1A, PIF1, RTEL1, PAXIP1, XPA, ZBTB1, XPC, ZMPSTE24, BRIP1, HLTF, SWI5, ATRIP, BARD1, RTEL1-TNFRSF6B, GADD45A, TREX1, INTS3, XRCC2, XRCC3, TREX2, SMARCA5, INO80, POLA1, TDP1, RAD17, MM…	13459	301	19453	1.34932	2.05276e-20	1.53449e-21	1.48048e-21
GOTERM_BP_DIRECT	GO:0042981	regulation of apoptotic process	234	1.41373	1.75013e-24	PHB1, TRRAP, IKZF3, ACTB, USP17L7, USP17L4, USP17L5, LGALS1, RASSF3, KAT5, RASSF5, USP17L8, RASSF6, TRIM24, AKT1, EPC1, EPC2, NME2P1, SOX9, CCNL2, CCNL1, SKP2, DAXX, ACTN3, DAPK1, ACTN2, DAPK2, ACTN1, DAPK3, FRS2, ACTN4, ALPK2, TP53, NAIP, BEX2, MEAF6, ANP32A, MAGED1, OMA1, BCL10, MBTD1, PRDX2, ALX3, ALX4, FADD, APOE, ZBTB7A, RBM10, EGR1, PLK5, CRADD, CIDEA, OSGIN1, CIDEC, ACER2, ANP32E, TNFSF9, …	13459	245	19453	1.38046	2.14846e-20	1.53449e-21	1.48048e-21
GOTERM_BP_DIRECT	GO:0043066	negative regulation of apoptotic process	473	2.85766	4.94979e-24	ANKLE2, TFRC, ARAF, PHB2, RXFP2, AKT2, MYC, AKT1, PROK2, IER3, MED1, PRKCI, NKX2-6, DAPK1, CRIPTO, WDR73, DKK1, SOX10, PRAP1, ZNF16, CLDN7, YME1L1, ATF5, PRKDC, MAPKAP1, HPN, GATA6, PRKCZ, GATA1, MTDH, PLAC8, PRDX3, PRDX2, PRDX5, CHST11, FIGNL1, NKX2-5, ZNF268, ATG5, BARD1, PLK3, PRELID1, TSLP, PLK2, PLK1, EIF2AK2, BRAF, AZU1, PA2G4, SETX, HNRNPK, MIR222, MIR221, PPT1, PSMG2, LACRT, ARF4, CDKN1A,…	13459	540	19453	1.26602	6.07637e-20	4.05058e-21	3.90803e-21
GOTERM_BP_DIRECT	GO:0051301	cell division	347	2.09642	1.08566e-23	RB1, ANKLE2, CCNK, CCNF, HNRNPU, SMC5, SMC3, SMC4, SMC2, CDC20, CDC23, CDC26, CHEK2, CDC27, CDK20, RCC1, FBXO5, HMCN1, PELO, TIPIN, PRKCE, NSMCE2, KNL1, PIMREG, KNSTRN, CD2AP, ZNF16, EML4, DYNC1LI1, KATNAL1, CCNY, ZW10, PARD3, KIF20B, CCNO, LLGL2, SEH1L, CDCA2, ANAPC15, CDCA3, INTU, ANAPC16, EPB41, CDCA5, NCAPG, CDCA8, BRCC3, SKA3, ARPP19, ANAPC10, NCAPH, SKA1, SKA2, ANAPC11, DSN1, SPAST, RAD21, …	13459	383	19453	1.3095	1.33276e-19	8.32904e-21	8.03592e-21
GOTERM_BP_DIRECT	GO:0000122	negative regulation of transcription from RNA polymerase II promoter	836	5.05075	1.53999e-22	ATF2, SPI1, EHMT2, EHMT1, RBPJ, NOC2L, MEF2A, HES7, HES6, MEF2C, ZNF19, ZNF282, ZNF281, ESX1, DICER1, ISL1, AR, DDIT3, RFX5, TXNIP, ATF7, CGGBP1, ATF3, ATF4, URI1, ZNF274, ZBTB8A, SHOX2, MEPCE, GATA6, ZNF20, GATA5, GATA4, GATA3, GATA2, GATA1, ZNF25, HESX1, SFN, ZBTB7B, ZBTB7A, ZNF268, ZNF266, HEXIM1, HEXIM2, CREBBP, JUN, NR2F1, LARP7, NR0B1, NR2F2, NR0B2, H1-3, NR2F6, H1-2, H1-5, H1-4, PKIA, NANO…	13459	1016	19453	1.18929	1.8905e-18	1.11197e-19	1.07283e-19
GOTERM_BP_DIRECT	GO:0007049	cell cycle	331	1.99976	2.6629e-22	RB1, MDC1, ANKLE2, CCNK, SMARCB1, CCNH, HNRNPU, IKZF1, MKI67, SMC4, PDCD2L, RCBTB1, CCAR2, SMC2, CCAR1, RPS6KA3, MTBP, RASSF1, RASSF2, CDC26, RPS6KA1, CDK20, HMCN1, TRIM21, PELO, TP63, TSPYL2, TIPIN, CSNK2A1, PRKCE, NSMCE2, CSNK2A2, PRKCD, PIMREG, CD2AP, THAP1, ZNF16, HCFC1, DYNC1LI1, KATNAL1, DDIT3, PSME3, PARD3, TXNIP, SIK1, KCTD11, SPIN2A, KIF20B, TP53, RHNO1, BEX2, CDCA2, ANAPC15, CDCA3, ANAP…	13459	366	19453	1.30714	3.26897e-18	1.81595e-19	1.75204e-19
GOTERM_BP_DIRECT	GO:0045892	negative regulation of transcription, DNA-templated	509	3.07516	3.82788e-22	RB1, PHB1, SPI1, EHMT1, ENO1, RBPJ, PHB2, RRP8, ELK3, SOX18, CREB3L1, MYB, HOXA7, SAMD13, DAXX, RBFOX2, ZNF282, ZNF281, ESX1, SOX13, SOX14, RFX3, ZNF12, DKK3, DDIT3, ATF5, CLOCK, SF1, ZNF396, SET, CTBP2, CTBP1, PDGFB, GATA6, GATA3, ZNF24, PRDM11, PRDM16, NKX2-1, ALX1, NKX2-5, ZNF148, ZBTB7A, PPARGC1B, FZD1, HEXIM1, HEXIM2, JUN, PHC2, PHC1, MTERF3, NR0B1, NR1D2, NR1D1, NR2F2, PA2G4, PHC3, NR0B2, H…	13459	591	19453	1.24481	4.69911e-18	2.47302e-19	2.38598e-19
GOTERM_BP_DIRECT	GO:0006974	cellular response to DNA damage stimulus	275	1.66143	6.64747e-22	SMARCAL1, ATF2, CCNK, ANKLE1, SMC5, SMC6, ALKBH7, CCAR2, ALKBH8, RASSF1, HERC2, KAT5, MYC, CHEK2, CHEK1, ZC3H12A, PCLAF, FBXO5, TP63, IER3, TIPIN, ARMT1, ENDOG, DDX11, METTL3, PRKCD, NSMCE1, HUS1, PRAP1, WDR76, DDIT3, PSME4, FLYWCH1, SPATA18, TP53, DCUN1D5, STXBP4, PRKDC, ZBTB1, ZBTB4, CDKN2AIP, NUAK1, TP53BP1, BARD1, CTC1, MCTS1, LYN, PLK3, PLK5, CRADD, XRCC5, INTS3, SETD1A, XRCC3, SMARCA5, NFAT…	13459	298	19453	1.3338	8.16043e-18	4.07988e-19	3.9363e-19
GOTERM_BP_DIRECT	GO:0051726	regulation of cell cycle	250	1.51039	9.97624e-22	RB1, CCNI, TRRAP, CCNF, ADARB1, ACTB, RNF112, RASSF1, KAT5, AKT2, CDK20, PCLAF, EPC1, EPC2, KAT7, CCNL2, CCNL1, BTRC, SKP2, PRKACA, JUNB, NFRKB, PRKACB, NUP214, CSNK2A1, CSNK2A3, ESX1, CSNK2A2, OVOL2, UHMK1, BCR, DDIT3, SPIN2A, KIF20B, PRR11, TP53, L3MBTL1, BEX2, MEAF6, HEPACAM, CTBP1, PRDM11, MBTD1, PCBP4, FIGNL1, ZNF703, SFN, ZNF268, KAT14, CDK17, BARD1, CDK19, JUN, JUND, GADD45B, GADD45A, DDIA…	13459	268	19453	1.34828	1.22468e-17	5.83135e-19	5.62612e-19
GOTERM_BP_DIRECT	GO:0006338	chromatin remodeling	305	1.84268	3.09465e-21	RB1, SMARCAL1, SMARCB1, EHMT2, PWWP2B, HDAC11, JMJD1C, NUDT5, ACTB, DCAF1, RPS6KA4, RPS6KA5, MYC, CHEK1, MYB, DPF2, PWWP2A, KAT8, DPF3, SOX9, NFRKB, TP63, SKP1, DAXX, SMARCC1, SMARCC2, PRKCB, PIH1D1, SETMAR, PRKCA, HNF1A, HCFC2, HASPIN, JMJD6, HCFC1, CFDP1, PADI2, PADI4, CLOCK, ZNF274, PAXIP1, SRCAP, MEAF6, ZBTB1, BAZ2A, PRDM13, GATA3, BAZ2B, ZNHIT1, ZNF827, MIER1, HLTF, ZBTB7A, KAT14, NAA50, CRE…	13459	336	19453	1.312	3.79899e-17	1.72667e-18	1.6659e-18
GOTERM_BP_DIRECT	GO:0007165	signal transduction	1049	6.3376	6.3324e-21	GMFB, SCT, GMFG, SYNGAP1, PPP4R1, DPYSL5, AKT2, DPYSL2, AKT3, AKT1, PGLYRP1, PRKACB, PRKAB2, CSNK2A1, FNBP1, STARD8, GAPVD1, FRS3, PRKAB1, CD2AP, BCR, SIGIRR, AR, SPARCL1, ATF6, CLOCK, OPTN, SKAP2, CRABP2, CRABP1, FPR1, GATA3, IQGAP1, IQGAP2, IQGAP3, C3, RHOT2, KLRK1, RHOT1, PIP5K1A, SFN, RSU1, LYN, CREBBP, PRPF38B, TSLP, NR2F1, LNPEP, NOSTRIN, HLA-DRB3, NOX1, HLA-DRB1, ARHGAP8, ARHGAP1, PRKAG1, …	13459	1307	19453	1.16004	7.77366e-17	3.37958e-18	3.26064e-18
GOTERM_BP_DIRECT	GO:0001934	positive regulation of protein phosphorylation	213	1.28685	3.96516e-20	MIR30B, APP, ATF2, TFRC, TESK1, ARAF, CRKL, MIR1-1, EDNRB, AKT2, CHEK2, KDR, AKT1, SOX9, CCN2, CCN1, CDON, DAXX, EPHA7, MUSK, LIMCH1, CSNK1D, ATG14, CLDN3, PIK3R3, CDCA8, FPR2, PLA2G6, IQGAP3, C3, FXR1, FXR2, ZNF268, PROM2, FZD1, LYN, XBP1, INSR, IGF2, FZD8, BRAF, EIF2AK4, PTK2, MARCO, HLA-DRB1, CDKN1A, CD40, CDKN1B, FBH1, SPATC1L, MYDGF, RACK1, RAC1, RSPO1, HRAS, CAMP, MIR21, F2, SIRT1, RAP2A, I…	13459	226	19453	1.36221	4.86763e-16	2.02801e-17	1.95664e-17
GOTERM_BP_DIRECT	GO:0001525	angiogenesis	237	1.43185	4.78741e-20	PANK2, SERPINE1, RBPJ, HS6ST1, ELK3, ATP5IF1, SOX17, SOX18, GJA5, ANPEP, BSG, ZC3H12A, HOXA3, KDR, CYP1B1, PROK2, CCN3, THSD7A, CCN2, EPHB2, HOXA7, PKNOX1, SLC12A6, GLUL, EPHB1, EPHB4, PROK1, EPHB3, MED1, UNC5B, PRKCA, HSPG2, EREG, OVOL2, NINJ1, COL8A2, HOXB3, COL8A1, PRKD2, PRKD1, EPHA1, ENPEP, EPAS1, PDGFA, TGFA, THY1, HIF1A, PIK3R6, APELA, RNF213, PDCD10, HMOX1, APOD, SRPK2, NUS1, JUN, XBP1, J…	13459	255	19453	1.34333	5.87703e-16	2.35062e-17	2.26789e-17
GOTERM_BP_DIRECT	GO:0009410	response to xenobiotic stimulus	254	1.53456	2.71192e-19	OXTR, TRAF3IP2, ABAT, ENO2, LIPA, PNP, MYC, CPT1A, PRKCB, SLC34A1, TRIM39-RPP21, HNF1B, HSPG2, GNPAT, SFRP1, SFRP2, MAP1B, TXNIP, TP53, CCNO, ADCYAP1R1, ABCB1, MAOB, RPN2, GATA6, PDGFA, TGFA, GATA4, UMOD, XPC, GATA3, HSD11B2, GRIN2A, MYO6, HMOX1, ATG5, FZD1, LYN, JUN, FZD3, ACE, XRCC5, ABCA3, NFATC2, XRCC1, MTHFR, FOSL2, COL1A1, FOSL1, ATP4A, PDE3A, CALR, PAM, ATR, TP73, RET, PCSK1, COL18A1, CDKN…	13459	277	19453	1.32534	3.32916e-15	1.28034e-16	1.23528e-16
GOTERM_BP_DIRECT	GO:0030336	negative regulation of cell migration	178	1.0754	5.45138e-19	IFITM1, ZMYND8, SERPINE1, ARID4A, ARID4B, ADARB1, LDLRAD4, MIR149, MIR1-1, SRGAP2C, DACH1, CDH1, ADORA3, DPYSL3, SAP130, DAG1, CYP1B1, ARID2, MIR138-1, ARPIN, SRGAP2B, EPHA4, IGFBP5, LIMCH1, TPM1, MAGI2, ADIPOQ, MIR9-1, MIR892B, MITF, MIR133B, MIRLET7G, MIF, GTPBP4, SAP30, RNF41, NISCH, CLDN5, SFRP1, SFRP2, CLDN3, BRMS1, ADAM15, DPEP1, EPHA1, VCL, ABHD2, STC1, THY1, MIR31, FOXO3, AFD1, MIR205, MI…	13459	186	19453	1.38319	6.69211e-15	2.47836e-16	2.39113e-16
GOTERM_BP_DIRECT	GO:0051897	positive regulation of protein kinase B signaling	177	1.06936	7.52557e-19	SEMA5A, APP, PHB1, CSF3, NCF1, PARK7, ERFE, FGF2, TNF, IGF1R, MIR675, FAM110C, CPNE1, KDR, TNFSF11, SOX9, MIR138-1, PDGFRB, PDGFRA, PCID2, IGFBP5, MUSK, UNC5B, HGF, F2R, BTC, IAPP, ROR1, ADAM8, ROR2, TSPYL5, CSF1R, MAZ, PDGFB, PDGFA, TGFA, GATA3, TXN, MST1R, NTS, RTN4, STK3, PIK3R5, MTDH, BAG4, CALCR, THPO, PDGFD, PDGFC, OSBPL8, XBP1, TGFB2, TGFB1, INSR, FN1, IGF2, IGF1, MIR29A, PTK2, SELP, MFHAS…	13459	185	19453	1.38285	9.23839e-15	3.29916e-16	3.18305e-16
GOTERM_BP_DIRECT	GO:0016477	cell migration	253	1.52852	4.13068e-18	NCKAP1, RNH1, ARPC5L, PHB2, CRKL, KDR, IL12B, IL12A, CCN2, HOXA5, EPHB3, PRKCI, SCRIB, PSG2, KNSTRN, CD2AP, TIAM1, DEPDC1B, SPATA13, KCTD13, TYRO3, EPHA3, EPHA2, ENPEP, SDC4, SDC2, SDC3, IQGAP1, MST1R, ADAMTS12, PRKCZ, STRIP2, PIP5K1A, PLCG1, NTNG1, CARMIL1, ZRANB1, CARMIL3, JUP, NFATC2, PTK6, L1CAM, PTK2, CCDC88A, PTK7, FAT1, CORO6, SNAI1, NOSTRIN, ITGBL1, SDC1, CORO7, AVL9, CD24, NOX1, ARF4, BT…	13459	278	19453	1.31537	5.07082e-14	1.74842e-15	1.68688e-15
GOTERM_BP_DIRECT	GO:0001649	osteoblast differentiation	127	0.767279	4.50493e-18	PHB1, TNC, IHH, HNRNPU, FGF2, SOX2, RPS15, FBL, GJA1, IBSP, FGF9, CREB3L1, CCN4, BCAP29, AKT1, SOX8, CCN1, JUNB, MEF2C, TPM4, MSX2, IGFBP5, IGFBP3, IFT80, GTPBP4, RUNX2, SND1, SFRP1, LOX, SMO, SNRNP200, ASF1A, EPHA2, SEMA7A, CBFB, DHX9, DHH, DLX5, SHOX2, TWIST1, GLIS1, KCNQ1OT1, FIGNL1, PENK, AMELX, MAP2K6, WNT10B, WWTR1, SMAD4, WNT3A, ALYREF, GDF2, IGF2, DNAJC13, SMAD5, BMP6, FOSL2, BMP4, COL1A1…	13459	128	19453	1.43406	5.53025e-14	1.84327e-15	1.7784e-15
GOTERM_BP_DIRECT	GO:0045766	positive regulation of angiogenesis	159	0.960609	4.10384e-17	SEMA5A, MIR30A, PDCD6, SERPINE1, MIR1908, FGF1, ETS1, FGF2, AQP1, CDH5, CYSLTR1, AKT3, ZC3H12A, C3AR1, KDR, CYP1B1, CCBE1, PRKCB, HGF, WNT5A, VASH2, MIR27B, CYBB, PRKCA, MIRLET7G, ISL1, MIRLET7B, PGF, RUNX1, SFRP2, STIM1, ADAM12, NINJ1, MIR181B1, APLNR, PRKD2, PRKD1, EPHA1, MIR20A, CHRNA7, C5AR1, GATA6, TWIST1, GATA4, MIR31, GATA2, HIF1A, RTN4, PIK3R6, MTDH, C3, APELA, C5, RRAS, TERT, MIR210, TBX…	13459	166	19453	1.3844	5.03788e-13	1.62499e-14	1.5678e-14
GOTERM_BP_DIRECT	GO:0001666	response to hypoxia	167	1.00894	1.01651e-16	MT-ND4, MT-ND5, TFRC, EPO, ABAT, WDR83, PLAT, PLOD2, PLOD1, TNF, LOXL2, TXN2, NPPC, ALKBH5, EDNRA, PLAU, MYB, CAPN2, ADORA1, LONP1, EP300, MAP3K7, SOX4, POSTN, SLC11A2, ADIPOQ, DIO3, CYBA, ACTN4, ATP1B1, HSPG2, PGF, ADAM17, CLDN3, DDIT4, AJUBA, CHRNA4, EPAS1, CHRNA7, PSEN2, ITPR1, PDGFA, ITPR2, HIF1A, CIAO3, AGER, HSP90B1, DPP4, HSD11B2, SCFD1, RAD21, PENK, HMOX1, SCAP, DRD2, HMOX2, EGR1, CREBBP,…	13459	176	19453	1.37144	1.36291e-12	3.89925e-14	3.76203e-14
GOTERM_BP_DIRECT	GO:0006511	ubiquitin-dependent protein catabolic process	259	1.56477	3.31116e-16	CBLC, KEAP1, UBE2L6, UBE2L5, UBE2L3, CCAR1, HERC5, USP17L7, PSMD9, HERC4, HERC3, NUB1, RNF114, USP17L5, CDC23, USP17L8, PSMD3, FBXO4, TRIM25, FBXO8, BTRC, FBXO7, RNF111, HERC6, SKP1, ARRDC1, RC3H1, RC3H2, WDR77, RNF123, RNF126, RNF125, CDC34, WDR81, KCTD10, HECW2, NEDD4L, ANAPC11, RNF213, PSMF1, XBP1, NDFIP2, HACE1, NDFIP1, SIAH2, SIAH1, NTAN1, CYLD, NPLOC4, TOLLIP, BAP1, FBXL7, PPP1R11, HERPUD1,…	13459	289	19453	1.29532	4.08873e-12	1.23165e-13	1.18831e-13
GOTERM_BP_DIRECT	GO:0035556	intracellular signal transduction	393	2.37434	3.0848e-15	PATJ, TFRC, ITSN1, ARAF, PREX2, PREX1, AKT2, AKT3, STMN1, AKT1, UNC13B, PRKCG, PRKCI, PRKCH, WSB1, WSB2, PRKCB, DAPK1, DAPK2, PRKCE, PRKCD, DAPK3, PRKCA, BCR, DEPDC1B, ADCY9, PRKD3, PRKAR1A, DDIT4, PRKD2, PRKCQ, AGTR2, PRKD1, NLRX1, PRKCZ, ABR, PRKAR2B, PRKAR2A, PLCG2, HMOX1, PLEK2, PLCG1, LYN, PRPF38B, DMPK, BRAF, NFATC1, C8ORF44-SGK3, ITK, PRKAG2, PRKAG3, JAK2, JAK3, JAK1, SS18, SPHK1, GMIP, CI…	13459	462	19453	1.22949	3.81615e-11	1.1137e-12	1.07451e-12
GOTERM_BP_DIRECT	GO:0006954	inflammatory response	372	2.24746	6.76327e-15	IL1RN, TRAF3IP2, TRIL, IL23R, F11R, LIPA, C4B, RPS6KA4, C4A, NDST1, RPS6KA5, TBK1, ZC3H12A, C3AR1, AKT1, PROK2, LGALS9, PTGDR, SCN1A, CMKLR1, IL1R1, ACOD1, MIF, HSPG2, MIR135A1, IL23A, NINJ1, AGTR1, TXNIP, PRKCQ, AGTR2, PRKD1, NAIP, IDO1, EPHA2, PTGFR, MIR20A, LXN, DHX9, WNK4, FPR1, UMOD, GATA3, FPR2, MEFV, PRKCZ, C3, C5, PRDX5, S100A12, CD14, CCR1, GSDMD, AFAP1L2, NFATC3, IL36G, CELA1, AZU1, PPB…	13459	436	19453	1.23319	8.31375e-11	2.37198e-12	2.2885e-12
GOTERM_BP_DIRECT	GO:0006364	rRNA processing	132	0.797487	7.36164e-15	RPL5, POP7, POP4, RPP30, EIF4A3, RRP1, PPAN, FCF1, PWP1, RRP8, IPO4, RRP9, RPL7, RPS15, FBL, RPS17, RPS16, RPS19, MTREX, RPP38, DDX17, RRP7BP, RPS7, IMP3, PIH1D1, RPS6, DDX10, WDR75, IMP4, WBP11, FTSJ3, EBNA1BP2, DKC1, XRN2, MRTO4, SBDS, GEMIN4, PIH1D2, RPL27, RPL26, RPP25, UTP25, UTP23, NOLC1, RPF1, RRP7A, EMG1, YBEY, PDCD11, BRIX1, UTP20, LYAR, MDN1, NOP14, HELQ, MTERF4, PA2G4, WDR55, ISG20, RP…	13459	137	19453	1.3926	8.9952e-11	2.51012e-12	2.42178e-12
GOTERM_BP_DIRECT	GO:0008283	cell proliferation	166	1.0029	1.62153e-14	MRE11, CSF2, HPSE2, MKI67, LIPA, UBE2L3, ALKBH3, NDST1, EDNRA, DACH1, MYC, OGFOD1, FPGS, IL12B, AKT1, NBN, GNAT1, GLUL, CDK5RAP3, TP63, PDK1, FBXW8, SETMAR, LIG4, SCRIB, CDC25C, SDCBP2, CDC25A, OVOL2, BTC, MORF4L1, MELK, HOXB4, YME1L1, PTGES, NAA60, CSF1R, ENPEP, DLX5, CUL1, PDS5B, ZFP36L1, RAP1B, LARP1, THPO, PRDX1, FAM83D, CERT1, FAM83B, FAM83A, SMAD4, XRCC5, FZD4, WNT3A, ZBTB16, ESRRB, ECD, IG…	13459	178	19453	1.34791	1.98985e-10	5.37952e-12	5.1902e-12
GOTERM_BP_DIRECT	GO:0030036	actin cytoskeleton organization	210	1.26873	1.99936e-14	TESK1, TESK2, ANTXR1, POF1B, OPHN1, ARFIP2, THSD7A, HMCN1, CXADR, ACTN3, ACTN2, STARD8, ACTN1, MRTFA, ACTN4, BCR, NISCH, CLDN3, DAAM1, DAAM2, PFN1, EZR, PFN2, SPTBN4, SPTBN5, EPB41, FLII, AGAP2, PDGFA, NUAK2, INPP5K, PIP5K1A, PLEK2, PIP5K1C, SPTBN1, SPTBN2, VASP, STARD13, IQSEC2, IQSEC1, PARVA, PARVB, EHD2, SMTN, PTK7, GRB2, ARHGAP8, ARPC1A, CSRP3, SIPA1L1, CSRP2, CSRP1, RAC3, RAC1, SPTAN1, CAP1,…	13459	232	19453	1.30829	2.45324e-10	6.45845e-12	6.23116e-12
GOTERM_BP_DIRECT	GO:0046777	protein autophosphorylation	169	1.02102	2.7158e-14	MYLK2, IGF1R, STK10, STK11, SLK, TRIM28, CHEK2, TRIM24, PIM1, KDR, AKT1, NEK2, PIM2, MAP3K9, PRKACA, PRKACB, EPHB1, EPHB4, EPHB3, PDGFRB, PRKCG, PDGFRA, EPHA4, CDKL5, MUSK, DAPK1, EPHA8, DAPK2, DAPK3, DYRK1A, LMTK2, DYRK1B, VRK1, VRK2, ATG13, UHMK1, ERN1, MELK, MAPKAPK3, MAK, MAPKAPK2, TYRO3, ULK3, BTK, ULK2, PRKD2, SIK1, MAPKAPK5, ULK1, TNIK, SIK2, PRKD1, EPHA1, CSF1R, TXK, STK39, THY1, STK4, NL…	13459	182	19453	1.34211	3.33913e-10	8.54779e-12	8.24697e-12
GOTERM_BP_DIRECT	GO:0006366	transcription from RNA polymerase II promoter	217	1.31102	2.8686e-14	RB1, CCNK, EHF, CCNH, HSF2BP, MYC, TRIM24, SOX9, PKNOX1, TP63, SOX5, ABT1, NKX2-8, HNF1A, MED4, ISL1, AR, TBPL2, TBPL1, ATF4, AIRE, GATA3, PIK3R1, GATA2, RPAP1, GATA1, PLAC8, ZBTB7B, NKX2-5, RREB1, NKX2-3, GTF2A1L, STAT5B, WNT10B, XBP1, ZNF141, JUND, BCL11B, GDF2, NFATC2, CELA1, NMI, ELL3, NFATC4, CD28, GTF2IRD1, CDK12, HAMP, FOXE3, NCAPG2, CCDC124, HIF3A, MED16, HNF4A, JAK2, TEAD2, EDN1, PARP1, …	13459	241	19453	1.30142	3.51631e-10	8.80301e-12	8.4932e-12
GOTERM_BP_DIRECT	GO:0016525	negative regulation of angiogenesis	123	0.743113	1.3707e-13	MIR30B, ATF2, SPARC, MIR146A, MIR106B, MIR424, AMOT, NPPB, CCN6, HOXA5, GTF2I, MINAR1, SEMA6A, SERPINF1, MIR15B, SPINK5, MIR15A, VASH1, HSPG2, HLA-G, CLDN5, COL4A2, ADGRB2, HGS, COL4A3, ADGRB1, EPHA2, MIR20B, NPR1, SHC1, KLK3, FOXO4, MIR205, MIR214, MIR212, APOH, PGK1, CNMD, TGFB2, NIBAN2, GADD45A, CD160, PLK2, GDF2, MIR29C, MIR200B, MIR29A, MIR217, MIR92A1, CXCL10, EFNA3, RGCC, MIR222, AGO1, MIR…	13459	128	19453	1.38889	1.68319e-09	4.10374e-11	3.95931e-11
GOTERM_BP_DIRECT	GO:0000398	mRNA splicing, via spliceosome	182	1.09957	3.93547e-13	DBR1, TXNL4B, EIF4A3, GPATCH1, HNRNPU, WDR83, HNRNPR, CASC3, CWC27, EFTUD2, PNN, SNRPD2, RBMX2, SNRPD1, MAGOH, CWC22, SNIP1, MTREX, SNRPD3, TXNL4A, ISY1-RAB43, SRRM2, IK, AQR, SNRPN, METTL3, PRPF4B, CRNKL1, CDC40, SRRM1, PRPF4, PRPF6, DDX39A, DDX39B, PRPF3, SRSF2, SNRPG, SNRNP27, SRSF3, GEMIN5, PPIE, SRSF4, GEMIN6, PPIH, SNRPE, SNRNP25, SRSF5, GEMIN7, SNRPF, SRSF6, SNRPC, SNRNP200, SRSF7, SRSF8, …	13459	200	19453	1.31527	4.83152e-09	1.15019e-10	1.10971e-10
GOTERM_BP_DIRECT	GO:0050821	protein stabilization	206	1.24456	5.10135e-13	RPL5, PHB1, HSP90AA4P, CCNH, CSN3, IFI30, GBA3, PHB2, UXT, RASSF1, RASSF2, SOX17, TMEM88, CHEK2, CHORDC1, GOLGA7, SOX4, EPHA4, COG7, CSNK2A1, RPL23, PIH1D1, COG3, PRKCD, P3H1, ANK2, MAPK8IP3, GTPBP4, HCFC1, WDR81, CDC37, RABL3, PIH1D2, PFN1, PLPP3, TP53, TELO2, PFN2, URI1, STXBP4, STXBP1, MTMR9, PIK3R1, NLK, RPAP3, PDCD10, PPARGC1A, TSPAN1, ZBED3, WNT10B, TREX1, PYHIN1, PARVA, IGF1, A1CF, CCT6A, …	13459	230	19453	1.29453	6.26257e-09	1.45626e-10	1.40501e-10
GOTERM_BP_DIRECT	GO:0016055	Wnt signaling pathway	177	1.06936	1.53606e-12	CTNND2, CTNND1, CELSR2, CCAR2, FRAT2, SOX17, CCND1, TMEM88, ADGRA2, CCN4, VPS35, LZTS2, BTRC, WLS, FBXW4, PIAS4, TLE4, RNF43, CSNK1G3, TLE3, TLE2, TLE1, WNT5B, CSNK2A1, FBXW11, WNT5A, CTNNBIP1, CSNK2A2, CSNK1D, MITF, ZBTB33, CSNK1E, TMEM170B, HIC1, DKK2, TLE5, DKK3, DKK4, SFRP4, SFRP1, SFRP2, CCNY, CCNE1, DAAM2, DDIT3, CSNK2B, TNIK, CSNK1G2, ANAPC2, MACF1, DLX3, ARL6, TNKS, CUL3, TCF7, CTR9, KLHL…	13459	195	19453	1.31194	1.88572e-08	4.28526e-10	4.13444e-10
GOTERM_BP_DIRECT	GO:0051091	positive regulation of sequence-specific DNA binding transcription factor activity	113	0.682697	3.43229e-12	FOXA1, APP, ATF2, CSF3, SMARCB1, KDM1A, PARK7, PHB2, TNF, PYCARD, TRIM25, TNFSF11, AKT1, EP300, TRIM26, TRIM27, TRIM21, TRIM22, ARID5B, MID2, DDIT3, TRIM14, PRKD2, TRIM15, PLPP3, BEX1, ZC4H2, TNFRSF11A, SAV1, STK3, NEUROD1, NEUROD2, NHLH2, CLEC7A, DVL2, PLCG2, CYTL1, TP53BP1, WNT1, NKX6-1, WNT2, PPARGC1A, PPARGC1B, FZD1, WNT10B, FZD2, SMAD3, JUP, FZD4, WNT3A, ESR1, ESR2, SMARCA4, FOSL1, BMP2, MAV…	13459	118	19453	1.38411	4.21344e-08	9.36253e-10	9.03303e-10
GOTERM_BP_DIRECT	GO:0050731	positive regulation of peptidyl-tyrosine phosphorylation	94	0.567907	5.43804e-12	NRP1, CSF3, CD81, CD80, ITGB3, LRRK1, PTPRJ, TREM2, ARRB2, HTR2A, CD3E, AREG, GHR, FGF7, FGF8, ENPP2, MLST8, CD36, JAK2, IL6R, ACVR1, IL11, SYK, IL15, RIPK2, HGF, ADIPOQ, GFRA1, MIF, CRIPTO, HAX1, DGKQ, PECAM1, HCLS1, ARHGEF2, ITGA5, ADNP, PLPP3, TP53, CD44, HBEGF, SRC, PDGFB, LRP4, TGFA, NOD2, EFNA5, GATA1, LRP8, THBS4, VTN, RELN, CLEC7A, NTF3, ABL1, PLCG2, PTK2B, TNFRSF14, RICTOR, PAK2, ANGPT4,…	13459	96	19453	1.41524	6.67567e-08	1.45113e-09	1.40006e-09
GOTERM_BP_DIRECT	GO:0006260	DNA replication	116	0.700822	7.23726e-12	DSCC1, HELB, CHEK1, PCLAF, KAT7, SUPT16H, LIG1, REV1, LIG4, WRNIP1, LIG3, POLG2, GRWD1, GMNC, DNA2, PIF1, RTEL1, BLM, SET, RNASEH2A, DHX9, ORC5, ORC4, ORC6, CHTF8, ORC1, ORC3, ORC2, E4F1, RTEL1-TNFRSF6B, TREX1, FAM111B, POLA1, CCDC88A, POLA2, NASP, CDK2, CDK1, ATR, FEN1, MCM7, CHTF18, POLB, ING4, ING5, CHAF1B, CHAF1A, SIN3A, TOP1MT, POLI, POLL, POLK, POLE, POLH, POLG, RFC5, UPF1, RMI2, RFC3, RFC4…	13459	122	19453	1.37427	8.8844e-08	1.86692e-09	1.80122e-09
GOTERM_BP_DIRECT	GO:0018105	peptidyl-serine phosphorylation	167	1.00894	7.30038e-12	EPO, RPS6KA4, RPS6KA3, RPS6KA6, RPS6KA5, TBK1, RPS6KA2, PRKACG, CHEK2, AKT2, AKT3, RPS6KA1, PDK3, AKT1, STK32A, PRKACA, PRKACB, STK32C, PRKCG, CSNK1G3, PRKCI, PRKCH, CSNK2A1, PRKCB, PRKCE, CSNK2A3, CSNK2A2, PRKCD, DYRK1A, LMTK2, DYRK1B, VRK1, CSNK1D, PRKCA, VRK2, CRIPTO, CSNK1E, VRK3, UHMK1, MAPKAPK3, DGKQ, MAPKAPK2, ULK3, TSSK6, ULK2, PRKD2, MAPKAPK5, PRKCQ, ULK1, PRKD1, CSNK1G2, BRSK1, BRSK2, T…	13459	184	19453	1.31181	8.96195e-08	1.86692e-09	1.80122e-09
GOTERM_BP_DIRECT	GO:0060070	canonical Wnt signaling pathway	99	0.598115	8.01559e-12	DIXDC1, FZD10, FGF2, FRAT1, EDNRA, STK11, EDNRB, FGF9, ADGRA2, SOX9, WNT5B, WNT5A, CSNK1E, ISL1, DKK1, CTDNEP1, PYGO1, SFRP4, PYGO2, SFRP1, SFRP2, SFRP5, PLPP3, TCF7, STK4, NID1, FOXO1, STK3, WNT6, PORCN, DVL1, DVL2, HESX1, DVL3, WNT1, WNT2, WNT3, BCL9L, WNT4, FZD1, WNT10B, FZD3, WNT10A, FZD2, JUP, FZD5, FZD4, WNT3A, SIAH2, FZD7, SIAH1, FZD6, FZD9, FZD8, NR4A2, EXT1, BCL9, SDC1, RARG, WNT2B, EDA,…	13459	102	19453	1.40284	9.83994e-08	2.00799e-09	1.93732e-09
GOTERM_BP_DIRECT	GO:0051092	positive regulation of NF-kappaB transcription factor activity	150	0.906235	2.24914e-11	APP, TFRC, RTKN2, CIB1, CLU, TNF, RPS6KA4, PYCARD, RPS6KA5, TRIM25, CAPN3, TNFSF11, EP300, TRIM27, LGALS9, TRIM21, MAP3K7, TRIM22, PRKCI, PRKCH, PRKCB, WNT5A, TICAM1, MID2, AR, BTK, TRIM13, TRIM14, PRKD2, TRIM15, ROR1, ADAM8, PRKCQ, CARD16, RBCK1, UBE2V1, PRKD1, PPIA, CLOCK, S100A9, CARD14, S100A8, CARD11, DHX9, TNFRSF11A, BCL10, NTS, AGER, PRKCZ, MTDH, PRDX3, IRAK1, DHX33, CLEC7A, IRAK2, DDRGK1,…	13459	164	19453	1.32197	2.76104e-07	5.52163e-09	5.32731e-09
GOTERM_BP_DIRECT	GO:0006412	translation	194	1.17206	2.90694e-11	RPL4, RPL5, RPL30, RPL3, RPL32, RPL31, RPL34, RPL8, RPL9, RPL6, RPL7, RPS15, RPS14, RPS17, RPS16, RPS19, RPL18A, RPL36AL, RPS18, RPL36, RPL35, RPL38, RPL37, RPS11, RPL39, RPS10, RPS13, RPS12, RPL21, RPL23, RPL22, MRPS18B, MRPS18A, AARSD1, MRPS18C, GUF1, RPL24, RPL27, RPL26, RPL29, RPL28, UBA52, MRPL18, MRPL19, MRPL16, MRPL14, MRPL15, MRPL12, RPS4Y1, GSPT2, MRPL13, MRPL10, GSPT1, MRPL11, MRPL20, R…	13459	219	19453	1.28036	3.56856e-07	6.98218e-09	6.73645e-09
GOTERM_BP_DIRECT	GO:0002181	cytoplasmic translation	89	0.537699	2.95783e-11	RPL4, RPL5, RPL30, RPL3, RPL32, RPL31, RPL34, RPLP1, RPLP0, RPL10A, RPL8, RPL9, RPL6, RPL7, RPS4X, RPS15, RPS14, RPL7A, RPS17, RPS16, RPS19, RPL18A, RPS18, RPL36, RACK1, RPLP2, RPL35, RPL38, RPL37, RPS11, RPL39, RPS10, RPS13, RPS12, RPS9, RPL21, RPS7, RPS8, RPL23, RPS5, RPL22, RPS6, RPL13A, RPS3A, RPSA, FTSJ1, SARS1, RPL37A, RPL24, RPL27, RPL26, RPL29, RPL28, UBA52, RPL10, RPL12, RPL11, RPL36A, R…	13459	91	19453	1.41359	3.63102e-07	6.98218e-09	6.73645e-09
GOTERM_BP_DIRECT	GO:0035278	miRNA mediated inhibition of translation	94	0.567907	4.18594e-11	MIR29B1, MIR10B, MIR17, MIR26B, MIR146A, MIR98, MIR96, LIMD1, MIR106A, MIR503, MIR106B, MIR107, MIR1-1, EIF4ENIF1, RBM4, MIR208A, ZFP36, MIR590, MIR103A1, MIR1271, MIR138-1, MIR181A2, MIR181C, MIR28, MIR15B, MIR9-1, MIR15A, MIR27B, MIR27A, MIRLET7I, MIR21, MIR133B, MIR877, MIR126, MIR518B, MIR483, MIR101-1, MIR181B1, MIR181D, EIF4E2, MIR128-1, AJUBA, DDX6, MIR20A, MIR520E, MIR520B, MIR520C, MIR31…	13459	97	19453	1.40065	5.13866e-07	9.69479e-09	9.35359e-09
GOTERM_BP_DIRECT	GO:0008380	RNA splicing	187	1.12977	6.29758e-11	TCERG1, PDCD7, FMR1, GEMIN2, TTF2, CASC3, VIRMA, CCAR2, EFTUD2, LSM10, PNN, LGALS3, PPP4R2, SNRPD2, PPP2R1A, SNRPD1, KHSRP, MAGOH, HABP4, ARL6IP4, ZNF326, SNRPD3, MBNL1, LOC654780, RBFOX1, MBNL2, SNRPN, RBFOX2, SCAF11, PUS1, THOC1, THOC3, PRPF4B, THOC2, WBP11, THOC5, PUS7, THOC7, SRRM1, THOC6, JMJD6, PRPF4, RBMXL1, PRPF6, RRAGC, DDX39B, PRPF3, SRSF2, SNRPG, SNRNP27, SRSF4, SNRNP25, SREK1, PPIG, S…	13459	211	19453	1.28095	7.7309e-07	1.41164e-08	1.36196e-08
GOTERM_BP_DIRECT	GO:0007275	multicellular organism development	133	0.803528	6.32509e-11	GPR65, CDH8, IGF1R, CDH7, HOXA10, CDH6, CDH5, HOXA9, TCL1A, CDH4, CDH3, CDH2, CDH1, ARHGDIB, LEPR, PIM1, KDR, HOXA1, ROS1, EPHB4, PDGFRB, PDGFRA, MUSK, FST, LMO2, SPINK5, PCOLCE, LENEP, TLE5, TYRO3, ROR1, HOXB2, ROR2, EPHA1, EPHA2, BEX3, CSF1R, CRABP1, MST1R, MYCNOS, THPO, GALR2, CDH20, CDH22, TNFRSF17, CDH26, RREB1, CD164, PRELID1, VDR, INSR, GREB1, LIF, MC1R, BMP1, ID3, CDK13, FGFR4, FGFR3, FGF…	13459	144	19453	1.33494	7.76467e-07	1.41164e-08	1.36196e-08
GOTERM_BP_DIRECT	GO:0070374	positive regulation of ERK1 and ERK2 cascade	202	1.2204	6.75185e-11	APP, PHB1, PHB2, ICAM1, CRKL, KDR, LGALS9, CCN2, SERPINF2, PRKCA, MIF, GAREM1, PRKD2, PDGFB, PDGFA, GATA4, FPR2, SLC30A10, PRKCZ, APELA, PDGFD, PDGFC, APOE, SLAMF1, CCR1, JUN, ABCA7, BRAF, IGF1, MARCO, MIR222, MIR221, GPR183, NOX4, HLA-DRB1, FERMT2, NODAL, NRP1, ARHGAP8, IL26, CX3CL1, AKAP12, DSTYK, GLIPR2, FFAR4, TNFAIP8L3, CCR7, CD36, HRAS, NELFE, HAVCR2, RIPK2, DENND2B, GPBAR1, MIR21, IL1A, FS…	13459	230	19453	1.2694	8.28856e-07	1.47998e-08	1.4279e-08
GOTERM_BP_DIRECT	GO:0043161	proteasome-mediated ubiquitin-dependent protein catabolic process	197	1.19019	9.0604e-11	GBA1, PSMD8, PSMD6, PSMD7, HERC2, PSMD4, KAT5, PSMD2, PSMD3, PSMD1, AKT1, BTRC, SKP2, FBXO7, FBXO9, SKP1, NHLRC3, ARMC8, CD2AP, RNF126, CDC34, IFI27, KCTD10, DDIT3, HECW2, HECW1, KCTD13, TRIM13, RBCK1, KCTD17, CLOCK, RNF122, NEDD4L, AGAP3, RNF216, PCBP2, PSMF1, HACE1, SIAH3, SIAH2, SIAH1, UBXN1, ZFAND2A, FAF1, ZFAND2B, KIF14, ANKRD9, TRIM9, UCHL1, TRIM2, TRIM3, PBK, UBXN7, APC2, SIRT1, SIRT2, TOP…	13459	224	19453	1.27114	1.11225e-06	1.95116e-08	1.8825e-08
GOTERM_BP_DIRECT	GO:0045471	response to ethanol	107	0.646448	1.18694e-10	CSF3, MT-ND4, EHMT2, TNC, ABAT, CLDN1, TNF, IGF1R, RGS4, NPPC, RGS2, CCND1, MYC, RGS7, ARSA, ST6GAL1, CPT1A, G6PD, SPINK1, PRKCB, ADIPOQ, TUFM, CLDN5, CLDN3, CLDN7, CYP2E1, S100A8, ADCYAP1R1, MAOB, FECH, PSMD14, GATA3, TNFRSF11A, ADH7, ADH6, GRIN2A, TBXA2R, PENK, DMAP1, CD14, VCAM1, SLC10A1, GOT2, GRIN2B, NR0B2, IL2, TH, FGF19, TBXAS1, CDK1, CD27, GNRH1, HAMP, MYD88, FGFR2, EIF4G1, MSTN, OGG1, SE…	13459	113	19453	1.36861	1.45709e-06	2.51201e-08	2.42361e-08
GOTERM_BP_DIRECT	GO:0014068	positive regulation of phosphatidylinositol 3-kinase signaling	78	0.471242	1.39595e-10	PRR5, SERPINA12, CSF3, FLT1, NCF1, FLT3, UBE3A, TREM2, FGF2, TNF, IGF1R, MYDGF, GPER1, KDR, SOX9, JAK2, NKX3-1, PDGFRB, PDGFRA, MYOC, UNC5B, HGF, F2R, IL18, WNT16, F2, SIRT1, DCN, FGR, HAX1, FSHR, CAT, KIT, HCLS1, ROR1, ROR2, PPARD, BECN1, SRC, MAZ, PDGFB, AGAP2, PDGFA, PRR5L, CBL, INS, RELN, ERBB3, ERBB4, PDGFD, CCL5, PDGFC, NTRK1, NTRK2, TGFB2, SEMA4D, ANGPT1, EGF, NTRK3, INSR, OSM, FN1, IGF1, …	13459	79	19453	1.42706	1.71367e-06	2.90429e-08	2.80207e-08
GOTERM_BP_DIRECT	GO:0043410	positive regulation of MAPK cascade	155	0.936443	1.79433e-10	APP, CD81, WWC1, FGF2, TNF, IGF1R, SOX2, NDST1, CDH2, ADORA1, KDR, PLCE1, IL6R, PROK1, CDON, PDGFRB, MAP2K3, MEF2C, MAP2K1, MAP2K2, IGFBP4, EPHA8, HGF, IGFBP3, PRKCE, F2R, FRS2, CRIPTO, CARTPT, DOK1, AR, DOK2, DOK4, MADD, IAPP, ROR1, ROR2, RAF1, PPIA, SHC2, SHC1, CHRNA7, PDGFB, LPAR1, PDGFA, TGFA, LPAR2, LPAR3, IQGAP1, ADRB2, IQGAP3, INAVA, PRDX2, DHX33, THPO, PLCG2, IGFBP6, MAP2K6, CAV2, TGFB3, …	13459	172	19453	1.3025	2.20271e-06	3.67089e-08	3.5417e-08
GOTERM_BP_DIRECT	GO:0030307	positive regulation of cell growth	89	0.537699	2.16211e-10	N6AMT1, PRR5, UCN, DDX49, SLC44A4, DDX3X, CIB1, DNPH1, CXCL16, RPTOR, RPS6KA3, HYAL1, RPS6KA1, MLST8, CD38, AKT1, PRSS2, TEAD1, H3-3A, H3-3B, IGFBP1, PABIR1, USP47, CSNK2A1, KDM2B, NCBP1, SPHK1, CSNK2A3, ADAM10, ACSL4, NRG1, CYBA, AVPR1A, F2, RHOA, TGFBR1, SUPV3L1, SFRP1, ADAM17, MMP14, SFRP2, ZNF639, AVP, S100A9, FXN, HDGFL2, CRK, S100A8, HBEGF, YAP1, PSMD10, MTPN, MAPKAP1, BRAT1, HPN, AKAP6, EG…	13459	92	19453	1.39822	2.65421e-06	4.35081e-08	4.19769e-08
GOTERM_BP_DIRECT	GO:0043123	positive regulation of I-kappaB kinase/NF-kappaB signaling	181	1.09352	2.7535e-10	SLC35B2, TRAF3IP2, TFRC, IFIT5, TNF, GJA1, LGALS1, TBK1, TFG, TNFSF10, TRIM25, TNFSF11, PIM2, TRIM27, LGALS9, TRIM21, MAP3K7, TRIM22, WLS, PRKCB, FBXW11, PRKCE, F2R, ADIPOQ, SHISA5, MUL1, TICAM1, JMJD8, MID2, RBX1, EDAR, TRIM13, TRIM14, ROR1, S100A4, CARD16, RBCK1, UBE2V1, PRKD1, ALPK1, AJUBA, CARD11, ANKRD17, DDX1, CUL1, LPAR1, BCL10, ZC3HAV1, INAVA, MTDH, SHARPIN, IRAK1, CLEC7A, UBD, TSPAN6, DH…	13459	205	19453	1.27614	3.3802e-06	5.42277e-08	5.23192e-08
GOTERM_BP_DIRECT	GO:0043406	positive regulation of MAP kinase activity	76	0.459159	2.78317e-10	TENM1, APP, CD40, FLT1, FLT3, LRRK2, HTR2A, FGF1, FGF2, TNF, PIK3CG, ROBO1, GHR, AKAP13, TNFSF11, HRAS, PDGFRB, MEF2C, EDN1, EDN3, MIF, CRIPTO, ADRA2A, IL1B, KIT, ERP29, ADAM9, PDE5A, ADAM8, TLR4, AJUBA, MAGED1, SRC, PLA2G1B, PDGFB, PDGFA, TGFA, MST1R, PSEN1, NOD2, RASGRP1, THBS1, PIK3R6, EGFR, PIK3R5, IRAK1, PDCD10, PDGFD, ERBB2, NTF3, PDGFC, S100A12, CSK, DRD4, ELANE, MAP2K5, MAP2K6, TGFB1, EGF…	13459	77	19453	1.42658	3.41662e-06	5.42277e-08	5.23192e-08
GOTERM_BP_DIRECT	GO:0042127	regulation of cell proliferation	157	0.948526	3.0807e-10	TES, PID1, TNC, CIB1, PRDM1, GRPR, CLU, CCND3, PLAU, CHEK1, TRAPPC14, SOX9, JUNB, KCNH1, PDGFRB, IL4R, RBFOX2, MITF, PIAS1, ACE2, RNF126, CFDP1, AGTR1, TXNIP, JTB, CSF1R, CDCA7, PDS5B, NDRG1, SAV1, FUT3, CNN2, NUAK1, CHST11, AMELX, NKX2-3, S100A11, ESRRA, TFAP2A, STAT5A, JAG2, TFAP2B, STAT5B, TFAP2C, TGFB2, JUN, TFAP2D, CADM4, TGFB1, JUND, JAG1, JUP, FANCL, TGFB3, TNFRSF9, FANCA, OSGIN1, BRAF, CE…	13459	175	19453	1.29669	3.78185e-06	5.90868e-08	5.70073e-08
GOTERM_BP_DIRECT	GO:0050728	negative regulation of inflammatory response	136	0.821653	3.24025e-10	RB1, MIR146A, CXCL17, GBA1, RORA, AHR, METRNL, MIR149, RABGEF1, CDH5, ZFP36, SIRPA, SLC39A8, VPS35, CCN3, ENPP3, PGLYRP1, MIR138-1, MIR181A2, IER3, GHSR, HGF, SERPINF1, KRT1, ADIPOQ, MIR15B, PRKCD, MIR15A, ACOD1, MIRLET7G, ISL1, BCR, SELENOS, PLA2G10, TYRO3, MIR181B1, REG3A, MIR20A, NLRX1, CHRNA7, FPR2, GATA3, MIR31, MEFV, MIR205, IL22RA2, MIR204, FXR1, SOCS3, SHARPIN, NLRP3, APOE, ELANE, MIR4286…	13459	149	19453	1.31925	3.97772e-06	6.11909e-08	5.90374e-08
GOTERM_BP_DIRECT	GO:0032543	mitochondrial translation	92	0.555824	4.9317e-10	MRPS17, MRPS15, MRPS16, MRPS14, FASTKD2, GFM2, MRPS11, MRPS12, MRPL38, MRPL39, MRPS10, MRPL36, MRPL37, MRPL34, MRPL35, MRPL32, MRPL33, MRPL4, MRPL41, MRPL42, MRPL3, MRPL2, MRPL40, MRPL1, MRPL9, CHCHD1, MRPS28, RARS2, MRPS26, MRPS27, MRPS24, MRPS25, MRPS22, MRPS23, MRPS18B, MRPL49, MRPS18A, MRPS2, MRPS21, MRPL47, MRPL48, MRPS7, MRPL45, QRSL1, MRPS6, MRPL46, MRPL43, MRPS5, MRPL44, MRPS18C, MRPL52, …	13459	96	19453	1.38513	6.05414e-06	9.17222e-08	8.84941e-08
GOTERM_BP_DIRECT	GO:0007568	aging	134	0.80957	5.60364e-10	MT-ND4, ATP8A2, TFRC, EPO, MT-CO1, NUDT1, ABAT, MPO, CLDN1, FGF2, LOXL2, EDNRB, DAG1, FBXO4, CCN2, PITX3, PDGFRB, IGFBP1, TPRA1, ENDOG, IGFBP5, SERPINF1, IGFBP2, KMO, COL4A2, SERPING1, CALCA, RPN2, CNP, FOXG1, HTRA2, FOXO4, FOXO3, IRAK1, PENK, SCAP, MBP, APOD, EIF2B5, KL, SMAD4, ACE, TGFB1, JUND, VCAM1, KRTAP4-8, TGFB3, KRTAP4-7, EIF2S1, GJB2, GCLC, DNMBP, GJB6, CYP1A1, GRB2, GCLM, HAMP, NFE2L2, …	13459	147	19453	1.31753	6.87901e-06	1.02664e-07	9.90506e-08
GOTERM_BP_DIRECT	GO:0007204	positive regulation of cytosolic calcium ion concentration	140	0.845819	1.06865e-09	APP, OXTR, CXCL13, CYSLTR1, EDNRA, EDNRB, GNAT2, CCRL2, C3AR1, PROK2, PLCE1, PTGDR, CMKLR1, PDGFRA, SPINK1, SWAP70, F2R, ADCYAP1, AGTR1, IAPP, SELENOT, PTGFR, CALCA, GIPR, C5AR1, CHRNA9, FPR1, LPAR1, CACNA1A, LPAR2, LPAR3, ITPR3, CACNA1C, FPR2, GATA2, PLA2G6, GATA1, KNG1, CALCR, TBXA2R, GALR2, GALR1, HRH4, ABL1, ABL2, TAC4, TAC1, HCRT, CCR10, TRPM4, CCR1, FIS1, NMB, CAV3, TRPV1, ESR1, IL2, DLG4, …	13459	155	19453	1.30548	1.31186e-05	1.92907e-07	1.86118e-07
GOTERM_BP_DIRECT	GO:0033674	positive regulation of kinase activity	71	0.428951	1.5525e-09	EPHB6, DDR1, RET, ALK, MRE11, FLT1, FLT3, FLT4, TREM2, IGF1R, DSTYK, KDR, NBN, EPHB2, ROS1, EPHB1, EPHB4, EPHB3, PDGFRB, EPHA5, PDGFRA, EPHA4, EPHA7, EPHA6, MUSK, LMO4, EPHA8, INSRR, LMTK2, ZNF16, SLTM, KIT, TYRO3, ROR1, ROR2, EPHA1, MET, CD44, EPHA3, EPHA2, DDR2, VAC14, CSF1R, LTK, EPHA10, MST1R, BCL10, EGFR, ERBB3, ERBB4, ERBB2, ZNF622, DRD4, GCN1, NTRK1, NTRK2, CD74, RYK, TIE1, NTRK3, INSR, ME…	13459	72	19453	1.42528	1.90583e-05	2.76187e-07	2.66467e-07
GOTERM_BP_DIRECT	GO:0043433	negative regulation of sequence-specific DNA binding transcription factor activity	88	0.531658	1.75487e-09	RB1, KDM1A, MIR508, KEAP1, PHB2, MIR1-1, MED13, SUMO1, SUFU, PIM1, HIF1AN, BTRC, TNFRSF4, MEN1, EOMES, HES6, CTNNBIP1, FOXH1, MIR9-1, MIR892B, MIR133B, PROX1, SIRT1, FOXP3, PIAS2, SIGIRR, SFRP4, TFDP1, TFDP3, SFRP5, DDIT3, HAND2, PLA2G10, MIR101-1, XCL1, NUPR1, GAS6, TRIB1, MIR128-1, HDAC4, SP100, HDAC2, PAXIP1, CEBPG, TWIST1, TAF1L, TBXT, RNF2, GLIS2, PURA, MIR498, E2F1, FLNA, NDN, HMOX1, HES1, …	13459	92	19453	1.38251	2.15425e-05	3.07729e-07	2.96899e-07
GOTERM_BP_DIRECT	GO:0030308	negative regulation of cell growth	116	0.700822	2.20963e-09	RB1, CDA, PHB1, NDUFA13, SERPINE2, JADE1, ENO1, CCAR2, NPPB, ZC3H12D, GJA1, STK11, SOX17, PPP2R1A, SESN2, ENPP1, CCN3, TSPYL2, MINAR1, MUL1, CGRRF1, ST7L, SFRP1, SFRP2, ADAM15, MYL2, AGTR2, TP53, MEG3, NDRG3, NPR1, DCUN1D3, NAIF1, PRDM11, ADIPOR1, CDKN2AIP, RTN4, CYP27B1, TGFB2, SMAD4, TGFB1, SMAD3, EAF2, GDF2, OSGIN1, INHBA, MT3, SMARCA2, ESR2, SMARCA4, BST2, GDF9, DAB2, BCL6, BCL2, PPT1, ST20, …	13459	126	19453	1.33064	2.71251e-05	3.82017e-07	3.68573e-07
GOTERM_BP_DIRECT	GO:0006351	transcription, DNA-templated	106	0.640406	2.90823e-09	FOXA1, CCNT2, CCNT1, CCNH, PWP1, HOXA9, GPBP1, EPC1, SLC39A8, MEF2A, NKX2-8, RFX3, POLRMT, PIAS2, THAP1, SPOCD1, HOXB9, COL4A2, RRAGC, TCEANC2, DNMT1, CREBL2, BAZ2A, HOXC9, ZBTB7A, SCAI, SMAD2, GTF2H2C_2, SMAD1, SMAD4, TCEANC, INO80, NR4A2, PPP5C, FUBP3, PPP1R1B, CDK2, MKRN2, RNPS1, MMS19, HOXD3, CNOT8, HOXD9, NFKBIB, PHF3, DIDO1, GTF2H2C, THRB, PPP1R13L, LIN52, TEAD4, CBFA2T2, CBFA2T3, TOPORS, C…	13459	114	19453	1.34392	3.57008e-05	4.92272e-07	4.74948e-07
GOTERM_BP_DIRECT	GO:0006979	response to oxidative stress	115	0.69478	2.92757e-09	PAGE4, ERO1A, APP, SLC23A2, NDUFA12, MT-CO1, NUDT1, PARK7, EPX, MPO, MT-ND3, THG1L, TXN2, FGF8, TRIM25, AKT1, BANF1, SCARA3, KRT1, HNF1A, SELENOP, NEIL1, TP53, CHRNA4, LPO, PSEN1, FOXO4, PRDX3, TRPM2, PRDX2, TPO, PRDX5, PRDX4, STC2, PRDX1, ALDH3B1, ABL1, HMOX1, RIPK1, APOE, HMOX2, PRNP, TOR1A, RBPMS, IDH1, PXDNL, DHCR24, PRDX6, RCAN1, MSRA, GCLC, STK25, GCLM, NFE2L2, UCN, BTG1, SRXN1, LRRK2, OGG1…	13459	125	19453	1.32972	3.59382e-05	4.92272e-07	4.74948e-07
GOTERM_BP_DIRECT	GO:0045669	positive regulation of osteoblast differentiation	74	0.447076	4.48024e-09	IFITM1, BMPR2, ILK, ATRAID, FGF2, GLI3, NPPC, PPP3CA, FFAR4, CCN4, FBXO5, CCN1, CLIC1, IL6R, TP63, ACVR1, MEF2C, ZHX3, MSX2, HGF, CTNNBIP1, MIR27A, SOX11, MIR21, TENT5A, NPNT, RUNX2, SFRP2, FAM20C, PRKD1, IL6ST, DDR2, LTF, FBN2, YAP1, CEBPA, MIR20B, CEBPB, MIR20A, CEBPD, LRP5, GDPD2, SCUBE2, SCUBE3, MIR210, PDLIM7, CTHRC1, WNT4, GDF10, WNT10B, WWTR1, SMAD1, MIR548D1, JUND, JAG1, WNT7B, SUCO, IGF1…	13459	76	19453	1.40732	5.4998e-05	7.43176e-07	7.17021e-07
GOTERM_BP_DIRECT	GO:0065003	macromolecular complex assembly	134	0.80957	5.15646e-09	ATF1, WIPF1, HFE, CLGN, RIMS1, PPP2R1A, CAPN3, KNTC1, SOX9, KIFAP3, LARGE1, KPNA3, AP2M1, SLC25A46, MAGI1, CARD10, DNAJB12, MITF, CD2AP, TIAM1, AFG3L2, ZW10, PARD3, CSNK2B, GEMIN5, PPIH, NUPR1, TP53, ST13P4, PPID, LLGL1, SKAP2, SPTBN4, KMT2A, MAX, TUBGCP2, DHX9, EPB41, LIN7A, TSPAN4, LPXN, OTX2, SNX9, ZNF148, PPARGC1A, CREBBP, NFE4, ST13, FANCA, FANCC, DNAJC15, EXT1, AIMP2, OCLN, EPRS1, DLG4, DLG…	13459	149	19453	1.29985	6.32987e-05	8.2764e-07	7.98513e-07
GOTERM_BP_DIRECT	GO:0032496	response to lipopolysaccharide	134	0.80957	5.15646e-09	OTUD5, EPO, IL23R, WDR83, MPO, CLDN1, LOXL1, RPS6KA3, NAGLU, FBXO3, IL12A, LGALS9, GGT1, CD96, F2R, DIO2, FOXP3, FOXP1, ADAM17, MAPKAPK3, SLPI, MAPKAPK2, BTK, TRIB1, S100A9, S100A8, IDO1, IFNAR1, S100A7, PTGFR, NOTCH1, MAOB, CNP, CSF2RB, UMOD, TNFRSF11A, ADH5, PRDX3, CYP27B1, PRDX2, IRAK1, PENK, S100A14, APOB, ELANE, PCK2, GGT7, ACE, JUND, VCAM1, SMAD6, SELE, FOSL2, NFKB2, SELP, ATP4B, NR4A1, GJB…	13459	149	19453	1.29985	6.32987e-05	8.2764e-07	7.98513e-07
GOTERM_BP_DIRECT	GO:0000278	mitotic cell cycle	138	0.833736	5.19172e-09	PRDM5, YEATS4, SMC3, LIPA, TUBB8, EDNRA, TUBB6, CDC23, TUBB3, TUBB1, MYB, CEP250, NEK2, NEK3, NUDT15, MEN1, NUP214, WDHD1, IK, HGF, USP3, HASPIN, TUBA4B, TUBA4A, CDC25B, EML4, CLIP1, ZW10, SRSF2, JTB, CCNO, TTYH1, TUBGCP2, CDCA5, NOLC1, CDCA8, PKMYT1, SKA3, ARPP19, SKA1, ANAPC11, SKA2, VCPIP1, CLTCL1, ABL1, NUP88, PLK4, NEK9, STAT5B, CDT1, PLK3, PLK5, NEK4, PLK2, XRCC2, SETDB2, PLK1, TBCD, CDC6, …	13459	154	19453	1.29519	6.37315e-05	8.2764e-07	7.98513e-07
GOTERM_BP_DIRECT	GO:0006397	mRNA processing	204	1.23248	5.99808e-09	TCERG1, GPATCH1, HNRNPR, ADARB1, ADARB2, TSEN54, CCAR2, PNN, LGALS3, ALKBH5, PPP4R2, SNRPD2, SNRPD1, HABP4, ARL6IP4, PRKACA, PRKACB, MBNL1, RBFOX1, MBNL2, RBFOX2, SCAF11, METTL3, SRRM1, JMJD6, PDE12, XRN2, AURKAIP1, DUS3L, PRKRIP1, CSTF3, SUPT4H1, TRMT2A, AKAP17A, HNRNPLL, PDCD11, SYMPK, PPARGC1A, PRPF38B, ZRANB2, LARP7, A1CF, HNRNPL, CPEB1, CDK12, HNRNPA1L3, HNRNPA1L2, SUGP2, SUGP1, C1QBP, DHX15…	13459	238	19453	1.23887	7.36298e-05	9.43929e-07	9.10709e-07
GOTERM_BP_DIRECT	GO:0043524	negative regulation of neuron apoptotic process	145	0.876027	6.52405e-09	CNTF, PLXND1, GBA1, FAIM2, PARK7, CLU, IL27RA, FOXQ1, NPPC, NRBP2, SYNGAP1, FGF8, CCND1, ALKBH1, KDR, PRKCG, MEF2C, PRKCI, KDM2B, UNC5B, F2R, MIR15B, LIG4, ISL1, MAG, MSH2, MTNR1B, TYRO3, ADAM8, ADNP, STAMBP, IL6ST, NAIP, DLX1, AARS1, SET, STXBP1, AGAP2, HTRA2, PLA2G3, PSEN1, SLC30A10, HIF1A, CORO1A, TERT, RAD21, FGF20, HMOX1, APOE, PPARGC1A, SNX6, TFAP2B, JUN, TFAP2D, WFS1, BDNF, TGFB3, XRCC2, F…	13459	163	19453	1.28574	8.0086e-05	1.0137e-06	9.78029e-07
GOTERM_BP_DIRECT	GO:0000165	MAPK cascade	140	0.845819	8.56144e-09	NRK, ARAF, TNF, PPP1CB, PPP1CC, ZFP36, SYNGAP1, FGF8, MYC, MAP3K8, MAP3K9, MAP3K6, MAP3K7, MAP3K4, MAP3K5, MEN1, MEF2A, MAP2K3, MAP2K4, MEF2C, MAP2K1, MAP2K2, IGFBP4, IGFBP3, PRKCE, MAPK8IP2, RBX1, AR, MAPKAPK3, MAPKAPK2, MAPKAPK5, TNIK, RAF1, SCG2, NPR2, RASAL2, NLK, ZFP36L1, RASGRP3, MAP3K21, RIPK1, MBP, RCE1, MAP2K7, FGF23, MAP2K5, MAP2K6, BRAP, SMAD1, TGFB1, CAV3, RHBDD3, CAV1, BRAF, SETX, PP…	13459	157	19453	1.28885	0.000105095	1.31365e-06	1.26741e-06
GOTERM_BP_DIRECT	GO:0042274	ribosomal small subunit biogenesis	72	0.434993	8.6799e-09	LTV1, WDR3, FCF1, NAT10, PWP2, AATF, WDR46, WDR43, RRP9, RPS4X, RPS15, FBL, RPS14, RPS17, RPS16, NOB1, RPS19, RIOK2, RIOK1, RPS11, RPS13, RPS12, METTL17, UTP15, NOM1, WDR36, RPS9, UTP11, RPS7, DIMT1, RPS8, IMP3, RPS5, RPS6, NGDN, WDR75, DNTTIP2, RPS3A, IMP4, UTP18, RPS19BP1, HEATR1, NOL7, LOC102724159, SNU13, NOL6, RRP7A, EMG1, EXOSC10, RPS15A, BMS1, DHX37, RRP36, SURF6, UTP20, NOP56, NPM1, UTP6,…	13459	74	19453	1.40629	0.000106549	1.31538e-06	1.26909e-06
GOTERM_BP_DIRECT	GO:0006282	regulation of DNA repair	59	0.356452	9.55587e-09	TRRAP, BRCA1, SGF29, BABAM1, YY1, BABAM2, RUVBL2, UIMC1, RUVBL1, SUPT20H, ATXN7L3, NFRKB, POLH, IER3, RADX, ACTR5, ACTL6A, WRNIP1, ACTR8, SIRT7, SUPT3H, UCHL5, SUPT7L, TAF6L, KAT2B, KAT2A, UBE2V2, UBE2V1, INO80C, SF3B5, INO80B, ENY2, INO80E, SF3B3, PARG, INO80D, ABRAXAS1, TAF9, BRCC3, TAF5L, TFPT, ATXN7, USP1, BARD1, TAF12, USP22, MCRS1, TAF10, INO80, CDK9, TADA2B, TADA3, UBE2N, TADA1, TAF7, TAF6…	13459	59	19453	1.44535	0.000117301	1.43047e-06	1.38012e-06
GOTERM_BP_DIRECT	GO:0008360	regulation of cell shape	135	0.815611	1.1175e-08	CYFIP1, PLXND1, PRAG1, F11R, ARHGAP35, EPS8, PALM, KDR, PLXNC1, BVES, TPM1, DAPK3, CFDP1, PHIP, EZR, CDC42SE1, CSF1R, FBLIM1, EPB41, HPN, RHOBTB3, LPAR1, ARHGAP18, ARHGAP15, CORO1A, MYL12A, RHOBTB1, ZMPSTE24, PALM2AKAP2, RHOBTB2, MYL12B, SPTA1, STRIP2, EPB41L3, PLXNA2, MYH14, PLXNA1, MYH10, PLXNA4, PLXNA3, RDX, FN1, MSN, PARVA, PTK2, DIAPH1, DLG1, DNMBP, FES, BAMBI, PLXNB3, PLXNB2, PLXNB1, NF2, B…	13459	151	19453	1.2922	0.000137175	1.65269e-06	1.59452e-06
GOTERM_BP_DIRECT	GO:0007052	mitotic spindle organization	58	0.350411	1.36042e-08	GPSM2, CEP126, INTS13, BCCIP, KIF11, FAM110A, MECP2, STMN1, NUF2, RCC1, DLGAP5, SUN2, NUDC, MAP1S, TUBG2, TUBG1, CKAP5, EML1, KIF2A, INCENP, EFHC1, SBDS, BIRC5, EFHC2, DCTN6, DCTN2, TNKS, CDCA8, TTK, WDR62, AURKC, AURKB, AURKA, PTPA, CCNB1, KIF3B, MAP4, PCNT, CLASP1, CLASP2, PLK3, DYNC1H1, STIL, PLK2, NEK6, PLK1, RMDN1, NDC80, CENPE, CENPH, KIF4B, KIF4A, TBCE, TACC3, TACC1, TACC2, RAN, SPC25	13459	58	19453	1.44535	0.000166991	1.91944e-06	1.85189e-06
GOTERM_BP_DIRECT	GO:2000134	negative regulation of G1/S transition of mitotic cell cycle	58	0.350411	1.36042e-08	RB1, MIR29B1, CDKN1A, FHL1, FAM107A, JADE1, PTEN, PKD2, CDC73, ZC3H12D, FBXO7, DACT1, MIR193A, ACVR1, PRMT2, MIR15B, MIR892B, MIR15A, CTDSPL, MIR638, MIR133B, RBL2, MIR133A1, CACNB4, RBL1, SLFN11, TFDP3, CTDSP1, MIR362, CTDSP2, KANK2, DCUN1D3, MIR451A, MIR30C2, MIR137, MIR16-1, GJC2, GPNMB, CCL2, BRD7, E2F7, CDKN2B, BTN2A2, MIR26A1, MIR29C, INHBA, MIR29A, KLF4, MYO16, GFI1B, WEE1, DLG1, APC, CDK2…	13459	58	19453	1.44535	0.000166991	1.91944e-06	1.85189e-06
GOTERM_BP_DIRECT	GO:0019827	stem cell population maintenance	58	0.350411	1.36042e-08	RIF1, TUT4, SETD6, NKAP, SMC5, SMC3, MED15, CDC73, FGF4, TRIM8, MED12, EIF4ENIF1, INSL6, MED14, NIPBL, METTL14, SALL4, PELO, DIS3L2, EOMES, TCF15, METTL3, TET1, SMC1A, MED27, MED6, MED28, MED7, GNL3, MED21, MTF2, KIT, PADI4, ZNF358, DDX6, CTR9, RTF1, MED30, LEO1, HESX1, EIF4E, KDM4C, FZD7, ESRRB, STAT3, LIF, LSM1, KLF4, TBX3, LIN28A, NFIB, CTNNB1, PAF1, NANOG, TPT1, NODAL, BMPR1A, PHF19	13459	58	19453	1.44535	0.000166991	1.91944e-06	1.85189e-06
GOTERM_BP_DIRECT	GO:0018108	peptidyl-tyrosine phosphorylation	58	0.350411	1.36042e-08	FLT1, FLT3, FLT4, EFEMP1, KDR, EPHB2, JAK2, JAK3, PDGFRB, PDGFRA, EPHA4, SYK, DYRK1A, FGR, HCK, ZAP70, LCK, BTK, EPHA1, EPHA3, DDR2, BLK, CSF1R, PKDCC, SRC, PDGFB, TTBK1, EGFR, RELN, ERBB4, ERBB2, ABL1, PTK2B, ABL2, FYN, IL12RB2, NTRK1, LYN, SRMS, EGF, INSR, CLK4, PTK2, CLK2, CLK1, FER, TEC, ABI2, FES, ABI1, PTPN6, TEK, PTPN4, FGFR4, FGFR3, FGFR2, FGFR1	13459	58	19453	1.44535	0.000166991	1.91944e-06	1.85189e-06
GOTERM_BP_DIRECT	GO:0030334	regulation of cell migration	105	0.634364	1.4072e-08	PLXND1, SERPINE2, TNC, FGF1, FGF2, FGF3, AMOT, FGF4, DOCK10, FGF5, FGF6, FGF7, SLK, FGF8, FGF9, TNN, AKT2, DPYSL3, STMN1, ENPP2, AKT1, TNR, PLXNC1, PHLDA2, TMSB10, LMO4, UNC5C, KRT5, SRCIN1, SPATA13, AJUBA, VCL, MACF1, THY1, RTN4, TTBK2, FUT3, FGF20, PLXNA2, PLXNA1, FGF23, FGF22, PLXNA4, PLXNA3, FGF21, TGFB1, HACE1, RCC2, OSGIN1, CAMSAP3, FGF17, FGF16, CDK5, C8ORF44-SGK3, FGF19, FGF18, PLXNB3, PL…	13459	114	19453	1.33125	0.000172733	1.96288e-06	1.8938e-06
GOTERM_BP_DIRECT	GO:0071356	cellular response to tumor necrosis factor	126	0.761237	1.44019e-08	PID1, ZFAND6, CIB1, GBA1, RORA, CLDN1, PYCARD, ZFP36, TCL1A, ZC3H12A, CYP1B1, AKT1, MAP3K7, MAP3K5, POSTN, ACOD1, CYBA, CRIPTO, NPNT, FOXP1, SFRP1, GPD1, MIR181B1, MIR20B, CALCA, DHX9, GATA3, MIR31, ADAMTS12, PRPF8, ZFP36L2, ZFP36L1, BAG4, INPP5K, RIPK1, APOB, ZNF268, PCK2, VCAM1, NFATC1, TRPV1, NR1D1, NFKB1, NFKBIA, COL1A1, HAMP, GSDME, NFE2L2, CD40, CXCL8, TRADD, LRRK2, SLC2A4, BRCA1, YBX3, FCA…	13459	140	19453	1.30082	0.000176782	1.98633e-06	1.91642e-06
GOTERM_BP_DIRECT	GO:0034599	cellular response to oxidative stress	91	0.549783	1.52087e-08	VKORC1L1, ATF2, SRXN1, PYROXD1, LRRK2, SUMO4, NUDT2, KEAP1, ATP2A2, PARK7, SLC7A11, CHCHD2, EDNRA, NAGLU, ZC3H12A, SESN2, LONP1, ARL6IP5, ABCC1, G6PD, GPX1, PARP1, SLC11A2, GPX8, GPX7, VRK2, SIRT2, ETV5, KAT2B, MIR135A1, SELENOS, FANCD2, TBC1D24, PRKD1, GAS5, PPIA, ATF4, PRKN, PRKAA1, TMEM161A, PRKAA2, STAU1, STAU2, HM13, HTRA2, PRR5L, FOXO3, AIF1, FOXO1, PRDX3, PRDX2, MAPK8, PRDX5, ERMP1, ALDH3B…	13459	97	19453	1.35595	0.000186685	2.0743e-06	2.0013e-06
GOTERM_BP_DIRECT	GO:0001822	kidney development	109	0.658531	1.55825e-08	TRAF3IP2, PLXND1, PRDM1, SALL1, TNS2, DYNC2H1, SERPINF1, SLC34A1, WNT5A, AP1B1, ARID5B, SOX11, HNF1B, TSC1, RPGRIP1L, OVOL1, JMJD6, PYGO1, PYGO2, IFT88, AGTR1, WDPCP, FREM2, ARL3, GATA3, PKHD1, BAG6, BLOC1S6, SGPL1, BCL2L11, NPHP3, FADD, WNT4, STRA6, MPST, TFAP2A, TFAP2B, TGFB2, ACE, ZBTB14, WFS1, TIPARP, TREX1, CPLANE1, BMP6, IFT20, BMP4, CYP26A1, PTK7, LHX1, NPHP3-ACAD11, IFT27, REN, IFT25, TP7…	13459	119	19453	1.32389	0.000191272	2.10192e-06	2.02795e-06
GOTERM_BP_DIRECT	GO:1901224	positive regulation of NIK/NF-kappaB signaling	70	0.42291	1.67793e-08	CD86, APP, PHB1, EDA, DDX3X, TRADD, RTKN2, ILK, TREM2, IFI35, PHB2, TNF, NR3C2, PYCARD, IL12B, EP300, LGALS9, HAVCR2, EDN1, SPHK1, IL18, RC3H1, ACTN4, MMP8, RHOA, RC3H2, EDAR, GREM1, PTP4A3, IL23A, TRAF6, IL1B, TLR9, TERF2IP, TLR7, RBCK1, TLR4, TLR3, TRIM56, TLR2, NFAT5, NOD1, NOD2, AGER, EGFR, RELA, IRAK1, RPS3, NLRP3, RIPK1, CD14, CCL19, ZNF268, SASH1, TRIM44, ADISSP, TNFSF14, LAPTM5, EIF2AK2, …	13459	72	19453	1.4052	0.000205961	2.23876e-06	2.15997e-06
GOTERM_BP_DIRECT	GO:0071456	cellular response to hypoxia	121	0.731029	1.83501e-08	ERO1A, ACAA2, MPL, MIR146A, RORA, PHB2, AQP3, MIR106B, SLC8A1, AQP1, NPEPPS, FAM162A, MYC, BNIP3L, CASR, ENDOG, PRKCE, SDHD, SFRP1, MALAT1, ADAM8, CARD16, TP53, MIR20A, NOTCH1, TERC, EPAS1, GATA6, TWIST1, STC1, AK4, FOXO3, HIF1A, NDRG1, MIR448, RTN4, SLC9A1, ZFP36L1, MIR214, BRIP1, IRAK1, TERT, STC2, PGK1, HMOX1, CLCA1, PMAIP1, TGFB1, BMP7, MT3, VASN, CPEB1, RGCC, TBL2, BCL2, MDM2, HYOU1, MDM4, C…	13459	134	19453	1.30513	0.000225241	2.42202e-06	2.33678e-06
GOTERM_BP_DIRECT	GO:0090398	cellular senescence	57	0.344369	1.93618e-08	H2AX, TOP2B, CDKN1A, CDKN1B, CITED2, SMC5, SMC6, BRCA2, IGF1R, COMP, KAT5, OPA1, ZMIZ1, NUP62, FBXO4, MAGEA2, HRAS, TP63, MAP3K5, PRMT6, MAP2K3, MAP2K4, MAP2K1, PRKCD, NSMCE2, MIF, MAGEA2B, ECRG4, TERF2, KAT6A, ULK3, MAPKAPK5, TP53, SRF, PRELP, MAPK9, WRN, MAPK8, MNT, LMNA, ABL1, MAP2K7, MAP2K6, NPM1, CDKN2B, CDKN2A, MAPK14, TBX3, PML, TBX2, MAPK10, MAPK11, DNAJA3, ID2, CDK2, ATM, CALR	13459	57	19453	1.44535	0.000237658	2.52837e-06	2.43938e-06
GOTERM_BP_DIRECT	GO:0032922	circadian regulation of gene expression	69	0.416868	2.33093e-08	KDM5A, KDM8, BHLHE41, RORC, HNRNPU, RORA, AHR, PPP1CB, RBM4, PPP1CC, NAMPT, NUDT12, NCOA2, PRMT5, KDM2A, USP2, HNF1B, CSNK1D, SIRT6, CARTPT, CSNK1E, SIRT1, MC3R, CRY2, ZPBP2, CRY1, TOP1, PPARA, CLOCK, ATF4, HDAC2, HDAC3, KMT2A, MAGED1, HDAC1, MYCBP2, RBM4B, NPAS2, RELB, RAI1, MTA1, NRIP1, DRD2, PPARGC1A, DRD3, EGR1, NGFR, ZFHX3, CAVIN3, GFPT1, HUWE1, PASD1, NR1D1, NR0B2, PML, PPP1CA, PER2, PER1, …	13459	71	19453	1.40464	0.000286104	3.01181e-06	2.90581e-06
GOTERM_BP_DIRECT	GO:0071230	cellular response to amino acid stimulus	63	0.380619	2.37881e-08	COL16A1, SPAAR, MIR95, TNF, IPO5, MIR545, RPTOR, SESN2, CAPN2, HMGCS2, ATP7A, PDGFRA, MMP2, DNMT3A, RBX1, MIR762, RRAGA, ZEB1, RRAGC, COL4A1, RRAGB, LARS1, COL6A1, RRAGD, COL4A6, NSMF, GRIA1, CEBPB, DNMT1, CUL3, EGFR, MIR455, GLRA1, SOCS1, PDGFD, PDGFC, SH3BP4, SLC38A9, NTRK2, XBP1, KLHL22, HNRNPAB, MTOR, ASS1, COL1A1, MIR224, COL3A1, MIR421, CPEB1, COL1A2, MIR342, COL5A2, NEURL1, HNRNPD, LAMTOR2…	13459	64	19453	1.42277	0.00029198	3.04166e-06	2.93461e-06
GOTERM_BP_DIRECT	GO:0015031	protein transport	359	2.16892	2.52887e-08	VPS29, KDELR1, ITSN1, PHAX, SCAMP5, GLE1, GOLGA2, CCDC91, DAG1, ARL6IP5, VPS35, SEC62, CCDC93, GABARAPL2, CUBN, COG8, COG6, NUP210, ARRDC1, COG5, COG4, ARRDC2, ARRDC3, COG2, ATG10, COG1, ANK2, ACTN4, SCAMP1, SCAMP3, SCAMP2, RUFY1, NUP93, ZW10, TXNIP, KDELR2, KDELR3, NUP98, KIF20A, ZG16, ASTN2, VPS25, VPS28, NUP205, SEH1L, LMAN2L, STXBP1, STXBP2, EIF5A2, AGAP2, AGAP1, PIK3R2, NMD3, ABCB9, AAAS, SN…	13459	444	19453	1.16865	0.000310396	3.2002e-06	3.08757e-06
GOTERM_BP_DIRECT	GO:0098609	cell-cell adhesion	169	1.02102	2.63125e-08	CYFIP2, VEZT, CTNND2, ITGA2B, CTNND1, ICAM2, ICAM3, AQP4, ICAM5, CLDN2, CELSR1, F11R, CELSR2, CDH8, ICAM1, CDH7, CDH5, LGALS2, LGALS1, BAIAP2L1, CDH3, CDH2, TRIM29, CDH1, NRCAM, SOX9, CDON, KIRREL3, KIRREL1, CD93, TMOD3, SCRIB, FNDC3A, CD2AP, OBSCN, EMCN, COL8A2, PKP2, ELMO2, PKP1, PKP4, ADAM8, PKP3, TLN2, TLN1, CBLL1, DSC1, DSC2, DSC3, COL13A1, TTYH1, SHC1, FBLIM1, PSEN1, THY1, LPP, CNN3, PKHD1,…	13459	195	19453	1.25264	0.00032296	3.29577e-06	3.17978e-06
GOTERM_BP_DIRECT	GO:0043154	negative regulation of cysteine-type endopeptidase activity involved in apoptotic process	56	0.338328	2.75477e-08	GPI, MIR17, DDX3X, ARL6IP1, ARRB2, TRIAP1, TNF, SH3RF1, AQP1, RPS6KA3, LAMP3, RPS6KA1, AKT1, MAGEA3, RAG1, USP47, GPX1, CSNK2A1, HGF, PAX2, MIRLET7B, POR, SFRP2, ADORA2A, DPEP1, BIRC5, VDAC2, AVP, CARD16, RAF1, GAS6, CRYAB, NAIP, CD44, SRC, IFI6, XIAP, PTGS2, THBS1, DNAJB6, MICAL1, SFN, FNIP1, MAP2K5, SNCA, CDKN2D, IGBP1, SIAH2, DHCR24, KLF4, MT3, VEGFA, FABP1, NR4A1, DNAJA3, LAMTOR5	13459	56	19453	1.44535	0.000338119	3.41564e-06	3.29543e-06
GOTERM_BP_DIRECT	GO:0032869	cellular response to insulin stimulus	98	0.592073	2.90177e-08	RB1, CYFIP1, ERRFI1, IRS1, SYAP1, IRS2, MYC, AKT2, ENPP1, AKT1, GHSR, PRKCI, GPT2, ADIPOQ, RAB31, SELENOS, TRIB3, SRSF5, GPLD1, INSIG2, PRKDC, INSIG1, PIK3R2, PIK3R1, PRKCZ, FOXO1, SLC9A1, ZFP36L1, GHRHR, INPP5K, PCK2, XBP1, GOT1, SRD5A1, INSR, DENND4C, MYO5A, INHBB, GCLC, FER, CPEB1, EPRS1, SP1, CDK4, CPEB2, GSK3A, C2CD5, PDE3B, PCSK9, GPT, SLC2A4, MIR107, GHR, EEF2K, MIR103A1, HMGCS2, YWHAG, RA…	13459	106	19453	1.33627	0.000356158	3.56193e-06	3.43657e-06
GOTERM_BP_DIRECT	GO:0090090	negative regulation of canonical Wnt signaling pathway	150	0.906235	3.11486e-08	OTUD5, APP, CTNND1, JADE1, SOX2, MIR1-1, STK11, SOX17, CDH2, TMEM88, RUVBL2, NPPA, SOX9, LZTS2, IGFBP1, TLE4, TLE3, TLE2, TLE1, IGFBP4, WNT5A, IGFBP2, CTNNBIP1, SOX13, SHISA3, TMEM170B, SOX10, ISL1, DKK1, TLE6, DKK2, TLE5, DKK3, RBX1, DKK4, SFRP4, SFRP1, SFRP2, SFRP5, DDIT3, HECW1, ROR2, ANAPC2, NOTCH1, FOXO3, STK4, FOXO1, STK3, G3BP1, NPHP3, NPHP4, APOE, IGFBP6, NKX2-5, FZD1, WWTR1, EGR1, FZD4, …	13459	171	19453	1.26785	0.000382307	3.78563e-06	3.6524e-06
GOTERM_BP_DIRECT	GO:0043627	response to estrogen	62	0.374577	3.33918e-08	CITED1, MSTN, CITED2, EPO, ARPC1B, CITED4, GBA1, ASH2L, BRCA1, HAPLN3, GLI3, HOXA11, HOXA10, CCND1, TRIM25, EP300, ZNF366, TSHB, PDGFRB, ARSA, BCAS3, SLC34A2, HSP90AA1, IL4R, MME, MMP2, IGFBP2, APOA2, TGFBR2, F7, MMP14, GAL, PPARG, KMT2D, DTYMK, PRKAA1, WBP2, DHH, GATA6, TNFRSF11B, GATA3, ABCB11, GHRHR, CYP27B1, RBBP5, BGLAP, CTNNA1, HMOX1, ARSB, GSTM3, TGFB3, SLC10A1, SRD5A1, CAV1, WNT7A, OPRK1,…	13459	63	19453	1.42241	0.000409833	4.01847e-06	3.87705e-06
GOTERM_BP_DIRECT	GO:0071222	cellular response to lipopolysaccharide	171	1.03311	3.74046e-08	CD86, CSF3, CSF2, GFI1, CD80, SERPINE1, MIR146A, CXCL13, TNF, PYCARD, MIR433, ZFP36, EDNRB, ZC3H12A, CAPN2, IL12B, SIRPA, EPHB2, B2M, MAP2K3, GHSR, MEF2C, NFKBIL1, WNT5A, CD180, ACOD1, LDOC1, TICAM1, KMO, BCR, SELENOS, ADAM9, PLAA, CARD16, CD274, MIR20A, CTR9, BCL10, GATA1, PRPF8, EFNB2, KLRK1, IRAK1, THPO, TBXA2R, IRAK2, ABL1, NLRP3, IL36RN, CD14, MAP2K7, ABCA1, CDK19, XBP1, DEFA6, DEFA4, DEFA5,…	13459	198	19453	1.24826	0.000459073	4.45768e-06	4.3008e-06
GOTERM_BP_DIRECT	GO:0006919	activation of cysteine-type endopeptidase activity involved in apoptotic process	78	0.471242	4.01005e-08	RET, MTCH1, HIP1, PDCD6, ATP2A3, FASLG, TNF, ROBO1, BBC3, PYCARD, CASP9, PIDD1, CASP8, AIFM1, CASP10, FAM162A, RACK1, CASP2, JAK2, IFT57, BOK, NKX3-1, APAF1, SLC11A2, F2R, MIR15A, MUL1, NGF, F3, SENP1, LCK, COL4A3, PPARG, MAPT, S100A9, S100A8, BEX3, VCP, DIABLO, SLC22A2, RPS27L, NOD1, NLRC4, HSPD1, BCL2L13, BCL2L10, BCL2L11, NLRP3, PMAIP1, NLRP1, BID, XDH, SNCA, CASP8AP2, NGFR, EGLN3, SMAD3, CRAD…	13459	82	19453	1.37485	0.000492152	4.73301e-06	4.56644e-06
GOTERM_BP_DIRECT	GO:0043525	positive regulation of neuron apoptotic process	61	0.368536	4.68492e-08	APP, ATF2, PHB1, GRIK5, PCSK9, MIR98, FASLG, HTR2A, GRIK2, NR3C1, TNF, BBC3, CASP9, CASP8, AIFM1, CASP3, MYB, CASP2, MYBL2, PITX3, MAP2K4, EPHA7, ITGA1, RHOA, BACE1, TRAF7, CDC34, DDIT3, NUPR1, TP53, RAPSN, ATF4, HDAC4, GRN, FOXO3, ASCL1, CDC42, BCL2L11, ABL1, CCL3, RIPK1, PAK3, MAP2K7, SRPK2, TFAP2A, NQO1, TFAP2B, PRNP, TGFB2, MIR200A, POU4F1, NFATC4, CDK5, MIR125B1, NF1, BAX, CTNNB1, ATM, MAP3K…	13459	62	19453	1.42204	0.000574956	5.4769e-06	5.28415e-06
GOTERM_BP_DIRECT	GO:0033138	positive regulation of peptidyl-serine phosphorylation	87	0.525616	4.973e-08	BCAR3, UCN, TENM1, APP, CSF3, GSK3A, HSP90AB1, TFRC, DOCK7, ARAF, ARRB2, PARK7, TNF, RPTOR, TCL1B, TCL1A, TRIM6, TBK1, AKT1, TNKS1BP1, NOS1, IL11, HSP90AA1, SH2D3A, RIPK2, WNT5A, SH2D3C, AXIN1, MIF, NGF, LATS1, SFRP2, HAX1, PIK3CA, AKAP9, TERF2IP, HCLS1, PRKD2, IAPP, AVP, PRKD1, RAF1, GAS6, RAPGEF3, CD44, PFN2, OPRD1, RAMP3, MAPKAP1, CHRNA7, CREBL2, TXN, STK4, PTGS2, HDAC6, EGFR, NTF4, BAG4, PAK1…	13459	93	19453	1.3521	0.000610299	5.75882e-06	5.55615e-06
GOTERM_BP_DIRECT	GO:0007010	cytoskeleton organization	136	0.821653	5.98453e-08	YEATS4, MAEA, DPYSL2, CFL1, PALM, PLCE1, SOX9, LARGE1, PRKCI, SEMA6A, KRT4, TPM1, ANK2, ANK3, KRT76, ANK1, BIN1, ELMO2, LORICRIN, PHIP, TNIK, TLN2, OBSL1, AJUBA, PADI6, MAPKAP1, ACTL7A, THY1, CAMSAP1, PLD2, NCKIPSD, CNN2, STRIP1, UGT8, ARHGAP21, STRIP2, BLOC1S6, MICAL1, EPB41L3, MAP3K20, PACSIN2, PACSIN3, APOE, PDZD8, MARK1, ZRANB1, MICAL3, MSN, MICAL2, LARP4, DIAPH1, DIAPH3, RANBP10, CSPG5, BRWD…	13459	154	19453	1.27642	0.000734391	6.86543e-06	6.62381e-06
GOTERM_BP_DIRECT	GO:0030512	negative regulation of transforming growth factor beta receptor signaling pathway	104	0.628323	6.1373e-08	ZNF451, FAM89B, ARID4A, ARID4B, LDLRAD4, PEG10, SAP130, MIR181A2, MIR15B, MIR9-1, MIR27B, MIRLET7G, LEMD3, SAP30, MIR564, ADAM17, BRMS1, CD109, TP53, MIR20A, HTRA3, HTRA4, HTRA1, MTMR4, GLG1, CHST11, PRDM16, NKX2-1, SUDS3, WNT1, SKIL, ZBTB7A, BCL9L, SNX6, XBP1, HSPA5, SMURF2, SMURF1, CAV2, TGFB3, CAV1, CIDEA, SMAD6, VASN, SMAD7, BMP2, MIR342, CILP, BAMBI, PIN1, INTS9, OGT, DAND5, MIR29B1, MIR17, …	13459	114	19453	1.31857	0.000753132	6.9755e-06	6.73001e-06
GOTERM_BP_DIRECT	GO:0071363	cellular response to growth factor stimulus	60	0.362494	6.56966e-08	ACVRL1, BMPR2, AMHR2, CIB1, IBSP, RACK1, CPNE3, NOS1, EMD, TGIF1, MYOG, ACVR1, SPHK1, PPP2R5B, TNFRSF1B, TGFBR1, TGFBR2, SFRP1, MAP1B, FEZ1, CAT, PAX9, GAS6, OPRD1, URI1, DTYMK, DDC, SHC1, PDGFB, HTRA2, TWIST1, LRP2, ACVR1B, THBS1, LRP8, MAPK7, ACVR1C, BGLAP, ERBB2, RIPK1, MAP2K5, STAT5A, STAT5B, ANGPT2, PLK5, SRD5A1, INSR, KLF4, ACVR2B, ACVR2A, SLC4A7, EHD4, TH, RPS6KB1, MDM2, CTNNB1, BMPR1B, FG…	13459	61	19453	1.42166	0.000806166	7.3984e-06	7.13803e-06
GOTERM_BP_DIRECT	GO:0001501	skeletal system development	120	0.724988	6.76274e-08	IHH, HOXA13, ETS2, HOXA11, COMP, HOXA10, RPS6KA3, RASSF2, RPL38, SOX9, PITX1, SOX4, TP63, CMKLR1, HES7, COL27A1, FST, SOX11, TLE5, BCAN, EPHA2, PKDCC, COL13A1, DLX5, DLX6, SHOX2, TNFRSF11B, RAI1, ARSL, PRDX1, ALX4, CACNA1S, CNMD, JAG2, ACD, TGFB2, VDR, EIF2AK3, GDF3, IGF1, BMP7, BMP6, PUM2, BMP5, EXT1, COL1A1, BMP3, BMP2, BMP1, COL1A2, COL5A2, ALPL, COL9A2, FGFR3, FBN1, FGFR1, IFT25, CDKN1C, COL1…	13459	134	19453	1.29435	0.00082985	7.50207e-06	7.23804e-06
GOTERM_BP_DIRECT	GO:0007179	transforming growth factor beta receptor signaling pathway	95	0.573949	6.78395e-08	ACVRL1, MIR30A, SPI1, ONECUT2, AMHR2, CITED1, MSTN, ITGB5, CITED2, ZFYVE9, ARRB2, PTPRK, LRRC32, DUSP15, FLCN, CDH5, FNTA, ZMIZ1, ITGB6, MAP3K7, APPL2, APPL1, ACVR1, LEFTY1, PARP1, FSHB, FOXH1, MIR21, FOS, NPNT, SIRT1, TGFBR1, TGFBR2, TGFBR3, PSG9, DUSP22, CLDN5, TWSG1, ITGA8, ADAM9, TP53, ENG, USP15, HPGD, SRC, TGFBRAP1, PXN, LTBP4, FURIN, LTBP2, LTBP3, MTMR4, NLK, GLG1, MIR212, FUT8, CHST11, GC…	13459	103	19453	1.33309	0.000832451	7.50207e-06	7.23804e-06
GOTERM_BP_DIRECT	GO:1902895	positive regulation of pri-miRNA transcription from RNA polymerase II promoter	53	0.320203	7.91877e-08	FOXA1, SPI1, PRL, NR3C1, ETS1, FGF2, TNF, MYC, MYB, TEAD1, IL10, SREBF1, MYOCD, MRTFB, MRTFA, FOS, SREBF2, GNL3, AR, MYCN, PPARG, TP53, SRF, PDGFB, GATA3, FOXO3, GATA2, HIF1A, EGFR, RELA, TERT, ATOH8, EGR1, NGFR, SMAD1, TGFB2, JUN, SMAD4, TGFB1, POU2F1, SMAD3, NR1H2, STAT3, KLF4, SMAD6, APLN, SMARCA4, BMP4, FOSL1, BMP2, KLF5, WT1, BMPR1A	13459	53	19453	1.44535	0.000971636	8.67883e-06	8.3734e-06
GOTERM_BP_DIRECT	GO:0030198	extracellular matrix organization	164	0.990817	8.03756e-08	ERO1A, APP, COL16A1, HPSE2, ITGA2B, DMP1, TNF, RXFP1, IBSP, TNR, SLC39A8, SOX9, CCN1, CSGALNACT1, PDGFRA, POSTN, COL27A1, MIA, SPINK5, NPNT, CCDC80, COL4A2, SPINT1, COL4A1, COL4A4, COL4A3, COL4A6, COL8A2, COL4A5, COL8A1, COL17A1, COL13A1, TNFRSF11B, FBLN1, ADAMTS12, FBLN2, ADAMTS10, ADAMTS16, VTN, ADAMTS15, C6ORF15, PRDX4, ADAMTS19, ADAMTS18, ADAMTS17, NPHP3, IMPG1, COL28A1, COL24A1, FOXF2, WNT3A…	13459	190	19453	1.24757	0.000986204	8.73107e-06	8.42379e-06
GOTERM_BP_DIRECT	GO:0007507	heart development	188	1.13581	8.55437e-08	OXTR, TRAF3IP2, GJA1, SALL1, SOX17, POFUT1, RPS6KA2, GJA5, EP300, PLCE1, SOX9, BORCS8, BVES, SOX4, ACVR1, MEF2A, MAP2K3, MEF2C, MAP2K1, MEF2B, MAP2K2, CXADR, OSR1, AP1B1, TSC2, DNAAF4, CRIPTO, SYPL2, ISL1, JMJD6, RBP4, MTHFD1, LOX, MYL2, KCNQ1, APLNR, PKP2, ZFPM2, FREM2, NOTCH1, SHC1, PRKDC, PDGFB, GATA4, CACNA1C, ZFP36L1, APELA, PPP3R1, GRK2, ADAP2, FLRT3, DVL1, DVL2, SMYD2, SMYD4, NKX2-5, MAP2K…	13459	221	19453	1.22953	0.00104958	9.21096e-06	8.88679e-06
GOTERM_BP_DIRECT	GO:0000723	telomere maintenance	59	0.356452	9.20776e-08	DCLRE1B, MRE11, DCLRE1C, RIF1, YY1, INSL6, RUVBL2, RUVBL1, FBXO4, NBN, NFRKB, ZNF365, PARP3, PARP1, ACTR5, ACTL6A, HUS1, ACTR8, TERF1, TERF2, UCHL5, RAD51D, CCNE2, CCNE1, POT1, TERF2IP, DNA2, INO80C, INO80B, PIF1, BLM, SP100, RTEL1, INO80E, INO80D, PRKDC, RECQL4, TFPT, WRN, ZNF827, TERT, CTC1, RTEL1-TNFRSF6B, ACD, XRCC6, STN1, XRCC5, MCRS1, PTGES3, RPA1, LTO1, RPA2, INO80, RAD50, ERCC4, APEX1, RP…	13459	60	19453	1.42126	0.00112971	9.82828e-06	9.48239e-06
GOTERM_BP_DIRECT	GO:0001933	negative regulation of protein phosphorylation	80	0.483325	9.75087e-08	CDKN1A, PID1, LRRK2, PTEN, CIB1, ARRB2, PARK7, CRKL, SPRED2, RABGEF1, NNT, PIP5KL1, ZC3H12A, CHORDC1, PBK, SIRPA, BDKRB1, CHP1, EPHB2, CDK5RAP3, SH3GL2, MEN1, KIRREL1, IGFBP3, PAQR3, CTDSPL, PAX6, ATG14, DUSP6, IMPACT, CTDSP1, MIR483, CD109, CTDSP2, MYADM, RGN, FKBP8, TERF2IP, ADNP, CACTIN, PLPP3, PPIA, PRKN, PPP1R15B, PRKDC, CHRNA7, FBLN1, PRR5L, PSEN1, C9ORF72, CORO1C, LRP6, MIR137, PARD6A, MIC…	13459	85	19453	1.36033	0.0011963	1.03183e-05	9.95513e-06
GOTERM_BP_DIRECT	GO:0097191	extrinsic apoptotic signaling pathway	52	0.314161	1.12517e-07	GSK3B, NDUFA13, GSK3A, TRADD, CIB1, FASLG, TNF, CASP8, RB1CC1, IL12A, JAK2, IL6R, PDIA3, PDPK1, PARP2, KRT8, TNFRSF1B, RNF41, SFRP1, IFNG, CTTN, IFI27, TLR3, YAP1, ACVR1B, PRDX2, RIPK1, FADD, BID, WWOX, IL33, TGFB2, TGFB1, SMAD3, SIVA1, BAD, CD70, TNFSF12, G0S2, TNFRSF10A, INHBA, HIPK1, SGPP1, PML, P2RX7, MLLT11, PTPRC, KRT18, IL7, CD27, BAX, FAS	13459	52	19453	1.44535	0.0013803	1.18046e-05	1.13892e-05
GOTERM_BP_DIRECT	GO:0000724	double-strand break repair via homologous recombination	93	0.561866	1.18975e-07	H2AX, SWSAP1, FEN1, MRE11, ANKLE1, WDR48, FBH1, MCM8, MCM9, ZMYND8, TONSL, NUCKS1, CHD4, SMC5, BRCA1, SMC6, BRCA2, YY1, ZFYVE26, KAT5, SFR1, POGZ, REV3L, EPC1, MEIOB, POLL, NBN, GEN1, LOC654780, RMI2, RMI1, NSMCE3, NSMCE2, TOP3A, RECQL, NSMCE1, HUS1, LIG3, SPIDR, INIP, RAD51B, MMS22L, MORF4L1, RAD51D, SFPQ, RAD51C, RNF169, EID3, NSMCE4A, FAN1, EXD2, BLM, AP5Z1, PSMD14, UHRF1, SAMHD1, RAD54B, RAD5…	13459	101	19453	1.33087	0.00145947	1.21211e-05	1.16945e-05
GOTERM_BP_DIRECT	GO:0032355	response to estradiol	93	0.561866	1.18975e-07	FOXA1, GPI, UCN, OXTR, CDKN1B, OGG1, ARPC1B, IHH, OXT, ENO2, AREG, SLC6A4, GHR, CASP9, MECP2, CASP8, CCND1, MYC, CASP3, CYP1B1, CD38, CSN1S1, CCN2, GGT1, PDGFRB, NCOA1, GHSR, POSTN, ANXA1, GPX1, ENDOG, GPX4, SLC34A1, IGFBP2, DNMT3A, TACR3, TACR1, NCOR2, F7, MMP15, MAP1B, CAT, RARA, TXNIP, CRYAB, GRIA1, PTGFR, ADCYAP1R1, PCNA, HPGD, DHH, STXBP1, OPRL1, PDGFA, WNT8B, PTGS2, CYP19A1, STRN3, SOCS2, P…	13459	101	19453	1.33087	0.00145947	1.21211e-05	1.16945e-05
GOTERM_BP_DIRECT	GO:0035279	mRNA cleavage involved in gene silencing by miRNA	64	0.38666	1.19483e-07	MIR30B, MIR130A, MIR26B, MIR146A, MIR98, MIR663A, MIR18A, MIR96, MIR625, MIR106A, MIR93, MIR149, MIR1-1, MIR195, MIR192, MIR191, MIR190B, MIR181A2, MIR486-1, MIR23A, MIR9-1, MIR27A, MIRLET7E, MIRLET7B, MIR125A, MIR885, MIR133A1, MIR564, MIR562, MIR485, MIR128-1, MIR20A, MIR608, MIR302C, MIR520C, MIR206, MIR326, MIRLET7A1, MIR302A, MIR137, MIR214, MIR517A, MIR212, MIR497, MIR210, MIR373, MIR491, M…	13459	66	19453	1.40155	0.00146569	1.21211e-05	1.16945e-05
GOTERM_BP_DIRECT	GO:0050680	negative regulation of epithelial cell proliferation	64	0.38666	1.19483e-07	CDKN1C, RB1, MIR29B1, ATF2, B4GALT1, IL26, IFT172, PTEN, CDC73, SOX2, IFT52, FLCN, DUSP10, TRIM24, SOX9, IFT57, B2M, NKX3-1, MEN1, NKX2-8, KRT4, TINF2, WNT5A, PEX2, PAX6, IFT80, ISL1, RUNX3, MTSS1, EREG, TGFBR3, AR, TMIGD1, SFRP1, SFRP2, RGN, NUPR1, PPARD, NOTCH1, MAGED1, HPN, NLRC3, STK4, STK3, SAV1, IFT74, RIDA, MARVELD3, GPC3, DRD2, WNT10B, TGFB2, CDKN2B, TGFB1, PTCH1, DAB2IP, PDX1, MCC, GDF5,…	13459	66	19453	1.40155	0.00146569	1.21211e-05	1.16945e-05
GOTERM_BP_DIRECT	GO:0060261	positive regulation of transcription initiation from RNA polymerase II promoter	58	0.350411	1.28982e-07	MDC1, MED19, MED16, MED15, MED18, MED17, MED12, MED11, MED14, MED13, MED10, MED1, TBP, MED8, MED9, HNF1B, HNF1A, MED4, MED27, MED26, MED6, MED29, MED28, MED7, MED23, MED22, MED25, MED24, SUB1, MED21, MED20, GTF2A1, GTF2A2, PAXIP1, SRF, TAF9, TAF1L, ZNHIT1, MED30, DHX36, MED31, NKX2-5, TAF12, TAF10, TAF11, NFKB1, NFKBIA, ERCC1, TAF8, TAF4B, TAF7, TAF6, ERCC6, TAF5, TAF4, TAF3, TAF2, TAF1	13459	59	19453	1.42086	0.00158213	1.2872e-05	1.24189e-05
GOTERM_BP_DIRECT	GO:0009612	response to mechanical stimulus	58	0.350411	1.28982e-07	BTG2, CITED2, TNC, IHH, MPO, ACTG1, TUBA1A, PIEZO2, CAPN2, BDKRB1, SOST, LARGE1, PSPH, POSTN, SUN1, ENDOG, MMP2, IGFBP2, KRT5, RHOA, TGFBR2, ACTA1, MMP14, MAP1B, TXNIP, CHI3L1, PPARG, PTGER4, SRC, KCNA5, GATA4, RETN, TNFRSF11A, THBS1, PPL, SCEL, MAPK8, BGLAP, P2RY1, PTK2B, JUND, ANGPT2, STAT1, PTCH1, MBD2, GDF5, MEIS2, P2RX7, ATAT1, COL1A1, FOSL1, CLCN6, P2RX3, RPS6KB1, TRPV4, FOSB, KCNK2, LRP11	13459	59	19453	1.42086	0.00158213	1.2872e-05	1.24189e-05
GOTERM_BP_DIRECT	GO:0032956	regulation of actin cytoskeleton organization	92	0.555824	1.57343e-07	ITGB3, FAM107A, DIXDC1, TESK1, FZD10, SLC4A2, CELSR1, F11R, RND2, RND3, ARHGAP35, RND1, BAIAP2L1, MLST8, RAC2, RAC3, RAC1, HRAS, PDGFRB, EPHA5, PDGFRA, BCAS3, PRKCD, DAPK3, RHOG, RHOH, RHOF, RHOC, RHOD, RHOA, RHOB, CD2AP, IL1A, HCK, PEAK3, DAAM2, FSCN1, CRK, RHOQ, RAPGEF3, ARHGEF5, EPHA3, SMIM22, CSF1R, RALA, LRP1, ROCK1, ROCK2, STAU2, RHOBTB3, NEDD9, PDGFA, ARHGAP18, ARHGAP17, IQGAP1, EFNA5, IQG…	13459	100	19453	1.32972	0.00192968	1.55757e-05	1.50275e-05
GOTERM_BP_DIRECT	GO:0048661	positive regulation of smooth muscle cell proliferation	57	0.344369	1.80575e-07	PHB1, ITGB3, FGF2, TNF, CX3CL1, IGF1R, SMPD3, MYC, MYB, RBPMS2, CCN4, AKT1, IL6R, PDGFRB, EDN1, NPY5R, ITGA2, IL13, SERPINF2, IL18, CYBA, IRAK4, TGFBR2, EREG, FOXP1, PIK3CA, CDH13, TLR4, HBEGF, HDAC4, NOTCH3, HDAC1, PTAFR, PDGFB, PTGS2, THBS1, AIF1, IRAK1, PDGFD, CCL5, S1PR1, HMOX1, ELANE, HES5, ZNF143, TGFB1, STAT1, IGF1, BMP4, IL6, NR4A3, RPS6KB1, ID2, MNAT1, MYD88, NOX1, FGFR2	13459	58	19453	1.42043	0.00221429	1.77325e-05	1.71084e-05
GOTERM_BP_DIRECT	GO:0016579	protein deubiquitination	116	0.700822	1.86286e-07	OTUD4, OTUD5, USP17L7, ATXN3L, USP17L4, USP17L5, USP17L8, ZC3H12A, USP8, USP7, USP6, USP5, USP4, USP3, USP2, STAMBP, USP53, PSMD14, USP54, SHMT1, BRCC3, ATXN3, VCPIP1, USP51, OTUD6A, CYLD, COPS5, CDK1, BAP1, USP35, USP36, USP37, USP38, WDR48, USP32, USP33, USP34, OTUD7A, OTUD7B, TNFAIP3, USP39, UCHL1, SENP8, OTUD6B, USP30, USP46, USP47, USP48, USP49, USP42, USP43, USP44, UCHL3, JOSD1, UCHL5, PSMA…	13459	130	19453	1.2897	0.00228424	1.81481e-05	1.75094e-05
GOTERM_BP_DIRECT	GO:0007411	axon guidance	167	1.00894	1.92051e-07	EPHB6, SEMA5A, CYFIP2, CYFIP1, SEMA5B, TRIO, ARHGAP35, CDH4, RPS6KA5, OPHN1, DPYSL5, TUBB3, DPYSL2, KIF5B, BSG, KIF5A, DAG1, TNR, NRCAM, EPHB2, ARHGEF40, EPHB1, EPHB4, SCN1B, EPHB3, SEMA6B, EPHA5, SEMA6C, EPHA4, EPHA7, EPHA6, SEMA6A, DSCAM, UNC5A, UNC5B, EPHA8, SEMA6D, WNT5A, UNC5C, FEZ1, PLA2G10, ANOS1, PRKCQ, EPHA1, EPHA3, EPHA2, NOTCH2, CSF1R, NOTCH3, SEMA7A, NOTCH1, EPHA10, ARHGEF25, MYCBP2, …	13459	195	19453	1.23781	0.00235484	1.85624e-05	1.79091e-05
GOTERM_BP_DIRECT	GO:0001701	in utero embryonic development	184	1.11165	1.95086e-07	ATF2, MT-ND4, RTCB, ZFAND5, IHH, PLOD3, KEAP1, AMOT, EDNRA, GJA1, SOX18, ZMIZ1, MYC, ALKBH1, SOX8, ZNF568, SLC39A1, PSPH, ACVR1, PDGFRA, SLC34A2, MBNL1, ENDOG, ADAM10, LIG4, OCRL, SLC30A1, RPGRIP1L, ATP11A, SOX10, SLC5A7, AR, ADCY9, MSH2, ARMC5, SMO, POLG2, SCO2, ZFPM2, TP53, DSC3, LY6E, NOTCH2, RNASEH2B, NOTCH1, YTHDC1, GATA6, TWIST1, GATA3, GATA1, INPP5B, RIC8A, EPB41L5, CCNB2, NPAT, CCNB1, C5,…	13459	217	19453	1.22555	0.00239201	1.87084e-05	1.805e-05
GOTERM_BP_DIRECT	GO:0046330	positive regulation of JNK cascade	91	0.549783	2.07889e-07	APP, NCF1, FLT4, DIXDC1, DUSP19, HMGB1, DUSP15, TNF, SH3RF1, EDA2R, PYCARD, RASSF2, RB1CC1, TNFSF11, CCR7, CCN2, HRAS, ANKRD6, MAP3K5, MAP2K4, MAP4K2, RIPK2, WNT5A, MINK1, TNFRSF19, SERPINF2, AXIN1, TRAF2, TRAF1, WNT16, MMP8, MAPK8IP3, TIRAP, MAPK8IP1, EDAR, DUSP22, IL1A, TRAF4, TRAF3, TRAF6, IL1B, TRAF5, TLR9, TNIK, BIRC7, PLCB1, TLR4, CRK, TLR3, NAIP, SEMA3A, XIAP, NOD1, NOD2, RASGRP1, AGER, ST…	13459	99	19453	1.32856	0.0025488	1.97817e-05	1.90855e-05
GOTERM_BP_DIRECT	GO:0001558	regulation of cell growth	77	0.465201	2.38545e-07	DDR1, OGFR, CLSTN3, FAM107A, TNC, KIF14, JADE1, WFDC1, JADE3, JADE2, TMEM97, FOXM1, NUBP1, CDC73, CRKL, RPTOR, ING4, ING5, STK11, MUC12, PLCE1, KAT7, ROS1, ARHGEF11, NANOS1, CISH, IGFBP5, IGFBP4, IGFBP3, TMC8, ATAD3A, IL17RB, CREB3, CEACAM1, NRG3, AGTR1, PRKCQ, SGK3, SGK1, SGK2, PAPPA2, URI1, CAMK2D, TSG101, MEAF6, DCUN1D5, LTBP4, FBLN5, SOCS2, IGFBPL1, EPB41L3, SPOCK1, IGFBP7, PAK5, PAK4, NPM1, …	13459	82	19453	1.35722	0.0029241	2.25242e-05	2.17315e-05
GOTERM_BP_DIRECT	GO:0001764	neuron migration	111	0.670614	2.44232e-07	CELSR1, CELSR2, CRKL, GJA1, ALKBH1, NRCAM, LARGE1, EOMES, KIRREL3, MEF2C, CDKL5, DNAAF4, ACAP3, MAP1B, DDIT4, TYRO3, ASTN2, TUBGCP2, CEP85L, TWIST1, FBXO45, PSEN1, GATA3, GATA2, NDN, NKX6-1, MARK2, MARK1, BBS1, FZD3, AUTS2, DCDC2, NR2F2, PHOX2B, DCLK1, NR4A2, CXCL12, TLX3, CDK5, FAT3, FGF13, LRP12, FGFR1, YWHAE, BARHL1, NRP1, TOP2B, SEPTIN14, SH3RF1, PCM1, CCKAR, TUBA1A, CHL1, DNER, RAC1, NEO1, F…	13459	124	19453	1.29382	0.0029937	2.28851e-05	2.20797e-05
GOTERM_BP_DIRECT	GO:0031647	regulation of protein stability	86	0.519575	2.47433e-07	USP36, CD81, LRRK2, PINX1, FAM107A, PTEN, CCAR2, ASGR2, PYCARD, CASP3, DDI2, INSC, LAMP2, DDI1, FBXO4, TRIM24, VPS35, FBXO7, SOX4, DACT1, GET4, SH3GLB1, USP8, SREBF1, USP47, USP7, ADGRV1, USP4, USP3, APOA2, ANK2, QRSL1, LSS, DDOST, DPM2, DPM3, KAT2A, ASPH, DAD1, PRKD1, B4GALT5, PRKN, HDAC3, NEDD4L, HDAC8, HDAC6, CDKN2AIP, USP19, AURKA, TMEM25, BAG6, MYCNOS, GGA3, TERT, DDRGK1, LMNA, VPS11, MAPK1,…	13459	93	19453	1.33656	0.00303288	2.30094e-05	2.21996e-05
GOTERM_BP_DIRECT	GO:0008286	insulin receptor signaling pathway	67	0.404785	2.51815e-07	BCAR3, GSK3B, GSK3A, C2CD5, IRS1, MTCL2, IRS4, IRS2, IDE, PIK3C2A, IGF1R, CSRP3, GRB14, AKT2, PDK4, GRB10, AKT1, AP3S1, HRAS, PDK2, NDEL1, APPL1, IGFBP1, SREBF1, SMARCC1, NCOA5, PDPK1, INSRR, GAB1, SLC39A14, PIK3CA, PHIP, RAF1, SOS1, SOS2, GPLD1, RHOQ, FOXC2, STXBP4, SHC1, PIK3R3, PIK3R2, PIK3R1, FOXO4, FOXO1, INS, EIF4EBP2, MAPK1, ZNF106, DNAI1, SH2B2, MAPK3, PTPN1, KL, CAV2, RARRES2, INSR, IGF2…	13459	70	19453	1.38341	0.00308651	2.32408e-05	2.24229e-05
GOTERM_BP_DIRECT	GO:0046718	viral entry into host cell	94	0.567907	2.94859e-07	CD86, SCARB2, ITGB1, SCARB1, NRP1, PHB1, CLEC4M, ITGB5, TFRC, CD81, CD80, ITGB3, HTR2A, IDE, F11R, PVR, CLDN1, ICAM1, LAMP1, CTSL, ANPEP, SMPD1, HYAL2, MRC1, BSG, DAG1, ITGAV, ITGB7, ITGB6, CCR5, TNFRSF4, KPNA3, CTSB, SERPINB3, VPS18, CR2, CR1, CXADR, AVPR1B, DYNLT1, ITGA2, RPSA, VAMP8, CLDN6, ACE2, ILF3, PLSCR1, NPC1, ZNF639, TYRO3, AGTR1, AVP, ITGA5, GAS6, CD46, CLEC4G, XPR1, EPHA2, SELPLG, CXC…	13459	103	19453	1.31906	0.00361315	2.69831e-05	2.60335e-05
GOTERM_BP_DIRECT	GO:0090263	positive regulation of canonical Wnt signaling pathway	118	0.712905	2.9676e-07	SEMA5A, JRK, FGF2, CCAR2, FRAT1, CDH3, FGF9, ADGRA2, RUVBL1, VPS35, SOX4, RPS12, WLS, USP8, CSNK1G3, DAPK3, CSNK1D, CSNK1E, DKK2, CTDNEP1, SFRP4, SFRP1, SFRP2, TBL1XR1, DAAM2, ROR2, ADNP, CSNK1G2, VCP, BIRC8, TNKS, DLX5, PRDM15, UBR5, TRPM4, ZBED3, WNT10B, TGFB1, SMAD3, JUP, UBE2B, SMURF2, WNT3A, CAV1, FZD9, NFKB1, COL1A1, WNK1, PTK7, BAMBI, WNK2, PIN1, FGFR2, RNF220, FGF10, EDA, DDX3X, LRRK2, US…	13459	133	19453	1.28234	0.00363639	2.69831e-05	2.60335e-05
GOTERM_BP_DIRECT	GO:0016310	phosphorylation	240	1.44998	3.08615e-07	PI4K2B, PANK2, TRIO, PANK3, CERK, PANK1, ULK4, TESK1, ARAF, DCAF1, RPS6KA6, CLP1, RPS6KA2, AKT2, PRKACG, CDK20, PDK4, CKMT1B, PIP4K2A, AKT1, PIP4K2B, NME2P1, PIP4K2C, EPHB2, SEPHS1, SEPHS2, PDK2, XYLB, PDK1, PRKCG, EPHA5, EPHA7, EPHA6, PHKA2, ALPK2, ANKK1, ALPK1, PI4K2A, EPHA2, EPHA10, MAPKAP1, MST1R, DGUOK, PIP5K1A, TRPM7, PIP5K1B, PIP5K1C, TRPM6, CDK19, CHKB, YES1, CHKA, DCLK3, DCLK2, CDC7, UCK…	13459	291	19453	1.19204	0.00378139	2.78548e-05	2.68745e-05
GOTERM_BP_DIRECT	GO:0010976	positive regulation of neuron projection development	110	0.664572	3.14772e-07	SCARB2, ATF1, WASHC5, ATP8A2, RETREG3, KDM1A, EPO, STMN2, ARHGAP35, RGS2, MIR431, TNN, DPYSL3, CREB3L2, EP300, SCN1B, PRKCI, MUSK, SERPINF1, WNT5A, MAGI2, P3H1, MIR133B, ATP1B2, FEZ1, ROR1, ROR2, ADNP, PRKD1, TOX, S100A9, EPHA3, NDRG4, PLA2G3, TWF1, SNX3, NCKIPSD, RAP1A, DVL1, ABL2, APOE, ARSB, MARK2, FZD1, LYN, PLK5, ANKRD27, HSPA5, BCL11A, BDNF, FBXO38, PTK6, MIR200C, SETX, EHD1, PTK7, FES, PLX…	13459	123	19453	1.29259	0.00385669	2.82031e-05	2.72106e-05
GOTERM_BP_DIRECT	GO:0001843	neural tube closure	76	0.459159	3.20853e-07	SETD2, RARG, CITED2, IFT172, ADM, SPINT2, CELSR1, ARHGAP35, MED12, OPA1, SALL4, SUFU, CDK20, TMED2, IFT57, PRKACA, PRKACB, CC2D2A, TEAD2, BBS4, PHACTR4, KDM6A, BRD2, RPS7, APAF1, LMO4, NOG, SHROOM3, COBL, TSC2, TSC1, SCRIB, PAX2, RGMA, KAT2A, SPINT1, MTHFD1, TRAF6, RARA, PFN1, KIF20B, RALA, SDC4, TWIST1, PRICKLE1, LRP2, BCL10, TBXT, CECR2, HECTD1, MTHFD1L, DEAF1, ABL1, DVL2, VASP, TGFB2, FZD3, SE…	13459	81	19453	1.35613	0.00393105	2.85396e-05	2.75352e-05
GOTERM_BP_DIRECT	GO:0000082	G1/S transition of mitotic cell cycle	66	0.398743	3.44372e-07	ITGB1, CDKN1A, USP37, CDKN1B, PHF8, PPP3CA, PPP6C, CCND3, GPR132, CCND2, CCND1, MYC, RCC1, PIM2, SKP2, POLE, RPS6, CDC25A, PIAS1, LATS1, CCNA2, LATS2, DBF4, CDC34, CCNE2, CCNE1, TFDP3, RHOU, BCAT1, CACUL1, KHDRBS1, CUL5, CUL3, CUL2, CAMK2A, CUL1, ACVR1B, IQGAP3, GSPT1, RBBP8, EIF4EBP1, E2F1, E2F3, EIF4E, PLK3, USP26, BTN2A2, PLK2, TAF10, CDC7, USP29, CUL4A, CDK6, RPS6KB1, NASP, CDK4, CDK3, CDK2, …	13459	69	19453	1.38251	0.00421859	3.01941e-05	2.91314e-05
GOTERM_BP_DIRECT	GO:0070301	cellular response to hydrogen peroxide	66	0.398743	3.44372e-07	TOP2B, TNFAIP3, PARK7, MIR107, IL18BP, AQP1, SMPD3, MAP1LC3A, AIFM1, MYB, CYP1B1, SIRPA, MIR103A1, MAP3K5, KDM6B, EDN1, ANXA1, RIPK3, ARG1, SPHK1, PRKCD, SIRT1, PAX2, RHOB, ERN1, IMPACT, PPIF, FXN, ZNF277, BECN1, PRKAA1, HDAC2, PCNA, SRC, HDAC6, RELA, TRPM2, MAPK7, PDGFD, HSF1, ABL1, RPS3, RIPK1, FYN, STAT6, ECT2, ANKZF1, CBX8, NQO1, PRPF38B, TRPA1, PLEKHA1, PCGF2, BNIP3, KLF2, MAPK13, SETX, NET1…	13459	69	19453	1.38251	0.00421859	3.01941e-05	2.91314e-05
GOTERM_BP_DIRECT	GO:0048146	positive regulation of fibroblast proliferation	55	0.332286	3.53309e-07	CDKN1A, MIR17, ITGB3, BRK1, BMI1, AQP1, ZMIZ1, MYC, HRAS, PDGFRB, PDGFRA, SPHK1, WNT5A, LIG4, SIRT6, MIF, EREG, BTC, CCNA2, NDUFS4, S100A6, GAS6, DDR2, RNASEH2B, PLA2G1B, DHX9, PDGFB, PDGFA, FBLN1, EGFR, CCNB1, PDGFD, PDGFC, ABL1, E2F1, WNT1, WNT2, CTC1, NGFR, CD74, JUN, TGFB1, LIF, FN1, IGF1, CDC6, ESR1, WAPL, AGT, PML, FOSL2, CDK6, CDK4, CD248, FGF10	13459	56	19453	1.41954	0.00432783	3.07579e-05	2.96755e-05
GOTERM_BP_DIRECT	GO:1990830	cellular response to leukemia inhibitory factor	97	0.586032	4.0268e-07	EIF4A2, TFRC, RIF1, UBXN2A, PRDM5, HNRNPU, ICAM1, FGF4, EPS8, MIR433, SOX1, RPS16, SOX17, TRIM25, TNFSF11, LRAT, TLE4, RFX2, ARID5B, MIR324, CACNB4, RNF125, NCL, PLA2G10, SRSF3, PADI2, SRSF7, CTBP2, SHMT1, MYNN, MRPL15, MIR455, SOCS3, PDCD10, PHC1, PMM1, XRCC5, FZD4, GFPT2, SMARCA5, BSPRY, SMAD7, MIR224, MIR342, GCLM, ABCD4, KDM5B, RARG, NRP2, SNX10, HK2, INSL6, MYBL2, JARID2, NEFH, HELLS, TEX14,…	13459	107	19453	1.31027	0.0049311	3.48091e-05	3.35841e-05
GOTERM_BP_DIRECT	GO:0008584	male gonad development	101	0.610198	4.10522e-07	AMHR2, ATN1, NUDT1, RXFP2, CRKL, HOXA11, HOXA10, HOXA9, GJA1, FGF9, SOX15, PRKACG, TNFSF10, CYP1B1, SOX8, SOX9, PDGFRB, LHCGR, WNT5A, ARID5B, ADAM2, AR, SFRP1, SFRP2, ADAM15, MSH2, ZFP42, NUPR1, LHB, KLHL10, RHOBTB3, GATA6, PDGFA, GATA4, GATA3, GATA1, NHLH2, BCL2L11, PRDX4, PATZ1, WNT4, TFAP2C, TGFB2, ACE, SRD5A2, SRD5A1, INSR, FANCA, NR0B1, INHBA, EIF2S2, ESR1, NASP, BCL2, REN, LHX9, BCL2L1, WNT…	13459	112	19453	1.3034	0.0050269	3.52389e-05	3.39987e-05
GOTERM_BP_DIRECT	GO:0007420	brain development	219	1.3231	4.45102e-07	SCT, IFT172, UBE2L3, DPYSL2, CDK5RAP1, SOX6, CDK5RAP3, CDK5RAP2, VCX3B, MED1, VCX3A, EPHA7, SLC6A17, MAP1S, UNC5C, HSPG2, EML1, BCR, DDIT4, AGTR2, ATP6V0D1, ABCB6, PRKDC, FOXG1, PCDH19, PCDH18, GRIN2A, GJC2, HESX1, DHX37, NKX2-1, APOD, NKX2-2, EGR2, ACE, CADM1, XRCC5, SETD1A, PBX3, UPF3B, PBX4, GRIN2C, SMARCA1, GRIN2B, PBX1, VCX2, GRIN2D, ID1, PPT1, ATM, NODAL, ROBO2, CITED1, C2CD3, AATK, SMG9, B…	13459	264	19453	1.19899	0.00544918	3.79419e-05	3.66066e-05
GOTERM_BP_DIRECT	GO:0032092	positive regulation of protein binding	70	0.42291	4.64501e-07	EPHB6, APP, GSK3B, CSF3, SPON1, HSP90AB1, PLXND1, NVL, HFE, LRRK2, USP33, IDE, PKD1, LFNG, FLOT1, EP300, B2M, TRIM21, DACT1, MEN1, DTX3L, RIPK2, AKTIP, WNT5A, TICAM1, TIAM1, CLDN5, MFNG, RAPGEF2, TRIB3, ARHGEF7, BLK, PRKN, RALB, LRP1, EPB41, RPL11, DERL1, TAF1L, NMD3, PSEN1, RFNG, STK4, ADD1, STK3, ADD2, SPTA1, VTN, EPB41L5, TERT, MARK3, CTHRC1, TCF7L2, ACE, USP9X, WNT3A, AMFR, CAV1, HIP1R, GCG, …	13459	74	19453	1.36723	0.00568599	3.90531e-05	3.76787e-05
GOTERM_BP_DIRECT	GO:0006302	double-strand break repair	70	0.42291	4.64501e-07	H2AX, MUS81, FEN1, MRE11, CIB1, BRCA1, BRCA2, TENT4A, BABAM1, BABAM2, SMCHD1, HPF1, EME1, KAT5, EME2, CHEK2, UIMC1, TNKS1BP1, NBN, PIAS4, PARP3, PARP1, DTX3L, ZGRF1, PARP2, ACTR5, LIG4, LIG3, SIRT6, ESCO2, ACTR8, PARP9, RNF168, RNF169, MSH2, TP53, EXD2, VCP, ABRAXAS1, PRKDC, CDCA5, DDX1, RNF8, BRCC3, BRIP1, WRN, MTA1, RAD21, NSD2, LRIG3, NHEJ1, POLQ, EYA1, POLN, XRCC4, XRCC5, EYA3, INO80, APTX, R…	13459	74	19453	1.36723	0.00568599	3.90531e-05	3.76787e-05
GOTERM_BP_DIRECT	GO:0051898	negative regulation of protein kinase B signaling	65	0.392702	4.70557e-07	MIR29B1, MIR34C, MIR34B, MSTN, MIR34A, PDCD6, MIR146A, PTEN, CIB1, PTPRJ, TREM2, ARRB2, PIK3CB, FLCN, PPP2R1A, GPER1, HYAL2, RACK1, DAG1, PHLDA3, RUBCN, MAGI2, TSC2, MUL1, LEMD2, HLA-G, SIRT1, AIM2, MIR449A, SFRP5, DDIT3, STAMBP, PPARA, EPHA2, MIR20A, PHLPP1, TWIST1, MIR520D, NLRC3, MIR206, MTM1, PPP2CA, MIR137, PKHD1, MIRLET7F1, MIR379, MIR375, INPP5K, DRD2, DRD3, SH2B3, XDH, NHERF1, BTN2A2, PLE…	13459	68	19453	1.38159	0.00575991	3.92931e-05	3.79103e-05
GOTERM_BP_DIRECT	GO:0006897	endocytosis	169	1.02102	5.29958e-07	ITSN2, SH3GL3, APP, CLEC4M, ZFYVE9, CLEC10A, ITSN1, INPPL1, LY75, FNBP1L, LIPA, RABGEF1, DMBT1, DPYSL2, ENPP2, TOM1, ANKFY1, ENPP1, AP2M1, CSNK1G3, RALBP1, SCARA3, SCARA5, FNBP1, TSC2, ANK2, TBC1D2B, CSNK1D, CSNK1E, GAPVD1, SCAMP1, STON1-GTF2A1L, RUFY1, BIN3, BIN1, RAB34, AMPH, RIN3, RIN1, PLA2R1, STEAP2, RIN2, CSNK1G2, RAB5B, RAB5C, CHRNA7, MTMR9, AGER, C9ORF72, MTMR6, RHOBTB1, RHOBTB2, NCKIPSD,…	13459	199	19453	1.22746	0.00648465	4.39543e-05	4.24074e-05
GOTERM_BP_DIRECT	GO:0010467	gene expression	123	0.743113	5.48829e-07	SCARB2, PRDM1, NR3C1, LIPA, ELK1, EDNRA, EDNRB, SOX17, GNAT2, GRB10, HOXA3, ENPP1, AKT1, KPNA4, SVEP1, PTGDS, LARGE1, ROS1, SOX4, TGM2, EOMES, ADIPOQ, TBR1, FOXP3, RUNX2, SMO, DDIT3, SCNN1B, KCNQ1, RPL27, PVALB, RTN2, RNASEH2B, DLX3, NOTCH1, CUL3, PDGFB, GATA6, WNK4, LPAR3, RASAL2, IQGAP3, FOXO1, BLOC1S6, HESX1, H3C1, NKX2-1, H3C3, APOE, H3C2, H3C4, H3C7, WNT3, H3C6, BBS2, TFAP2B, EGR2, TGFB1, JU…	13459	140	19453	1.26985	0.00671478	4.5214e-05	4.36227e-05
GOTERM_BP_DIRECT	GO:0043547	positive regulation of GTPase activity	162	0.978734	5.53043e-07	USP6NL, FZD10, F11R, ARHGAP35, DOCK10, RGS4, PREX2, PREX1, RGS1, TBC1D30, MMUT, RGS8, RGS6, SRGAP2B, RGS7, TGM2, RALBP1, CDKL5, RALGAPA1, RALGAPA2, F2R, TSC2, BCR, ADCYAP1, SFRP1, BIN1, LARS1, PRTN3, PKP4, RTN4R, ADRB1, THY1, AFD1, RASGRP1, C9ORF72, RAP1GAP, RASGRP3, ABR, RAP1A, ADAP2, DVL2, DVL3, SNX9, RSU1, SRGAP2, ECT2, RALGDS, EVI5, ZC3H15, WNT4, S100A10, PRPF38B, RABGAP1L, CAV2, IQSEC1, ARHG…	13459	190	19453	1.23235	0.00676617	4.52574e-05	4.36646e-05
GOTERM_BP_DIRECT	GO:0030509	BMP signaling pathway	87	0.525616	6.27406e-07	ACVRL1, ATF2, BMP10, BMPR2, AMHR2, HFE, CHRDL1, BMP15, COMP, SMPD3, HJV, SOSTDC1, SLC39A5, SOST, ACVR1, LEFTY1, MSX2, FST, NOG, WNT5A, MIR21, RGMB, RUNX2, RGMA, TGFBR3, SFRP1, TWSG1, SFRP2, FKBP8, PPARG, ROR2, DSG4, ENG, NOTCH2, USP15, DDX5, DLX3, TMPRSS6, DLX5, LEF1, FAM83G, HIVEP1, ABL1, HES1, MSX1, LEFTY2, HES5, MAPK3, SMAD2, EGR1, SMAD1, TGFB2, SMAD4, TGFB1, SMAD3, TGFB3, GDF15, USP9X, SMURF1…	13459	95	19453	1.32364	0.00767245	5.10027e-05	4.92077e-05
GOTERM_BP_DIRECT	GO:0007346	regulation of mitotic cell cycle	64	0.38666	6.42428e-07	CDKN1C, RB1, YWHAE, CDKN1A, INTS13, GMNN, SRA1, HNRNPU, AATF, CKS1B, TTC28, CDC20, MAEA, CDC23, MYC, CDC26, CDC27, FBXO5, PIM2, CDK5RAP3, DLGAP5, TMEM8B, ANAPC7, DYNLT3, DAPK3, SIRT1, THAP1, CKS2, BIRC5, ANAPC4, SIK1, ANAPC5, TTLL12, ANAPC1, ANAPC2, HDAC3, ASAH2, ANAPC15, ANAPC16, FOXG1, IQGAP1, ASCL1, ANAPC10, ANAPC11, SDCBP, FZR1, BRD7, ZNF268, RPRM, NEK9, AFAP1L2, CDK11A, NEK6, PTCH1, GBF1, NE…	13459	67	19453	1.38064	0.00785543	5.18803e-05	5.00544e-05
GOTERM_BP_DIRECT	GO:0006275	regulation of DNA replication	47	0.283954	6.47936e-07	ANKRD17, ACVRL1, INO80C, INO80B, USP37, INO80E, INO80D, PCNA, MEAF6, DSCC1, EHMT2, GMNN, JADE1, NUCKS1, JADE3, JADE2, SMC3, ORC5, PPP2CA, YY1, ING5, TFPT, CHRAC1, PPP2R1A, RUVBL2, ORC3, RUVBL1, KAT7, RBBP6, FBXO5, NFRKB, ESCO1, MCRS1, ZBTB38, ACTR5, ACTL6A, SMARCA5, ESCO2, ACTR8, INO80, BAZ1A, UCHL5, CCNA2, CCDC88A, POLE3, ID3, OBI1	13459	47	19453	1.44535	0.00792252	5.19831e-05	5.01537e-05
GOTERM_BP_DIRECT	GO:0070371	ERK1 and ERK2 cascade	53	0.320203	6.89565e-07	OXTR, FGF2, FLCN, MYC, TBC1D10C, GRB10, KDR, TNFSF11, CTSH, ITGAV, SOX9, LGALS9, DUSP5, MAP2K1, EDN1, MAP2K2, RIPK2, C1QL4, DUSP9, YWHAZ, DUSP6, DUSP7, AVP, TLR4, PTGER4, KARS1, WNK4, NOD1, NOD2, IQGAP3, ZFP36L2, ZFP36L1, ABL1, HESX1, MAPK1, FGF23, SULT1A4, SULT1A3, MAPK3, SMAD4, BTN2A2, EGF, BRAF, IGF1, MT3, AGT, NLRP12, TF, FGF18, CDK1, SPRY2, SPRY1, FGF10	13459	54	19453	1.41859	0.00842938	5.49637e-05	5.30293e-05
GOTERM_BP_DIRECT	GO:0032088	negative regulation of NF-kappaB transcription factor activity	86	0.519575	8.24855e-07	SPI1, SETD6, LRRK2, GFI1, TNFAIP3, ARRB1, ARRB2, PYCARD, UFL1, ADORA3, TMSB4X, ZC3H12A, CHORDC1, CYP1B1, CHP1, MIR138-1, TRIM21, CDK5RAP3, HAVCR2, CMKLR1, PIAS4, USP7, PTGIS, PRMT2, CHUK, ANXA4, NFKBIL1, MIR15A, ACOD1, MIR27A, MIR21, IRAK3, COMMD1, COMMD6, COMMD7, SIRT1, FOXP3, TRAIP, AIM2, BRMS1, TRAF3, DDIT3, CAT, TAX1BP1, PELI1, TLR9, RBCK1, CACTIN, PSMD10, NLRC5, NLRC3, NOD2, MIR30C2, PKHD1, …	13459	94	19453	1.32234	0.0100748	6.53219e-05	6.3023e-05
GOTERM_BP_DIRECT	GO:0032508	DNA duplex unwinding	58	0.350411	8.30161e-07	MRE11, DDX3X, FBH1, MCM8, MCMDC2, MCM9, CHD8, DSCC1, CHTF18, HELB, RUVBL2, RUVBL1, NBN, RFC5, UPF1, RFC3, ANXA1, HFM1, RFC4, RFC2, DDX11, RECQL, WRNIP1, NAV2, CHD1L, SUPV3L1, SUB1, MCM3, POT1, DNA2, PIF1, BLM, RTEL1, DHX9, DDX1, IGHMBP2, RAD54B, RECQL4, DHX30, BRIP1, WRN, CHTF8, RECQL5, DHX36, G3BP1, ASCC2, ASCC3, DTD1, POLQ, XRCC6, HELQ, FANCM, ASCC1, XRCC5, TREX1, SETX, RAD50, ERCC2	13459	60	19453	1.39717	0.0101393	6.53219e-05	6.3023e-05
GOTERM_BP_DIRECT	GO:0050679	positive regulation of epithelial cell proliferation	68	0.410826	8.49498e-07	WDR48, IHH, LAMC1, RBPJ, FGF1, FGF2, FGF7, FGF9, HYAL1, MYC, SOX9, SCN5A, ATP7A, GLUL, HRAS, OSR2, SPINK1, NKX2-6, OSR1, NOG, WNT5A, NME2, TACR1, CYP7B1, PAX2, RUNX2, NME1, SFRP1, SMO, ESRP2, YAP1, GRN, NOTCH1, DLX5, DLX6, C5AR1, HTRA1, TWIST1, TGFA, NOD2, EGFR, PKHD1, ERBB2, ZNF304, VHL, NKX2-5, SCAND3, MAP2K5, TBX1, TCF7L2, TGFB1, EYA1, BAD, ST8SIA1, LAMB1, IGF1, BMP6, BMP5, VEGFA, BMP4, EPGN, …	13459	72	19453	1.36506	0.0103742	6.64177e-05	6.40803e-05
GOTERM_BP_DIRECT	GO:0001889	liver development	77	0.465201	9.04673e-07	PHF2, UGT1A10, ATF2, ONECUT2, SOD2-OT1, CITED2, PRKCSH, PCSK9, PKD2, PKD1, ELK1, NAGLU, RB1CC1, HNF4A, FPGS, ACADM, HMGCS2, JARID2, ATP7A, CDK5RAP3, SEC63, UPF2, NKX2-8, MED1, UGT1A1, ARG1, HGF, CAD, ARID5B, COBL, LSR, HNF1B, HNF1A, RPGRIP1L, PROX1, CIT, TGFBR3, NPC1, PIK3CA, SLTM, RARA, MET, ARF6, CEBPA, NOTCH1, CEBPG, GATA6, RELA, ZMPSTE24, ACAT1, MAN2A1, HES1, UGT1A9, UGT1A8, UGT1A7, WNT4, MPS…	13459	83	19453	1.34087	0.0110443	7.02839e-05	6.78104e-05
GOTERM_BP_DIRECT	GO:0000209	protein polyubiquitination	173	1.04519	9.1599e-07	UBE2D4, UBE3C, UBE2D2, UBE2D3, FBXO28, RNF19B, UBE2D1, UBE2L6, UBE3A, UBE3B, FBXO22, UBE2L5, UBE2L3, NPEPPS, RNF114, RUSC1, RNF19A, FBXO4, TRIM27, BTRC, TRIM21, TRIM22, RNF111, SKP1, FBXW4, WSB1, AREL1, WSB2, NHLRC3, FBXW8, FBXW11, FBXW7, UBE2E3, UBE2E1, RC3H1, UBE4A, UBE2E2, MUL1, UBE4B, RC3H2, FBXW2, RNF41, RBX1, RNF125, CDC34, HECW2, HECW1, UBE2V2, TRIM14, RBCK1, UBE2V1, CBFB, TNKS, CUL3, RNF1…	13459	205	19453	1.21974	0.0111817	7.07156e-05	6.82269e-05
GOTERM_BP_DIRECT	GO:0051496	positive regulation of stress fiber assembly	52	0.314161	9.62407e-07	NRP1, GPR65, FHOD1, TESK1, ARHGEF10L, AMOT, CCN2, RAC1, ARHGEF10, MYOC, ARHGEF15, LIMCH1, TPM1, SERPINF2, APOA1, TSC1, TACR1, RHOC, RHOA, TGFBR1, SFRP1, EVL, ITGB1BP1, CD47, EPHA1, RAPGEF3, ARHGEF5, PFN2, SDC4, ROCK2, PXN, LPAR1, PPM1E, PPM1F, CDC42, BAG4, PAK1, WNT11, ABL1, S100A10, WNT4, CARMIL1, SMAD3, TGFB3, LIMK1, BRAF, SORBS3, MTOR, CCDC88A, RGCC, NF2, FERMT2	13459	53	19453	1.41808	0.011745	7.38347e-05	7.12362e-05
GOTERM_BP_DIRECT	GO:0036211	protein modification process	81	0.489367	1.00776e-06	ERO1A, CHRM3, UBE2D2, UBE2D3, ARAF, NTAQ1, UBE2L6, PLAT, PLOD2, NAGPA, FBXO22, PHEX, UBE2L3, LOXL2, TGM1, PCMTD2, DUSP12, UBL5, SERP1, PPP4R2, AKT2, SEPHS1, TGM5, TGM3, PRMT6, CSNK1G3, CDKL3, MANBA, USP6, PARP4, PARP1, RIPK3, FBXO2, AP3B1, RABGGTB, PHKA2, FBXO11, RABGGTA, FBXW2, CDC34, LOX, MMP15, ADPRH, TTLL11, TTLL12, PADI4, UBA52, B4GALT7, PIGH, LIPT1, TSG101, UBA7, RPN2, PRKDC, NEDD8, STK38, …	13459	88	19453	1.33038	0.0122951	7.68342e-05	7.41301e-05
GOTERM_BP_DIRECT	GO:0071333	cellular response to glucose stimulus	72	0.434993	1.04022e-06	NCF1, GRIK5, MIR320E, MIR146A, ZBTB20, TREM2, IRS2, AQP4, MIR320A, IGF1R, ICAM1, PPP3CA, KAT5, SIN3A, GPER1, RACK1, PDK3, SLC12A6, PRKACA, PRKACB, SLC12A7, SOX4, MIR320B1, MIR320B2, MEN1, UNC13B, CASR, GPX1, ENDOG, SERPINF1, TWNK, MIR15A, PAX6, CYBA, MIRLET7G, SLC39A14, PAX2, ERN1, PIK3CA, GAS6, ZNF236, SLC29A1, PRKAA1, CPB2, PRKAA2, SRF, GATA4, FOXO3, ADCY8, NEUROD1, GHRHR, MIR16-1, TRA2B, UCP2,…	13459	77	19453	1.3515	0.0126886	7.88191e-05	7.60452e-05
GOTERM_BP_DIRECT	GO:0007267	cell-cell signaling	195	1.17811	1.0844e-06	VIPR2, NUDT3, GJA1, GJA3, GJA5, CCN6, GJA4, NAMPT, TNFSF10, CCN5, CCN4, EREG, AR, SFRP2, ENPEP, DHH, LHB, PDGFA, GATA4, THY1, GATA1, GJC1, GJC2, FZD1, CCR1, TNFSF18, NMB, SH2D1A, IL36G, LNPEP, GDF5, AIMP1, GJB2, GJB1, GJB6, FAT1, TNFSF9, GNRH1, TNFSF8, PCSK1, NRP1, SH3KBP1, IL26, IFNA2, PCSK5, AREG, PHEX, CX3CL1, PANX1, PANX2, SHH, STAB1, TMED1, CCR5, FGFBP1, EDN1, EDN3, IL15, IL18, GJD4, IL1B, A…	13459	234	19453	1.20446	0.0132239	8.16628e-05	7.87888e-05
GOTERM_BP_DIRECT	GO:0042060	wound healing	89	0.537699	1.1315e-06	FKBP10, SFTA3, SCARB1, CDKN1A, ITGB3, IL24, MIA3, CELSR1, FGF1, FGF2, TSKU, GLI3, ELK3, AQP1, PPP3CA, EPB41L4B, CDH3, CASP3, SMPD1, ITGB6, MYOZ1, KRT6A, MAP3K5, PDGFRB, DSP, PDGFRA, SERPINB2, WNT5B, DST, TPM1, NOG, WNT5A, NRG1, SCRIB, OPRM1, TGFBR1, TGFBR2, EREG, LOX, RAF1, PLPP3, PPARA, S100A8, PLEC, PPARD, ENG, YAP1, NOTCH2, SPRR3, MACF1, SDC4, FUT10, NOTCH4, ALOX15, PDGFA, TGFA, GATA4, EVPL, P…	13459	98	19453	1.31262	0.0137942	8.46898e-05	8.17092e-05
GOTERM_BP_DIRECT	GO:0032757	positive regulation of interleukin-8 production	62	0.374577	1.19423e-06	FCN1, SERPINE1, PARK7, HMGB1, TNF, PYCARD, HYAL2, FFAR2, LBP, LGALS9, CAMP, SYK, ADIPOQ, WNT5A, F2R, APOA2, F3, TIRAP, TLR1, IL1B, DDIT3, TLR9, CHI3L1, TLR8, PRKD2, TLR7, TLR5, TLR4, TLR3, TLR2, RAB1A, CALCA, PLA2G1B, NOD1, BCL10, NOD2, RELA, CLEC7A, RIPK1, CD14, FADD, CD58, ELANE, CD74, AFAP1L2, NOS2, DEFA5, STAT3, GDF2, CD2, MAVS, IL6, NLRP10, LEP, F2RL1, IL17D, MYD88, CD244, HSPA1B, RIGI, LAMT…	13459	65	19453	1.37864	0.0145534	8.88435e-05	8.57168e-05
GOTERM_BP_DIRECT	GO:0001503	ossification	80	0.483325	1.33044e-06	IFITM1, ECM1, CSF1, THRA, DMP1, TCIRG1, CHRDL2, CHRDL1, NPPC, RASSF2, TNFSF11, RPL38, SOX9, SOST, CCN2, OSTF1, TAPT1, MYOG, SUN1, CASR, AHSG, SLC34A1, CLEC11A, PAM16, MMP9, RUNX3, RUNX2, RUNX1, MINPP1, TWSG1, TRAF6, CDH11, GPLD1, DDR2, LTF, FOXC2, CALCA, SLC26A2, NPR2, COL11A1, ALOX15, TWIST1, STC1, TNFRSF11A, STATH, MESD, EGFR, FSTL3, CLEC3A, CLEC3B, CALCR, DHX36, SPP1, ATP6V0A4, GPM6B, PPARGC1B…	13459	87	19453	1.32906	0.0161999	9.83805e-05	9.49182e-05
GOTERM_BP_DIRECT	GO:0032968	positive regulation of transcription elongation from RNA polymerase II promoter	51	0.30812	1.34228e-06	TCERG1, CCNK, CCNT2, CCNT1, LDB1, ELL, PWWP2B, ZMYND8, MED19, MED16, MED15, MED18, CDC73, MED17, MED11, MED14, MED10, PWWP2A, MED1, SUPT16H, NCBP1, NCBP2, MED8, MED9, GTF2F1, MED4, MED27, MED26, MED6, MED29, MED28, MED7, MED23, MED22, MED25, MED24, MED21, MED20, EAPP, SUPT6H, MED30, MED31, LEO1, BRD4, CBX7, ELL2, ELL3, CDK9, CTNNB1, CDK12, CDK13	13459	52	19453	1.41756	0.0163429	9.86619e-05	9.51896e-05
GOTERM_BP_DIRECT	GO:0071560	cellular response to transforming growth factor beta stimulus	66	0.398743	1.54762e-06	ACVRL1, MIR130A, PDCD5, DNM3OS, NR3C1, CLDN1, IGF1R, CRKL, CTSK, HYAL2, SOX9, SOX6, SOX5, POSTN, MEF2C, EDN1, APAF1, ARG1, WNT5A, MIR27A, TGFBR1, OVOL2, ACTA2, DCSTAMP, PPM1A, SFRP1, ZEB1, COL4A2, XCL1, CRK, DDR2, CX3CR1, DLX1, HDAC2, KMT2A, PDGFA, ZFP36L2, ZFP36L1, EPB41L5, CLEC3B, MAPK7, PDGFD, PENK, ABL1, FYN, WNT2, PAK2, WNT4, WWOX, CDKN2B, WNT10A, TGFB1, YES1, SMAD3, CAV1, PDE2A, WNT7A, NFAT…	13459	70	19453	1.36276	0.0188192	0.000113077	0.000109098
GOTERM_BP_DIRECT	GO:1901215	negative regulation of neuron death	56	0.338328	1.57421e-06	UCN, APP, SLC23A2, GSK3B, CSF3, CSF1, EPO, LRRK2, PARK7, NENF, ENO2, GHR, AKT1, VPS35, IKBKG, CD34, PARP2, SERPINF1, IL13, TRAF2, HLA-F, TNFRSF1B, SIRT1, CD200R1, TMEM259, CHMP4B, CHMP4A, PPARA, PRKN, HTRA2, CBL, INPP5A, GPNMB, NPY, HSF1, APOE, TAC1, PPARGC1A, SULT1A4, SULT1A3, FGF21, SNCA, CHGA, TIGAR, WNT3A, DTNBP1, AP2B1, BTBD10, SORL1, NMNAT1, CDK5, MT-RNR2, PSMC1, ATP13A2, CD200, EIF4G1	13459	58	19453	1.39551	0.0191395	0.00011434	0.000110316
GOTERM_BP_DIRECT	GO:0043491	protein kinase B signaling	75	0.453117	1.59727e-06	CD40, IRS1, PTEN, ILK, PIK3CD, PIK3C2G, HTR2A, PIK3CB, PIK3C2A, PEAR1, FGF2, TNF, PIK3CG, IGF1R, PIK3C2B, SMPD3, FLCN, FCGR3A, C1QBP, AKT2, SESN2, KDR, TNFSF11, AKT1, SOX9, NKX3-1, EDN1, TSC2, GAB2, ATG14, SIRT2, PAX2, PIK3CA, LOX, IL1B, TYRO3, GAS6, EPHA2, NYAP1, PIK3R4, PIK3R3, PIK3R2, PIK3R1, GATA3, NYAP2, STK3, ZFP36L1, MTM1, PIK3R5, ERBB3, CCL5, ERBB2, CCL3, THEM4, CCL2, DRD2, PLK3, TGFB1, B…	13459	81	19453	1.33829	0.0194171	0.000115332	0.000111273
GOTERM_BP_DIRECT	GO:0070936	protein K48-linked ubiquitination	61	0.368536	1.62599e-06	UBE2D4, UBE3C, UBE2D2, UBE2D3, UBE2D1, TNFAIP3, UBE3A, RNF115, UBE2Q2, ARIH2, SKP2, BTRC, RNF152, SKP1, DTX3L, UBE2E3, UBE2E1, UBE2E2, TOPORS, RBX1, RNF126, CDC34, UBE2R2, IFI27, PELI1, PRKN, RNF34, CUL3, CUL1, RNF8, NEDD4L, RNF6, RNF4, RNF5, ZNRF1, ZNRF2, RNF216, UBR5, MARCHF6, UBE2H, HACE1, UBE2B, UBE2C, FBXO38, AMFR, SYVN1, UBE2G1, BFAR, UBE2A, UBE2G2, RNF146, ITCH, KBTBD6, UBE2T, TTC3, TRIM38…	13459	64	19453	1.3776	0.0197628	0.000116719	0.000112612
GOTERM_BP_DIRECT	GO:0090051	negative regulation of cell migration involved in sprouting angiogenesis	44	0.265829	1.8429e-06	HDAC5, MIR20A, NOTCH1, MIR146A, MIR320A, MEOX2, MIR206, THBS1, MIR503, MIR205, MIR424, MIR149, DLL4, SPRED1, MIR410, MIR16-1, MIR497, TBXA2R, PDCD10, MIR495, MIR494, MIR329-1, MAP2K5, MIR193A, MIR19B1, CARD10, STARD13, MIR26A1, MIR15A, MIR22, MIR29C, MIR200C, KLF4, RHOA, MIR885, MIR221, MIR188, MIR196A1, MIR483, MMRN2, MIR199A1, MIR361, ITGB1BP1, MIR2355	13459	44	19453	1.44535	0.0223695	0.000130912	0.000126305
GOTERM_BP_DIRECT	GO:1900087	positive regulation of G1/S transition of mitotic cell cycle	50	0.302078	1.87077e-06	DDX3X, MIR519D, RPTOR, LSM10, MIR208A, CCND3, LSM11, CCND2, CCND1, ADAMTS1, HYAL1, AKT1, ANXA1, UBE2E2, PLRG1, MBLAC1, ADAM17, TFDP1, PLCB1, DDR2, ANKRD17, KMT2E, MIR520H, MEPCE, MIR520A, KCNA5, AIF1, EGFR, MIR214, TERT, MIR495, MIR372, MIR515-1, STIL, RRM1, RRM2, CPSF3, RDX, MIR29A, CUL4A, RGCC, MIR222, MIR221, CENPJ, APEX1, CYP1A1, SASS6, CUL4B, EIF4G1, FGF10	13459	51	19453	1.41701	0.022704	0.000130912	0.000126305
GOTERM_BP_DIRECT	GO:0003151	outflow tract morphogenesis	50	0.302078	1.87077e-06	RYR1, ATF2, BMPR2, MIR17, PLXND1, CITED2, ELN, NPY2R, ILK, SIX1, RBPJ, CRKL, NIPBL, SOX17, SOX18, GJA5, HEY2, MEF2C, NPY5R, NOG, FOXH1, NPY1R, SOX11, ISL1, TGFBR2, TGFBR3, CLDN5, SFRP2, MIR17HG, MIR20A, NOTCH1, PRICKLE1, HIF1A, WNT11, DVL1, DVL2, HES1, NKX2-5, FZD1, TBX1, JUN, SEC24B, FZD2, EYA1, TBX3, DHRS3, TBX2, VEGFA, HEYL, BMPR1A	13459	51	19453	1.41701	0.022704	0.000130912	0.000126305
GOTERM_BP_DIRECT	GO:0006367	transcription initiation from RNA polymerase II promoter	50	0.302078	1.87077e-06	CCNH, GTF2B, MED17, ELOA, ELOB, ELOC, PAAF1, TBP, GTF2F1, MED27, GTF2F2, STON1-GTF2A1L, MED26, MED7, MED23, TAF6L, GTF2A1, GTF2A2, MAZ, TAF1L, GTF2E1, GTF2E2, POLR2D, E2F2, POLR2G, E2F3, POLR2I, PPARGC1A, GTF2A1L, ESRRA, TAF12, TAF10, ESRRB, TAF11, ESRRG, GTF2H2, ESR1, ESR2, GTF2H5, CDK9, CDK7, ERCC3, TAF8, TAF4B, TAF7, TAF6, TAF5, TAF4, TAF2, TAF1	13459	51	19453	1.41701	0.022704	0.000130912	0.000126305
GOTERM_BP_DIRECT	GO:0007229	integrin-mediated signaling pathway	99	0.598115	1.87703e-06	COL16A1, ITGA2B, CCN2, ADAM11, ADAM10, ADAM2, ADAM15, ADAM12, ADAM9, ADAM8, PRKD1, PLPP3, TLN1, SEMA7A, CUL3, TXK, THY1, ADAMTS10, FUT8, ADAMTS18, ABL1, ZNF304, RCC2, FN1, ISG15, PTK2, FERMT1, PTPRA, ITGA10, ITGA11, ITGBL1, FERMT2, FERMT3, ITGB1, NRP1, ITGAM, ITGB5, ITGB4, ITGB3, ITGB2, PLEK, ILK, ITGAE, ITGAL, ADAMTS3, ADAMTS1, ITGAX, ITGAV, ITGB7, MADCAM1, ITGB6, ILKAP, VAV3, ITGA4, DST, SYK, I…	13459	111	19453	1.2891	0.022779	0.000130912	0.000126305
GOTERM_BP_DIRECT	GO:0043966	histone H3 acetylation	49	0.296037	2.60543e-06	SPI1, TRRAP, JADE1, JADE3, JADE2, SGF29, BRCA2, ING4, ING5, WDR5, KAT7, ATXN7L3, MAP3K7, SUPT3H, SUPT7L, TAF6L, KAT2B, KAT2A, IRF4, KAT6B, MYOD1, KAT6A, TRIM16, NAA60, ENY2, TAF9, LEF1, TAF5L, ATXN7, MBIP, KAT14, DR1, BRPF1, TAF12, BRPF3, USP22, TAF10, PER1, ZZZ3, TADA2A, YEATS2, POLE3, TADA3, TADA1, TAF7, TAF6, TAF5, TAF4, TAF2	13459	50	19453	1.41645	0.0314782	0.000177894	0.000171633
GOTERM_BP_DIRECT	GO:0048013	ephrin receptor signaling pathway	49	0.296037	2.60543e-06	EPHB6, SIPA1L1, NCK2, EPHB2, ANKS1A, EPHB1, EPHB4, GIT1, EPHB3, ANKS1B, NCK1, EPHA5, SS18, EPHA4, EPHA7, EPHA6, EPHA8, MMP2, MMP9, TIAM1, RASA1, ARHGEF7, EPHA1, CRK, NGEF, EPHA3, EPHA2, EPHA10, SRC, ARHGEF28, EFNA5, EFNA4, KALRN, EFNB2, EFNB1, PAK1, EFNB3, CHN1, FYN, PAK3, NTRK1, LYN, YES1, PTPN11, PTK2, EFNA1, EFNA3, EFNA2, CDK5R1	13459	50	19453	1.41645	0.0314782	0.000177894	0.000171633
GOTERM_BP_DIRECT	GO:0034504	protein localization to nucleus	43	0.259787	2.60862e-06	YWHAE, MAGED1, RAP1GDS1, RPL11, XPA, SIX1, IPO4, TOR1AIP1, SHH, STK11, HHEX, XPO1, NUAK2, DNAJB6, SIX4, LMNA, DVL1, SOX9, MSX1, GBP2, ZBTB7A, BANP, TOR1A, ZBTB16, DCLK2, ABCA7, PLRG1, TOR1B, BMP7, TOPORS, DCLK1, BMP4, CTDNEP1, PYGO1, COL1A1, PIKFYVE, SMO, CNEP1R1, MDM2, CLDN18, PAF1, HDGF, CALR	13459	43	19453	1.44535	0.0315162	0.000177894	0.000171633
GOTERM_BP_DIRECT	GO:0042307	positive regulation of protein import into nucleus	43	0.259787	2.60862e-06	HDAC3, HSP90AB1, PTPN22, PIK3R2, PSEN1, PIK3R1, EFCAB7, PTGS2, GLI3, IPO5, SHH, TRIM28, CDH1, BAG3, HYAL2, TPR, ZC3H12A, UBR5, ZIC1, CHP2, FLNA, EP300, DMAP1, JAK2, ECT2, XBP1, HSP90AA1, TGFB1, SMAD3, JUP, PRKCD, MAPK14, MAVS, IFNG, SMO, LEP, CDK1, HCLS1, PRKD1, TARDBP, RAN, RBM22, ZPR1	13459	43	19453	1.44535	0.0315162	0.000177894	0.000171633
GOTERM_BP_DIRECT	GO:0000281	mitotic cytokinesis	64	0.38666	2.808e-06	RTKN, ZFYVE26, CFL1, STMN1, NUSAP1, LZTS2, BBS4, CEP55, ZNF365, USP8, PDCD6IP, EXOC8, EXOC7, CKAP2, KIF23, ANK3, RHOC, RHOA, RHOB, CIT, ESPL1, INCENP, RASA1, RAB35, EFHC1, EXOC4, JTB, EXOC3, BIRC5, CHMP4B, EXOC6, KIF20A, EFHC2, EXOC5, STAMBP, EXOC2, EXOC1, CUL7, ROCK1, ROCK2, ARL3, CDCA8, SNX33, CENPA, AURKB, SPAST, RACGAP1, SNX9, ECT2, MYH10, MAP9, SPTBN1, PLK1, EXOC6B, SEPTIN6, TTC19, ANLN, SON…	13459	68	19453	1.36033	0.0338837	0.000188351	0.000181722
GOTERM_BP_DIRECT	GO:0010595	positive regulation of endothelial cell migration	64	0.38666	2.808e-06	GPI, SCARB1, NRP1, NRP2, BMPR2, SPARC, FLT4, PDCD6, ITGB3, PIK3CD, MIR1908, PIK3CB, FGF1, ETS1, FGF2, PIK3CG, ADGRA2, ZC3H12A, BSG, KDR, AKT1, RAC1, GFUS, BCAS3, CCBE1, EDN1, ANXA3, WNT5A, MIR21, PRKCA, CRIPTO, PROX1, RHOB, FOXP1, PRKD2, ITGB1BP1, PRKD1, PLPP3, RIN2, GPLD1, FOXC2, GRN, ROCK2, GATA3, THBS1, FUT1, RRAS, ATOH8, ABL1, PTK2B, AAMP, SASH1, ANGPT4, ANGPT1, EGF, WNT7A, MIR29A, AGT, VEGFA…	13459	68	19453	1.36033	0.0338837	0.000188351	0.000181722
GOTERM_BP_DIRECT	GO:0042531	positive regulation of tyrosine phosphorylation of STAT protein	64	0.38666	2.808e-06	IL21, CD40, CNTF, CSF2, IL20, EPO, FLT3, IL23R, IL24, IFNA2, TNF, GHR, OSBP, IL12B, IL12A, JAK2, IL6R, IL15, TNFRSF18, IL13, IL18, MIR19A, PARP9, ISL1, TNFRSF1A, IFNG, IL23A, KIT, HCLS1, IL6ST, CSF1R, HDAC2, CTF1, CSH1, HPX, IFNL1, ERBB4, CCL5, HSF1, HES1, FYN, PIBF1, HES5, TNFSF18, LYN, MIR19B1, TSLP, LIF, OSM, PTK6, IGF1, CSHL1, PARP14, IL2, GH2, IL4, GH1, IL3, IL6, ARL2BP, MIR221, LEP, FGFR3, …	13459	68	19453	1.36033	0.0338837	0.000188351	0.000181722
GOTERM_BP_DIRECT	GO:0007409	axonogenesis	89	0.537699	3.25173e-06	SNAP25, APP, TOP2B, CNTNAP1, ATP8A2, RAB3A, DOCK7, ACTB, IGF1R, ACTG1, POTEKP, STK11, CCKAR, SYNGAP1, TNN, POTEI, POTEJ, STMN1, FLOT1, POTEE, NEFL, NRCAM, POTEF, NEFH, RAB8A, NKX2-8, MAP1S, DCC, APLP2, LMTK2, ANK3, ISL1, ZDHHC17, PAX2, AFG3L2, SHTN1, CREB1, ACTBL2, MAP1B, PARD3, MAP1A, ADGRB1, S100A6, NUMB, DSCAML1, LLGL1, RTN4R, SPTBN4, BRSK1, NUMBL, BRSK2, CNP, SSNA1, NOLC1, PRICKLE1, ADCY1, PA…	13459	99	19453	1.29936	0.0391321	0.000216522	0.000208902
GOTERM_BP_DIRECT	GO:0007015	actin filament organization	133	0.803528	3.26327e-06	INPPL1, SAMD14, POF1B, MPRIP, TMSB10, TMOD1, PRKCI, TPM4, TPM3, TMOD4, TPM2, TMOD3, ACTN1, TPM1, TMOD2, MYO7B, MYO7A, TLE6, CD2AP, BIN3, RUFY3, ELMO1, FSCN1, ELMO2, TAGLN2, RHOBTB3, PCDH15, ARHGAP17, CORO1A, CORO1B, RHOBTB1, CORO1C, RHOBTB2, ARHGAP12, CNN3, SPTA1, CNN2, CNN1, RHOT2, RHOT1, KASH5, MYO6, PPARGC1B, ZBED3, CARMIL1, CAV3, MYO5A, ARHGAP25, TF, DIAPH2, DLG1, MYO5B, TRPV4, MYO5C, BCL2, F…	13459	155	19453	1.24021	0.0392681	0.000216522	0.000208902
GOTERM_BP_DIRECT	GO:0006508	proteolysis	361	2.18101	3.30241e-06	PRSS1, PREP, PSMD8, LACTB, USP17L5, CAPNS1, ANPEP, CPNE1, FBXO3, FBXO6, PRSS8, PRSS3, PRSS2, HABP2, ADGB, CTRB2, FBXO2, CTRB1, JMJD7, CLPX, AFG3L2, RBP3, CLPP, PAPPA, YME1L1, UQCRC2, NUP98, LAP3, CFB, CFD, ENPEP, CFH, HPN, CFI, KLK5, KLK4, KLK3, KLK2, KLK9, ADAMTS12, KLK8, KLK7, ADAMTS10, ZMPSTE24, ADAMTS16, C3, NLN, ADAMTS15, NCSTN, ADAMTS19, PRSS45P, ADAMTS18, ADAMTS17, LTA4H, RHBDL3, RHBDL2, E…	13459	458	19453	1.13924	0.0397297	0.000217782	0.000210118
GOTERM_BP_DIRECT	GO:0097190	apoptotic signaling pathway	68	0.410826	3.31774e-06	IFI27L1, IFI27L2, DIDO1, NDUFA13, HIP1, ITGAM, PDCD6, FASLG, FAIM2, BMI1, CD3E, BBC3, SPN, ING5, SHH, CASP8, CASP3, ADORA1, ANXA6, DPF2, CD38, CASP2, MAP3K5, PTGIS, RIPK3, APAF1, DAPK1, NANOS3, DAPK3, PAWR, PRKCA, TICAM1, SENP1, SLFN12, TYROBP, ADORA2A, IFI27, BTK, TNFRSF25, DAP3, RAI14, PPARD, IFI6, UMOD, PSEN1, UACA, TFPT, MAPK9, SGPL1, BAK1, FADD, WNT4, CASP8AP2, MOAP1, CRADD, PCGF2, TNFSF12, …	13459	73	19453	1.34636	0.0399104	0.000217782	0.000210118
GOTERM_BP_DIRECT	GO:0043536	positive regulation of blood vessel endothelial cell migration	48	0.289995	3.6258e-06	MIR30A, CD40, PDGFB, HSPB1, PLG, HMGB1, MIR31, GATA2, ETS1, FGF2, THBS1, HIF1A, MIR499A, AMOT, ATP5F1A, ATP5F1B, MIR210, TMSB4X, AKT3, KDR, AKT1, PLCG1, MAP2K3, STAT5A, ANGPT4, NUS1, TGFB1, ANGPT1, NOS3, PDPK1, MIR939, VEGFC, MIR200A, MIR135B, PRKCA, SIRT1, VEGFA, MIR126, ADAM17, MIR221, MIR342, SP1, MIR143, FGF18, PRKD2, PRKD1, FGFR1, NFE2L2	13459	49	19453	1.41586	0.0435344	0.000236738	0.000228406
GOTERM_BP_DIRECT	GO:0001938	positive regulation of endothelial cell proliferation	72	0.434993	3.71659e-06	SEMA5A, ACVRL1, NRP1, ECM1, NRP2, BMPR2, FLT4, PDCD6, ITGB3, HMGB2, PIK3CD, NRARP, FGF2, RPTOR, MYDGF, FGF7, AKT3, KDR, AKT1, CCR3, IL10, EGFL7, ARG1, WNT5A, VASH2, ARNT, PRKCA, CYBA, PROX1, HSPG2, F3, SIRT1, TGFBR1, PGF, CDH13, PRKD2, ANG, PRKD1, SCG2, CCL11, PDGFB, HIF1A, THBS4, POLD4, NRAS, RICTOR, WNT2, STAT5A, JUN, EGR3, EGF, CAV2, TNFSF12, GDF2, VEGFB, VEGFC, VEGFD, BMP6, VEGFA, BMP4, PDCL3…	13459	78	19453	1.33417	0.0445998	0.000240111	0.000231661
GOTERM_BP_DIRECT	GO:0071260	cellular response to mechanical stimulus	72	0.434993	3.71659e-06	CD40, ITGB3, SLC2A1, F11R, FGF2, IGF1R, AQP1, CASP8, CASP5, CHEK1, HABP4, PIEZO2, CASP1, DAG1, TNFRSF8, PIEZO1, CASP2, SOX9, MAP2K4, ITGA2, IL13, CYBA, TNFRSF1A, MAG, IRF1, IL1B, TLR8, TLR7, CARD16, TLR5, TLR4, TLR3, PLEC, ENG, HDAC4, PTGER4, TMEM87A, MTPN, BCL10, PTGS2, SLC9A1, CNN2, MAPK8, WNT11, BAG3, BAK1, FADD, SLC38A2, MAPK3, MAP3K2, CASP8AP2, IL33, TGFB1, MAP3K1, CRADD, TNFSF14, BAD, GADD4…	13459	78	19453	1.33417	0.0445998	0.000240111	0.000231661
GOTERM_BP_DIRECT	GO:0045668	negative regulation of osteoblast differentiation	63	0.380619	3.77633e-06	MIR30B, MIR17, CITED1, TNFAIP6, UCMA, MIR98, TMEM53, MIR18A, RORB, ERFE, LIMD1, MIR106A, IPO7, TNF, AREG, MIR93, MIR208A, MIR675, TNN, SUFU, SOX9, MIR138-1, MEN1, IGFBP5, NOG, MIR9-1, AXIN2, GREM1, SFRP1, TWSG1, HAND2, PPARG, HDAC4, NOTCH1, LRP5, TWIST2, TWIST1, TOB1, MIR205, HDAC7, MIR214, FGF23, TRPM4, GDF10, SMAD3, SEMA4D, PTCH1, CRIM1, VEGFC, TMEM64, SMAD6, MIR665, SKI, MIR24-1, CDK6, RIOX1, …	13459	67	19453	1.35906	0.0453001	0.000242693	0.000234152
GOTERM_BP_DIRECT	GO:0008104	protein localization	111	0.670614	3.8524e-06	CD81, ITSN1, PLOD3, CEP128, AMOT, GJA1, GNAT2, DUOXA1, DUOXA2, CEP250, NRCAM, KIFAP3, TNS4, IST1, WNT5A, TSC2, ANK2, MYO7A, CSNK1E, ARMCX3, SLC9A2, RRAGA, BIN3, FRMD6, RRAGC, RRAGB, PARD3, RAB35, RRAGD, ULK1, SQSTM1, AJUBA, TP53, CUTA, HEPACAM, WNK4, DVL2, AP4S1, DRD2, BBS2, CAV3, ODF2, STK11IP, WNT3A, CAV1, LRBA, NBEAL2, DHCR24, NR0B1, AP4B1, AHI1, NBEA, BCL6, ID4, SCYL3, CCDC120, LRRK2, DDX42, …	13459	127	19453	1.26326	0.0461912	0.000246292	0.000237625
GOTERM_BP_DIRECT	GO:0032436	positive regulation of proteasomal ubiquitin-dependent protein catabolic process	76	0.459159	3.99692e-06	DET1, GSK3B, GSK3A, RNF14, ZFAND2A, LRRK2, RNF19B, KEAP1, GBA1, FBXO22, CLU, SH3RF1, DDA1, NUB1, SUMO1, RNF19A, SUMO2, RACK1, ARIH2, AKT1, ELOB, BBS7, ARIH1, PABIR1, ZYG11B, USP5, FBXW8, AXIN1, CSNK1D, SIRT6, RAD23A, CSNK1E, AXIN2, CBFA2T3, SIRT2, PIAS1, RBX1, RNF144A, TRIB3, TRIB1, TRIB2, PRKN, PSMD10, CEBPA, VCP, RNF180, TAF1L, PSEN1, PRICKLE1, RCHY1, HSPBP1, GABARAP, AURKA, NKD2, DNAJB2, MAPK9…	13459	83	19453	1.32346	0.047882	0.000254208	0.000245262
GOTERM_BP_DIRECT	GO:0034644	cellular response to UV	58	0.350411	4.07989e-06	KDM1A, FMR1, PTPRK, TRIAP1, NOC2L, AQP1, CASP9, YY1, MYC, SMPD1, RUVBL2, PBK, EP300, POLK, USP47, PARP1, FBXW7, NSMCE3, METTL3, PRKCD, CDC25A, DDB2, RBX1, DDB1, SDE2, RPL26, TP53, ATF4, RHNO1, TMEM161A, PCNA, ZBTB1, TAF1L, PIK3R1, PTGS2, AURKB, POLD1, DHX36, TP53INP1, BMF, BAK1, N4BP1, NPM1, CREBBP, RHBDD1, EIF2AK4, INO80, USP28, EIF2S1, NFATC4, MAPK13, CUL4A, ERCC4, NEDD4, BAX, CUL4B, ATR, TAF1	13459	61	19453	1.37427	0.0488513	0.00025572	0.00024672
GOTERM_BP_DIRECT	GO:0010718	positive regulation of epithelial to mesenchymal transition	53	0.320203	4.08375e-06	TGFB1I1, LOXL2, MIR519D, GLIPR2, MDK, SERPINB3, MIR21, AXIN2, ISL1, TGFBR1, TGFBR2, TIAM1, IL1B, ADAM8, CRB2, FOXC1, HDAC2, TNXB, LEF1, TWIST1, SDCBP, PDPN, ZNF703, TBX20, GCNT2, ALX1, BCL9L, SMAD2, WWTR1, TGFB2, SMAD4, TGFB1, SMAD3, TGFB3, BMP7, MTOR, AGT, PTK2, BMP4, MAD2L2, COL1A1, BMP2, DAB2, IL6, RGCC, MIR222, LRG1, MIR221, BAMBI, SNAI1, CTNNB1, FERMT2, EZH2	13459	55	19453	1.39279	0.0488964	0.00025572	0.00024672
GOTERM_BP_DIRECT	GO:0035019	somatic stem cell population maintenance	53	0.320203	4.08375e-06	SPI1, RIF1, LDB1, NKAP, NR2E1, RBPJ, MED15, FGF4, MED17, SOX2, MED12, MED14, NIPBL, VPS72, SALL4, SOX9, SOX4, KLF10, ZHX2, NOG, LIG4, SMC1A, MED27, MED6, POU5F1, MED28, MED7, SFRP1, MED21, KIT, RAF1, YAP1, LRP5, GATA2, ZFP36L2, MED30, HES1, BCL9L, TBX1, CDX2, STAT3, LIF, WNT7A, BRAF, KLF4, CUL4A, SKI, BCL9, REST, NANOG, NODAL, BMPR1A, FGF10	13459	55	19453	1.39279	0.0488964	0.00025572	0.00024672
GOTERM_BP_DIRECT	GO:0000902	cell morphogenesis	92	0.555824	4.10402e-06	CYFIP2, CYFIP1, NCKAP1, LAMC3, PTPRO, ILK, TFCP2L1, FRY, LIPA, CLU, CDH8, CDH7, CDH6, CDH5, CDH4, SART3, CDH3, CAPZB, GNAT2, CDH2, CDH1, MAEL, ITGB6, CAP1, MED1, SS18, HGF, STRADB, SHROOM3, NRG1, AP3B1, GP1BA, SHROOM1, DKK1, UPK3A, RHOA, GREM1, RP2, CDH10, CDH11, CDH12, CDH13, ADAM8, ARHGEF2, CDH15, CDH17, SIDT2, PLEC, CDH19, YAP1, UNC93B1, ARHGEF28, KLHL10, WNT8A, ITPR1, PRDM14, STK4, EGFR, PSMB…	13459	103	19453	1.29099	0.049133	0.00025572	0.00024672
GOTERM_BP_DIRECT	GO:0018107	peptidyl-threonine phosphorylation	67	0.404785	4.42156e-06	DYRK4, ATF2, GSK3B, MYLK2, GSK3A, DYRK3, DYRK2, LRRK2, LOC101928697, STK11, TBK1, CHEK1, AKT1, PRKACA, PRKACB, ACVR1, CSNK2A1, PDPK1, CSNK2A3, CAD, CSNK2A2, PRKCD, DYRK1A, DYRK1B, LMTK2, PRKCA, OXSR1, TGFBR1, TGFBR2, CIT, CSNK2B, PRKD2, ULK1, PRKD1, CAMK2D, ROCK1, ROCK2, TNKS, PRKDC, STK39, UMOD, TTK, TAF1L, ACVR1B, NLK, TTBK1, MAPK8, GRK2, MAPK1, MARK2, CDC42BPG, CDC42BPB, CDC42BPA, HIPK1, HIPK3…	13459	72	19453	1.34498	0.0528323	0.000274114	0.000264467
GOTERM_BP_DIRECT	GO:0021762	substantia nigra development	47	0.283954	5.04179e-06	YWHAE, MAOB, CNP, MAPKAP1, NDRG2, FGF2, ENO3, TTBK1, ACTB, CDC42, LDHA, UCHL1, H2BC12L, CASP5, FGF9, YWHAQ, BASP1, POTEE, MBP, CKB, SUDS3, ZNF148, YWHAH, ATP5PF, G6PD, HSPA5, ATP5PB, S100A1, CCDC14, SEC16A, SYPL2, DYNLL1, SYNGR3, RHOA, SIRT2, COX6B1, GLUD1, MAG, GNB4, PLP1, NDUFS3, PADI2, CALM3, RAD1, CALM1, INA, CALM2	13459	48	19453	1.41524	0.0600167	0.00030944	0.00029855
GOTERM_BP_DIRECT	GO:0048538	thymus development	47	0.283954	5.04179e-06	SLC46A2, FOXE1, CITED2, SRF, FOXI3, ZBTB1, SIX1, GATA3, PSEN1, ZMPSTE24, CRKL, PRDX2, CCNB2, SHH, BCL2L11, SIX4, HOXA3, ABL1, MAPK1, HES1, FADD, JARID2, EPHB3, RAG1, MAPK3, CTC1, TBX1, MAP2K1, MAP2K2, BCL11B, RIPK3, LMO4, BRAF, TYR, TGFBR1, PBX1, SOD1, ASXL1, MAFB, CACNB4, HAND2, BCL2, CTNNB1, ATM, RAF1, MAD1L1, FGF10	13459	48	19453	1.41524	0.0600167	0.00030944	0.00029855
GOTERM_BP_DIRECT	GO:0051402	neuron apoptotic process	75	0.453117	5.24683e-06	RB1, APP, PIGT, ATN1, GBA1, FAIM2, GRIK2, POLB, CASP9, CASP7, TUBA1A, FGF8, SYNGAP1, AIFM1, FAM162A, CASP3, HRAS, TP63, BOK, MAP3K5, TRPC5, EPHA7, GPX1, APAF1, LIG4, NGF, CIT, DNAJC5, TYRO3, AGTR2, ADNP, GAPDH, TP53, TNFRSF21, DLX1, AARS1, DIABLO, MAX, NPR2, STXBP1, HTRA2, XIAP, PSEN1, CORO1A, HIF1A, NCSTN, ERBB3, ABL1, NAE1, NLRP1, SNCB, BID, PPARGC1A, SNCA, NTRK1, NGFR, TFAP2B, ANGPT1, HSPA5, B…	13459	82	19453	1.32197	0.0623798	0.000320422	0.000309146
GOTERM_BP_DIRECT	GO:0007254	JNK cascade	57	0.344369	5.53259e-06	ATF2, LRRK2, TNF, CRKL, TNFSF11, MAP3K7, MAP3K5, MAP4K1, MAP2K4, MAP4K2, CASR, DAXX, SH2D3A, RIPK2, STRADB, WNT5A, MINK1, SH2D3C, TNFRSF19, IRAK4, MAPK8IP2, DUSP9, MAPK8IP1, ADORA2B, CDC42EP5, IL1B, TLR7, ROR2, TRIB1, TLR4, TLR3, PAFAH1B1, ARHGEF6, PTGER4, GPS1, GPS2, NOD1, NOD2, HACD3, STK3, MAPK9, MAPK8, IRAK1, MAP3K20, MAP2K7, SMAD3, NFKB1, MAPK10, FGF14, MAP3K10, ERCC6, MAP3K13, FGF12, MYD88,…	13459	60	19453	1.37308	0.0656632	0.000336201	0.000324369
GOTERM_BP_DIRECT	GO:0030199	collagen fibril organization	70	0.42291	6.48848e-06	FKBP10, COL18A1, COLGALT2, COL16A1, COL14A1, COL12A1, LOXL3, PLOD3, LOXL4, LOXL1, LOXL2, COMP, ADAMTS3, CYP1B1, ATP7A, COLGALT1, ADAMTS7, COL27A1, ANXA2, VPS33B, SERPINF2, P3H1, P3H4, TGFBR1, GREM1, MMP11, COL2A1, SFRP2, COL4A2, LOX, COL4A1, COL4A3, PXDN, COL4A6, COL4A5, COL21A1, DDR2, FOXC2, COL15A1, FOXC1, TNXB, COL13A1, TNXA, COL11A1, COL11A2, DPT, ADAMTS12, ACAN, SERPINH1, COL28A1, TGFB2, CRT…	13459	76	19453	1.33125	0.0765631	0.000392345	0.000378537
GOTERM_BP_DIRECT	GO:0031398	positive regulation of protein ubiquitination	74	0.447076	6.87926e-06	GSK3B, GSK3A, KDM1A, PHF23, LRRK2, FAM107A, UBE2D1, UBE3A, CBLB, BRCA1, UBE2L3, RASSF1, RASSF3, RASSF5, FBXO4, CDK5RAP3, RNF111, RIPK2, FBXW7, SPHK1, NSMCE3, AXIN1, COMMD1, TICAM1, SENP2, TRAF6, TBC1D7, PELI1, CRY1, BIRC7, BIRC2, BIRC3, TSPYL5, AMER1, PSMD10, HDAC3, PAXIP1, BIRC8, CUL3, RNF180, MYCBP2, DERL1, XIAP, PRICKLE1, BCL10, PTTG1IP, RCHY1, HSPBP1, MALT1, INAVA, DNAJB2, MAPK9, UBB, UBQLN1,…	13459	81	19453	1.32045	0.0809824	0.000413936	0.000399368
GOTERM_BP_DIRECT	GO:0045739	positive regulation of DNA repair	46	0.277912	7.00499e-06	H2AX, INO80C, INO80B, INO80E, TMEM161A, INO80D, PCNA, ABRAXAS1, DHX9, CEBPG, RNF8, BRCC3, BRCA1, EGFR, NPAS2, BABAM1, YY1, TFPT, BABAM2, SMCHD1, TRIM28, RUVBL2, UIMC1, RUVBL1, RPS3, NFRKB, CBX8, TIGAR, EYA1, EYA2, MCRS1, EYA3, ACTR5, ACTL6A, EYA4, CCDC117, ACTR8, INO80, SIRT1, UCHL5, RNF168, UBE2N, ERCC8, ERCC6, FGF10, WRAP53	13459	47	19453	1.4146	0.0823998	0.000417409	0.000402719
GOTERM_BP_DIRECT	GO:0045995	regulation of embryonic development	46	0.277912	7.00499e-06	INO80C, LAMA5, INO80B, INO80E, INO80D, LAMA2, LAMA1, LAMA4, LAMA3, EHMT1, SGF29, YY1, BAG6, TFPT, NIPBL, SOX17, RACGAP1, TDG, RUVBL2, DHX36, RUVBL1, WDR5, MBIP, HESX1, PHLDA2, NFRKB, KAT14, DR1, MCRS1, ACTR5, INSR, ACTL6A, ACTR8, INO80, CCSAP, UCHL5, KAT2B, KAT2A, TADA2A, ZZZ3, YEATS2, RAB14, TADA3, CDK1, TRIP12, NFE2L2	13459	47	19453	1.4146	0.0823998	0.000417409	0.000402719
GOTERM_BP_DIRECT	GO:0043537	negative regulation of blood vessel endothelial cell migration	40	0.241663	7.37503e-06	ACVRL1, MIR10A, HMGB1, MIR505, FGF2, THBS1, TNF, MIR503, MIR424, MIR204, MIR137, MECP2, MIR212, MIR132, MIR152, MIR492, APOE, MIR193A, ANGPT4, MEF2C, TGFB1, ANGPT2, JUP, GADD45A, MIR15B, GDF2, ATP2B4, MIR200B, MIR133B, VASH1, MIR92A1, MIR24-1, MIR640, RGCC, MIR101-1, CSNK2B, PPARG, AGTR2, HRG, MIR129-1	13459	40	19453	1.44535	0.0865587	0.000437336	0.000421944
GOTERM_BP_DIRECT	GO:0045597	positive regulation of cell differentiation	56	0.338328	7.4944e-06	GSK3B, SMARCB1, HSP90AB1, ACTB, SOX2, GHR, RPS6KA3, FGF8, SOX17, PPP1R13L, RPS6KA1, DPF3, CCN2, JAK2, CCN1, ARID2, JUNB, PBRM1, SMARCC1, SMARCC2, ACTL6B, EDN3, ACTL6A, SERPINF2, ARID1A, ARID1B, ISL1, BTC, AR, SMARCD1, DLX1, SMARCD2, DLX2, SMARCD3, SRF, LEF1, INS, NEUROD1, SOCS3, HSF4, VHL, BRD7, ZNF268, SMARCE1, CDX2, PHF10, PA2G4, SMARCA2, POU4F2, SMARCA4, SLC6A6, GDNF, CTNNB1, NF2, INSM1, FGFR1	13459	59	19453	1.37186	0.0878963	0.000442278	0.000426712
GOTERM_BP_DIRECT	GO:0043434	response to peptide hormone	51	0.30812	7.67357e-06	PCSK1, BTG2, OXTR, CDKN1B, BTG1, IRS1, REG1A, OXT, AREG, BSG, DAG1, TRIM24, NEFL, TIMP1, CCN2, EIF2B1, TIMP4, NUDC, ANXA1, RNF40, GIP, EREG, TFF1, REG3A, LRP5, GNAI1, LRP6, GNAI2, STC2, STAT4, STAT6, LTA4H, PRLH, EIF2B5, STAT5A, EIF2B4, STAT5B, EIF2B3, JUND, EIF2B2, SRD5A2, STAT1, STAT2, STAT3, BRAF, TRPV1, BMP7, COL1A1, CXCL12, TH, TEK	13459	53	19453	1.39081	0.0899003	0.000448538	0.000432753
GOTERM_BP_DIRECT	GO:0016925	protein sumoylation	51	0.30812	7.67357e-06	ZNF451, SUMO4, SMC5, SMC6, IFIH1, SENP6, SENP5, TRIM28, SUMO1, ZMIZ1, ZMIZ2, SUMO3, SUMO2, NFATC2IP, HMG20B, TRIM27, PIAS4, PIAS3, NSMCE3, NSMCE2, NSMCE1, MUL1, RANGAP1, SENP2, TOPORS, PIAS2, SENP1, PIAS1, EID3, NSMCE4A, STX1A, HDAC4, UHRF2, HDAC7, RNF212, ZBED1, SUMO1P1, TRPM4, RANBP2, SLF1, EGR2, UBE2I, SLF2, CBX4, EYA1, BCL11A, PML, MDM2, UBA2, TRIM38, SAE1	13459	53	19453	1.39081	0.0899003	0.000448538	0.000432753
GOTERM_BP_DIRECT	GO:0009615	response to virus	97	0.586032	7.73923e-06	CHRM2, IFITM3, IFITM1, AUP1, ENO1, IFIT1, CLU, TNF, IFIT2, TBK1, DHX58, CFL1, STMN1, AP1S1, IL12A, BANF1, PIM2, TRIM22, IFNAR2, SAP30BP, RSAD2, GTF2F1, FOXP3, HNRNPUL1, XPR1, IFNAR1, URI1, GATA3, MST1R, ZC3HAV1, DDX60, APOB, IVNS1ABP, HMGA2, EIF2AK2, ISG15, NMI, DCLK1, ISG20, FOSL1, BST2, CXCL12, CDK6, TNFSF4, BCL3, CYP1A1, RIGI, BCL2L1, CREBZF, DDX3X, HSPB1, ADAR, OASL, IFIH1, IKBKB, HYAL1, SMPD…	13459	110	19453	1.27454	0.0906336	0.000450233	0.000434387
GOTERM_BP_DIRECT	GO:0030163	protein catabolic process	69	0.416868	8.55756e-06	LRSAM1, SERPINE2, LPCAT1, CBLB, IDE, USE1, MMP20, CASP7, CHEK2, CASP3, LONP1, TRIM24, MAGEA2, LONP2, CAPN3, AKT1, PGPEP1, SLC16A3, SLC6A17, MME, MMP2, AXIN1, PRSS16, TRAF2, UCHL3, MAGEA2B, CLPX, PJA1, PAPPA, SQSTM1, UTP25, CPB2, NOTCH1, KLK4, HTRA2, DENND3, RNF5, CLN6, RELA, CLN5, DPP3, GGA1, GRIN2A, PDLIM2, GGA3, RIPK1, FYN, MAGEC2, ELANE, NQO1, ST14, AMBP, CMA1, SIAH1, DAB2IP, LNPEP, MTOR, P2RX…	13459	75	19453	1.32972	0.0997232	0.000493164	0.000475808
GOTERM_BP_DIRECT	GO:0032091	negative regulation of protein binding	69	0.416868	8.55756e-06	GSK3B, CDKN1A, KDM1A, LRRK2, USP33, CTSZ, PARK7, IFIT1, ACTB, IFIT2, GOLGA2, RACK1, AKT1, DACT1, TTC36, DDX11, CTNNBIP1, PRKCD, TMC8, TFIP11, TEX14, CSNK1E, GTF2F1, DKK1, TLE5, FRMD7, SLPI, ITGB1BP1, TMBIM6, CARD16, ADNP, PPARA, LRPAP1, RALB, ROCK1, PDGFB, TTBK1, AURKB, AURKA, DNAJB2, EPB41L5, MAPK8, BAG2, TDG, DHRS7B, DVL1, XIRP1, SYMPK, DISC1, ACE, CAV1, STYX, DTNBP1, SORL1, PEX14, NFATC4, PPP1…	13459	75	19453	1.32972	0.0997232	0.000493164	0.000475808
GOTERM_BP_DIRECT	GO:0007169	transmembrane receptor protein tyrosine kinase signaling pathway	118	0.712905	8.7848e-06	EPHB6, CSF1, IGF1R, KDR, EPHB2, SAMD12, ROS1, EPHB1, EPHB4, EPHB3, PDGFRB, EPHA5, PDGFRA, EPHA4, EPHA7, EPHA6, MUSK, EPHA8, LMTK2, FRS2, FRS3, DOK1, DOK2, CD8B, DOK4, CD8A, TYRO3, ROR1, ROR2, EPHA1, EPHA3, EPHA2, SHC4, BLK, CSF1R, SHC2, SHC3, EPHA10, SHC1, MST1R, LYN, SRMS, YES1, BDNF, INSR, TNK2, PILRB, PTK6, PTK2, AHI1, FER, FES, CASS4, FGFR4, FGFR3, FGFR2, FGFR1, DDR1, RET, PTPRT, ALK, FLT1, F…	13459	137	19453	1.2449	0.102231	0.000503895	0.000486161
GOTERM_BP_DIRECT	GO:1904706	negative regulation of vascular smooth muscle cell proliferation	45	0.27187	9.72428e-06	CDKN1A, CDKN1B, SOD2-OT1, MIR34A, PTEN, MIR96, NDRG2, MIR503, MIR424, MIR214, MIR137, GNA13, MIR1-1, CNN1, EFEMP2, GPER1, GNA12, HMOX1, MIR1298, S1PR2, PRKG1, RBM10, IL10, MYOCD, MEF2C, TGFB3, TPM1, ADIPOQ, MIR15A, MIR638, MIR339, SOD2, RHOA, APLN, BMP4, MIR665, MIR133A1, MIR223, MIR362, MIR185, MIR140, PDCD4, MIR4632, PPARG, MIR182	13459	46	19453	1.41393	0.112526	0.000550072	0.000530713
GOTERM_BP_DIRECT	GO:1900026	positive regulation of substrate adhesion-dependent cell spreading	45	0.27187	9.72428e-06	DOCK5, NRP1, ITGB3, TESK1, NEDD9, ILK, CIB1, TRIOBP, CRKL, CDC42, PREX1, MDK, C1QBP, ABL1, FLNA, HAS2, RAC3, RAC1, RREB1, S100A10, FGB, FGA, CARMIL1, DMTN, MYOC, FGG, APOA1, BRAF, OLFM4, UNC13D, DNM2, DAB2, ARPC2, CASS4, MYADM, CSPG5, HPSE, P4HB, CALR, ARHGEF7, DOCK1, CRK, FERMT2, LIMS2, LIMS1	13459	46	19453	1.41393	0.112526	0.000550072	0.000530713
GOTERM_BP_DIRECT	GO:1904646	cellular response to beta-amyloid	45	0.27187	9.72428e-06	APP, GSK3B, LRP1, MIR146A, CACNA1A, ATP1A3, TREM2, MIR98, ADRB2, PSEN1, FPR2, FOXO3, TNF, AGER, MIR106B, IGF1R, ICAM1, MIRLET7F1, GJA1, BCL2L11, CASP4, FYN, CD36, EPHB2, SNX6, NGFR, PRNP, EPHA4, ABCC1, VCAM1, PARP1, ITGA4, CACNA2D1, MIR200A, IGF1, BACE1, CACNB1, CDK5, MT-RNR2, MIR140, TLR6, FCGR2B, TLR4, BCL2L2, LGMN	13459	46	19453	1.41393	0.112526	0.000550072	0.000530713
GOTERM_BP_DIRECT	GO:0001937	negative regulation of endothelial cell proliferation	39	0.235621	1.04165e-05	ACVRL1, SPARC, MIR146A, PTPRM, PRL, THBS1, TNF, MIR503, MIR205, MIR424, ATP5IF1, ATP5F1A, MIR16-1, CXCR3, APOH, ALOX5, ATOH8, KRIT1, APOE, XDH, CNMD, CAV2, STAT1, CAV1, GDF2, MIR22, MIR21, NR2F2, VASH1, SYNJ2BP, SULF1, TGFBR1, AIMP1, RGCC, TNMD, NF1, GHRL, SCG2, ENG	13459	39	19453	1.44535	0.120036	0.000586526	0.000565884
GOTERM_BP_DIRECT	GO:0043280	positive regulation of cysteine-type endopeptidase activity involved in apoptotic process	50	0.302078	1.05028e-05	APP, NDUFA13, DDX3X, PDCD6, PDCD5, CASC2, HMGB1, TNF, PYCARD, MYC, GPER1, TNFSF10, ARL6IP5, CASP1, CCN2, CCN1, SOX7, CTSD, NKX3-1, MAP3K5, SYK, DAPK1, F2R, MIR27B, FOXL2, SIRT1, RHOA, CARD16, HTRA2, NOD1, BCL10, UACA, MALT1, PPM1F, BCL2L11, ACVR1C, CLEC7A, HSF1, NLRP2, NLRP3, PMAIP1, BCAP31, FIS1, WNT3A, BAD, CARD8, REST, CYCS, BLID, NODAL	13459	52	19453	1.38976	0.120967	0.000588684	0.000567966
GOTERM_BP_DIRECT	GO:0006805	xenobiotic metabolic process	103	0.622281	1.05599e-05	UGT1A10, TPMT, ACSM1, RORC, RORA, AHR, CYP2D7, CYP2D6, SLCO2B1, FPGS, CYP1B1, SULT2A1, UGT2B11, UGT2B15, AIP, UGT2B17, CMBL, ALDH3A1, POR, VDAC2, CYP2E1, CES3, CES2, ABCB1, SLC22A1, GLYAT, CYP2C19, CYP2C18, SULT1A1, SLCO1B1, CYP2B6, SLCO1B3, S100A12, SULT1A4, SULT1A3, SULT1A2, CYP2J2, EPHX1, CYP4F3, CYP2C9, CYP26A1, SULT1B1, CYP2G1P, CYP2C8, NCEH1, NAT1, NAT2, CYP2S1, CYP1A2, SLCO1A2, CYP1A1, SLC…	13459	118	19453	1.26162	0.121583	0.000589193	0.000568458
GOTERM_BP_DIRECT	GO:0030182	neuron differentiation	147	0.88811	1.14679e-05	MYT1L, OTP, FZD10, CYB5D2, RNF112, PPP1CC, NRBP2, EIF4ENIF1, FGF8, CCND1, OPHN1, IER2, CDON, MEF2C, MAP2K1, WNT5B, WNT5A, SOX11, ACSL4, ACSL3, POU3F2, RUNX3, RUNX2, RUNX1, NIF3L1, DDIT4, XRN2, ANOS1, ADNP, LMX1B, EPHA2, ATF4, RTN3, DDX6, BRSK1, BRSK2, RTN1, HOXD1, RTN4, NEUROD1, WNT6, NEUROD2, ABL1, WNT1, WNT2, HOXC8, WNT3, WNT4, FZD1, WNT10B, FZD3, WNT10A, FZD2, FZD5, HSPA5, FZD4, WNT3A, FZD7, L…	13459	175	19453	1.2141	0.131321	0.000636964	0.000614547
GOTERM_BP_DIRECT	GO:0070373	negative regulation of ERK1 and ERK2 cascade	76	0.459159	1.19617e-05	ERRFI1, PTPRR, PHB1, PSCA, PTEN, MIR503, MIR424, SPRED2, FLCN, RPS6KA6, SPRED1, DUSP10, GPER1, TBC1D10C, TIMP3, SIRPA, EMILIN1, EPHB2, MIR138-1, LMO1, DUSP4, EPHA4, DUSP3, SEMA6A, LMO3, ADIPOQ, MIR21, MIR133B, VRK3, C1QL4, DUSP9, DUSP6, SIRT3, ACE2, MIR133A1, TLR9, ITGB1BP1, EZR, TLR4, ATF3, GSTP1, CHRNA9, FBLN1, NDRG2, MIR205, ABL1, CHRNA10, CSK, DMD, C3ORF33, GBP1, LYN, PTPN1, XBP1, SMAD4, NHER…	13459	84	19453	1.3077	0.13657	0.000661394	0.000638118
GOTERM_BP_DIRECT	GO:0001570	vasculogenesis	59	0.356452	1.22129e-05	NRP1, CITED1, CITED2, ADM, HOXA13, AMOT, SHH, SOX17, SOX18, ZMIZ1, HEY2, MYO18B, KDR, ITGAV, JUNB, TEAD2, MYOCD, EGFL7, FBXW7, TGFBR2, SMO, RASA1, APLNR, ZFPM2, EPHA2, ENG, YAP1, RAMP2, CUL7, PAXIP1, NPR2, TBXT, RASIP1, ZFP36L1, HDAC7, GJC1, SGPL1, APELA, TBX20, HAS2, TNNI3, NKX2-5, NTRK2, TGFB1, FZD4, FOXF1, TIPARP, TIE1, CAV1, GLMN, GDF2, TBX6, QKI, WARS2, VEGFA, MYO1E, WT1, ACKR3, AGGF1	13459	63	19453	1.35358	0.139228	0.000672255	0.000648596
GOTERM_BP_DIRECT	GO:0007566	embryo implantation	44	0.265829	1.34871e-05	DDR1, CALCA, EPO, ITGB3, PRDM14, STC1, FBLN1, PTGS2, PCSK5, TRO, FUT7, UBE2Q1, TRIM28, STC2, BSG, SPP1, IGFBP7, H3-3A, H3-3B, TEAD4, INTS1, MMP2, MST1, LIF, ACOD1, MIR21, EMP2, HSPG2, A1CF, MMP9, PRLR, TGFBR2, SOD1, VMP1, UBTFL1, TPPP3, POLR1B, IL1B, APLF, SCGB1A1, RPL29, FKBP4, RECK, PPARD	13459	45	19453	1.41323	0.152589	0.000739084	0.000713073
GOTERM_BP_DIRECT	GO:0006469	negative regulation of protein kinase activity	63	0.380619	1.37824e-05	RB1, DUSP19, PRKAG2, HSPB1, PARK7, SPRED1, DEPTOR, UBASH3B, QARS1, CHORDC1, AKT1, CHP1, TRIM27, EPHB2, YWHAG, PDPK1, TSC2, CEACAM1, ADORA2A, PRKAR1A, AKT1S1, RGN, TRIB3, ITGB1BP1, SMCR8, TRIB1, EPHA1, TRIB2, PPIA, PLEC, MIR20A, GSTP1, PRKRIP1, MLLT1, THY1, PPM1E, PPM1F, LRP6, DVL1, INPP5K, SFN, SMYD3, PAK2, RTRAF, SNCA, WWTR1, GADD45B, CAV3, CDKN2A, DTNBP1, WARS1, TARBP2, PTPRC, FABP4, DNAJA3, GN…	13459	68	19453	1.33908	0.155655	0.000751907	0.000725445
GOTERM_BP_DIRECT	GO:0006464	cellular protein modification process	87	0.525616	1.4158e-05	ERO1A, CHRM3, TTLL10, UBE2D2, UBE2D3, ARAF, NTAQ1, UBE2L6, PLAT, PLOD2, NAGPA, FBXO22, PHEX, UBE2L3, LOXL2, TGM1, DUSP12, UBL5, SERP1, PPP4R2, AKT2, SEPHS1, TGM5, TGM3, ATG3, CSNK1G3, CDKL3, MANBA, USP6, PARP4, RIPK3, ADPRHL1, FBXO2, AP3B1, RABGGTB, PHKA2, FBXO11, RABGGTA, FBXW2, CDC34, LOX, MMP15, ADPRH, ADPRS, TTLL11, TTLL12, PADI4, UBA52, B4GALT7, PIGH, LIPT2, LIPT1, TSG101, UBA7, RPN2, PRKDC,…	13459	98	19453	1.28312	0.159539	0.000768982	0.000741919
GOTERM_BP_DIRECT	GO:0045787	positive regulation of cell cycle	38	0.22958	1.47033e-05	ANKRD17, CITED2, FOXG1, MIR26B, NR2E1, ASCL1, SLC6A4, LRP6, TGM1, RPS15A, BCL2L11, MYC, CHEK1, MIR590, ZBED6, MARK4, SCAND3, TRIM21, MAP3K7, MAGEA4, IL10, SRPK2, TGFB2, PTK6, RAD23A, PROX1, TBX3, HCFC1, FOSL1, CCPG1, C6ORF89, RARA, TCF3, NUPR1, CALR, TRIM32, FGFR2, ZPR1	13459	38	19453	1.44535	0.165147	0.000788137	0.000760399
GOTERM_BP_DIRECT	GO:1990090	cellular response to nerve growth factor stimulus	38	0.22958	1.47033e-05	APP, CALCA, CSTF2, STMN2, ELAVL4, CIB1, FOXO3, CBL, RAP1A, E2F1, AKT1, HES1, TAC1, BPTF, NTRK1, USP8, NTRK2, PARP1, HSPA5, KIDINS220, NTRK3, MAGI2, BRAF, CSNK1D, TRPV1, CSNK1E, EHD1, KAT2A, ACAP2, DYNC1LI2, ARPC3, ID1, RAB35, RAPGEF1, RAPGEF2, MAPT, CRK, ARF6	13459	38	19453	1.44535	0.165147	0.000788137	0.000760399
GOTERM_BP_DIRECT	GO:0070555	response to interleukin-1	38	0.22958	1.47033e-05	HDAC4, PCSK1, APP, CITED1, EPO, SRC, YTHDC2, TAF9, TNFRSF11A, RELA, MIR204, GHR, IRAK1, IRAK2, SMPD1, CD38, LGALS9, SNCA, IGBP1, PRKCI, SLC30A8, TRIM63, ANXA1, IL1R1, RIPK2, MTHFR, PRKCA, IRAK3, CYBA, SELE, TLE5, GCLC, MIR142, TRAF6, IL1B, MIR101-1, CHI3L1, MYD88	13459	38	19453	1.44535	0.165147	0.000788137	0.000760399
GOTERM_BP_DIRECT	GO:0030324	lung development	75	0.453117	1.55239e-05	RAB3A, LOXL3, GLI1, FGF1, LIPA, FGF2, ELK1, PHEX, GLI3, GLI2, SHH, FGF7, FGF9, ZIC3, EP300, CCN2, HMGCS2, NKX2-8, PDGFRA, CCBE1, SREBF1, CCDC39, MME, ITGA3, FBXW7, ARG1, DNAAF1, WNT5A, PROX1, YWHAZ, JMJD6, RBP4, MMP14, LOX, TIMELESS, CRH, CHI3L1, ZFPM2, CCDC40, CEBPA, LAMA5, NOTCH1, EPAS1, HSD11B1, BAG6, RIDA, PDPN, GPC3, NKX2-1, NPHP3, HES1, WNT2, STRA6, SMAD2, NOS3, FOXF1, ABCA3, WNT7B, TBX5, T…	13459	83	19453	1.30604	0.173515	0.000828505	0.000799347
GOTERM_BP_DIRECT	GO:0007584	response to nutrient	58	0.350411	1.63284e-05	TFRC, SLC8A1, SLC6A4, LIPG, ENSA, CYP1B1, HMGCS2, ARSA, ABCG8, ADSL, SLC6A19, ABCG5, UGT1A1, APAF1, ACSL1, ADIPOQ, IGFBP2, BCKDHB, CYBB, TGFBR2, GNPAT, TMIGD1, POR, SFRP2, DAD1, LTA, VDAC2, PPARG, SHANK2, SLC27A4, GIPR, TNFRSF11B, NOD2, GNAI2, TBXA2R, OXCT1, CNR1, HSF1, A2M, AMELX, IGHA2, ARSB, ABCA1, NQO1, VCAM1, PKLR, STAT1, AGL, AKR1C3, MTOR, ASS1, GCLC, RPS6KB1, SST, ERCC1, GCLM, OGT, CCL28	13459	62	19453	1.3521	0.181637	0.000867667	0.000837131
GOTERM_BP_DIRECT	GO:0009725	response to hormone	43	0.259787	1.86887e-05	FOXC2, LCN8, SRF, FHL2, MSI1, ADRA1A, RERG, TXN2, ACAT1, OXCT1, LONP1, TIMP2, ME1, NKX2-1, PTK2B, TIMP3, TIMP1, NOS1, TIMP4, LYN, NQO1, GHSR, PIAS3, RBM14, GPX1, NOS2, NCOA6, NOS3, NCOA4, SORD, DHCR24, SFRP4, POR, GCLC, ANGPTL3, PDCD4, MMP19, HCLS1, VDAC2, MMS19, GHRL, ANG, STEAP2	13459	44	19453	1.4125	0.205009	0.000984565	0.000949915
GOTERM_BP_DIRECT	GO:0030501	positive regulation of bone mineralization	43	0.259787	1.86887e-05	FBN2, PKDCC, BMPR2, PTH, PTN, ADRB2, ATRAID, SLC8A1, RXRB, RXRA, ALOX5, CCN1, GPM6B, WNT4, ACVR1, TFAP2A, OSR2, KL, WNT10B, MEF2C, TGFB1, ADGRV1, SMAD3, TGFB3, VDR, OSR1, FZD9, ISG15, ANO6, ATP2B1, TENT5A, BMP7, ACVR2B, BMP6, ACVR2A, BMP4, P2RX7, NELL1, BMP2, TMEM119, FAM20C, BMPR1B, BMPR1A	13459	44	19453	1.4125	0.205009	0.000984565	0.000949915
GOTERM_BP_DIRECT	GO:0032526	response to retinoic acid	48	0.289995	1.96117e-05	SP100, RARG, TMEM161A, TFRC, GATA6, WNT8A, PDGFA, WNT8B, OXT, OVCA2, ASCL1, AQP3, RXRB, RXRA, HSD17B2, CTSH, CD38, LRAT, IGFBP7, RXRG, STRA6, MICB, CDKN2D, NCOA1, PDGFRB, SREBF1, MMP2, PTCH1, TIE1, SLC10A3, IGFBP2, WNT9B, KLF4, DKK1, GDAP1, BMP6, IGF2R, GDAP2, TBX2, ACER2, ASXL1, CYP26A1, GJB2, RBP4, SYNJ1, TRIML2, RARA, TRIM16	13459	50	19453	1.38754	0.213966	0.0010244	0.000988345
GOTERM_BP_DIRECT	GO:0042789	mRNA transcription from RNA polymerase II promoter	48	0.289995	1.96117e-05	ATF2, FOXE3, THRB, THRA, EPAS1, C5AR1, TAF9, ZBTB1, TAF1L, SUPT6H, RXRB, RXRA, ZIC3, HLTF, FLNA, S100A10, NCOA1, SREBF1, NCOA2, MED1, TBP, NCBP1, TAF12, ANXA2, NCBP2, VDR, NR1H2, TAF10, TAF11, STAT3, NR1H3, AP3B1, CREB1, TFCP2, TAF8, RARA, HNRNPD, TAF4B, TAF7, PPARG, TAF6, NCBP3, TAF5, TAF4, TAF3, TAF2, ATF4, TAF1	13459	50	19453	1.38754	0.213966	0.0010244	0.000988345
GOTERM_BP_DIRECT	GO:0006606	protein import into nucleus	93	0.561866	1.9921e-05	RPAIN, ATF2, CDKN1A, IPO11, NUP107, TRAF3IP2, NUP188, PPP1R10, CSE1L, LRRK2, ADAR, NXT2, IPO7, ING1, PHB2, ELAVL1, GLI3, IPO4, IPO5, NPAP1, PPP3CA, EIF4ENIF1, IPO8, SHH, IPO9, FGF9, SIX2, NUP62, KPNA6, KPNA7, AKT1, KPNA4, FAM53A, KPNA5, TNPO1, KPNA2, TNPO2, KPNA3, APPL2, TNPO3, APPL1, KPNA1, NUP214, MED1, SEC13, SYK, NUP133, TSC2, NUTF2, NUP93, MMP12, POM121L2, SMO, NUP50, CRY2, TXNIP, NUP98, NUP…	13459	106	19453	1.26809	0.216945	0.00103615	0.00099968
GOTERM_BP_DIRECT	GO:2001240	negative regulation of extrinsic apoptotic signaling pathway in absence of ligand	37	0.223538	2.0741e-05	CSF2, IFI6, AGAP2, TNF, GATA1, CX3CL1, PRDX2, MAPK7, TERT, CTNNA1, AKT1, RIPK1, MAP2K5, MCL1, EYA1, EYA2, UNC5B, STRADB, EYA3, EYA4, NRG1, ZC3HC1, IL1A, COL2A1, GDNF, C8ORF44-SGK3, IL7, IL1B, GFRAL, BCL2, SNAI2, SGK3, HSPA1B, PF4, FGF10, BCL2L1, HSPA1A	13459	37	19453	1.44535	0.224789	0.00107425	0.00103644
GOTERM_BP_DIRECT	GO:0006406	mRNA export from nucleus	57	0.344369	2.18029e-05	SMG1, NUP107, FMR1, EIF4A3, CASC3, SMG7, NXT2, SMG5, SMG6, GLE1, HHEX, ALKBH5, XPO1, MAGOH, AGFG1, UPF2, NUP214, ERVK-6, UPF1, NUP133, NCBP1, NCBP2, THOC1, THOC3, THOC2, THOC5, THOC7, THOC6, DDX19B, DDX39A, DDX39B, SARNP, SRSF3, NCBP3, FYTTD1, ENY2, RBM8A, POLDIP3, YTHDC1, NUP160, NXF1, NXF2, RBM15B, NUP85, TPR, RNASE7, NUP88, RAE1, NXF5, CHTOP, NUP155, ALYREF, MAGOHB, SEM1, MCM3AP, HNRNPA2B1, NX…	13459	61	19453	1.35058	0.234828	0.0011245	0.00108492
GOTERM_BP_DIRECT	GO:0042752	regulation of circadian rhythm	61	0.368536	2.41482e-05	TOP2A, GSK3B, UBE3A, RORB, CCAR2, PPP1CB, PPP1CC, HNF4A, BTRC, KLF10, PRKCG, LOC654780, USP7, KDM2A, FBXW7, CSNK1D, SIRT6, CSNK1E, PROX1, DDB1, SFPQ, PSPC1, CRY2, TIMELESS, CRY1, PPARG, PPARA, CLOCK, MAGEL2, PRKAA1, HDAC3, PRKAA2, ROCK2, MAGED1, PRKDC, ADCY1, MAPK9, MAPK8, PPARGC1A, ATG7, DRD4, OPN4, USP9X, SIAH2, USP9Y, NONO, NR1H3, NR1D2, NR1D1, MTOR, PML, PPP1CA, PER2, MAPK10, PER1, ID2, BHLHE…	13459	66	19453	1.33586	0.256545	0.00123975	0.00119612
GOTERM_BP_DIRECT	GO:0007155	cell adhesion	436	2.63412	2.42395e-05	COL12A1, F11R, CLDN2, CLDN1, ISLR, ALCAM, CYP1B1, PRKCE, FIBCD1, PRKCA, CLDN6, BCAN, FLG2, CLDN5, CLDN4, BCAM, CLDN3, FEZ1, CLDN8, PARD3, CLDN7, TYRO3, ANOS1, PRKD2, FREM2, GNE, FREM3, FPR2, THY1, LY9, PCDHA1, PCDHA6, CADM4, JUP, CADM2, MCAM, FN1, L1CAM, GP5, COL1A1, FERMT1, PCDHGA11, PPFIBP1, FAT1, SSPN, PCDHB3, ADA, FERMT2, PCDHB7, ACHE, SRPX, SIGLEC9, NCAN, TGFB1I1, ARHGAP5, ADAMTSL1, CHL1, EM…	13459	566	19453	1.11338	0.257378	0.00123975	0.00119612
GOTERM_BP_DIRECT	GO:0006417	regulation of translation	81	0.489367	2.43513e-05	HBS1L, CYFIP1, PIWIL1, APP, PIWIL4, FMR1, RPLP1, MSI1, CASC3, MSI2, RBM3, RBM4, RPS14, RGS2, AKT2, MAGOH, AKT1, RPL38, PELO, METTL18, NCK1, EIF2A, NANOS1, RPS9, NANOS3, NGDN, RPL13A, TSC1, IMPACT, DNAJC1, SARNP, GEMIN5, MAPKAPK5, DUS3L, MTPN, RBM8A, RPL10, AIRE, IREB2, NOLC1, RBM4B, TYMS, FOXO3, ZFP36L1, FXR1, ATXN2, BCLAF1, FXR2, TCOF1, ZNF706, MKNK1, MKNK2, RPS3, EIF4E, GCN1, PTCD3, EIF2B4, ELP…	13459	91	19453	1.28652	0.258396	0.0012403	0.00119665
GOTERM_BP_DIRECT	GO:1904707	positive regulation of vascular smooth muscle cell proliferation	52	0.314161	2.4942e-05	MIR17, MIR130A, MIR146A, FGF2, TNF, MIR208A, GJA1, FGF9, ADAMTS1, JAK2, MAP3K7, MAP3K5, IL10, EDN1, IGFBP5, MMP2, MIR27B, MIR27A, FRS2, MIR21, MMP9, ERN1, DDR2, MIR20A, DNMT1, HPGD, SRC, PDGFB, GNAI3, MIR448, MIR499A, GNAI2, MIR214, P2RY6, TERT, MFN2, MEF2D, JUN, XBP1, MIR26A1, FOXJ2, MIR135B, IGF1, AGT, MIR301A, NR4A3, MIR222, MIR221, NF1, MDM2, FGFR2, BMPR1A	13459	55	19453	1.36652	0.263755	0.00126514	0.00122061
GOTERM_BP_DIRECT	GO:0007565	female pregnancy	77	0.465201	2.5397e-05	CLIC5, UCN, OXTR, COL16A1, HFE, PZP, SLC2A1, ADM, OXT, AQP4, PRL, THBD, STS, NPPA, CAPN2, CD38, LGALS9, ATP7A, TEAD3, OVGP1, SLC38A1, IGFBP5, SPHK2, ABCC8, FSHB, ITGA2, CAD, IGFBP2, PSG1, PSG3, PSG2, FOS, ADRA2B, ADRA2A, EPN1, PGF, GIP, PSG9, ADCYAP1, CLDN4, PSG4, PAPPA, RARA, CRH, UPRT, ITGA5, UMPS, IDO1, HPGD, PSG11, PTHLH, CRHR1, HSD11B2, EPYC, UCP2, TAC3, SLC38A3, SLC38A2, SLC19A1, STAT5A, ST…	13459	86	19453	1.29409	0.267856	0.00127766	0.00123269
GOTERM_BP_DIRECT	GO:0045727	positive regulation of translation	77	0.465201	2.5397e-05	PIWIL2, UCN, RPL5, DDX3X, FMR1, EIF4A3, NAT10, ELAVL1, RBM3, RPS4X, RBM4, METTL14, SERP1, BACE1-AS, MYC, OTUD6B, CYP1B1, SOX4, NSUN5, PRMT1, ITGA2, METTL3, MIR15B, CIRBP, LARP4B, MIF4GD, RHOA, GUF1, RPL26, POLDIP3, PRKDC, PTAFR, RPS27L, PLD1, THBS1, FXR1, CTIF, MIR16-1, FXR2, LARP1, ERBB2, PTK2B, METTL5, ABCF1, YTHDF1, NPM1, SSB, YTHDF3, PCIF1, PYM1, SAMD4A, UPF3B, UPF3A, EEF2, LARP4, LARP6, MTOR…	13459	86	19453	1.29409	0.267856	0.00127766	0.00123269
GOTERM_BP_DIRECT	GO:0007595	lactation	42	0.253746	2.58712e-05	DDR1, OXTR, CSN3, CSN2, PRL, HIF1A, SLC6A3, HK2, SOCS2, GHRHR, ATP7B, CCND1, ERBB4, GPAT4, MTCO2P12, ATP7A, ZBTB7B, XDH, NCOA1, STAT5A, MED1, STAT5B, MTX1, VDR, CAV1, CAD, USF2, PRLR, NME1, APLN, APRT, VEGFA, NCOR2, CREB1, NEURL1, UPRT, MT-CO2, CDO1, UMPS, SLC29A1, PAM, SLC29A2	13459	43	19453	1.41174	0.272105	0.00128575	0.0012405
GOTERM_BP_DIRECT	GO:0043507	positive regulation of JUN kinase activity	42	0.253746	2.58712e-05	DUSP19, FZD10, TNFRSF11A, TNF, AGER, PAK1, DVL2, RPS3, DVL3, PTK2B, CCL19, MAP2K7, MAP3K7, SASH1, MAP3K4, MAP3K5, PTPN1, MAP4K2, EPHA4, EDN1, SYK, FZD5, FZD4, WNT5A, DAB2IP, AXIN1, FZD8, TRAF2, DKK1, MIR92A1, ERN1, ERN2, TAOK3, TRAF6, TLR9, MAP3K10, TLR6, ROR2, MAP3K13, MAP3K11, ARHGEF5, MAP3K12	13459	43	19453	1.41174	0.272105	0.00128575	0.0012405
GOTERM_BP_DIRECT	GO:0032720	negative regulation of tumor necrosis factor production	73	0.441034	2.6041e-05	ERRFI1, ORM1, MIR130A, MIR708, TNFAIP3, MIR98, TREM2, PTPN22, ARRB2, CX3CL1, VSIR, MIR149, IL27RA, ZC3H12A, MIR195, ACP5, TSPO, SIRPA, LBP, TRIM27, LGALS9, CD34, MIR181A2, HAVCR2, IL10, GHSR, ARG2, NFKBIL1, ADIPOQ, IRAK3, DICER1, FOXP3, MIR488, MIR105-1, SELENOS, ELF4, MIR101-1, RARA, BPI, CACTIN, GAS6, TLR4, ILRUN, GSTP1, CHRNA7, AKAP8, TWIST1, NLRC3, NOD2, MIR920, LILRA4, MIR204, FXR1, GPNMB, M…	13459	81	19453	1.3026	0.273621	0.00128575	0.0012405
GOTERM_BP_DIRECT	GO:0048511	rhythmic process	73	0.441034	2.6041e-05	PIWIL2, TOP2A, KDM5B, SUV39H2, GSK3B, KDM5C, CRTC1, SUV39H1, UBE3A, AHR, RORB, CCAR2, DBP, SIN3A, HNF4A, RACK1, EP300, DNM1L, BTRC, HES7, PRKCG, LOC654780, USP7, CSNK2A1, FBXW11, FBXW7, DDB1, KAT2B, SFPQ, PSPC1, CRY2, SIK1, PPARG, DTL, TP53, MAGEL2, PRKAA1, DDX5, HLF, PRKAA2, ROCK2, PRKDC, DHX9, CIPC, CREM, TWIST1, MAPK9, MAPK8, NKX2-1, ATG7, DRD4, EGR1, OPN4, CREBBP, NFYA, USP9X, CBX3, SIAH2, US…	13459	81	19453	1.3026	0.273621	0.00128575	0.0012405
GOTERM_BP_DIRECT	GO:0009611	response to wounding	69	0.416868	2.61447e-05	NRP1, ITGB4, TNC, ADM, GLI1, PHB2, SOX2, FGF7, ZFP36, EDNRA, NAGLU, MDK, MYC, ADORA3, CASP3, CREB3L2, CCN2, RAC1, CCR2, MAP2K4, VWF, DST, PLLP, F2R, PAX6, VASH1, F2, ECRG4, POU5F1, DDIT3, CX3CR1, REG3A, ABHD2, TMPRSS4, PDGFB, SLC1A2, PDGFA, SLC1A3, HOXB13, AGER, KLK8, ZFP36L2, AURKA, KLK6, ZFP36L1, GRIN2A, WNT1, MAP2K7, CCR1, TGFB2, TGFB1, FN1, PDX1, INHBB, GRIN2C, LYVE1, SULF2, GFAP, FOSL1, NMNA…	13459	76	19453	1.31223	0.274545	0.00128575	0.0012405
GOTERM_BP_DIRECT	GO:0050729	positive regulation of inflammatory response	99	0.598115	2.61864e-05	APP, SERPINE1, IFI35, ETS1, TNF, PYCARD, LGALS2, LGALS1, IL12B, CCN4, ZBP1, WNT5A, NEAT1, IL23A, NINJ1, MIR181B1, AGTR1, CARD16, CLOCK, S100A9, NAIP, S100A8, SUCNR1, DHX9, LPL, MEFV, PLA2G7, NLRP3, S100A12, RIPK1, NLRP1, TNFSF18, STAT5A, GSDMD, STAT5B, CDK19, ACE, TGFB1, TSLP, PDE2A, NMI, IL2, MIR92A1, NFKBIA, TNFSF4, TRPV4, SETD4, IL21, TRADD, CX3CL1, MDK, HYAL2, CASP4, CASP1, JAK2, CCR2, ABCC1,…	13459	114	19453	1.25517	0.274916	0.00128575	0.0012405
GOTERM_BP_DIRECT	GO:0007160	cell-matrix adhesion	95	0.573949	2.89102e-05	ITGB1, SNED1, ECM2, ITGAM, EDA, ITGB5, ITGB4, ITGB3, ITGA2B, ITGB2, ILK, ITGAE, ITGAL, MSLN, PKD1, SGCE, TNN, PPFIA1, ITGAX, ITGAV, EMILIN1, MADCAM1, ITGB7, CCN2, ITGB6, RAC1, CD34, TMEM8B, TECTA, FGB, FGA, CD96, ITGA4, ITGA3, ITGA2, ITGA1, FGG, TSC1, EMP2, NPNT, RHOA, TIAM1, BCAM, ADAM15, ITGAD, ANGPTL3, ITGA8, ADAM9, TBCEL-TECTA, ITGA7, ITGB1BP1, ITGA6, ITGA5, FREM1, CD44, VCL, ITGA9, COL17A1, …	13459	109	19453	1.25971	0.298761	0.0013965	0.00134736
GOTERM_BP_DIRECT	GO:0006261	DNA-dependent DNA replication	36	0.217496	2.92384e-05	RPAIN, PNKP, POLD3, POLB, POLD4, CHRAC1, POLD1, POLD2, REV3L, MCMBP, POLE, POLG, RFC5, POLQ, WDHD1, RFC3, RFC4, POLN, RFC1, RFC2, WDR18, GINS4, RPA1, WRNIP1, BAZ1A, POLE4, PSMC5, PSMC6, PSMC3, POLG2, PSMC4, PSMC1, POLE2, PSMC2, POLE3, CDK2AP1	13459	36	19453	1.44535	0.301581	0.0013965	0.00134736
GOTERM_BP_DIRECT	GO:0006303	double-strand break repair via nonhomologous end joining	36	0.217496	2.92384e-05	DCLRE1B, DCLRE1A, SMARCAL1, MRE11, DCLRE1C, PSMD14, PRKDC, ATP23, PNKP, RNF8, HMGB2, HMGB1, PRPF19, POLB, PAXX, POLL, TP53BP1, CYREN, NHEJ1, XRCC6, KDM2A, XRCC4, XRCC5, POLM, LIG4, SETMAR, XRCC1, DNTT, MLH1, IFFO1, RNF168, POLA1, ERCC4, ERCC1, APLF, ATM	13459	36	19453	1.44535	0.301581	0.0013965	0.00134736
GOTERM_BP_DIRECT	GO:0071526	semaphorin-plexin signaling pathway	36	0.217496	2.92384e-05	SEMA5A, SEMA5B, NRP1, SEMA7A, SEMA3C, PLXND1, SEMA3D, SEMA3A, SEMA3B, SEMA3G, SEMA3E, SEMA3F, SH3BP1, ARHGDIA, KDR, PLXNA2, FLNA, RAC1, PLXNA4, PLXNA3, SEMA6B, FARP2, SEMA6C, SEMA4A, SEMA6A, SEMA4D, SEMA4B, SEMA6D, SEMA4C, SEMA4F, SEMA4G, SLTM, PLXNB3, PLXNB2, PLXNB1, MET	13459	36	19453	1.44535	0.301581	0.0013965	0.00134736
GOTERM_BP_DIRECT	GO:0003180	aortic valve morphogenesis	36	0.217496	2.92384e-05	ROBO2, RB1, NOTCH1, ROCK1, ROCK2, ELN, GATA5, TWIST1, GATA4, GATA3, ROBO1, DLL4, ADAMTS5, HEY1, HEY2, NPPA, TBX20, EMILIN1, SLIT3, SOX9, SLIT2, NKX2-5, SMAD2, TGFB1, JAG1, NOS3, TIE1, NFATC1, AXIN2, SMAD6, TGFBR2, BMP4, EFNA1, HEYL, SNAI1, SNAI2	13459	36	19453	1.44535	0.301581	0.0013965	0.00134736
GOTERM_BP_DIRECT	GO:0043542	endothelial cell migration	36	0.217496	2.92384e-05	NRP1, CALCA, PAXIP1, PLXND1, PXN, PTEN, PRKX, FSTL1, LOXL2, DPP4, ADGRA2, ABL1, CYP1B1, S100A12, LPXN, VSTM4, PRSS3, STARD13, EDN2, S100A2, NOS3, TNFSF12, PLEKHG5, PRSS3P2, RHOA, TGFBR1, PTP4A3, ZEB2, FAP, PIK3CA, GIPC1, CDH13, SNAI2, S100P, S100A9, SCG2	13459	36	19453	1.44535	0.301581	0.0013965	0.00134736
GOTERM_BP_DIRECT	GO:0097421	liver regeneration	36	0.217496	2.92384e-05	CPB2, CEBPB, PCNA, HFE, SERPINA10, SRSF1, IHH, TYMS, GLI1, TNF, CLDN1, GLI3, AURKA, RPS15, VTN, GUCD1, CCND1, MYC, UCP2, HMOX1, IL10, PRMT5, CPT1A, TGFB1, PNPT1, PTCH1, CSNK2A2, GFER, SULF2, SLC7A5, IL6, RGN, SRSF5, HAMP, PTPN3, EZH2	13459	36	19453	1.44535	0.301581	0.0013965	0.00134736
GOTERM_BP_DIRECT	GO:0006914	autophagy	132	0.797487	3.15835e-05	GBA1, PARK7, FNBP1L, STK11, NAGLU, EVA1A, HERC1, SUPT20H, SBF2, SH3GLB1, VPS18, GABARAPL2, ARSA, GABARAPL1, MAP1S, ATG9A, ATG10, RNF41, TRIM17, CHMP4C, ULK3, TBC1D25, CHMP4B, ULK2, CHMP4A, ULK1, S100A9, SQSTM1, TP53, S100A8, OPTN, VCP, CLEC16A, UMOD, C9ORF72, FOXO1, GABARAP, VPS11, ABL1, VTI1A, ZKSCAN3, NRBF2, DRD2, TBC1D17, DRD3, ATG7, ARSB, ATG5, SEC16B, MOAP1, UVRAG, XBP1, SEC16A, TRAPPC4, RAB…	13459	157	19453	1.2152	0.321401	0.00150266	0.00144978
GOTERM_BP_DIRECT	GO:0051216	cartilage development	60	0.362494	3.18993e-05	IHH, CHRDL2, PKD1, HYAL1, HYAL2, HYAL3, CREB3L2, HOXA3, SOX9, TIMP1, SOX6, ATP7A, PITX1, TAPT1, SOX5, FBXW4, CSGALNACT1, MKKS, EDN1, NOG, WNT5A, COL2A1, ZEB1, EVC, HOXB3, CHI3L1, MATN3, CD44, DLX2, SATB2, COL11A2, GATA3, TYMS, HIF1A, DDRGK1, CNMD, HES5, MAPK3, ESRRA, BBS2, BBS1, SMAD1, PRRX1, ZBTB16, BMP8A, GDF2, BMP8B, NFATC2, SULF1, BMP7, SMAD5, BMP6, BMP5, SULF2, BMP3, NFIA, TRIP11, GHRL, IL17…	13459	65	19453	1.33417	0.324027	0.00151183	0.00145862
GOTERM_BP_DIRECT	GO:0009653	anatomical structure morphogenesis	122	0.737071	3.23136e-05	FOXA1, FOXI3, FGF1, SOX21, FGF3, HOXA11, SOX2, FOXQ1, SOX3, SOX1, FGF8, SOX17, SOX18, SOX15, HOXA1, PITX2, SOX7, PITX1, SOX4, PHLDA3, HOXA4, IER3, PITX3, TPD52, CASR, LIG1, F2R, SOX13, SOX14, SOX11, SOX12, SOX10, EREG, DKK3, ARMC5, SFRP5, ERVW-1, TRIM13, FSCN2, ZFPM2, FREM1, FREM2, FREM3, HOXB5, FBN2, GCM1, CES1P1, ANKRD11, GATA6, GATA4, GATA3, GATA1, EFNB2, DEAF1, CLTCL1, SMAD2, SMAD1, SMAD4, ZN…	13459	144	19453	1.22453	0.327456	0.00152557	0.00147188
GOTERM_BP_DIRECT	GO:0051056	regulation of small GTPase mediated signal transduction	105	0.634364	3.26703e-05	TRIO, ITSN1, FAM13A, ARHGAP39, ARHGAP35, AMOT, PREX2, PREX1, ARHGEF40, SRGAP2B, RALBP1, RALGAPA1, SWAP70, RALGAPA2, TSC2, ARHGAP45, BCR, TIAM1, RALGAPB, OBSCN, ARHGAP19-SLIT1, SPATA13, NGEF, ARHGEF25, ARHGEF28, ARHGAP19, ARHGAP18, ARHGAP15, KALRN, RAP1GAP, ARHGAP22, ABR, ARHGAP21, ARHGAP20, RACGAP1, SRGAP3, SRGAP2, ECT2, STARD13, PRPF38B, ARHGAP29, ARHGAP27, ARHGAP26, NET1, ARHGAP32, ARHGAP31, DN…	13459	122	19453	1.24395	0.330395	0.0015365	0.00148243
GOTERM_BP_DIRECT	GO:0006909	phagocytosis	64	0.38666	3.34887e-05	ITGB1, NCF2, TUSC2, NCF4, ITGB2, ICAM3, ICAM5, ITGAL, LYST, ADORA1, LEPR, RUBCN, ANXA1, CD93, ANXA3, ANXA11, C1ORF43, UNC13D, JMJD6, DNM2, BCR, ADORA2A, PIK3CA, SLTM, CEACAM4, TYRO3, PECAM1, ELMO1, ELMO2, IRF8, PRTN3, CD302, GAS6, MET, TLR4, CDC42SE1, LRP1, CEBPE, PLD4, MST1R, NOD2, GATA2, CORO1A, MESD, TM9SF4, CORO1C, CNN2, P2RY6, PIP5K1A, CD14, PIP5K1C, LDLR, ELANE, SLAMF1, EIF2AK1, ABCA7, MERT…	13459	70	19453	1.32147	0.337089	0.00156154	0.00150658
GOTERM_BP_DIRECT	GO:0060395	SMAD protein signal transduction	64	0.38666	3.34887e-05	BMP10, CITED1, MSTN, HEXA, BMP15, ZMIZ1, HNF4A, ITGB6, LEFTY1, RBM14, MAGI2, HNF1A, FOS, RUNX2, TGFBR2, NUP93, SUB1, ROR2, AFP, TBXT, ATOH8, LEFTY2, GDF10, SMAD2, GDF11, SMAD1, TGFB2, JUN, SMAD4, TGFB1, SMAD3, RBPMS, TGFB3, GDF15, SLC33A1, BMP8A, GDF2, BMP8B, SMAD9, INHBB, LNPEP, INHBA, GDF3, GDF6, SMAD6, GDF5, BMP7, SMAD5, BMP6, PML, BMP5, INHBE, HIPK2, SMAD7, BMP4, SKI, BMP3, GDF9, BMP2, TF, NC…	13459	70	19453	1.32147	0.337089	0.00156154	0.00150658
GOTERM_BP_DIRECT	GO:2000045	regulation of G1/S transition of mitotic cell cycle	51	0.30812	3.35842e-05	CDKN1A, CDKN1B, SMARCB1, CCNH, KIF14, PKD1, ACTB, CCND1, BCL7A, BCL7C, DPF2, DPF3, ARID2, APPL2, TMEM14B, APPL1, PBRM1, SMARCC1, SMARCC2, ACTL6B, ACTL6A, SENP2, ARID1A, ARID1B, PSME3, PSME1, PSME2, SMARCD1, SMARCD2, SMARCD3, AMBRA1, PPP2CA, E2F1, BRD7, BID, CDKN2D, SMARCE1, CDKN2B, CDKN2C, PLK5, PHF10, CDKN2A, ECD, INO80, SMARCA2, SMARCA4, CDK7, ID2, PTPN6, TCF3, MNAT1	13459	54	19453	1.36506	0.337865	0.00156154	0.00150658
GOTERM_BP_DIRECT	GO:0010506	regulation of autophagy	68	0.410826	3.40078e-05	MTCL1, MTCL2, LRRK2, USP33, MTCL3, CISD1, WDR41, CISD2, KEAP1, HSPB1, RPTOR, PYCARD, MFSD8, LAMP3, KAT8, PIP4K2A, EP300, PIP4K2B, PIP4K2C, RAB8A, BOK, DAPK1, DAPK2, DAPK3, RRAGA, RRAGC, RRAGB, DDIT3, RRAGD, ULK3, WAC, CHMP4B, TRIB3, PIK3C3, SMCR8, MAPT, NUPR1, DEPDC5, USP13, PRKN, BECN1, MTMR3, ROCK1, USP10, PIK3R4, ITPR1, PIK3R2, MTMR4, C9ORF72, HDAC6, DEPP1, ZMPSTE24, DRAM1, IFI16, PSAP, ABL1, …	13459	75	19453	1.31045	0.3413	0.00157527	0.00151983
GOTERM_BP_DIRECT	GO:0046627	negative regulation of insulin receptor signaling pathway	41	0.247704	3.57779e-05	TRIM72, KANK1, GSK3A, PRKAA1, RABGAP1, ZNF592, PID1, MSTN, IRS1, PRKCZ, MIR107, RELA, SOCS3, SOCS1, GRB14, GRB10, LONP1, MIR195, MIR103A1, ENPP1, INPP5K, PIP4K2A, PIP4K2B, PIP4K2C, MIR1271, TNS2, NCK1, PTPN1, NCOA5, AHSG, PRKCB, PRKCD, MIR15B, TSC2, PTPRE, RPS6KB1, NCL, IL1B, PRKCQ, PTPN2, SLC27A4	13459	42	19453	1.41094	0.35546	0.00163871	0.00158104
GOTERM_BP_DIRECT	GO:0043967	histone H4 acetylation	41	0.247704	3.57779e-05	NAA60, ATF2, NAA40, MEAF6, TRRAP, LEF1, CHD5, YEATS4, BRCA2, ACTB, MBTD1, ING5, ING3, KAT5, VPS72, RUVBL2, RUVBL1, BEND3, EP400, EP300, EPC1, KAT7, EPC2, APBB1, BRD8, DMAP1, NCOA1, ACTL6B, USP22, ACTL6A, MSL3, PER1, MORF4L1, MRGBP, ZZZ3, IRF4, MORF4L2, MYOD1, HAT1, TADA3, TRIM16	13459	42	19453	1.41094	0.35546	0.00163871	0.00158104
GOTERM_BP_DIRECT	GO:0030217	T cell differentiation	41	0.247704	3.57779e-05	LMBR1L, GPR89A, TRAF3IP2, KDELR1, CHD7, PIK3CD, PIK3R3, NRARP, PTPN22, PIK3R2, GATA3, TCIRG1, PIK3R1, GPR89B, LIPA, IKZF3, DLL4, LFNG, PREX1, PPP3CB, LEPR, PKNOX1, PATZ1, SOX4, NHEJ1, JAG2, EGR1, WNT10B, RHOH, RUNX2, IL2, VAV1, ZAP70, CD4, PTPRC, LCK, LEP, SP3, KIT, IL7R, PTPN2	13459	42	19453	1.41094	0.35546	0.00163871	0.00158104
GOTERM_BP_DIRECT	GO:0032760	positive regulation of tumor necrosis factor production	94	0.567907	3.62758e-05	SETD4, APP, ORM1, LRRK2, ZBTB20, HSPB1, PTPRJ, HMGB1, ORM2, CLU, IFIH1, SPN, PYCARD, AKAP12, FCGR3A, IL12B, TNFRSF8, CD36, LBP, LGALS9, EPHB2, JAK2, CCR2, HAVCR2, SYK, IFNGR1, SPHK2, ABCC8, RIPK2, WNT5A, MIR27B, CYBB, CYBA, MIF, TICAM1, MMP8, ISL1, TIRAP, HLA-E, TLR1, IL1A, TYROBP, IFNG, IL23A, OAS3, MAPKAPK2, BTK, TLR9, ARHGEF2, TLR4, TLR3, TMEM106A, TLR2, HDAC2, DHX9, PTAFR, LPL, TWIST1, NOD1, …	13459	108	19453	1.25799	0.359387	0.00164507	0.00158718
GOTERM_BP_DIRECT	GO:0071364	cellular response to epidermal growth factor stimulus	46	0.277912	3.64529e-05	BECN1, ERRFI1, FOXC1, MCM7, SYAP1, IQGAP1, EGFR, ZFP36L2, PPP1R9B, ZFP36L1, ZFP36, BAG4, ERBB4, MYC, ERBB2, AKT1, INPP5K, SOX9, PLCG1, PDE8A, SNX6, STAT5A, MED1, STAT5B, DUSP3, PDPK1, CAD, MARS1, DAB2IP, PTPN11, CFLAR, CRIPTO, PTPN12, FOS, BAIAP2, KNSTRN, PAX2, DUSP22, EEF1A1, COL1A1, DAB2, GAREM1, NCL, ID1, SNAI2, ZPR1	13459	48	19453	1.38513	0.360779	0.00164507	0.00158718
GOTERM_BP_DIRECT	GO:0001755	neural crest cell migration	46	0.277912	3.64529e-05	SEMA5A, RET, LAMA5, SEMA5B, NRP1, SEMA7A, SEMA3C, SEMA3D, SEMA3A, SEMA3B, SEMA3G, SEMA3E, SEMA3F, HIF1A, CORO1C, EFNB1, SHH, EDNRB, GBX2, ERBB4, ANXA6, ALX1, SOX8, PHACTR4, SEMA6B, ACVR1, TBX1, SEMA6C, SEMA4A, SEMA6A, SEMA4D, EDN3, SEMA4B, SEMA6D, SEMA4C, SEMA4F, PAX6, SEMA4G, SOX10, ISL1, OVOL2, KITLG, SMO, GDNF, FGF19, RADIL	13459	48	19453	1.38513	0.360779	0.00164507	0.00158718
GOTERM_BP_DIRECT	GO:0070534	protein K63-linked ubiquitination	46	0.277912	3.64529e-05	PRKN, MAGEL2, TRAF3IP2, UBE2D4, RNF8, XIAP, PRPF19, RNF4, RNF5, RNF135, RNF115, RNF213, HECTD1, TRIM5, ARIH2, TRIM27, TRIM21, RNF152, UBE2B, CDKN2A, UBE2E3, UBE2E2, ZFP91, TRAF2, BFAR, UBE2G1, WWP2, TRAF1, RNF168, ITCH, RNF126, UBE2S, TRAF3, TRAF6, UBE2T, NEDD4, TRAF5, PELI1, UBE2N, UBE2V2, UBE2O, STUB1, UBE2V1, TRIM31, ZNF598, TRIM56	13459	48	19453	1.38513	0.360779	0.00164507	0.00158718
GOTERM_BP_DIRECT	GO:0048666	neuron development	55	0.332286	3.87179e-05	DGKG, ALK, SCYL3, TENM1, TENM2, CNTF, TENM3, ATP8A2, SOD2-OT1, TENM4, MYT1L, IHH, HS6ST1, GLI2, MFSD8, DPYSL3, GIT1, PITX3, SCYL1, EPHA5, MEF2C, SECISBP2, EN2, EN1, THOC2, POU3F2, SYN1, UGDH, BECN1, MTMR2, CTF1, SRF, HTRA2, PSEN1, ASCL1, NEUROD1, NEUROD2, UGCG, NDN, DMD, NTRK1, TGFB2, XBP1, LIF, PBX3, PBX4, SOD2, PBX1, NR2F6, FIG4, ATAT1, WNK1, TDP2, PPT1, VSX1	13459	59	19453	1.34736	0.378308	0.00174089	0.00167962
GOTERM_BP_DIRECT	GO:0006470	protein dephosphorylation	104	0.628323	4.05313e-05	PPP2R2A, CDC14B, PPP1CB, PPP1CC, STK11, PPP4R1, PPP2R1B, PPP4R2, PPP2R1A, DUSP13B, SBF1, BTRC, TPTE2, FBXW11, PPP4R3A, PPP4R3B, CTDNEP1, PHPT1, MTMR2, MTMR3, MTMR4, MTMR6, MTM1, TIMM50, PPP3R1, PTPRN2, SSH2, SSH1, PTPRD, PTPRE, PTPRB, PPP5C, PTPRC, NCEH1, UBLCP1, PTPRA, BCL2, PTPRT, PTPRU, PTPRR, PTPRS, PTPRO, PTEN, PTPN21, PTPRM, PTPN22, PTPRJ, PTPRK, PTPRH, DUSP16, PTPRF, PTPRG, DUSP11, DUSP12,…	13459	121	19453	1.24229	0.391995	0.00181577	0.00175187
GOTERM_BP_DIRECT	GO:0045444	fat cell differentiation	75	0.453117	4.18845e-05	STEAP4, TGFB1I1, CBY1, METRNL, OSBPL11, C1QTNF3, NIPBL, CCND1, AKT2, SDF4, BBS9, EP300, FFAR2, SOX8, BBS7, BBS4, FBXO9, IL11, SREBF1, MED1, MKKS, GPX1, WNT5B, ARID5B, SENP2, PIAS1, BSCL2, ADGRF1, ADGRF5, ANGPTL8, ATF5, PLCB1, ZFPM2, JDP2, CEBPA, RNASEL, CEBPD, RETN, GATA2, FOXO1, GLIS1, SOCS1, GRK5, PRLH, WNT1, METTL8, ZBTB7A, ALOXE3, BBS2, GDF10, TCF7L2, WNT10B, OSBPL8, BBS1, TFAP2B, EGR2, WNT3A…	13459	84	19453	1.29049	0.402012	0.00186957	0.00180377
GOTERM_BP_DIRECT	GO:0021766	hippocampus development	67	0.404785	4.41719e-05	YWHAE, ALK, GSK3B, PTPRS, SCT, KIF14, TSKU, GLI3, IGF1R, PPP1R9B, CRKL, MECP2, ZIC3, CASP3, ZIC1, NEFL, BBS4, SEMA6B, KIRREL3, NCOA1, KDM6B, EPHA5, MKKS, ANXA3, TSC1, BCAN, FEZ1, XRN2, RARA, CRK, PAFAH1B1, PHLPP2, DLX1, DLX2, UBA6, HDAC1, KCNA1, SRF, RELN, NKX2-1, TENT2, PLXNA3, EIF2B5, BBS2, BBS1, SRD5A2, HSD3B2, WNT3A, SRD5A1, HSD3B1, ATP2B4, DCLK2, XRCC1, HTR5A, MAS1, DAB1, CDK5, ATG16L1, UQCR…	13459	74	19453	1.30863	0.418571	0.00196453	0.00189539
GOTERM_BP_DIRECT	GO:0006935	chemotaxis	107	0.646448	4.43886e-05	DEFB1, CXCL14, FGF2, CXCL16, AMOT, CYSLTR1, PLAU, CCRL2, ENPP2, C3AR1, PROK2, LGALS9, CCN1, CMKLR1, PDGFRB, RALBP1, MAP2K1, RNASE3, LTB4R2, ANOS1, PLGRKT, C5AR1, FPR1, FPR2, PLA2G6, PLD1, C5, CCR10, CCR1, RARRES2, MACO1, DEFA1, L1CAM, FOSL1, CXCL10, FER, CXCL11, CXCL12, FES, HRG, CXCL6, CXCL9, CXCL8, CXCL1, PIK3C2G, HMGB1, PIK3CB, LSP1, CXCL2, CXCL5, CX3CL1, SPN, CCR9, RAC2, CCR8, CCR7, CCR6, CCR…	13459	125	19453	1.23722	0.420116	0.00196704	0.00189781
GOTERM_BP_DIRECT	GO:0071479	cellular response to ionizing radiation	40	0.241663	4.94259e-05	BLM, CDKN1A, BRCC3, BRCA1, BRCA2, TANK, BBC3, RAD51AP1, BABAM2, IFI16, FIGNL1, SWI5, FBXO4, TNKS1BP1, ITGB6, ECT2, BARD1, PRPF38B, TGFB1, MGMT, GADD45A, LIG4, HUS1, INO80, MAPK14, SPIDR, SIRT1, RHOB, NET1, RAD51, EEF1D, SNAI2, GRB2, INTS7, RAD1, RAD9B, CLOCK, TP53, RHNO1, RAD9A	13459	41	19453	1.4101	0.45489	0.00217475	0.00209821
GOTERM_BP_DIRECT	GO:1902459	positive regulation of stem cell population maintenance	45	0.27187	4.96073e-05	YAP1, SMARCD1, HDAC2, SMARCB1, HDAC1, ARID4A, PRDM14, ARID4B, ING1, ACTB, BICRA, ING2, BCL7A, RBBP4, SIN3A, SAP30L, BCL7C, SAP130, DPF2, BRD9, SUDS3, RBBP7, ZNF322, SMARCE1, TEAD4, SS18, SMARCC1, KDM2B, ACTL6B, PHF10, NCOA3, ACTL6A, ESRRB, TET1, SIRT6, ARID1A, SMARCA2, SMARCA4, SAP30, REST, BRMS1, BRMS1L, LNCPRESS1, SINHCAF, OGT	13459	47	19453	1.38385	0.456102	0.00217475	0.00209821
GOTERM_BP_DIRECT	GO:0046427	positive regulation of JAK-STAT cascade	45	0.27187	4.96073e-05	NOTCH1, WDR48, IL26, CSH1, IL23R, CAMK2A, AGAP2, PRL, ADIPOR1, TNF, GHR, IFNL1, ERBB4, CCL5, USP1, CYP1B1, IL12B, EP300, IL12A, HES1, JAK2, IL12RB1, HES5, IL12RB2, IL10, IL10RB, IL10RA, F2R, TYK2, CSHL1, F2, GH2, GH1, IL6, IL5, MIR221, IL23A, CENPJ, LEP, KIT, OCIAD1, OCIAD2, CALM1, CRLF3, IL7R	13459	47	19453	1.38385	0.456102	0.00217475	0.00209821
GOTERM_BP_DIRECT	GO:0042475	odontogenesis of dentin-containing tooth	54	0.326245	5.14877e-05	EDA, FOXI3, TNC, ADM, GLI3, GLI2, FGF4, SHH, BSG, SOSTDC1, SCN5A, TP63, PDGFRA, CCDC154, FST, RUNX2, EDAR, SMO, TRAF6, HAND2, AMTN, LAMA5, DLX1, DLX2, FOXC1, HDAC2, DLX3, HDAC1, ANKRD11, LEF1, GATA6, LRP4, WNT6, BCL2L11, CTNNA1, MSX1, AMELX, NKX2-3, JAG2, TBX1, NGFR, BCL11B, ODAM, BMP7, ACVR2B, ACVR2A, BMP4, BMP2, BAX, CTNNB1, NF2, BMPR1A, FGF10, LHX8	13459	58	19453	1.34567	0.468515	0.00224118	0.0021623
GOTERM_BP_DIRECT	GO:0008543	fibroblast growth factor receptor signaling pathway	54	0.326245	5.14877e-05	CEP57, KLB, FGF1, FGF2, FGF3, FGF4, CRKL, FGF5, NDST1, FGF6, FGF7, FGF8, FGF9, CCN2, FGFBP1, WNT5A, FRS2, FRS3, KIF16B, SOS1, PRDM14, IQGAP1, FLRT2, FLRT3, FGF20, SHOC2, FGF23, FGF22, FGF21, WNT4, KL, NGFR, GALNT3, PTPN11, SHCBP1, TBX2, SETX, EXT1, FGF17, FIBP, FGF16, RAB14, FGF19, FGF18, SPRY2, CTNNB1, GRB2, FAT4, FGFR4, FGF12, FGFR3, FGFR2, FGF10, FGFR1	13459	58	19453	1.34567	0.468515	0.00224118	0.0021623
GOTERM_BP_DIRECT	GO:0010507	negative regulation of autophagy	58	0.350411	5.54261e-05	TREM2, PTPN22, ERFE, ADRA1A, RPTOR, GOLGA2, HERC1, TLK2, MLST8, LEPR, WDR6, AKT1, EP300, TRIM27, MAGEA6, WASHC1, MAGEA3, IL10, RUBCN, HGF, SIRT2, MIRLET7B, SLC7A5, RRAGA, SLTM, RRAGC, RRAGB, RRAGD, NUPR1, MET, MTMR8, FOXK2, MTMR9, GATA4, FOXK1, RNF5, RASIP1, ZKSCAN3, STK38L, BMF, VHL, MCL1, KDM4A, IL10RA, STAT3, KLHL22, MT3, MTOR, DAP, WNK1, LEP, MIR199A1, BCL2, TAB3, TAB2, EIF4G2, EIF4G1, BCL2L1	13459	63	19453	1.33064	0.4936	0.00240408	0.00231947
GOTERM_BP_DIRECT	GO:0030511	positive regulation of transforming growth factor beta receptor signaling pathway	34	0.205413	5.79779e-05	CDKN1C, MIR30B, TNXB, HSP90AB1, CITED1, CITED2, TGFB1I1, THBS1, FLCN, SDCBP, STK11, ING2, EP300, RNF111, MEN1, ADISSP, CDKN2B, MYOCD, CREBBP, SMAD4, SLC2A10, AXIN1, MIR21, NPNT, HIPK2, TGFBR3, FERMT1, DAB2, ADAM17, ZEB2, SNW1, LRG1, GIPC1, ITGA8	13459	34	19453	1.44535	0.509219	0.00246256	0.00237589
GOTERM_BP_DIRECT	GO:0033574	response to testosterone	34	0.205413	5.79779e-05	GPI, MSTN, EPO, GBA1, HOXD13, CBL, HOXB13, HOXA13, THBS1, HOXA11, HOXA10, HOXA9, TBXA2R, BGLAP, HSF1, TSPO, CA9, HMGCS2, PSPH, NKX3-1, NQO1, EDN1, SRD5A2, BAD, GPT2, CAD, CFLAR, FOXP1, MTAP, XRN1, NASP, RPS6KB1, AVP, CALR	13459	34	19453	1.44535	0.509219	0.00246256	0.00237589
GOTERM_BP_DIRECT	GO:2000379	positive regulation of reactive oxygen species metabolic process	34	0.205413	5.79779e-05	CDKN1A, PID1, PDGFB, PARK7, THBS1, DUOXA1, ZC3H12A, TSPO, CYP1B1, PTK2B, ROMO1, RIPK1, XDH, PDGFRB, CBR1, RIPK3, GADD45A, AKR1C1, DCXR, AKR1C3, ACOD1, MAPK14, F2, AGT, TGFBR2, RNF41, DHRS4, ACE2, LEP, AGTR1, GRB2, NOX5, TP53, NFE2L2	13459	34	19453	1.44535	0.509219	0.00246256	0.00237589
GOTERM_BP_DIRECT	GO:0071897	DNA biosynthetic process	34	0.205413	5.79779e-05	PHB1, TERC, SRC, LIN9, TYMS, TENT4B, SMPD3, POLD3, POLB, CHRAC1, TERT, POLD1, POLD2, POLI, LRIG3, POLL, TK2, CCN2, TK1, POLH, POLG, POLQ, LIG1, POLM, SPHK1, REV1, LIG4, LIG3, DNTT, POLE4, CENPF, POLG2, LOX, POLE3	13459	34	19453	1.44535	0.509219	0.00246256	0.00237589
GOTERM_BP_DIRECT	GO:0035924	cellular response to vascular endothelial growth factor stimulus	34	0.205413	5.79779e-05	NRP1, MIR20A, RAMP2, FLT1, NOTCH1, FLT4, HSPB1, RELA, DLL4, KDR, AKT1, MAP2K3, XBP1, SEMA6A, EGR3, ANXA1, VCAM1, MIR23A, SPHK1, DAB2IP, MIR27B, MIR27A, MAPK14, VEGFA, ERN1, NR4A1, MIR196A1, MAPKAPK2, SPRY2, MT1G, GAS1, PRKD2, ITGB1BP1, PRKD1	13459	34	19453	1.44535	0.509219	0.00246256	0.00237589
GOTERM_BP_DIRECT	GO:0032212	positive regulation of telomere maintenance via telomerase	34	0.205413	5.79779e-05	TNKS, PNKP, PARN, AURKB, HMBOX1, TNKS2, FBXO4, MAPK1, NEK2, CCT8, CCT7, MAP2K7, HNRNPA1, CCT5, MAP3K4, CCT4, MAPK3, CCT3, CCT2, ACD, XRCC5, NEK7, MAPK15, CCT6A, PKIB, DKC1, TCP1, CTNNB1, POT1, PRKCQ, ATM, MAPKAPK5, NAF1, ATR	13459	34	19453	1.44535	0.509219	0.00246256	0.00237589
GOTERM_BP_DIRECT	GO:0072089	stem cell proliferation	44	0.265829	6.74216e-05	RARG, ABCB1, SHOX2, RBPJ, FGF2, GLI3, FGF4, TIAL1, SHH, FGF8, ZNRF3, WNT11, FGF9, HOXA3, KDR, SFN, SOX9, CD34, WNT3, TP63, OSR2, RNF43, CDKN2C, PRRX1, PTCH1, WNT7B, KDF1, LIG4, AXIN2, OVOL1, TBX3, RUNX2, PBX1, ELL3, BYSL, NFIB, CD109, NF1, CTNNB1, RARB, IRF6, NES, TP53, FGF10	13459	46	19453	1.38251	0.562944	0.00284399	0.0027439
GOTERM_BP_DIRECT	GO:0022617	extracellular matrix disassembly	44	0.265829	6.74216e-05	PRSS1, TMPRSS6, KLK5, KLK4, PLG, PBXIP1, FURIN, LAMC1, CTSV, KLK7, CTSS, MMP20, ADAMTS4, ADAMTS15, ADAMTS5, CTSK, SH3PXD2B, FLOT1, CTSG, TPSAB1, PRSS2, WASHC1, ELANE, MMP7, EXOC8, MMP1, CMA1, MMP2, MMP3, ADAM10, MMP8, MMP9, MMP10, MMP12, MMP11, KIF9, MMP14, MMP13, ADAM15, MMP15, MMP19, ADAM8, LCP1, ENG	13459	46	19453	1.38251	0.562944	0.00284399	0.0027439
GOTERM_BP_DIRECT	GO:1900182	positive regulation of protein localization to nucleus	39	0.235621	6.82047e-05	YAP1, TFRC, SRC, TESK1, PARK7, IPO7, INS, GLIS2, TRIM8, STK11, PPP3CB, SESN2, AKT1, KAT7, FYN, CDK5RAP3, JAK1, NGFR, CARD10, WWTR1, TCF7L2, CREBBP, TGFB1, PARP1, DTX3L, CDKN2A, LIMK2, PYHIN1, PLK1, LIF, EIF2AK3, TYK2, PARP9, F2, CD2AP, BMP4, CDK1, FERMT2, LAMTOR5	13459	40	19453	1.40922	0.567126	0.00286717	0.00276626
GOTERM_BP_DIRECT	GO:0031507	heterochromatin assembly	65	0.392702	7.41882e-05	RB1, H2AX, H2AC19, HMGB1, BMI1, H2AC15, H2AC16, H2AC17, LMNB2, H2AC18, LMNB1, H2AC11, MECP2, H2AC12, H2AC13, H2AC14, SIN3A, H1-9P, H2AC8, H2AC6, EED, H2AC7, H2AC4, MSL3, H2AC1, SIRT1, SIRT2, MORF4L1, H2AJ, MORF4L2, L3MBTL1, KMT2D, HDAC5, HDAC2, UHRF1, CTBP1, DOT1L, CDKN2B-AS1, UBR2, BAZ2A, PPM1D, MACROH2A2, SPTY2D1, MACROH2A1, RBBP4, KCNQ1OT1, BAHD1, LMNA, PCGF1, RBBP7, H2AZ1, H2AZ2, CBX3, PCGF2,…	13459	72	19453	1.30483	0.597785	0.00308699	0.00297834
GOTERM_BP_DIRECT	GO:0034613	cellular protein localization	65	0.392702	7.41882e-05	YWHAE, SCYL3, YWHAB, LRRK2, ITSN1, SEPTIN14, PRPF19, SEPTIN11, AMOT, SEPTIN10, GJA1, NIPBL, YWHAQ, SIN3A, DUOXA1, DUOXA2, YWHAG, SCYL1, YWHAH, GRID2, PACRG, EXOC8, WNT5A, ANK2, MYO7A, AXIN2, YWHAZ, LATS1, ARMCX3, RAP2A, RRAGA, FRMD6, RRAGC, RRAGB, RRAGD, AJUBA, TP53, GAS8, PLEC, CD63, CRB1, HEPACAM, KCNA1, CDC42, LMNA, DVL2, CTNNA1, DMD, SFN, SEPTIN1, WNT3A, SEPTIN2, SEPTIN5, SEPTIN6, FOXJ1, SEPT…	13459	72	19453	1.30483	0.597785	0.00308699	0.00297834
GOTERM_BP_DIRECT	GO:0009791	post-embryonic development	65	0.392702	7.41882e-05	CSRNP1, KDM5B, RAB3A, SOD2-OT1, CCDC47, ATN1, INPPL1, PRDM1, MECP2, NPPC, SERP1, PPP1R13L, SCN9A, ACADM, MMUT, SLC18A2, EMX1, SZT2, ARID5B, ASH1L, ZFY, ZFX, TGFBR1, RC3H2, ALDH5A1, SELENOP, ATF5, SEMA3C, KMT2A, IREB2, ITPR1, PSEN1, GATA3, GIGYF2, C12ORF57, SGPL1, SCUBE1, CHST11, STK36, ABL1, BPNT2, PLAGL2, NDN, ALX4, ASL, APOB, SMAD2, PLEKHA1, TIPARP, CELA1, SOD2, ACVR2B, IGF2R, MTOR, BMP4, NR4A2…	13459	72	19453	1.30483	0.597785	0.00308699	0.00297834
GOTERM_BP_DIRECT	GO:0032731	positive regulation of interleukin-1 beta production	61	0.368536	7.46571e-05	APP, ORM1, HSPB1, ORM2, TNF, HK1, PYCARD, PANX1, CASP8, CASP1, CD36, LGALS9, JAK2, RIPK2, WNT5A, ISL1, TYROBP, AIM2, IFNG, TLR8, TRIM16, CARD16, TLR6, TLR4, NAIP, TMEM106A, LPL, NOD1, NLRC4, NOD2, MEFV, AGER, MIR206, MALT1, RELA, INAVA, IFI16, CLEC7A, CCL3, NLRP2, NLRP3, NLRP1, CCL19, GSDMD, EGR1, SMAD3, FZD5, CARD8, PYHIN1, STAT3, AZU1, P2RX7, NLRP12, IL6, MIR144, HOOK1, PYDC1, F2RL1, MNDA, MYD8…	13459	67	19453	1.31592	0.600093	0.003096	0.00298704
GOTERM_BP_DIRECT	GO:0008630	intrinsic apoptotic signaling pathway in response to DNA damage	48	0.289995	8.13208e-05	BCL2A1, SOD2-OT1, PRKDC, HTRA2, BRCA1, PIK3R1, TNF, CRIP1, CASP9, POLB, BCL2L10, BCL2L11, PCBP4, CHEK2, E2F1, MAEL, ABL1, CASP2, HMOX1, SFN, BAK1, FNIP2, SKIL, IKBKE, MCL1, BOK, IER3, MOAP1, USP47, BAD, MLH1, TNFRSF1B, SOD2, HIC1, TOPORS, PML, TNFRSF1A, NFATC4, MSH6, BCL2, BAX, ATM, ERCC6, BCL2L2, BCL2L1, EPHA2, TP73, RAD9A	13459	51	19453	1.36033	0.631508	0.00334784	0.00323002
GOTERM_BP_DIRECT	GO:0007173	epidermal growth factor receptor signaling pathway	48	0.289995	8.13208e-05	GRB7, PIGR, SHC3, SHC1, SRC, NPR2, TGFA, PRICKLE1, IQGAP1, CBL, PIK3C2A, SLC30A10, AREG, EGFR, EFEMP1, RPS6KA5, ERBB4, ABL1, REPS2, NCK2, PTK2B, AKT1, PLCE1, SOX9, PLCG1, FAM83C, FAM83B, FAM83A, TGFB1, CAMLG, EGF, PDPK1, ERBIN, GAB1, PTPN11, BRAF, PTK2, EREG, BTC, ADAM17, EPGN, GAREM1, PIK3CA, KIF16B, GRB2, SOS1, BCAR1, HBEGF	13459	51	19453	1.36033	0.631508	0.00334784	0.00323002
GOTERM_BP_DIRECT	GO:0043388	positive regulation of DNA binding	33	0.199372	8.15482e-05	PRKN, FOXC1, CEBPG, HMGB2, SUMO4, HMGB1, TXN, TRIM28, MYC, HES1, JAK2, MYOCD, EGF, ITGA2, PYHIN1, PDX1, PLAUR, EDF1, IGF1, NGF, MMP8, ISL1, MMP9, SIRT2, HIPK2, NME1, SKI, IRF4, ERCC2, PPARG, CALM3, CALM1, CALM2	13459	33	19453	1.44535	0.632535	0.00334784	0.00323002
GOTERM_BP_DIRECT	GO:0006310	DNA recombination	76	0.459159	8.20111e-05	RPAIN, MUS81, MRE11, HMGB3, BRCA1, HMGB1, PAGR1, EME1, EXO1, EME2, RUVBL2, RUVBL1, RAG2, NFRKB, RAG1, ERVK-6, ENDOG, LIG1, ACTR5, ERVK-7, NSMCE3, ERVK-8, ACTL6A, RECQL, NSMCE1, LIG4, LIG3, ACTR8, UCHL5, TSN, RAD51B, SUPV3L1, KIN, RAD51C, EID3, NSMCE4A, MSH2, HDGFL2, INO80C, INO80B, PIF1, BLM, RTEL1, INO80E, PAXIP1, INO80D, IGHMBP2, RECQL4, TFPT, WRN, RECQL5, RAD21, RAD54L, LRIG3, RTEL1-TNFRSF6B, …	13459	86	19453	1.27729	0.634617	0.00335562	0.00323752
GOTERM_BP_DIRECT	GO:0006457	protein folding	152	0.918318	8.4739e-05	ERO1A, HSP90AA4P, WIPF1, CWC27, CLGN, CCT6B, NPPB, NPPC, GNAT2, RUVBL2, KHSRP, NPPA, SACS, SIL1, PDIA3, WDR83OS, DNAJB13, P3H1, MOGS, ALG12, PDIA6, CLPX, PDIA5, PDIA4, CDC37, DNAJB11, PPIF, ERP29, FKBP8, PPIE, PPIH, FKBP9, PPIG, PPIB, FKBP4, PPIA, ATF6, PPID, PPIC, FKBP5, GNAZ, TBCEL, TXNDC9, LMAN2L, FUT10, HSPA4L, LTBP4, ARL2, HSPBP1, HSP90B1, BAG4, HSPH1, BAG5, BAG2, GRPEL1, BAG3, DNAJC21, GRPE…	13459	185	19453	1.18753	0.646651	0.00345572	0.0033341
GOTERM_BP_DIRECT	GO:0045732	positive regulation of protein catabolic process	83	0.50145	8.7318e-05	GSK3B, NDUFA13, GSK3A, CDKN1B, FAF1, LPCAT1, TNFAIP3, C4BPA, CBLB, IDE, TNF, DCAF1, SOX17, VPS35, SOX9, DACT1, IER3, NSF, APC2, HSP90AA1, AREL1, CSNK2A1, CSNK2A3, WNT5A, AXIN1, RNF41, RBX1, DDB1, HECW2, HECW1, EZR, SEC22B, DTL, VGLL4, VPS28, ANAPC2, RAB7A, AMER1, PRKN, VCP, NEDD4L, FOXO1, NKD1, OAZ3, GGA1, FZR1, SNX1, GGA3, VPS11, GPC3, STX5, ATG7, ZNF268, RILP, BARD1, EGLN2, HACE1, NDFIP1, RHBDD…	13459	95	19453	1.26278	0.657664	0.0035491	0.0034242
GOTERM_BP_DIRECT	GO:0031175	neuron projection development	107	0.646448	8.93078e-05	RB1, APP, STMN2, STMN3, STMN4, FRY, SAMD14, ZFYVE27, OPHN1, HERC1, CDH1, ALKBH1, STMN1, SH3GL2, UNC5A, EPHA8, UHMK1, ADCYAP1, GPRIN2, MAP1B, RAB35, TBC1D24, ULK1, TBC1D23, HDGFL3, BLK, AGER, CAMSAP1, CAMSAP2, BLOC1S6, MAP2, BLOC1S1, GALR2, FLRT3, MAP4, APOE, RAB6A, RAB6B, GPM6B, LYN, TOR1A, UPF3B, L1CAM, MANF, CAMSAP3, EHD1, IL6, GDNF, CDK5, CNTN1, CNTN4, LRP12, CDK16, GSK3B, UCN, CNTNAP2, BTG2, …	13459	126	19453	1.2274	0.665926	0.003618	0.00349067
GOTERM_BP_DIRECT	GO:0042542	response to hydrogen peroxide	43	0.259787	9.15103e-05	MT-ND6, PPP1R15B, MT-ND5, SOD2-OT1, HP, HBB, KCNA5, UBE3A, HPR, AREG, SLC8A1, PRDX3, PPP2CB, PDCD10, CASP3, CAPN2, PTK2B, HMOX1, FYN, BAK1, PDGFRB, GPX1, STAT1, BAD, MMP2, HBA2, HBA1, SOD2, SIRT1, APTX, SOD1, COL1A1, FOSL1, STK24, STK25, STK26, CAT, BCL2, TXNIP, SDC1, ADAM9, CRYAB, CRK	13459	45	19453	1.38111	0.674838	0.00369503	0.00356499
GOTERM_BP_DIRECT	GO:0010634	positive regulation of epithelial cell migration	38	0.22958	9.40094e-05	DOCK5, BMPR2, SRC, IRS2, ARHGAP5, HIF1A, HDAC6, PPM1F, RTN4, EPB41L5, RAB25, GLIPR2, HYAL1, CAPN7, PLCG2, ENPP2, CTSH, SOX9, PLCG1, INSL3, RREB1, CLASP1, CLASP2, TGFB2, JUN, ITGA3, PRKCE, ITGA2, TACR1, PTK2, RAB11A, TGFBR2, MIR222, IFNG, MIR221, PFN1, DOCK1, FGF10	13459	39	19453	1.40829	0.684663	0.00378349	0.00365034
GOTERM_BP_DIRECT	GO:0030514	negative regulation of BMP signaling pathway	64	0.38666	9.59228e-05	TNFAIP6, UBE2D2, UBE2D3, UBE2D1, MIR98, TMEM53, CTDSPL2, CHRDL2, MIR106A, CHRDL1, MIR93, HJV, RBPMS2, MIR195, SOSTDC1, SOST, CER1, NOG, WNT5A, LEMD3, DKK1, LEMD2, MIR885, GREM1, PPM1A, SFRP1, TWSG1, SFRP2, PPARG, DLX1, MIR20A, NOTCH1, TMPRSS6, HTRA3, HTRA1, MIR302C, LRP2, TOB1, FSTL3, MIR214, MIR210, ABL1, WNT1, SKIL, FZD1, SKOR1, SKOR2, SMURF2, SMURF1, CAV1, MIR26A1, CRIM1, GDF3, SMAD6, SORL1, H…	13459	71	19453	1.30285	0.691984	0.0038229	0.00368835
GOTERM_BP_DIRECT	GO:0007623	circadian rhythm	64	0.38666	9.59228e-05	MT-TP, SUV39H2, GSK3B, SUV39H1, HNRNPR, TNF, SLC6A4, HEBP1, RBM4, HTR7, DBP, SCN9A, PROK2, EP300, KLF10, SREBF1, KCNH7, METTL3, ADIPOQ, DYRK1A, PROX1, F7, MTNR1A, CLDN4, CREB1, THRAP3, CRY2, TIMELESS, CRY1, TOP1, ATF5, CLOCK, DDC, TPH1, MTTP, RBM4B, ADCY1, TYMS, PROKR1, PROKR2, AANAT, NFIL3, NRIP1, NTRK1, NDUFA9, NTRK2, JUND, EGR3, NOS2, HOMER1, NONO, NR0B2, ASS1, RPE65, SETX, PER2, PER1, IMPDH2,…	13459	71	19453	1.30285	0.691984	0.0038229	0.00368835
GOTERM_BP_DIRECT	GO:0016236	macroautophagy	64	0.38666	9.59228e-05	MTMR14, TCIRG1, ZFYVE1, MAP1LC3B, MAP1LC3A, MAP1LC3C, PIM2, VPS36, UBXN6, GABARAPL3, GABARAPL2, GABARAPL1, PDCD6IP, VPS37C, ATG10, VPS37A, VPS37B, ATG14, ATG12, NPC1, TBC1D5, HGS, CHMP4C, ATG4B, PLAA, CHMP3, CHMP4B, CHMP4A, PIK3C3, ULK1, PGAM5, CHMP6, STAM2, SQSTM1, VPS25, VPS28, ILRUN, PRKN, BECN1, VCP, MTMR3, TSG101, SRC, VPS4B, EI24, VPS4A, PIK3R4, GABARAP, UBQLN1, MVB12A, VTI1A, HMOX1, ATG7, …	13459	71	19453	1.30285	0.691984	0.0038229	0.00368835
GOTERM_BP_DIRECT	GO:0060021	palate development	60	0.362494	9.72294e-05	CSRNP1, BNC2, IFT172, PAK1IP1, LOXL3, TCF21, MEOX2, GLI3, SHH, SUMO1, TMEM107, CDK20, EPHB2, EPHB3, PDGFRA, OSR2, OSR1, WNT9B, ARID5B, TGFBR1, TGFBR2, PYGO2, CLDN5, COL2A1, ASPH, WDPCP, IRF6, SOS1, PKDCC, INTU, INSIG2, DLX5, SATB2, INSIG1, DLX6, COL11A2, NPRL3, TWIST1, SGPL1, ALX4, MSX1, TFAP2A, GDF11, PRRX1, PLEKHA1, FOXF2, TIPARP, CPLANE1, INHBA, ACVR2B, TBX3, DHRS3, TBX2, SKI, FRAS1, SNAI1, SN…	13459	66	19453	1.31396	0.696886	0.00384997	0.00371448
GOTERM_BP_DIRECT	GO:0014070	response to organic cyclic compound	60	0.362494	9.72294e-05	ATF1, ATF2, SETD2, BTG2, ABCD3, CD83, EIF4A3, SLC7A11, TXN2, FGF8, EDNRB, GNAT2, CTSK, LONP2, SOX9, GNAT1, AMH, VKORC1, IGFBP1, CPT1A, G6PD, ACSL1, IGFBP4, FST, TET2, HNF1B, DUSP6, GIP, SFRP1, KAT2A, MMP14, PLIN2, PPARA, SLC22A6, TWIST2, TNFRSF11A, ABCB11, ACAT1, SRR, POLR2A, PSMB2, CTNNA1, HES1, BAK1, LYN, CDKN2B, DUT, JUND, ANGPT2, TRPA1, SLC10A1, EPHX1, NR0B2, KITLG, FGF19, CYP1A1, CDK1, SP7, …	13459	66	19453	1.31396	0.696886	0.00384997	0.00371448
GOTERM_BP_DIRECT	GO:0007005	mitochondrion organization	75	0.453117	0.000104086	CNTNAP1, PHB1, RAB3A, LRRK2, PARK7, GABPB1, LIPA, PHB2, CHCHD2, EDNRA, OPA1, LONP1, ATP7A, DNM1L, EDN1, CLUH, CXADR, AGTPBP1, PARP1, VPS13C, VPS13D, SIRT4, SIRT5, LIG3, ATAD3B, BCS1L, ATAD3A, ATAD3C, NIPSNAP2, CAMKMT, ARMCX3, WDR81, NOA1, YME1L1, RAB38, MTFR1, MTFR2, LETMD1, FXN, PRKN, CEBPA, STOML2, TAFAZZIN, EPAS1, HTRA2, AFG1L, MIEF2, HSD17B10, PRDX3, HMGCL, RHOT2, SHARPIN, RHOT1, TERT, MSTO1,…	13459	85	19453	1.27531	0.721356	0.0041082	0.00396362
GOTERM_BP_DIRECT	GO:0009887	animal organ morphogenesis	119	0.718946	0.000111145	GMNN, FGF1, FGF2, FGF3, FGF4, COMP, FGF5, FGF6, FGF7, FGF8, FGF9, EP300, PHLDA2, PITX3, GAMT, TLE3, TLE2, SMARCC1, TLE1, SEMA6A, HSPG2, EREG, TLE5, NOTCH2, CUL1, PDGFA, EFNB2, PDGFC, FGF20, NKX6-1, FGF23, FGF22, FGF21, NTNG1, NEK8, FOXF2, FOXF1, PTCH1, IGF2, PBX3, BRAF, PBX4, PALB2, FLI1, PBX1, FGF17, FGF16, BMP2, LHX3, TH, IL7, LHX1, FGF19, FGF18, COL9A1, LHX4, FGFR2, FGF10, NRP1, COL18A1, ONECU…	13459	142	19453	1.21125	0.744491	0.00437279	0.0042189
GOTERM_BP_DIRECT	GO:0001569	branching involved in blood vessel morphogenesis	32	0.19333	0.000114606	NRP1, FOXC2, PLXND1, SRF, NOTCH4, LEF1, IHH, NRARP, SEMA3E, STK4, DLL4, GNA13, SHH, PPP3R1, EDNRA, FGF8, MIR16-1, GBX2, TBX20, KDR, ACVR1, EDN1, RBM15, MIR15B, GDF2, TGFBR2, NFATC4, VEGFA, SFRP2, COL4A1, CTNNB1, ENG	13459	32	19453	1.44535	0.755119	0.00443781	0.00428163
GOTERM_BP_DIRECT	GO:0007094	mitotic spindle assembly checkpoint	32	0.19333	0.000114606	ZWILCH, BUB1B, TTK, AURKB, CDC20, TPR, NUF2, ZNF207, KNTC1, BUB3, SPDL1, BUB1, IK, PLK1, KLHL22, TEX14, HASPIN, NDC80, ZWINT, BUB1B-PAK6, MAD2L2, CENPF, APC, ZW10, BIRC5, ATM, PSMG2, TRIP13, SPC24, MAD1L1, MAD2L1, SPC25	13459	32	19453	1.44535	0.755119	0.00443781	0.00428163
GOTERM_BP_DIRECT	GO:0007159	leukocyte cell-cell adhesion	32	0.19333	0.000114606	ITGB1, CALCA, ROCK1, CLEC4M, ITGB2, UMOD, F11R, ITGAL, ICAM1, NT5E, CCL5, OLR1, GFUS, JAM2, CD177, VCAM1, SYK, ITGA4, MSN, APOA4, SELE, SELP, PTPRC, CD40LG, SELL, TNIP1, CD209, CERCAM, PECAM1, ITGA5, EZR, FERMT3	13459	32	19453	1.44535	0.755119	0.00443781	0.00428163
GOTERM_BP_DIRECT	GO:0043552	positive regulation of phosphatidylinositol 3-kinase activity	32	0.19333	0.000114606	FLT1, FLT3, IRS1, SRC, PIK3R4, PDGFB, AMBRA1, NOD2, FGF2, CDC42, ERBB4, CD19, PTK2B, CCR7, TNFAIP8L3, CCL19, VAV3, LYN, P2RY12, PDGFRB, PDGFRA, TGFB1, CCL21, EPHA8, ATG14, PTK2, VAV2, FGR, KIT, PRKD1, TEK, FGFR3	13459	32	19453	1.44535	0.755119	0.00443781	0.00428163
GOTERM_BP_DIRECT	GO:0006335	DNA replication-dependent nucleosome assembly	32	0.19333	0.000114606	IPO4, CHAF1B, CHAF1A, RBBP4, H3C11, H3C12, H3C1, H3C10, H3C3, H4C2, H3C2, H4C1, H4C4, H3C4, H4C3, H3C7, H4C6, H3C6, H4C5, H4C8, H3C8, H4C9, H4C16, H4C15, NASP, H4C14, H4C13, HAT1, H4C12, H4C11, ASF1A, ASF1B	13459	32	19453	1.44535	0.755119	0.00443781	0.00428163
GOTERM_BP_DIRECT	GO:0031334	positive regulation of protein complex assembly	51	0.30812	0.000120006	HRK, GSK3B, ICE1, TFRC, FAF1, BRK1, PARK7, CLU, TNF, BBC3, CDH5, LGALS3, TCL1A, SUMO1, RACK1, SH3GLB1, SYK, MMP1, PIH1D1, MMP3, PPP2R5B, NRG1, RHOC, SPIDR, RHOA, TIRAP, IFNG, CDC42EP2, AJUBA, VCP, BCL2L11, CLEC7A, RPS3, BMF, BAK1, TPPP, FNIP1, BID, FNIP2, CDT1, SLF1, TGFB1, SLF2, CRBN, BIK, DAB2IP, WARS1, MPP7, VEGFA, GNL3L, BAX	13459	55	19453	1.34024	0.770827	0.00461777	0.00445526
GOTERM_BP_DIRECT	GO:0006413	translational initiation	51	0.30812	0.000120006	EIF4A2, EIF4A1, DDX3X, RPS17, EIF3CL, EIF2B1, EIF2A, EIF5B, EIF1AY, EIF1AX, RPS5, RPS3A, EIF4E2, EIF1B, EIF1AD, LARP1, DHX33, EIF4H, RPS3, EIF4E, EIF4B, ABCF1, PAIP1, EIF2B5, EIF2B4, EIF2B3, EIF2B2, LTO1, EIF2S2, EIF2S1, EIF3M, EIF2S3, COPS5, EIF3K, EIF6, EIF3L, EIF3I, AGO2, EIF3J, EIF3G, EIF3H, EIF3E, EIF3F, ABCE1, EIF3C, EIF3D, EIF4G3, EIF4G2, EIF3A, EIF4G1, EIF3B	13459	55	19453	1.34024	0.770827	0.00461777	0.00445526
GOTERM_BP_DIRECT	GO:0009749	response to glucose	63	0.380619	0.000123826	PCSK1, CDKN1B, IRS2, SLC8A1, KHK, TXN2, SGCB, CASP3, HNF4A, SESN2, CCN2, EIF2B1, GLUL, SREBF1, SLC30A8, RMI1, PRKCB, ADIPOQ, APOA2, HNF1B, HNF1A, RHOA, GIP, TGFBR2, SELENOS, COL6A2, COL4A3, TXNIP, COL6A3, SELENOT, GPLD1, VAMP2, SIDT2, PPARD, PFKFB2, GIPR, LPL, RASAL2, THBS1, NEUROD1, ACVR1C, PTK2B, PRLH, NKX2-2, ZBED3, EIF2B5, SMAD2, TCF7L2, EGR1, EIF2B4, EIF2B3, TGFB1, ANGPT2, EIF2B2, PKLR, BAD,…	13459	70	19453	1.30082	0.781328	0.00473509	0.00456845
GOTERM_BP_DIRECT	GO:0060548	negative regulation of cell death	63	0.380619	0.000123826	TXNDC12, PARK7, CLU, FGF2, CHMP1B, CCN6, CHMP1A, CCN5, CCN4, TMEM109, VPS35, CCN3, CCN2, CCN1, PDE8A, SOX4, TEAD2, NCK1, BNIP3L, PACRG, SOX11, WNT16, TNFRSF1B, HSPG2, DUS2, IMPACT, NPC1, PDE12, CHMP4C, CHMP3, CHMP4B, CHMP4A, PRKD1, CHMP6, SRSF6, ZFPM2, CHMP5, PRKN, LRPAP1, BECN1, ADCYAP1R1, SYCP2L, VPS4B, HTRA2, NPAS2, WNT11, AGR2, AGR3, DRD2, ZBED6, ATG5, KDM4A, SMAD4, BNIP3, NTRK3, BMP7, BMP4, …	13459	70	19453	1.30082	0.781328	0.00473509	0.00456845
GOTERM_BP_DIRECT	GO:0030155	regulation of cell adhesion	55	0.332286	0.000125511	RET, CXCL8, FAF1, TNC, KIF14, PTPRJ, PKD1, PPP1CB, PPP2R1A, TNN, PLAU, TNR, SOX9, PPP1R12A, EPHA8, SPINK5, IL18, PLAUR, LMO7, PRLR, EMCN, PKP4, CBLL1, ENG, LAMA5, TNXB, LAMA2, ROCK1, ROCK2, LAMA1, SRF, LAMA4, LAMA3, CXCR4, PRKX, FUT2, FUT1, DLL1, PPP2CA, PKHD1, VTN, NUAK1, CXCR3, ABL1, S1PR1, PTK2B, ABL2, CYTH1, JAG2, YTHDF2, GPR4, PTK2, PML, FES, SERPINI2	13459	60	19453	1.32491	0.785805	0.00478461	0.00461623
GOTERM_BP_DIRECT	GO:0072593	reactive oxygen species metabolic process	37	0.223538	0.00012942	NDUFA13, GLS2, LRRK2, PDGFB, IFI6, MT-ND2, ATP5IF1, CYB5R4, PRDX4, NNT, RFK, SESN1, SESN2, UCP2, PDK4, PMAIP1, CCN2, CCN1, DRD5, TIGAR, RIPK3, BNIP3, SFTPD, IL19, PAX2, VAV1, SOD1, P2RX7, DDIT4, NDUFS4, BCL2, NDUFS3, NOX4, NOX5, NDUFS1, PLA2R1, TP53	13459	38	19453	1.40732	0.795842	0.00491836	0.00474526
GOTERM_BP_DIRECT	GO:0000226	microtubule cytoskeleton organization	121	0.731029	0.00013978	TTLL10, ULK4, BCCIP, CDC14A, CDC14B, TUBB8, UXT, TUBB6, TUBB3, RNF19A, TUBB1, CDK5RAP2, GAS2L3, MAP1S, KNSTRN, MID1, TUBA4B, EML1, EML2, TUBA4A, EML4, DYNC1LI1, DYNC1LI2, MAP7D3, MAP1B, MAP7D1, PARD3, MAP1A, MAP7D2, SIK3, TTLL11, OBSL1, PHLDB2, ANAPC2, CUL9, IQCA1, CUL7, TBCEL, TXNDC9, CNP, PRKCZ, GABARAP, CAMSAP1, TTBK2, CAMSAP2, ATXN3, MAP2, ATXN7, FIGNL1, MAP7, MAP4, MARK4, MARK3, MARK2, MARK1…	13459	145	19453	1.20612	0.820227	0.00529567	0.0051093
GOTERM_BP_DIRECT	GO:0009267	cellular response to starvation	70	0.42291	0.000142511	BMPR2, WNT2B, EHMT2, LRRK2, USP33, PCSK9, GBA1, WDR45, KRT20, FBXO22, ZFYVE1, PIK3C2B, RPTOR, FLCN, MAP1LC3B, MAP1LC3A, MAP1LC3C, LAMP2, PDK4, GLUL, FADS1, KLF10, SREBF1, MARS1, TFEB, WNT9B, TSC2, WIPI1, TSC1, CARTPT, ATG14, SIRT1, SREBF2, ELAPOR1, SFRP1, RRAGA, RRAGC, RRAGB, MYOD1, RRAGD, TBC1D7, GAS6, PPARA, DSC2, RALB, MAX, WDR45B, CLEC16A, AMBRA1, PPM1D, FOXO1, WRN, FNIP1, ATG7, ATG5, WNT4, H…	13459	79	19453	1.28069	0.826156	0.00538255	0.00519311
GOTERM_BP_DIRECT	GO:0051781	positive regulation of cell division	46	0.277912	0.00014557	PDGFB, PDGFA, TGFA, PTN, YBX1, FGF1, FGF2, FGF3, THBS4, FGF4, FGF5, FGF6, SHH, FGF7, FGF8, FGF9, MDK, CSPP1, PDGFD, PDGFC, PROK1, NKX3-1, TGFB2, TGFB1, TGFB3, MACC1, GKN1, OSM, IGF2, VEGFB, VEGFC, VEGFD, PPBP, SIRT2, PGF, ZNF16, EREG, VEGFA, BTC, IL1A, GAREM1, IL1B, CAT, ITGB1BP1, HDGF, FGFR2	13459	49	19453	1.35686	0.832564	0.0054478	0.00525607
GOTERM_BP_DIRECT	GO:0010862	positive regulation of pathway-restricted SMAD protein phosphorylation	46	0.277912	0.00014557	ACVRL1, BMP10, BMPR2, MSTN, HFE, TTK, BMP15, SDCBP, LEFTY2, ACVR1, GDF10, GDF11, TGFB2, LEFTY1, SMAD4, TGFB1, RBPMS, TGFB3, GDF15, BMP8A, GDF2, BMP8B, INHBB, GDF3, INHBA, GDF6, GDF5, BMP7, TGFBR1, BMP6, ACVR2A, TGFBR2, BMP5, INHBE, BMP4, BMP3, GDF9, DAB2, BMP2, TWSG1, CSNK2B, PPARG, INHA, NODAL, BMPR1A, ENG	13459	49	19453	1.35686	0.832564	0.0054478	0.00525607
GOTERM_BP_DIRECT	GO:0034097	response to cytokine	46	0.277912	0.00014557	CD274, ITIH4, SP100, OXTR, CITED1, SRF, TNFRSF11A, TYMS, RELA, CXCL16, RELB, PPP3CB, AANAT, TIMP2, TIMP3, ACP5, TIMP1, SKIL, IL6R, TIMP4, MCL1, CDKN2B, STAT1, AVPR2, PDX1, LIFR, FOS, OSMR, SELE, DDOST, NFKB1, PML, NFKB2, SELP, FOSL1, COL3A1, SELL, SYNJ1, MAPKAPK3, MAPKAPK2, SCGB1A1, REL, BCL2, RARA, IL6ST, BCL2L1	13459	49	19453	1.35686	0.832564	0.0054478	0.00525607
GOTERM_BP_DIRECT	GO:0034976	response to endoplasmic reticulum stress	77	0.465201	0.000152159	ERO1A, SRPX, CXCL8, RASGRF2, ELAVL4, ATP2A2, ATP2A1, AFF4, BBC3, HERPUD1, SCAMP5, UFL1, CREB3L2, FLOT1, CDK5RAP3, MAP3K5, PDIA3, TRAF2, PDIA6, PDIA4, ERN1, ERN2, CREB3, TMEM258, TMX1, GORASP2, TMEM259, TMEM33, DDIT3, UFC1, TRIB3, CFTR, ATF4, PRKN, PPP1R15A, PPP1R15B, CEBPB, UBA5, ALOX15, TMTC3, NOD1, PIK3R2, PIK3R1, NOD2, PLA2G6, THBS1, THBS4, USP19, HSP90B1, PPP2CB, BCL2L11, OS9, DDRGK1, ABL1, U…	13459	88	19453	1.26468	0.845575	0.00567706	0.00547726
GOTERM_BP_DIRECT	GO:0007059	chromosome segregation	84	0.507492	0.000154338	TOP2A, DDX3X, NUMA1, HJURP, SMC5, BRCA1, CTCF, NR3C1, PPP2R1A, NTMT1, NUF2, TLK2, TLK1, RCC1, NEK2, OIP5, BANF1, CIAO2B, DLGAP5, NDEL1, CDK5RAP2, TOP3B, USP44, RAD21L1, ESCO2, KNSTRN, SGO1, MAU2, INCENP, BIRC5, TOP1, SLC25A5, ARL8A, ITGB3BP, ARL8B, NAA60, CDCA2, ABRAXAS2, TTK, C9ORF78, SKA3, SKA1, CENPC, CIAO1, SKA2, DSN1, RAD21, RPS3, MAP3K20, NUP43, BUB1, CENPT, NEK8, CENPU, CDT1, UVRAG, CENPW,…	13459	97	19453	1.25165	0.849651	0.0057409	0.00553886
GOTERM_BP_DIRECT	GO:0030097	hemopoiesis	62	0.374577	0.000159583	SOD2-OT1, FLT3, GFI1, RTKN2, ASH2L, BMI1, BRCA2, FLCN, PGM3, CD34, CCR2, IL10, KIRREL3, GLRX5, ZNF160, TTC7A, RUNX3, RUNX2, RUNX1, TWSG1, MELK, LCK, KIT, L3MBTL1, NOTCH2, CSF1R, SELPLG, TAFAZZIN, FUT10, NOTCH4, PBXIP1, CRIP2, GATA2, DLL1, ZFP36L2, ADD2, SPTA1, CNN2, SGPL1, EBP, MKNK2, NKX2-5, SH2B3, CD164, TGFB2, JAG1, ANGPT1, WNT3A, TIPARP, ZBTB16, SOD2, KLF3, EPOR, CUL4A, ASXL1, MEIS1, PINK1, C…	13459	69	19453	1.29872	0.859029	0.00586152	0.00565523
GOTERM_BP_DIRECT	GO:0072659	protein localization to plasma membrane	136	0.821653	0.000159586	HYCC1, RAB3C, HYCC2, RAB3A, CD81, RAB3D, ZDHHC5, ZDHHC7, SLC4A1, ABCA12, F11R, TNF, ZDHHC3, EFR3A, ZFYVE27, SCP2, CDH2, TMEM88, CDH1, AKT2, BSG, PALM, ARL6IP5, LARGE1, GPR179, ACTN2, ADIPOQ, TTC7B, ANK2, ATP1B3, ANK3, PDZK1, TTC7A, ATP1B1, ANK1, CACNB2, RAB34, MYADM, PKP2, TNIK, PKP3, EZR, SKAP1, EPHA2, PSMD10, SPTBN4, STXBP1, PRKCZ, MYL12A, DPP6, BAG4, RAP1A, EPB41L3, MAP7, INPP5K, TSPAN5, PIP5K…	13459	165	19453	1.19132	0.859033	0.00586152	0.00565523
GOTERM_BP_DIRECT	GO:0048009	insulin-like growth factor receptor signaling pathway	31	0.187289	0.000160923	SHC1, IRS1, PIK3R1, GIGYF2, IGF1R, GHR, GRB10, AKT1, MAPK1, MAP2K5, MAPK3, GHSR, MAP2K1, MAP2K2, IGFBP5, PDPK1, IGF2, CRIM1, EIF2AK3, TSC2, IGF1, IGF2R, GIGYF1, AR, PIK3CA, ERCC1, ERCC2, GRB2, PLCB1, RAF1, SOS1	13459	31	19453	1.44535	0.861329	0.00586152	0.00565523
GOTERM_BP_DIRECT	GO:0060045	positive regulation of cardiac muscle cell proliferation	31	0.187289	0.000160923	YAP1, BMP10, NOTCH1, GATA6, GLI1, RBPJ, FGF2, MIR548C, MIR204, FGF9, ERBB4, HEY2, TBX20, PIM1, MIR590, WNT2, MIR19B1, MEF2C, NRG1, MAPK14, TBX5, TBX2, TGFBR3, MIR222, MIR199A1, MIR17HG, CDK1, ZFPM2, MIR509-1, FGFR2, BMPR1A	13459	31	19453	1.44535	0.861329	0.00586152	0.00565523
GOTERM_BP_DIRECT	GO:0030878	thyroid gland development	31	0.187289	0.000160923	FOXE1, THRA, SRF, SIX1, SHH, EDNRA, FGF8, TUBB1, HOXA3, NKX2-1, HESX1, MAPK1, NKX2-5, CGA, HOXA5, DUOX2, MAPK3, TBX1, MAP2K1, EDN1, MAP2K2, SMAD3, CTNS, BRAF, HIPK2, TG, PAX8, HOXB3, HOXD3, RAF1, FGF10	13459	31	19453	1.44535	0.861329	0.00586152	0.00565523
GOTERM_BP_DIRECT	GO:0010575	positive regulation of vascular endothelial growth factor production	31	0.187289	0.000160923	FLT4, C5AR1, CXCL17, GATA4, RORA, BRCA1, PTGS2, HIF1A, RELA, C3, C5, MIR132, BSG, C3AR1, CYP1B1, CCBE1, TGFB1, EIF2AK3, ARNT, SULF1, ISL1, SULF2, IL1A, IL6, ADORA2B, IL1B, HPSE, IL6ST, NOX1, NODAL, ATF4	13459	31	19453	1.44535	0.861329	0.00586152	0.00565523
GOTERM_BP_DIRECT	GO:0051281	positive regulation of release of sequestered calcium ion into cytosol	31	0.187289	0.000160923	NPSR1, CXCL9, CEMIP, AKAP6, THY1, SRI, CX3CL1, CXCR3, CD19, GPER1, ABL1, BDKRB1, CAPN3, DRD1, PLCG1, NTSR1, SNCA, LHCGR, PDPK1, TRPC1, IL13, F2R, F2, CXCL10, CXCL11, APLNR, BAX, XCL1, CASQ1, LACRT, F2RL3	13459	31	19453	1.44535	0.861329	0.00586152	0.00565523
GOTERM_BP_DIRECT	GO:0031397	negative regulation of protein ubiquitination	54	0.326245	0.000164288	UBXN1, PINX1, TNFAIP3, ARRB1, ARRB2, PARK7, UFL1, CHORDC1, TSPO, AKT1, CHP1, SOX4, PRKCG, MINAR1, CAMLG, USP4, PRKCE, PRMT3, SIRT7, SENP2, GTPBP4, ADGRB1, MIR101-1, CRY1, SPOPL, SQSTM1, VPS28, BEX3, BEX2, BEX1, NXN, HDAC8, BAG5, BAG2, U2AF2, SVBP, RPS3, FYN, N4BP1, ATG5, IVNS1ABP, CAV1, ISG15, SMAD7, PER2, DNAJA1, GCLC, GNL3L, CDK5, WNK1, SPRY2, OGT, HSPA1B, HSPA1A	13459	59	19453	1.32287	0.866941	0.00596636	0.00575638
GOTERM_BP_DIRECT	GO:0032733	positive regulation of interleukin-10 production	41	0.247704	0.000167868	CD274, RBM47, CD83, TUSC2, IL20RB, TREM2, HMGB1, NOD2, PRKCZ, INAVA, HSPD1, PYCARD, CLEC7A, RAD21, PLCG2, IL12B, LGALS9, TIGIT, PIBF1, CD34, SYK, TSLP, HGF, IL13, STAT3, ISG15, IL4, IL6, MIR145, CD40LG, IRF4, IL23A, TNFSF4, BCL3, TLR9, CD28, F2RL1, XCL1, CD46, TLR4, TLR2	13459	43	19453	1.37813	0.872663	0.00606051	0.00584722
GOTERM_BP_DIRECT	GO:0031295	T cell costimulation	41	0.247704	0.000167868	CD86, CD274, HHLA2, SRC, CD80, CD3E, TNFSF13B, DPP4, EFNB2, SPN, EFNB1, KLRK1, EFNB3, LGALS1, AKT1, CSK, FYN, MAP3K8, TNFRSF14, CCL19, ICOS, LYN, YES1, CCL21, TNFSF14, PDPK1, CD160, CAV1, PTPN11, PDCD1LG2, MTOR, VAV1, TMIGD2, CD40LG, PIK3CA, CD5, LCK, CD28, PTPN6, CD24, CARD11	13459	43	19453	1.37813	0.872663	0.00606051	0.00584722
GOTERM_BP_DIRECT	GO:0045666	positive regulation of neuron differentiation	80	0.483325	0.000172391	FOXA1, SH3GL3, APP, EPO, MIR146A, PRPF19, CYB5D2, GLI2, MIR511, RNF112, SIN3A, DUOXA1, CPNE1, HMG20B, NRCAM, FEZF1, CDON, NCOA1, TRPC5, MEF2C, TGIF2, TCF12, SOX11, ADRA2C, NGF, ADRA2B, RHOA, ETV5, PCP4, IMPACT, GPRC5B, ZEB1, MAP1B, FEZ1, RARA, KCTD11, ARHGEF2, ZC4H2, FOXG1, GDPD5, ASCL1, GATA2, SOCS2, MIR137, NEUROD1, NEUROD2, BRINP1, DMD, SHOC2, NKX2-5, NKX6-1, ECT2, BRINP3, BEND6, NKX2-2, SPAG9…	13459	92	19453	1.25683	0.879542	0.00620558	0.00598718
GOTERM_BP_DIRECT	GO:2000352	negative regulation of endothelial cell apoptotic process	36	0.217496	0.000177942	SEMA5A, MIR30B, RAMP2, ITGB3, SERPINE1, TNFAIP3, NDNF, GATA3, GATA2, ICAM1, CDH5, MAPK7, TERT, MIR495, KDR, ABL1, KRIT1, MIR590, MIR30E, FGF21, PAK4, IL10, FGB, FGA, ANGPT1, PDPK1, IL13, FGG, BRAF, MIR126, IL4, TEK, ANGPTL4, GAS6, SCG2, NFE2L2	13459	37	19453	1.40629	0.887479	0.00631283	0.00609066
GOTERM_BP_DIRECT	GO:1901216	positive regulation of neuron death	36	0.217496	0.000177942	C1QA, APP, GSK3B, ITGAM, ITGB2, ELK1, CLU, EFNB2, CASP8, ADORA1, ZNF746, CAPN2, FYN, APOE, TAC1, SNCA, MAP3K5, EGR1, PRNP, DAXX, PARP1, BAD, WNT5A, FOS, KMO, GRIN2B, DKK1, EIF2S1, AIMP2, TYROBP, IFNG, DDIT4, SARM1, MAPT, FCGR2B, PICALM	13459	37	19453	1.40629	0.887479	0.00631283	0.00609066
GOTERM_BP_DIRECT	GO:0097193	intrinsic apoptotic signaling pathway	36	0.217496	0.000177942	CDKN1A, DDX3X, CUL5, DIABLO, CUL3, CUL2, CUL1, IFI6, HTRA2, NOL3, CLU, PPM1F, BBC3, CASP9, FLCN, CASP3, CASP4, PMAIP1, BAK1, NBN, COA8, HRAS, IVNS1ABP, SIVA1, APAF1, BAD, SGPP1, HIPK2, CUL4A, MSH6, MLLT11, LGALS12, BAX, CYCS, CD24, TP53	13459	37	19453	1.40629	0.887479	0.00631283	0.00609066
GOTERM_BP_DIRECT	GO:2001244	positive regulation of intrinsic apoptotic signaling pathway	36	0.217496	0.000177942	BECN1, IL20RA, CLU, STYXL1, BBC3, FLCN, BCLAF1, MIR16-1, BCL2L11, RACK1, PLAGL2, PMAIP1, DNM1L, BID, NKX3-1, BOK, BCAP31, FIS1, NHERF1, RIPK3, CAV1, SIAH1, MIR15A, MIR27B, IL19, SEPTIN4, LCK, PRKRA, DDIT3, BAX, TAF6, NUPR1, S100A9, TP53, S100A8, GSDME	13459	37	19453	1.40629	0.887479	0.00631283	0.00609066
GOTERM_BP_DIRECT	GO:2001237	negative regulation of extrinsic apoptotic signaling pathway	36	0.217496	0.000177942	YAP1, NRP1, SRC, GSTP1, HTT, PARK7, NOL3, THBS1, RELA, SH3RF1, LGALS3, RB1CC1, LMNA, RIPK1, ITGAV, PAK5, ACVR1, TCF7L2, SIAH2, IL19, CFLAR, IGF1, TGFBR1, BMP4, IL4, AR, GCLC, CTTN, RPS6KB1, PSME3, ITGA6, BIRC6, PHIP, ZMYND11, GCLM, SCG2	13459	37	19453	1.40629	0.887479	0.00631283	0.00609066
GOTERM_BP_DIRECT	GO:0032755	positive regulation of interleukin-6 production	90	0.543741	0.000186614	SETD4, UCN, APP, ZBTB20, HMGB1, TNF, IFIH1, PYCARD, HYAL2, BSG, CD36, LBP, LGALS9, IL6R, SYK, SPHK2, RIPK2, WNT5A, F2R, IL16, CYBA, TICAM1, MMP8, IL17RC, ISL1, TIRAP, EREG, TLR1, IL1A, TYROBP, IFNG, ADORA2B, TRAF6, IL1B, BTK, TLR9, TLR8, TLR7, ARHGEF2, TLR6, TLR4, TLR3, TMEM106A, TLR2, UNC93B1, DHX9, PTAFR, LPL, TWIST1, NOD1, BCL10, NOD2, SELENOK, AGER, AIF1, RELA, INAVA, HSPD1, IL1RL2, CLEC7A, P…	13459	105	19453	1.23887	0.898844	0.00660142	0.00636909
GOTERM_BP_DIRECT	GO:0006913	nucleocytoplasmic transport	49	0.296037	0.000209288	AHCTF1, NUP107, CITED1, NUP188, NXT2, FBXO22, GLE1, XPO1, RSRC1, NUP62, TNPO3, NDC1, NUP214, SEC13, NUP210, NUP133, AXIN1, NUTF2, RANGAP1, NUP93, NUP50, NUP54, NUP98, NUP62CL, NUP58, ANP32CP, POM121, NUP205, SEH1L, ANP32A, AAAS, NUP160, NEUROD1, NUP85, TPR, ANKRD54, NUP88, NUP43, RAE1, RANBP2, RANBP1, NPM1, NUP155, NUP153, CDK5, NUP35, CAMK1, RAN, NUP37	13459	53	19453	1.33627	0.923425	0.0073822	0.0071224
GOTERM_BP_DIRECT	GO:0043484	regulation of RNA splicing	72	0.434993	0.000210753	CELF1, TRRAP, SGF29, AFF2, PQBP1, PTBP1, SNRNP70, PRX, ZNF326, CCNL2, SUPT20H, CCNL1, ATXN7L3, RBM17, MBNL1, RBFOX1, MBNL2, RBFOX2, SUPT3H, PTBP2, SUPT7L, PTBP3, TAF6L, KAT2B, KAT2A, ESRP2, HNRNPH1, MYOD1, ESRP1, ZNF638, RBM12B, RBM20, HNRNPH2, HNRNPH3, SF3B5, ENY2, SF3B3, AHNAK, SRSF1, TAF9, AKAP17A, HNRNPLL, TAF5L, ATXN7, TRA2B, RBM12, HNRNPA1, SRSF10, RBM38, CDK11A, TAF12, FUS, USP22, TAF10, H…	13459	82	19453	1.26909	0.92479	0.00741257	0.0071517
GOTERM_BP_DIRECT	GO:0040008	regulation of growth	57	0.344369	0.000212671	IHH, YEATS4, ING2, ING3, KAT5, PPP2R1A, RUVBL2, RUVBL1, EPC1, TMEM8B, CISH, PRKCB, NSMCE3, UBE2E3, IGFBP2, ACTL6A, KCTD6, TGFBR2, TLE5, MORF4L1, IFNG, MORF4L2, SELENOP, KCTD11, TKT, GAS6, TSPYL5, HEPACAM, SHC1, NEDD9, HOXB13, DLL1, PPP2CA, ENOX2, CCNB2, SOCS3, SOCS1, CREG1, NDN, E4F1, PRAME, BRD8, DMAP1, PAK2, SOCS7, SOCS4, MCTS1, DAB2IP, OSM, HMGA2, IGSF11, MRGBP, ARMC10, BRMS1L, CSPG5, LRP12, B…	13459	63	19453	1.3077	0.926541	0.00745869	0.00719619
GOTERM_BP_DIRECT	GO:0045165	cell fate commitment	53	0.320203	0.00021468	WNT2B, ONECUT2, PRDM4, TGFB1I1, NR2E1, PRDM1, SOX2, FGF8, CASP3, HEY2, KDR, SOX8, SOX6, SOX5, KDM6B, WNT5B, WNT5A, WNT9B, SOX13, MITF, SOX12, WNT9A, WNT16, GAS1, PPARG, ROR2, WNT8A, GATA6, WNT8B, GATA5, GATA4, GATA3, GATA2, GATA1, WNT6, WNT11, ERBB4, WNT1, WNT2, WNT3, WNT4, SMAD2, WNT10B, WNT10A, WNT3A, WNT7B, WNT7A, PML, EXT1, BMP2, SPRY2, NEUROG1, FGFR2	13459	58	19453	1.32075	0.928331	0.00750768	0.00724346
GOTERM_BP_DIRECT	GO:0071480	cellular response to gamma radiation	30	0.181247	0.00022575	H2AX, YAP1, CDKN1A, KDM1A, ELK1, ZMPSTE24, WRN, CHEK2, HSF1, MAP3K20, TLK2, TMEM109, HRAS, EGR1, XRCC6, HSPA5, XRCC5, TREX1, MIR21, CYBA, GTF2H5, RAD51, MDM2, ATM, RPL26, CRYAB, TP53, TSPYL5, BCL2L1, ATR	13459	30	19453	1.44535	0.937439	0.00780586	0.00753115
GOTERM_BP_DIRECT	GO:0048010	vascular endothelial growth factor receptor signaling pathway	30	0.181247	0.00022575	NRP1, FOXC2, FOXC1, FLT1, SRC, FLT4, FGF9, KDR, PTK2B, FYN, PAK2, XBP1, VEGFB, VEGFC, VEGFD, MAPK14, SULF1, PGF, VAV1, PTK2, VAV2, VEGFA, MAPKAPK3, AXL, MAPKAPK2, FGF18, PRKD2, PRKD1, BCAR1, FGF10	13459	30	19453	1.44535	0.937439	0.00780586	0.00753115
GOTERM_BP_DIRECT	GO:0007498	mesoderm development	30	0.181247	0.00022575	FOXC2, SECTM1, IKZF1, TBXT, MESD, IKZF3, ETS2, PPP2CA, JAK2, MEST, TBX1, HES7, GDF11, TCF15, IRX3, TIE1, GDF3, TBX6, BMX, OVOL1, POU4F1, ACVR2B, PALB2, ACVR2A, VEGFA, EXT1, CTDNEP1, HCK, LHX2, BTK	13459	30	19453	1.44535	0.937439	0.00780586	0.00753115
GOTERM_BP_DIRECT	GO:0001935	endothelial cell proliferation	30	0.181247	0.00022575	SCARB1, CALCA, BMPR2, PRKX, PIK3CB, FGF2, LIPA, LOXL2, FGF7, PROK2, HMOX1, VSTM4, CD34, PROK1, XBP1, CAV2, CAV1, APOA1, TGFBR1, THAP1, ERN1, DLG1, MMP14, ZEB2, COL8A2, NF1, COL8A1, NOX5, TEK, FGF10	13459	30	19453	1.44535	0.937439	0.00780586	0.00753115
GOTERM_BP_DIRECT	GO:0001657	ureteric bud development	35	0.211455	0.000244329	ROBO2, RET, FOXC2, FOXC1, SDC4, SIX1, TCF21, SALL1, EPCAM, SLIT2, CER1, SMAD2, GDF11, SMAD1, ARG2, TGFB1, SMAD3, OSR1, SMAD6, NPNT, BMP7, SMAD5, SMAD7, BMP4, SFRP1, WT1, LHX1, CAT, RARA, RARB, SDC1, SPRY1, SIM1, FGFR2, CRLF1	13459	36	19453	1.4052	0.950201	0.00833095	0.00803775
GOTERM_BP_DIRECT	GO:0032570	response to progesterone	35	0.211455	0.000244329	YAP1, GPI, OXTR, WBP2, PTGER2, ABHD2, OXT, UBE3A, TYMS, THBS1, RELA, TSPO, CD38, MBP, CSN1S1, NKX2-2, NCOA1, SREBF1, NCOA2, TGFB2, TGFB1, TGFB3, BAD, CAV1, NR1H3, TACR1, FOS, FOSL1, GJB2, CLDN4, TXNIP, DSG1, FOSB, DSG2, TLR2	13459	36	19453	1.4052	0.950201	0.00833095	0.00803775
GOTERM_BP_DIRECT	GO:1903955	positive regulation of protein targeting to mitochondrion	35	0.211455	0.000244329	RNF31, USP36, LEPROT, GSK3A, PRKAA1, UBE2D2, UBE2D3, HTRA2, UBE2J2, UBE2L3, UBL5, NPEPPS, ABLIM3, VPS11, MICALL2, RAC2, ARIH2, RAC3, RAC1, TOMM70, SH3GLB1, HSPA1L, FZD5, FBXW7, CSNK2A2, HUWE1, HPS4, ATG13, SREBF2, ADCY10, PINK1, TOMM7, RHOU, SAE1, BAP1	13459	36	19453	1.4052	0.950201	0.00833095	0.00803775
GOTERM_BP_DIRECT	GO:0001708	cell fate specification	35	0.211455	0.000244329	ITGB1, NOTCH1, DHH, IHH, PRDM14, PSEN1, TBXT, SHH, TBX22, TBX21, TBX20, SOX9, CDON, EOMES, TEAD4, TBX1, APC2, MGA, TBR1, MIAT, TBX6, TBX5, TBX19, TBX4, TBX18, TBX3, TBX2, TBX15, APC, SMO, TBX10, FKBP8, CTNNB1, FOXA2, ANAPC2	13459	36	19453	1.4052	0.950201	0.00833095	0.00803775
GOTERM_BP_DIRECT	GO:2001235	positive regulation of apoptotic signaling pathway	35	0.211455	0.000244329	MAGED1, MIR26B, PTEN, CTSV, CTSS, ING5, MAPK9, MIR210, CTSL, CTSK, RPS3, CASP2, CTSH, JAK2, BID, TP63, CTSC, NKX3-1, NGFR, CRADD, APAF1, IFNB1, PRKCD, WNT5A, DAB2IP, INHBB, TPD52L1, TGFBR1, NFATC4, TRAF7, MIR449A, ADORA2A, TRIM39, FAS, EEF1E1	13459	36	19453	1.4052	0.950201	0.00833095	0.00803775
GOTERM_BP_DIRECT	GO:0050673	epithelial cell proliferation	44	0.265829	0.000258925	RB1, YAP1, EHF, RETNLB, FOXE3, NOTCH1, B4GALT1, PSEN1, STK4, FGF1, RBPJ, EGFR, STK3, SAV1, FLCN, PURA, NCSTN, KDR, GPC3, TRIM24, BAK1, NKX2-5, DRD2, NKX2-8, NKX2-6, EYA1, ST8SIA1, EGF, HGF, NOG, HNF1B, CYP7B1, RUNX2, AR, SMO, ESRP2, FABP7, C6ORF89, KIT, COL8A2, COL8A1, FGF10, BMPR1A, BCL2L1	13459	47	19453	1.3531	0.958372	0.00877986	0.00847086
GOTERM_BP_DIRECT	GO:0045429	positive regulation of nitric oxide biosynthetic process	44	0.265829	0.000258925	APP, HSP90AB1, SOD2-OT1, HBB, PTGS2, PKD2, AIF1, TNF, CLU, KLRK1, CLEC7A, PTK2B, AKT1, ASL, CD36, JAK2, MIR181A2, EDN1, HSP90AA1, MIR99B, SMAD3, INSR, TRPV1, OPRM1, MMP8, KLF4, TICAM1, SOD2, ESR1, AGT, ASS1, KLF2, DNM2, IFNG, DDAH1, DDAH2, IL1B, NOS1AP, MIR181B1, PTX3, TLR6, AGTR2, TLR5, TLR4	13459	47	19453	1.3531	0.958372	0.00877986	0.00847086
GOTERM_BP_DIRECT	GO:0034605	cellular response to heat	48	0.289995	0.000275679	YWHAE, HSP90AA2P, HSP90AB2P, CDKN1A, VCP, HDAC2, HSP90AA4P, HSP90AB4P, HSP90AB1, CLPB, CETN1, PDCD6, HTRA2, FGF1, PTGS2, THBS1, DNAJB1, ATXN3, IRAK1, SUMO1, BAG3, TPR, DHX36, HSF1, HMOX1, PRKACA, PRKACB, LYN, DAXX, HSP90AA1, SCARA5, ST8SIA1, HSPA6, SLC52A3, TRPV1, EIF2S1, ANO1, IL1A, CXCL10, TCIM, TRPV4, TFEC, NF1, STUB1, MAPT, SLU7, HSPA1B, HSPA1A	13459	52	19453	1.33417	0.966112	0.00929659	0.00896941
GOTERM_BP_DIRECT	GO:0008344	adult locomotory behavior	48	0.289995	0.000275679	PRKN, OPRD1, CSTB, APP, CNP, ADAM22, SEZ6, PARK7, CLCN3, SEZ6L2, HOXD10, GIGYF2, EPS8, MECP2, NTF4, PREX2, TUBA1A, CCND2, INPP5F, CHL1, SLITRK6, SNCG, DRD4, NTSR1, SNCA, TMOD1, LGI4, PBX3, EN1, TSC1, NTAN1, BTBD9, PUM1, TSHR, GIP, GRIN2D, ARCN1, NR4A2, CXCL12, GDNF, TBCE, PPT1, HOXB8, FGF12, HOXD9, SHANK2, FOXA2, PAFAH1B1	13459	52	19453	1.33417	0.966112	0.00929659	0.00896941
GOTERM_BP_DIRECT	GO:0045600	positive regulation of fat cell differentiation	52	0.314161	0.000280038	CCDC71L, MIR29B1, MIR17, SYAP1, ADIRF, HTR2A, MIR106A, MEDAG, ZFP36, ZC3H12A, AKT1, ZNF385A, CMKLR1, LMO1, LMO3, MIR21, SIRT6, AXIN2, SFRP1, SFRP2, CREB1, PPARG, WDFY2, PPARD, CDS1, CEBPA, CEBPB, TPH1, LRP5, LPL, CREBL2, STK4, STK3, ZFP36L1, SAV1, SULT1E1, FRZB, WIF1, AAMDC, TRPM4, XBP1, ZBTB16, RARRES2, GDF3, TMEM64, BMP2, KLF5, CARM1, ID2, ASXL2, SNAI2, CCDC3	13459	57	19453	1.31857	0.967878	0.00939197	0.00906143
GOTERM_BP_DIRECT	GO:0016241	regulation of macroautophagy	52	0.314161	0.000280038	GBA1, UCHL1, CAPNS1, CASP3, VPS35, CAPN1, ATP6V1E1, PRKACA, ATP6V1E2, PRKACB, SH3GLB1, ATP6V0B, ATP6V1G1, ATP6V0E1, EXOC8, EXOC7, ATG14, ERN1, ATP6V1B2, EXOC4, PIK3C3, ULK1, ATP6V0D1, ATP6V0C, GAPDH, EXOC1, ATP6V1A, BECN1, PRKAA2, PIK3R4, MTMR8, SNX32, VPS26A, VPS26B, HDAC6, MAPK8, UBQLN1, ATP6V0A2, ATP6V1H, ATP6V0E2, ATP6V1D, ATP6V1C1, SNX5, ATP6V0A1, UBQLN2, SNX6, MTOR, CDK5, RHEB, NEDD4, ATP13…	13459	57	19453	1.31857	0.967878	0.00939197	0.00906143
GOTERM_BP_DIRECT	GO:0050727	regulation of inflammatory response	88	0.531658	0.000284038	IL20, CELF1, SETD6, TNC, PARK7, ABHD12, UFL1, CASP12, CASP5, DUOXA1, TMSB4X, CASP4, DUOXA2, CASP1, JAK2, GGT1, CCR2, ZBP1, AREL1, ANXA1, GPX4, AHSG, IL1R1, WNT5A, FOXP1, ACE2, PSMA6, HCK, IRF3, FANCD2, MIR361, AGTR1, XCL1, CARD16, DAGLB, LETMD1, BIRC2, MGLL, MCPH1, PTGES, BIRC3, SEMA7A, GRN, ALOX15, STK39, XIAP, SPATA2, NOD2, ADAMTS12, PTGS2, USP18, AGER, RELA, IL1RL2, NLRP8, NLRP9, ALOX5, NLRP2,…	13459	103	19453	1.23486	0.969418	0.00950017	0.00916582
GOTERM_BP_DIRECT	GO:0060326	cell chemotaxis	67	0.404785	0.000291396	SEMA5A, DOCK4, HMGB2, ARRB2, CXCL14, CX3CL1, CRKL, CCRL2, CCR9, CCR8, RAC3, CCR7, CCN3, CCR6, RAC1, CCR5, CCR4, EPHB1, CCR3, CCR2, PDGFRB, PDGFRA, ABCC1, HGF, PRKCD, ARHGEF16, RHOG, HOXB9, LOX, BIN2, KIT, AGTR1, ELMO2, PRKCQ, DEFB4A, CRK, HBEGF, EPHA2, ENG, CX3CR1, LEF1, CXCR5, PDGFB, LPAR1, CXCR4, CXCR6, C5, CXCR1, CXCR3, CXCR2, PIP5K1A, CCR10, CCR1, CCL25, VCAM1, CCL21, CCL20, TPBG, AZU1, CXCL1…	13459	76	19453	1.27419	0.97206	0.00971979	0.00937772
GOTERM_BP_DIRECT	GO:0016567	protein ubiquitination	381	2.30184	0.000292291	WDSUB1, CCNF, DCAF8, CBLC, KEAP1, UBE2L6, CBLB, DCAF5, UBE2L5, DCAF4, DCAF7, DCAF6, UBE2L3, CCAR1, DCAF1, CDC20, HERC5, HERC4, RNF115, HERC3, NUB1, RNF114, HERC2, CDC23, HERC1, CDC27, TRIM24, FBXO4, FBXO3, AKT1, TRIM26, FBXO6, FBXO5, TRIM27, BTRC, SKP2, TRIM21, FBXO7, TRIM22, RNF111, FBXO9, HERC6, SKP1, TRIM23, VPS18, MED1, ATG3, WSB1, WSB2, ARRDC1, FBXO2, MED8, MED6, MED7, RNF123, RNF126, CDC34,…	13459	499	19453	1.10357	0.972366	0.00972324	0.00938104
GOTERM_BP_DIRECT	GO:1901998	toxin transport	39	0.235621	0.000306069	CD274, SLC22A3, COPB2, NRP1, CRTC2, MTMR12, SLC22A2, SLC22A1, ANTXR2, ANTXR1, CCT6B, LRP6, BBC3, RAB43, GGA1, SCFD1, RAB40B, VPS11, CCT8, RAB28, CCT7, SLC17A3, CCT5, CCT4, ATP6V0A1, CCT3, CCT2, HSPA5, BNIP3, ADAM10, TRIP4, DNAJC17, DNM1, COPZ1, MEP1B, SLC7A8, TCP1, SLC29A4, ABCG1	13459	41	19453	1.37485	0.976667	0.0100995	0.00974402
GOTERM_BP_DIRECT	GO:0048286	lung alveolus development	39	0.235621	0.000306069	ERRFI1, PKDCC, BMPR2, FLT4, TCF21, PDGFA, SLC7A11, ABCA12, HS6ST1, SMPD3, MECP2, MAN1A2, MAN2A1, NKIRAS1, NKIRAS2, ATXN1L, KDR, ITGB6, ATP7A, TMEM38B, HOXA5, STRA6, MYOCD, TGFB1, ACE, EDN2, IGFBP5, TGFB3, FOXF1, SFTPD, LIF, RC3H2, HOPX, BMP4, MMP12, PHF14, PGR, FGFR2, ADA	13459	41	19453	1.37485	0.976667	0.0100995	0.00974402
GOTERM_BP_DIRECT	GO:0051591	response to cAMP	39	0.235621	0.000306069	CITED1, GATA6, PLAT, OXT, AREG, SLC6A3, RELA, THBD, DUOX1, GUCD1, AANAT, BSG, PTK2B, CNGA3, HMGCS2, DUOX2, PPARGC1B, SREBF1, PNPT1, PKLR, STAT1, BCKDHB, BRAF, FOS, TYR, COL1A1, FOSL1, PER1, VGF, CARM1, DGKQ, NDUFS4, MMP19, SDC1, FOSB, REN, TEK, CDO1, BIRC2	13459	41	19453	1.37485	0.976667	0.0100995	0.00974402
GOTERM_BP_DIRECT	GO:0071466	cellular response to xenobiotic stimulus	63	0.380619	0.000316049	RB1, MCM7, TFRC, EHMT2, ITGB3, PPP1R9B, CRKL, EFTUD2, UCHL1, MYC, CHEK2, PDE4A, NKX3-1, KCNH2, MEF2C, EDN1, PPP1R12A, ADIPOQ, PAX6, SOX10, VAV1, VAV2, RAP2A, AIM2, KCNQ1, IL1B, DPEP1, GAS6, UMPS, FBP1, TP53, GPLD1, TLR3, RBM22, PRKAA1, DDC, PRKAA2, PCNA, WNK4, CXCR4, PPM1E, PPM1F, RECQL5, HSF1, E2F1, ASIC2, FGF21, ABCA1, PRNP, NOS2, HSPA5, SLC10A1, PDE2A, BRAF, ACER2, REST, TH, RNF149, REN, ADSS1…	13459	71	19453	1.2825	0.979358	0.0103012	0.00993869
GOTERM_BP_DIRECT	GO:0032715	negative regulation of interleukin-6 production	63	0.380619	0.000316049	ORM1, MIR708, MIR146A, TNFAIP3, MIR98, ARRB1, GBA1, PTPN22, AQP4, ARRB2, TNF, CX3CL1, MIR149, IL27RA, RABGEF1, C1QTNF3, ZC3H12A, MIR195, SIRPA, MIR181A2, HAVCR2, IL10, GHSR, HGF, IRAK3, MIR19A, FOXP3, CD200R1, MIR105-1, SELENOS, ELF4, MIR101-1, TLR9, BPI, GAS6, TLR4, NLRX1, CHRNA7, NLRC3, MIR206, MIR766, MIR204, MIR132, INPP5D, IL36RN, CSK, SLAMF1, MIR19B1, NMB, IL37, MIR26A1, MIR365A, NR1H4, FOX…	13459	71	19453	1.2825	0.979358	0.0103012	0.00993869
GOTERM_BP_DIRECT	GO:0000387	spliceosomal snRNP assembly	29	0.175205	0.00031638	TSSC4, GEMIN2, DDX20, COIL, SART1, SART3, SNRPD2, SNRPD1, TGS1, SMN2, SMN1, SNRPD3, PRMT5, PRMT7, LSM4, WDR77, CLNS1A, GEMIN4, SNRPG, GEMIN5, STRAP, GEMIN6, SNRPE, SNRPGP15, GEMIN7, SNRPF, SNRPC, GEMIN8, SNRPB	13459	29	19453	1.44535	0.979442	0.0103012	0.00993869
GOTERM_BP_DIRECT	GO:0048041	focal adhesion assembly	29	0.175205	0.00031638	SRC, STON1, TESK2, THY1, PTPRK, ARHGAP6, THSD1, PTK2B, PIP5K1A, WHAMM, ACTN3, ACTN2, ACTN1, ITGA2, RCC2, SORBS1, CORO2B, RHOD, BCR, CTTN, PEAK1, DLC1, TAOK2, TRIP6, CDH11, BCL2, ARHGEF7, AJUBA, FERMT2	13459	29	19453	1.44535	0.979442	0.0103012	0.00993869
GOTERM_BP_DIRECT	GO:0000462	maturation of SSU-rRNA from tricistronic rRNA transcript (SSU-rRNA, 5.8S rRNA, LSU-rRNA)	29	0.175205	0.00031638	UTP25, MRPS11, HEATR1, LOC102724159, PWP2, WDR46, WDR43, ZDBF2, RPS14, HELB, RPS16, RPS19, BMS1, DHX37, RRP36, SLX9, DCAF13, UTP6, NOP14, UTP4, UTP3, RPS8, NGDN, GTF2H5, BYSL, ERCC2, TSR2, TSR1, NOL10	13459	29	19453	1.44535	0.979442	0.0103012	0.00993869
GOTERM_BP_DIRECT	GO:0035264	multicellular organism growth	84	0.507492	0.000324079	CDKN1C, RARG, CLIC4, WDR48, ATN1, IHH, ADARB1, COMP, SMPD3, PPP1R13L, FLVCR1, TMED2, EP300, LARGE1, HOXA5, TNS2, H3-3A, H3-3B, KDM6A, RMI1, ATRX, ARID5B, EN1, ZFY, ZFX, RC3H2, AR, SELENOM, KAT2A, SMO, TBL1XR1, SCNN1B, RARA, FKBP8, RARB, ATF5, SOS1, TP53, PLEC, NOTCH2, PKDCC, PLAG1, NPR2, PCDH15, SLC1A2, PRICKLE1, RASAL2, GIGYF2, ZMPSTE24, ZFP36L1, TNKS2, SLITRK1, SLITRK6, HESX1, RBBP6, DUOX2, SLC…	13459	98	19453	1.23887	0.981296	0.010524	0.0101536
GOTERM_BP_DIRECT	GO:0051607	defense response to virus	188	1.13581	0.000332283	IFITM3, ZNF175, IFITM1, MIR26B, IFIT5, PRF1, ADARB1, IFIT1, IFIT2, PYCARD, HERC5, BPIFA1, TBK1, DMBT1, ZC3H12A, DHX58, IL12B, SKP2, TRIM22, DDX17, IFNAR2, ZBP1, BNIP3L, CXADR, RSAD2, ACOD1, TICAM1, UNC13D, ILF3, SLFN11, IFI27, ARMC5, IL23A, PDE12, DDIT4, PLA2G10, DDX1, ZC3HAV1, DDX60, NLRP9, DHX36, G3BP1, PCBP2, NLRP3, PMAIP1, FADD, NLRP1, ATG7, IFNA21, APOBEC3C, APOBEC3D, APOBEC3G, MLKL, APOBEC3…	13459	236	19453	1.15138	0.983089	0.0107619	0.0103832
GOTERM_BP_DIRECT	GO:0045814	negative regulation of gene expression, epigenetic	34	0.205413	0.000335013	HDAC4, CREBZF, HDAC5, SUV39H2, SPI1, RIF1, SMYD5, CTR9, BRCA1, BMI1, MACROH2A2, PPM1D, HDAC9, MACROH2A1, HDAC6, INSL6, ING2, MTA1, IFI16, CHEK1, TASOR, EPC1, TRIM27, MORC2, TFAP2C, SIRT6, PPHLN1, SIRT7, LHX2, TASOR2, TRIM37, MPHOSPH8, EZH2, PHF19	13459	35	19453	1.40406	0.983646	0.0107651	0.0103863
GOTERM_BP_DIRECT	GO:0097192	extrinsic apoptotic signaling pathway in absence of ligand	34	0.205413	0.000335013	GSK3B, GSK3A, BCL2A1, FOXO3, CX3CL1, BCL2L10, BCL2L11, ERBB3, BAG3, MKNK2, CTNNA1, CASP2, ITGAV, BAK1, FADD, MCL1, BOK, MOAP1, EYA1, EYA2, BAD, IL2, IL4, IL1A, KITLG, COL2A1, IL1B, BCL2, NF1, BAX, FAS, BCL2L2, FGF10, BCL2L1	13459	35	19453	1.40406	0.983646	0.0107651	0.0103863
GOTERM_BP_DIRECT	GO:0032008	positive regulation of TOR signaling	34	0.205413	0.000335013	SEH1L, HDAC3, TREM2, RPTOR, FLCN, HTR6, RELN, AKT3, MLST8, RICTOR, SLC38A9, FNIP1, XBP1, SEC13, WDR59, MIOS, GOLPH3, RRAGA, LIN28A, PIK3CA, RRAGC, RRAGB, RHEB, LARS1, LEP, MIR199A1, RRAGD, LAMTOR2, SMCR8, LAMTOR1, LAMTOR4, GAS6, LAMTOR3, LAMTOR5	13459	35	19453	1.40406	0.983646	0.0107651	0.0103863
GOTERM_BP_DIRECT	GO:0042177	negative regulation of protein catabolic process	43	0.259787	0.000344443	SERPINB12, PHB1, SF3B3, SERPINE2, MYCBP2, AGAP2, HMGCR, PARK7, ATRAID, RELA, EGFR, INS, SNX3, GRIN2A, FLNA, FYN, RILP, CDK5RAP3, DEDD, BANP, PRKCG, NQO1, TRIM40, SMAD4, RIC1, SMAD3, NOS2, CYP51A1, TMEM132A, DAB2IP, NRG1, IRAK3, GRIN2C, SIRT2, AZIN1, MAD2L2, PHF20L1, RGP1, NELL1, ADGRB1, PIN1, MDM4, MAD2L1	13459	46	19453	1.35109	0.985435	0.0110105	0.010623
GOTERM_BP_DIRECT	GO:0006661	phosphatidylinositol biosynthetic process	43	0.259787	0.000344443	CDS1, PI4K2B, MTMR1, VAC14, MTMR2, DGKE, SLC27A1, MTMR3, MTMR14, PTEN, INPPL1, MTMR4, PIK3C2A, FGF2, MTMR6, MTM1, IMPA1, INPP5F, INPP5D, INPP5E, PLCG2, INPP5J, PIP5K1A, INPP5K, PIP5K1B, PIP5K1C, CDIPT, TPTE2, MBOAT7, SACM1L, OCRL, SYNJ2, BMX, FIG4, INPP4B, SH3YL1, PIKFYVE, PITPNM1, SYNJ1, PITPNM3, PI4KA, PI4KB, PI4K2A	13459	46	19453	1.35109	0.985435	0.0110105	0.010623
GOTERM_BP_DIRECT	GO:0045599	negative regulation of fat cell differentiation	55	0.332286	0.000355256	TRIO, SOD2-OT1, TGFB1I1, RORA, TNF, MIR107, GPER1, CCN4, ENPP1, MIR103A1, MIR138-1, MSX2, ADIPOQ, WNT5A, MIR27B, AXIN1, MIR27A, PTGR3, C1QL4, SIRT1, SIRT2, MMP11, MIR483, DDIT3, TRIB3, ZFPM2, TRIB2, JDP2, YAP1, INSIG1, GPS2, GATA3, GATA2, MIR448, FOXO1, ZFP36L2, E2F1, WNT1, RUNX1T1, WNT10B, WWTR1, MIR548D1, ANKRD26, TGFB1, JAG1, SMAD3, SORT1, WNT3A, SOD2, ASXL1, BMP2, IL6, ID4, BMAL1, FERMT2	13459	61	19453	1.30319	0.987246	0.0112973	0.0108997
GOTERM_BP_DIRECT	GO:0045785	positive regulation of cell adhesion	55	0.332286	0.000355256	LDB1, PTPRJ, LAMC1, TNF, MIR519D, PPP3CA, EPB41L4B, FLCN, IBSP, HYAL1, MDK, C1QBP, IL12B, IL12A, CCR7, ITGAV, PRSS2, TGM2, VAV3, EPHA4, TNFRSF18, ITGA2, TPM1, TFE3, NRG1, PRKCA, RHOD, APBB1IP, PRKD2, ADAM8, MIR128-1, LAMA2, LAMA1, PIK3R2, NID1, CYTH3, BAG4, ADGRG1, FUT7, CCL5, ERBB2, STX4, STX3, TNFSF18, ZFHX3, ANGPT1, LAMB2, LAMB1, AZU1, VEGFA, CXCL12, SAA1, SAA2, ATM, P4HB	13459	61	19453	1.30319	0.987246	0.0112973	0.0108997
GOTERM_BP_DIRECT	GO:0043124	negative regulation of I-kappaB kinase/NF-kappaB signaling	51	0.30812	0.000364632	OTUD7A, TNFAIP3, OTUD7B, TREM2, RORA, ARRB2, PYCARD, CASP8, ZC3H12A, MIR195, SLC39A8, TLE1, ADIPOQ, MIR15B, MIR15A, RHOH, ASH1L, SIRT1, RHOA, PPM1A, PPM1B, CARD19, TRIM59, CACTIN, ZMYND11, OPTN, NLRX1, USP10, HDAC1, GSTP1, NLRC3, TANK, MIR16-1, MIR497, ABL1, RIPK1, USP20, RIOK3, STAT1, CARD8, DAB2IP, NR1H4, NR1D1, ESR1, PER1, NLRP12, TNIP1, TRIM39, DNAJA3, TNIP3, CCDC22	13459	56	19453	1.3163	0.988633	0.0115655	0.0111585
GOTERM_BP_DIRECT	GO:0042593	glucose homeostasis	103	0.622281	0.000374078	FOXA1, CRTC2, IRS1, PARK7, IGF1R, STK11, SESN2, PDK4, LEPR, CCN4, AKT1, SOX4, PDK2, IGFBP5, RPS6, ADIPOQ, HNF1A, RBP4, RRAGA, MTNR1B, SELENOT, SIDT2, FBN2, SUCNR1, ADIPOR1, HIF1A, ADIPOR2, NEUROD1, CYB5R4, INPP5K, TFAP2B, ADISSP, NGFR, GCKR, NMB, CAV3, MIR33A, WFS1, INSR, PTCH1, ASPSCR1, G6PC1, FOSL2, MLXIPL, IL6, CYP11B1, TRPV4, FGFR4, MCU, FBN1, GPI, DBH, SLC2A4, PYGL, CSRP3, SGCB, HNF4A, FFAR2…	13459	123	19453	1.21034	0.989878	0.0118041	0.0113887
GOTERM_BP_DIRECT	GO:0007264	small GTPase mediated signal transduction	103	0.622281	0.000374078	KNDC1, LIPA, DOCK10, CHORDC1, ARFIP2, PLCE1, CHP1, RALBP1, BCR, RUFY1, TIAM1, RRAGC, RAB38, RIN2, RRAD, ARL3, RHOBTB3, ARHGAP18, HACD3, PLD1, RASGRP1, RHOBTB1, RASGRP3, RHOBTB2, PLD2, ABR, RHOT2, RHOT1, HMOX1, RALGDS, RASL10A, SIAH2, TNK2, ARHGAP32, CCDC88A, ARHGAP31, DAB1, RHEB, CCDC88C, RGL1, RGL2, DIRAS3, BCAR3, DOCK6, DOCK5, DOCK4, DOCK3, ARHGAP8, GDI1, DOCK9, RASGRF2, DOCK8, GDI2, DOCK7, ARH…	13459	123	19453	1.21034	0.989878	0.0118041	0.0113887
GOTERM_BP_DIRECT	GO:0009952	anterior/posterior pattern specification	83	0.50145	0.000399966	BTG2, RARG, BMPR2, BHLHE41, CELSR1, PCSK5, HOXC11, HOXC10, GLI3, HOXA11, GLI2, CRKL, HOXA10, YY1, HOXA9, HHEX, HEY1, ZIC3, HEY2, HOXA3, HOXA7, HOXA5, CER1, HOXA4, CDON, HES7, HES6, EMX2, MSX2, RING1, CTNNBIP1, HNF1B, CRIPTO, TGFBR1, HOXB9, CYP26C1, SMO, HOXB4, HOXB3, HOXB2, HOXB8, HOXB7, HOXB6, HOXB5, KMT2A, TSHZ1, LRP5, HOXD13, MLLT3, HOXD10, NEUROD1, WIF1, ALX4, HES1, MSX1, OTX1, CRIPTO3, HOXC9…	13459	97	19453	1.23674	0.992635	0.0125887	0.0121456
GOTERM_BP_DIRECT	GO:0031100	animal organ regeneration	38	0.22958	0.000412267	PRPS2, PTPRU, CDKN1A, NNMT, NOTCH1, FLT3, ADM, GATA1, ATIC, FPGS, BAK1, WNT1, UPF2, MED1, ANGPT2, ACE, UGT1A1, ANXA3, HGF, CAD, PDX1, APOA2, HSPG2, NR0B2, IGF2R, PGF, TGFBR2, TGFBR3, CCNA2, F7, NR4A3, CXCL12, AXL, CDK1, PPARG, LCP1, LPIN1, GAS6	13459	40	19453	1.37308	0.993667	0.0128116	0.0123607
GOTERM_BP_DIRECT	GO:0008625	extrinsic apoptotic signaling pathway via death domain receptors	38	0.22958	0.000412267	BEX3, ITPRIP, DDX3X, DDX47, DIABLO, TRADD, HMGB2, FASLG, PIK3R1, STK4, TNF, GABARAP, STK3, PIDD1, CASP8, CASP10, BAG3, FADD, BID, SKIL, DEDD, CASP8AP2, MOAP1, DAXX, CRADD, SORT1, DAPK1, BAD, DAB2IP, DELE1, TNFRSF10B, TNFRSF10A, NGF, TNFRSF1A, BCL2, NF1, BAX, RAF1	13459	40	19453	1.37308	0.993667	0.0128116	0.0123607
GOTERM_BP_DIRECT	GO:0010719	negative regulation of epithelial to mesenchymal transition	38	0.22958	0.000412267	FOXA1, MIR29B1, MIR130A, HPN, PTEN, GATA3, LDLRAD4, ADIPOR1, MIR149, PPP2CA, MIR379, SPRED2, SPRED1, MIR573, NKX2-1, MIR590, MARK1, EPHA4, TRIM62, DAB2IP, USF3, IL17RD, TBX5, VASN, BMP5, SMAD7, OVOL2, EFNA1, MAD2L2, SFRP1, SFRP2, MIR145, MIR144, SDHAF2, SPRY2, SPRY1, ZNF750, FOXA2	13459	40	19453	1.37308	0.993667	0.0128116	0.0123607
GOTERM_BP_DIRECT	GO:0090148	membrane fission	38	0.22958	0.000412267	TSG101, VPS4B, VPS4A, CORO1C, SPAST, CHMP1B, CHMP1A, MVB12A, VPS36, SH3GLB1, EXOC8, EXOC7, EXOC6B, VPS37C, VPS37A, SNF8, STAM, VPS37B, HGS, CHMP2B, CHMP4C, CHMP2A, EXOC4, CHMP3, UBAP1, EXOC3, CHMP4B, EXOC6, CHMP4A, EXOC5, TMCC1, CHMP6, STAM2, VPS25, VPS28, EXOC2, EXOC1, CHMP5	13459	40	19453	1.37308	0.993667	0.0128116	0.0123607
GOTERM_BP_DIRECT	GO:0071392	cellular response to estradiol stimulus	38	0.22958	0.000412267	RAMP3, AQP4, EGFR, PPP1R9B, IGF1R, BCL2L11, KAT5, AIFM1, GPER1, RUVBL2, ZNF703, NRIP1, HSF1, IL10, H2AZ1, MYOG, UGT1A1, MSX2, SRD5A1, NCOA3, ITGA2, MMP2, CFLAR, SSTR1, SSTR2, POU4F1, SSTR3, ESR1, POU4F2, ESR2, CCNA2, KIF18A, SFRP1, MYOD1, HNRNPD, LCOR, BCL2L2, CCDC62	13459	40	19453	1.37308	0.993667	0.0128116	0.0123607
GOTERM_BP_DIRECT	GO:0033209	tumor necrosis factor-mediated signaling pathway	69	0.416868	0.000420288	TRAF3IP2, MIR34A, TRADD, ILK, TNF, EDA2R, TNFSF13B, TXNDC17, PYCARD, IKBKB, TMSB4X, TNFSF11, JAK2, TNFRSF4, EIF5A, CHUK, TNFRSF18, TNFRSF19, KRT8, TRAF2, TRAF1, ACTN4, TNFRSF1B, COMMD7, TNFRSF1A, PSMA5, PSMA6, RRAGA, PSMA3, PSMA4, AIM2, PSMA1, TRAF3, PSMA2, TRAF6, TRAF5, TNFRSF25, TP53, CARD14, BIRC2, BIRC3, UMOD, TNFRSF11A, FOXO3, PSMA7, PSMB10, RELA, PSMB6, PSMB7, PSMB4, PSMB5, PSMB2, PSMB3, PS…	13459	79	19453	1.2624	0.994261	0.0130279	0.0125694
GOTERM_BP_DIRECT	GO:0045740	positive regulation of DNA replication	28	0.169164	0.000442929	ATF1, BCAR3, UCN, PCNA, DHX9, FAF1, TNFAIP1, GLI1, EGFR, GLI2, CDC42, KAT7, CTC1, MAP2K4, CDT1, STN1, NPM2, ATAD5, BRPF3, EGF, SMARCA5, BAZ1A, EREG, MAS1, CDK1, KCTD13, DNA2, LPIN1	13459	28	19453	1.44535	0.995654	0.0134578	0.0129842
GOTERM_BP_DIRECT	GO:0060333	interferon-gamma-mediated signaling pathway	28	0.169164	0.000442929	SP100, HPX, JAK2, JAK1, IFNGR1, STAT1, IFNGR2, HLA-B, HLA-C, TYK2, NMI, HLA-A, HLA-F, HLA-E, HCK, IFNG, IRF3, IRF4, IRF1, IRF7, HLA-DPB1, IRF8, IRF5, IRF6, RAF1, TP53, IRF9, HLA-DQB1	13459	28	19453	1.44535	0.995654	0.0134578	0.0129842
GOTERM_BP_DIRECT	GO:0010332	response to gamma radiation	28	0.169164	0.000442929	PRKAA1, SOD2-OT1, PRKDC, DCUN1D3, GATA3, BRCA2, CBL, POLB, MYC, BAK1, MEN1, APOBEC1, TIGAR, GPX1, PARP1, XRCC2, LIG4, SOD2, PML, IL1A, CXCL10, PTPRC, FANCD2, BCL2, TRIM13, BAX, ERCC6, TP53	13459	28	19453	1.44535	0.995654	0.0134578	0.0129842
GOTERM_BP_DIRECT	GO:2000779	regulation of double-strand break repair	28	0.169164	0.000442929	MEAF6, TRRAP, YEATS4, ACTB, MBTD1, PPP4C, ING3, KAT5, PPP4R2, VPS72, RUVBL2, RUVBL1, UBR5, EP400, EPC1, EPC2, BRD8, DMAP1, ATRIP, ACTL6A, PPP4R3B, DEK, PML, MORF4L1, MRGBP, MORF4L2, TRIP12, ATR	13459	28	19453	1.44535	0.995654	0.0134578	0.0129842
GOTERM_BP_DIRECT	GO:0035116	embryonic hindlimb morphogenesis	28	0.169164	0.000442929	RARG, NOTCH1, CHD7, TWIST1, AFF3, FGF4, SHH, FGF8, ALX3, RSPO2, GPC3, ALX4, MSX1, PITX1, WNT3, TP63, OSR2, MED1, MSX2, OSR1, ZBTB16, WNT7A, RPGRIP1L, TBX4, TBX3, BMP4, CTNNB1, RARB	13459	28	19453	1.44535	0.995654	0.0134578	0.0129842
GOTERM_BP_DIRECT	GO:2000773	negative regulation of cellular senescence	28	0.169164	0.000442929	MIR17, TERC, PTEN, TWIST1, YBX1, SLC30A10, BCL2L12, FZR1, TERT, AKT3, ABL1, ZKSCAN3, MIR590, FBXO5, WNT1, TP63, MAP3K3, PLK2, HMGA2, SIRT6, MIF, TERF2, SIRT1, TBX2, MIR543, RBL1, CDK6, BCL6	13459	28	19453	1.44535	0.995654	0.0134578	0.0129842
GOTERM_BP_DIRECT	GO:0048843	negative regulation of axon extension involved in axon guidance	28	0.169164	0.000442929	SEMA5A, SEMA5B, NRP1, SEMA7A, SEMA3C, SEMA3D, SEMA3A, SEMA3B, SEMA3G, SEMA3E, SEMA3F, HDAC6, SLIT1, WNT3, PLXNA3, SEMA6B, SEMA6C, SEMA4A, SEMA6A, SEMA4D, RYK, WNT3A, SEMA4B, SEMA6D, WNT5A, SEMA4C, SEMA4F, SEMA4G	13459	28	19453	1.44535	0.995654	0.0134578	0.0129842
GOTERM_BP_DIRECT	GO:1903671	negative regulation of sprouting angiogenesis	28	0.169164	0.000442929	MIR20A, MIR34C, MIR17, MIR34B, MIR34A, MIR487B, PIK3CB, MIR18A, MIR30C1, THBS1, MIR377, MIR375, MIR495, ALOX5, CREB3L1, E2F2, MIR329-1, MIR138-1, ADAMTS9, MIR30E, SEMA6A, MIR19A, SYNJ2BP, EPN1, KLF2, EPN2, MIR92A1, MIR221	13459	28	19453	1.44535	0.995654	0.0134578	0.0129842
GOTERM_BP_DIRECT	GO:0019722	calcium-mediated signaling	79	0.477284	0.000456195	APP, CHRM3, RYR2, MCTP1, CXCL8, LRRK2, CD3E, PPP1R9A, TNF, PPP1R9B, FCGR3A, SAMD14, EDNRB, CCRL2, CCR9, TNFSF11, CCR8, PLCE1, CCR7, CCR6, CCR5, CCR4, CCR3, CCR2, EDN1, EDN2, SYK, PDPK1, SPHK1, PLA2G4B, AVPR1A, KSR2, ZAP70, BTK, AGTR1, CX3CR1, HPCA, CXCR5, CXCR4, CXCR6, FPR2, CAMKK2, GRIN2A, CXCR1, CXCR3, CXCR2, CCL3, PLCG2, TRPM8, PLCG1, CCR10, TRPM4, P2RY12, CCR1, P2RY11, EIF2AK3, GRIN2C, MCOLN1…	13459	92	19453	1.24112	0.996308	0.0135668	0.0130893
GOTERM_BP_DIRECT	GO:0032722	positive regulation of chemokine production	42	0.253746	0.000457383	CSF1R, APP, AIRE, LPL, AIF1, HIF1A, TNF, AGER, PYCARD, IL1RL1, C5, HMOX1, FFAR3, FFAR2, LBP, IL6R, HAVCR2, CD74, EGR1, IL33, CHIA, IL4R, TSLP, RIPK2, WNT5A, IL18, EIF2AK2, TICAM1, ALOX15B, ADAM17, IL6, IFNG, ADORA2B, IL7, TNFSF4, TLR9, F2RL1, TLR7, TLR4, MYD88, TLR3, TLR2	13459	45	19453	1.349	0.996361	0.0135668	0.0130893
GOTERM_BP_DIRECT	GO:0048863	stem cell differentiation	42	0.253746	0.000457383	SHC4, SETD2, PSMD11, SETD6, GATA6, FOXO4, SOX21, SLC9A1, EPCAM, BGLAP, ZIC3, HESX1, METTL5, NELFB, MSX1, A2M, HOXA7, JARID2, IGHA2, MSX2, CDX2, OSR1, ZNF281, NOG, PDX1, LIF, HMGA2, MAPK14, EPOP, PUM1, ESR1, PAX2, RUNX2, ELL3, PHF5A, LIN28A, KRT14, KIT, MTF2, HOXD4, EZH2, PHF19	13459	45	19453	1.349	0.996361	0.0135668	0.0130893
GOTERM_BP_DIRECT	GO:0030316	osteoclast differentiation	42	0.253746	0.000457383	CSF1R, IL20, CSF1, TFRC, GLO1, IREB2, TREM2, SNX10, TCIRG1, TNFRSF11A, PIK3R1, SLC4A2, TOB2, TNF, CALCR, GPC3, CCN4, TNFSF11, JUNB, FARP2, TGFB1, MITF, FOS, TMEM64, GAB2, MAPK14, FOXP1, FOSL2, DCSTAMP, BMP2, SFRP1, TF, TYROBP, EFNA2, CREB1, OSTM1, TRAF6, GPR183, NF1, CTNNB1, IAPP, EPHA2	13459	45	19453	1.349	0.996361	0.0135668	0.0130893
GOTERM_BP_DIRECT	GO:2001234	negative regulation of apoptotic signaling pathway	33	0.199372	0.000458674	RB1, CX3CR1, ASAH2, MAZ, GNAI3, GATA4, FAIM2, PSEN1, BMI1, AATF, TNF, CX3CL1, GNAI2, MNT, MIR210, QARS1, WNT4, CSNK2A1, BDNF, NANOS3, PCGF2, NOG, CSNK2A2, MEIS3, MAPK8IP2, WNT16, NR4A2, CTH, BCL2, BAX, CTNNB1, TMBIM6, GRINA	13459	34	19453	1.40284	0.996418	0.0135668	0.0130893
GOTERM_BP_DIRECT	GO:0045773	positive regulation of axon extension	33	0.199372	0.000458674	MACF1, CYFIP1, SEMA7A, GDI1, SRF, NTN1, CDH4, GOLGA4, ZFYVE27, DISC1, NDEL1, TRPC5, CDKL5, DBNL, SMURF1, LIMK1, TRPV2, FN1, ISLR2, L1CAM, POU4F2, RAB11A, ADCY10, SHTN1, MAP1B, RUFY3, ADNP, MAPT, MAP3K13, DBN1, EIF4G2, PAFAH1B1, ANAPC2	13459	34	19453	1.40284	0.996418	0.0135668	0.0130893
GOTERM_BP_DIRECT	GO:0030522	intracellular receptor signaling pathway	33	0.199372	0.000458674	NR1I3, NR1I2, RORC, HNF4G, RORA, AHR, RORB, NR2E1, NR2C2, NR2C1, NR2E3, HNF4A, SREBF1, NR1H2, STAT3, NR2F1, NR1H4, NR1H3, ARNT, NR1D2, NR1D1, NR2F2, NR2F6, NR4A2, NR5A1, NR4A1, AR, NR4A3, NR6A1, NR5A2, AHRR, PPARA, PPARD	13459	34	19453	1.40284	0.996418	0.0135668	0.0130893
GOTERM_BP_DIRECT	GO:0010667	negative regulation of cardiac muscle cell apoptotic process	33	0.199372	0.000458674	MIR20A, PPP1R10, GATA4, AMBRA1, NOL3, MIR106B, MDK, HEY2, HSF1, JAK2, KIFAP3, NKX2-5, MIR30E, ATG5, MIR19B1, MYOCD, PDPK1, SIRT4, SIRT5, MIR21, NRG1, CFLAR, MIR19A, MIR24-1, MIR133A1, SFRP2, MIR145, PAX8, HAND2, MIR199A1, NUPR1, RGL2, NFE2L2	13459	34	19453	1.40284	0.996418	0.0135668	0.0130893
GOTERM_BP_DIRECT	GO:0002040	sprouting angiogenesis	33	0.199372	0.000458674	NRP1, RAMP2, NOTCH1, NAXE, YJEFN3, FLT4, LEF1, SEMA3E, THBS1, LOXL2, CDC42, ESM1, RNF213, ADGRA2, RSPO3, PTK2B, VSTM4, E2F7, E2F8, CCBE1, TGFB1, ANGPT1, VEGFB, VEGFC, VEGFD, PARVA, PGF, JMJD6, VEGFA, OTULIN, CDH13, TEK, RECK	13459	34	19453	1.40284	0.996418	0.0135668	0.0130893
GOTERM_BP_DIRECT	GO:0051973	positive regulation of telomerase activity	33	0.199372	0.000458674	HSP90AB1, NVL, TNKS, PNKP, PARN, AURKB, HMBOX1, MYC, MAPK1, NEK2, MAP2K7, MAP3K4, CCT4, MAPK3, CCT2, ACD, HSP90AA1, XRCC5, PTGES3, NEK7, KLF4, MAPK15, GRHL2, GREM1, PKIB, DKC1, TCP1, CTNNB1, POT1, PRKCQ, MAPKAPK5, NAF1, WRAP53	13459	34	19453	1.40284	0.996418	0.0135668	0.0130893
GOTERM_BP_DIRECT	GO:0032446	protein modification by small protein conjugation	33	0.199372	0.000458674	UBA7, UBE2D4, UBA6, UBA5, UBE2D2, UBE2D3, UBE2D1, UBE2L6, UBE2L5, UBE2L3, UBD, NAE1, ATG7, UBE2F, UBE2H, UBE2I, UBE2B, UBE2C, UBE2E3, ATG10, UBE2E1, UBE2E2, UBE2G1, UBE2A, CDC34, UBE2S, UBA3, UBE2N, UBA2, KRAS, UBA1, SAE1, UBE2M	13459	34	19453	1.40284	0.996418	0.0135668	0.0130893
GOTERM_BP_DIRECT	GO:0071347	cellular response to interleukin-1	72	0.434993	0.000470439	CD40, CXCL8, RORA, AQP4, MYLK3, CX3CL1, PYCARD, YY1, AKAP12, HYAL1, MYC, HYAL2, ZC3H12A, HYAL3, SIRPA, SOX9, CAMP, ADAMTS7, NKX3-1, FGB, UPF1, EDN1, PTGIS, MMP2, FGG, ACOD1, RC3H1, KMO, SFRP1, XCL1, CD47, CACTIN, CCL14, CEBPB, CCL11, USP10, ADAMTS12, HIF1A, TANK, MIR766, RELA, CCL8, CCL7, CCL5, CCL4, CCL3, CCL2, HAS2, CCL1, HES1, CCL19, GBP2, CCL18, MAP2K7, GBP1, CCL17, CCL16, CCL25, CCL23, CCL22…	13459	83	19453	1.2538	0.9969	0.0138813	0.0133928
GOTERM_BP_DIRECT	GO:0030282	bone mineralization	50	0.302078	0.000473892	PTH1R, PHEX, ASGR2, COMP, SMPD3, IBSP, RSPO2, ENPP1, SOX9, TMEM38B, CER1, KLF10, AXIN2, ASPN, FGR, MINPP1, MMP13, LOX, SBDS, ROR2, ATF4, PKDCC, SLC24A3, PTH, TUFT1, ALOX15, PTN, PRICKLE1, LTBP3, PTGS2, HIF1A, GATA1, PTHLH, ZMPSTE24, ZBTB40, CYP27B1, CLEC3B, WNT11, BGLAP, GPC3, DUOX2, EIF2AK3, FOSL2, BMP2, COL1A2, ERCC2, ALPL, FGFR3, LGR4, FGFR2	13459	55	19453	1.31396	0.997029	0.0139039	0.0134146
GOTERM_BP_DIRECT	GO:0051592	response to calcium ion	50	0.302078	0.000473892	PCSK1, MT-TP, AHCYL1, GDI1, PDCD6, AQP3, ACTG1, PPP3CA, CCND1, CAPN3, TSHB, FGB, FGA, TRPC3, TRPC1, FGG, ALG2, ANXA11, TNNT2, KCNMA1, ITPKA, TXNIP, ADAM9, SLC25A12, SLC25A13, SUCNR1, GIPR, MTTP, ITPR3, THBS1, TTN, AANAT, S100A16, PENK, PTK2B, CACNG2, AMELX, SEC31A, HOMER1, BAD, CAV1, P2RX7, TRPV6, NEDD4, HNRNPD, SDC1, CALM3, CALM1, MNAT1, CALM2	13459	55	19453	1.31396	0.997029	0.0139039	0.0134146
GOTERM_BP_DIRECT	GO:0014823	response to activity	46	0.277912	0.000475734	HDAC5, PRKAA1, CAB39, SOD2-OT1, ITGB3, CXCR4, OXT, CBL, TNF, ALAD, STK11, OXCT1, BGLAP, HSF1, HADH, SLC25A25, FGF21, IL10, KDM6B, KL, EDN1, ANGPT2, MMP2, ADIPOQ, GCG, CYBA, FOS, SOD2, BMP6, PHOX2B, MAS1, GCLC, IL6, ZEB1, COL4A2, TH, PIK3CA, SCO2, LEP, CRY2, CAT, CDK1, UQCRC1, CRY1, GCLM, PPARD	13459	50	19453	1.32972	0.997096	0.0139039	0.0134146
GOTERM_BP_DIRECT	GO:0070527	platelet aggregation	46	0.277912	0.000475734	FGL1, STXBP1, ITGB3, PLEK, MPL, ILK, HBB, HSPB1, SLC7A11, PIK3CB, PEAR1, GATA1, MYL12A, TSPAN32, PIK3CG, ACTB, SLC6A4, ACTG1, COMP, UBASH3B, CSRP1, TUBB1, FLNA, CLIC1, FGB, P2RY12, PDIA3, FGA, PDGFRA, WNT3A, FGG, FN1, GP1BA, FIBP, RAP2B, TYRO3, GNAS, MYH9, PTPN6, TLN1, MYL9, PPIA, METAP1, VCL, F2RL3, FERMT3	13459	50	19453	1.32972	0.997096	0.0139039	0.0134146
GOTERM_BP_DIRECT	GO:0030168	platelet activation	61	0.368536	0.000510217	DGKG, CD40, DGKE, SERPINE2, DGKB, DGKA, ITGB3, PIK3CB, C1GALT1C1, CTSG, PF4V1, FGB, PRKCG, VAV3, FGA, PRKCH, VWF, SYK, PRKCE, FGG, F2R, PRKCA, GP1BA, ADRA2C, F2, ADRA2B, DGKZ, ADRA2A, VAV1, VAV2, PLSCR1, RAP2B, PIK3CA, LCK, DGKQ, TYRO3, PPIA, DGKH, SRC, SRF, GNA13, PDPN, P2RY1, PLCG2, P2RY12, FZD6, GP6, MAPK14, MERTK, TREML1, COL3A1, IL6, CD40LG, AXL, SAA1, SAA2, CD9, HRG, F2RL2, F2RL3, PF4	13459	69	19453	1.27778	0.998098	0.0148763	0.0143527
GOTERM_BP_DIRECT	GO:0006898	receptor-mediated endocytosis	68	0.410826	0.000527133	LMBR1L, SCARB2, ITGAM, CLTC, ITGB2, AP4E1, AP2A1, VLDLR, RABEPK, AP2A2, CXCL16, RABGEF1, AP1G2, DMBT1, AP1G1, MRC1, STAB1, TMEM108, AP1S1, CD36, CAP1, CUBN, DBNL, SFTPD, HSPG2, DNM1, TGFBR2, DNM2, GAK, CTTN, TFR2, PLA2R1, NLGN3, LRP1, ADRB2, FPR2, LRP2, HMMR, EGFR, MICALL1, CLTCL1, SNX9, CD14, APOE, FCGR1A, WASF1, LDLR, PDLIM7, REPS1, MSR1, INSR, HIP1R, M6PR, DNAJC13, ARHGAP27, LYVE1, SORL1, IGF2…	13459	78	19453	1.26005	0.998455	0.0153331	0.0147935
GOTERM_BP_DIRECT	GO:0045746	negative regulation of Notch signaling pathway	37	0.223538	0.000554347	DLX1, DLX2, NRARP, ARRB1, CCNC, GATA2, DLL1, DLL3, DLL4, HEY1, HEY2, MAGEA1, AKT1, HIF1AN, CHAC1, ZBTB7A, BEND6, EGFL7, NIBAN2, YTHDF2, ARRDC1, FBXW7, METTL3, SLC35C1, WWP2, CBFA2T2, BMP7, DLK1, DLK2, OVOL2, NFKBIA, MMP14, BCL6, TCIM, MIR1224, CDK3, NEURL1	13459	39	19453	1.37123	0.998894	0.0160108	0.0154474
GOTERM_BP_DIRECT	GO:0006368	transcription elongation from RNA polymerase II promoter	37	0.223538	0.000554347	SETD2, ENY2, ELOF1, CTDP1, ELL, CTR9, SUPT4H1, RTF1, SUPT6H, CDC73, LEO1, ELOA, ELOB, PBRM1, PCID2, SUPT16H, EAF1, ADRM1, EAF2, ELP2, ELOA2, ELP4, GTF2F1, SUPT5H, SOX10, GTF2F2, ELL2, ELL3, CDK9, SKIC8, ERCC3, TCEA3, TCEA2, TCEA1, PAF1, CDK12, CDK13	13459	39	19453	1.37123	0.998894	0.0160108	0.0154474
GOTERM_BP_DIRECT	GO:0007190	activation of adenylate cyclase activity	37	0.223538	0.000554347	GLP1R, CALCA, VIPR2, GIPR, ADCY4, ADCY3, ADRB1, ADCY2, ADRB2, ADCY1, ADCY8, RXFP1, CRHR1, RXFP2, ADCY5, GHRHR, EDNRA, ADORA3, DRD1, DRD5, CAP2, CAP1, LHCGR, P2RY11, AVPR2, TSHR, ADCYAP1, ADRB3, ADORA2B, FSHR, GNAS, CALM3, RAF1, CALM1, CALM2, LGR5, LGR4	13459	39	19453	1.37123	0.998894	0.0160108	0.0154474
GOTERM_BP_DIRECT	GO:0043087	regulation of GTPase activity	78	0.471242	0.000563745	PLXND1, STMN3, CBLB, ARHGAP6, PYCARD, SIPA1L1, SYNGAP1, MLST8, PLXNC1, EVI5L, SBF1, BVES, SBF2, PRKG1, EPHB3, TBC1D10B, VAV3, EPHA5, EPHA4, RALBP1, OCRL, GAPVD1, VAV1, VAV2, RASA3, RASA4, RASA2, ITGB1BP1, EPHA1, RAPGEF6, AJUBA, CRK, ARHGEF5, NGEF, EPHA3, PAFAH1B1, RABGAP1, RASAL2, IQGAP1, EFNA5, ARHGAP15, IQGAP2, IQGAP3, RASIP1, RAP1GAP, FGD1, RASGRP3, ARHGAP12, FGD3, FGD4, FGD5, ALS2CL, FGD6, AD…	13459	91	19453	1.23887	0.999015	0.0162441	0.0156724
GOTERM_BP_DIRECT	GO:0032024	positive regulation of insulin secretion	53	0.320203	0.000589022	SNAP25, CHRM3, ABAT, IRS2, TRH, AACS, PSMD9, SERP1, GPER1, CD38, FFAR2, FFAR1, JAK2, PRKACA, GLUL, SOX4, CASR, SLC30A8, PRKCB, PRKCE, ACSL4, SIRT6, F2, ISL1, GIP, SIRT3, RBP4, PRKAR1A, ORAI1, PLCB1, BLK, PFKFB2, GIPR, ITPR1, TRPM2, GNA11, NNAT, LRRC8A, NKX6-1, PCK2, TCF7L2, RPH3AL, BAD, PDX1, NR0B2, GCK, GLUD1, CAPN10, GHRL, TARDBP, PFKM, MCU, F2RL2	13459	59	19453	1.29837	0.999278	0.0169327	0.0163367
GOTERM_BP_DIRECT	GO:0001658	branching involved in ureteric bud morphogenesis	41	0.247704	0.00060622	LAMA5, HS3ST3A1, CITED1, GREB1L, ILK, SIX1, TCF21, PKD2, FGF2, GLI3, HOXA11, ADAMTS16, WNT6, SHH, FGF8, SALL1, MYC, GPC3, SOX9, WNT1, WNT4, SMAD4, EYA1, PTCH1, CTNNBIP1, WNT9B, NPNT, PAX2, PBX1, BMP4, BMP2, DLG1, PAX8, GDNF, WT1, LHX1, BCL2, CTNNB1, DCHS1, FAT4, GZF1	13459	44	19453	1.34681	0.999415	0.0173055	0.0166964
GOTERM_BP_DIRECT	GO:1901223	negative regulation of NIK/NF-kappaB signaling	41	0.247704	0.00060622	MIR29B1, SPI1, DDX3X, MIR146A, MIR508, NLRC3, IFI35, ADIPOR1, UACA, LITAF, MIR766, RELA, MIR204, MIR149, HDAC7, MIR30C2, C1QTNF3, RASSF2, MIR132, TSPAN6, TMSB4X, ZC3H12A, CPNE1, NLRP2, NLRP3, CCN3, TRIM40, FBXW11, MIR15B, MIR9-1, MIR27B, MIR21, NMI, BMP7, CYLD, PPM1A, NLRP12, MIR223, PPM1B, MKRN2, TRIM15	13459	44	19453	1.34681	0.999415	0.0173055	0.0166964
GOTERM_BP_DIRECT	GO:0006289	nucleotide-excision repair	41	0.247704	0.00060622	GTF2H2C, CETN1, PNKP, OGG1, CETN2, XPA, XPC, BRCA2, ATXN3, BRIP1, SLX4, KAT5, NTHL1, POLL, GTF2H2C_2, USP44, RPA1, HUS1, RPA2, FANCC, GTF2H1, RAD23A, GTF2H2, COMMD1, GTF2H3, GTF2H4, BIVM-ERCC5, RAD23B, GTF2H5, DDB2, DDB1, ERCC3, ERCC4, ERCC1, RPA3, ERCC2, MMS19, ERCC5, MNAT1, TP53, FAN1	13459	44	19453	1.34681	0.999415	0.0173055	0.0166964
GOTERM_BP_DIRECT	GO:0000079	regulation of cyclin-dependent protein serine/threonine kinase activity	49	0.296037	0.000614698	DIRAS3, CDKN1A, CCNK, CDKN1B, CCNT2, CCNJ, CCNT1, CCNI, CCNH, CCNF, BCCIP, ACTB, HERC5, CCND3, CCND2, CCND1, CCNL1, CDK5RAP3, CDC25C, GTPBP4, CDC25A, CCNA2, CCNA1, CCNE2, CCNY, CCNE1, CDC37, CCNP, CCNO, BLM, PKMYT1, CCNB3, CCNB2, CCNB1, SERTAD1, SFN, CDKN2D, CDKN2B, CDKN2C, CDKN2A, GADD45A, GTF2H1, CDC6, CDK7, CCNG2, CCNG1, MNAT1, CDKN3, CDK5R1	13459	54	19453	1.31152	0.999473	0.0173987	0.0167863
GOTERM_BP_DIRECT	GO:0072332	intrinsic apoptotic signaling pathway by p53 class mediator	27	0.163122	0.000619406	DDX5, PPP1R13B, RRN3, FHIT, RRP8, EDA2R, PYCARD, STK11, HINT1, IFI16, CASP6, PERP, E2F1, TP53BP2, E2F2, ZNF385B, PMAIP1, PDK2, BOK, WWOX, POU4F1, POU4F2, MYBBP1A, ERCC2, JMY, BAX, TP53	13459	27	19453	1.44535	0.999503	0.0173987	0.0167863
GOTERM_BP_DIRECT	GO:0006336	DNA replication-independent nucleosome assembly	27	0.163122	0.000619406	IPO4, CABIN1, HIRA, RBBP4, UBN2, UBN1, H4C2, H4C1, H4C4, H4C3, H3-3A, H4C6, H3-3B, H4C5, H4C8, H4C9, ATRX, H4C16, H4C15, NASP, H4C14, H4C13, HAT1, H4C12, H4C11, ASF1A, ASF1B	13459	27	19453	1.44535	0.999503	0.0173987	0.0167863
GOTERM_BP_DIRECT	GO:1904754	positive regulation of vascular associated smooth muscle cell migration	27	0.163122	0.000619406	DOCK5, MIR20A, DOCK4, DOCK7, MIR146A, PDGFB, MIR302C, MIR451A, MIR448, MIR499A, FGF9, TERT, ADAMTS1, ATP7A, MAP3K7, XBP1, IGFBP5, MIR26A1, MIR135B, MIR21, AGT, SSH1, NR4A3, MIR221, MIR143, MDM2, DDR2	13459	27	19453	1.44535	0.999503	0.0173987	0.0167863
GOTERM_BP_DIRECT	GO:0032200	telomere organization	27	0.163122	0.000619406	DOT1L, H3C11, H3C12, H3C1, H3C10, H3C3, H4C2, H3C2, H4C1, H4C4, H3C4, H4C3, H3C7, H3-3A, H4C6, H3-3B, H3C6, H4C5, H4C8, H3C8, H4C9, H4C16, H4C15, H4C14, H4C13, H4C12, H4C11	13459	27	19453	1.44535	0.999503	0.0173987	0.0167863
GOTERM_BP_DIRECT	GO:0043113	receptor clustering	27	0.163122	0.000619406	PIGR, GRIK5, ITGB2, PTN, GRIK2, THY1, ITGAL, SAV1, SYNGAP1, DVL1, FLNA, MADCAM1, ITGB7, MPP2, ITGA4, MAGI2, SCRIB, SYNJ2BP, DLG1, DLG2, DLG3, CDK5, DLG4, LRRC7, PICK1, ITGB1BP1, AGRN	13459	27	19453	1.44535	0.999503	0.0173987	0.0167863
GOTERM_BP_DIRECT	GO:1904046	negative regulation of vascular endothelial growth factor production	27	0.163122	0.000619406	MIR20B, MIR20A, MIR17, MIR34A, MIR520H, MIR520G, MIR302D, MIR146A, MIR504, MIR106A, MIR107, MIR205, MIR378A, MIR93, MIR134, MIR16-1, MIR373, MIR372, MIR195, MIR15B, MIR15A, MIR147A, MIR125A, SARS1, MIR199A1, MIR361, MIR140	13459	27	19453	1.44535	0.999503	0.0173987	0.0167863
GOTERM_BP_DIRECT	GO:0030900	forebrain development	45	0.27187	0.000623168	APP, TOP2B, NOTCH3, SETD2, ITGAM, NOTCH1, CNP, SRC, HTRA2, LRP2, ARHGAP35, SOX2, DNAJB1, NDST1, SHH, CCKAR, GSC, E2F1, NKX2-1, HESX1, OTX2, FYN, MSX1, PRKG1, DYNC2H1, STIL, KDM2B, PCDH9, APAF1, ATRX, FRS2, SSTR1, NR2F2, POU3F1, SSTR2, DKK1, SSTR3, SSTR4, DCLK1, TWSG1, TYROBP, ZEB1, DLC1, NEUROG1, NEUROG2	13459	49	19453	1.32736	0.999525	0.0174643	0.0168497
GOTERM_BP_DIRECT	GO:0051603	proteolysis involved in cellular protein catabolic process	32	0.19333	0.000627	CTSZ, CTSW, OMA1, IDE, CTSV, ADAMTS12, MALT1, CTSS, CTSO, CASP8, CTSL, CTSK, LONP1, CAPN2, CTSH, CTSF, CTSC, CTSB, ADAMTS7, RSPRY1, CPA1, HSPA5, GZMA, GZMB, CLPX, DNAJC3, RNF123, PSMA6, FAP, CLPP, MDM2, LGMN	13459	33	19453	1.40155	0.999547	0.0175317	0.0169147
GOTERM_BP_DIRECT	GO:0008544	epidermis development	74	0.447076	0.000642743	CALML5, BNC1, IFT172, ATP2A2, LAMC2, YBX1, PLOD1, EDA2R, PPP3CA, CASP14, FGF7, STS, FLOT2, SVEP1, CCN2, TGM5, DSP, KRT2, KRT34, EMP1, KRT5, KRT76, KRT32, KRT31, POU3F2, KRT9, EDAR, ALDH3A2, LCE2B, TFDP1, SPINT1, RBP2, DCT, PPARA, S100A7, ZNF750, COL17A1, SPRR2E, SPRR3, CRABP2, LAMA3, WAS, KLK5, ATP2C1, HOXB13, KRT85, AGPAT2, CST6, EVPL, KLK7, PTHLH, KRT83, NTF4, UGCG, SCEL, SPRR2A, SPRR2B, SPRR2D…	13459	86	19453	1.24368	0.999627	0.0179311	0.0173
GOTERM_BP_DIRECT	GO:0007611	learning or memory	60	0.362494	0.00064643	GLP1R, GPI, APP, THRA, PTEN, SLC2A4, GRPR, AFF2, GM2A, CASP3, ARL6IP5, EP300, EPHB2, B2M, ZNF385A, PRKCG, GHSR, MEF2C, MME, SLC11A2, TMOD2, DNAAF4, DKK1, PRKAR1B, CRH, MAPT, PAFAH1B1, CCL11, SRC, CHRNA7, NEDD9, PSEN1, ADCY8, AGER, TTBK1, EGFR, GRIN2A, NCSTN, PTPRZ1, GALR2, BGLAP, MAPK1, DRD3, NTRK1, PRRT1, PRNP, EGR2, DNAH11, AMFR, FZD9, LILRB2, S100B, GRIN2B, SLC8A3, GATM, POMK, MAN2B1, VIP, LHX…	13459	68	19453	1.27531	0.999643	0.017993	0.0173598
GOTERM_BP_DIRECT	GO:0007417	central nervous system development	121	0.731029	0.000735995	NCKAP1, SH3GL3, APP, ANKLE2, TRIO, ATN1, MSI1, MSI2, CELSR1, SOX3, RPS6KA3, RPS6KA6, ADGRA2, NRCAM, SOX6, SH3GL2, SH3GL1, SEMA6B, PIAS4, ARSA, SZT2, APLP2, SPINK5, LIG4, POU3F3, THOC6, ALDH3A2, BCAN, BTD, SMO, MAL, SHC3, STK4, KALRN, NPAS2, KLK6, STK3, GLIS2, DHX30, NHLH2, UGT8, SNTG2, SCIN, PDGFC, NDN, MBP, NPTX1, ASIC2, SPTBN1, ARSB, NHEJ1, NGFR, EIF2B2, CNTN6, ZBTB16, DCLK1, AHI1, TLX3, ID3, N…	13459	148	19453	1.18167	0.999881	0.0204318	0.0197127
GOTERM_BP_DIRECT	GO:0016573	histone acetylation	36	0.217496	0.000744034	PHF20, TRRAP, YEATS4, JADE3, SGF29, TAF5L, ING4, MECP2, ING5, ING3, KAT5, RUVBL2, RUVBL1, EP300, KAT8, EPC1, EPC2, BRD8, KAT14, CPA4, NAA50, MBD3, CREBBP, BRPF3, PCGF2, TAF10, MSL3, HNF1A, PHF20L1, MORF4L1, KAT2A, MRGBP, YEATS2, KAT6B, MORF4L2, KAT6A	13459	38	19453	1.36928	0.999892	0.0204318	0.0197127
GOTERM_BP_DIRECT	GO:0010942	positive regulation of cell death	36	0.217496	0.000744034	PHB1, CDKN1B, RAMP3, LRP1, CELF1, FAF1, HP, HBB, KATNB1, NOD1, HPR, CALCR, ZC3H12A, UCP2, CCN2, CD36, PRODH, NKX3-1, RIPK2, DNMT3A, PDX1, AKR1C3, HBA2, HBA1, AXIN2, MT3, DKK1, ACER2, BMP4, SLFN11, APC, ACOX2, TRIM13, IAPP, KCNK2, EIF4G1	13459	38	19453	1.36928	0.999892	0.0204318	0.0197127
GOTERM_BP_DIRECT	GO:0014065	phosphatidylinositol 3-kinase signaling	36	0.217496	0.000744034	LTK, NYAP1, IRS1, PTEN, PIK3CD, TPTE, PIK3C2G, PIK3R2, GATA3, HTR2A, PIK3CB, PIK3R1, NYAP2, PIK3C2A, PEAR1, PIK3CG, IGF1R, ZFP36L1, PIK3C2B, PIK3R5, PREX2, ERBB3, C1QBP, ERBB2, AKT1, TPTE2, XBP1, EDN1, PLEKHA1, CD160, IGF1, SIRT2, MYO16, PIK3CA, TYRO3, NF1	13459	38	19453	1.36928	0.999892	0.0204318	0.0197127
GOTERM_BP_DIRECT	GO:0048469	cell maturation	36	0.217496	0.000744034	IL21, CEBPA, CBFB, EPAS1, TUSC2, IHH, PLA2G3, GBA1, GATA3, PTH1R, GATA2, ASCL1, GHRHR, SOX18, KDR, HES1, SOX8, CCL19, HES5, GDF11, CCL21, FZD5, IL15, RFX3, FOXJ1, SOX10, RUNX2, VEGFA, BFSP2, AXL, ANGPTL8, BTK, CTNNB1, LHX6, REN, PPARG	13459	38	19453	1.36928	0.999892	0.0204318	0.0197127
GOTERM_BP_DIRECT	GO:0048144	fibroblast proliferation	36	0.217496	0.000744034	RNASEH2B, DAZAP1, RRN3, KMT2A, BRK1, CKS1B, ING5, GNG2, PRDX1, PDGFC, LZTS2, HRAS, E2F8, NGFR, GPX1, CAV1, PTGES3, WNT7B, ECD, LIF, LIG4, ABCC9, VEGFD, C1QL4, ESR1, AGT, MORF4L1, COL3A1, KAT2A, CKS2, CDK1, NF1, CD248, NUPR1, TP53, FGF10	13459	38	19453	1.36928	0.999892	0.0204318	0.0197127
GOTERM_BP_DIRECT	GO:0060348	bone development	52	0.314161	0.000756215	IFT172, PHEX, AKAP13, GJA1, FGF8, SH3PXD2B, CCN4, BBX, PLS3, ITGB6, TMEM38B, LARGE1, TGM2, VKORC1, MYOC, BGN, P3H1, PPIB, MCPH1, ENG, AMER1, PTGER4, NPR2, SLC38A10, STC1, PAPSS2, PRPSAP2, EPYC, BGLAP, HSD17B1, NSD2, PDGFC, DYM, RPL13, WNT1, TRIM45, MAP2K6, SMAD1, SLC10A7, SRD5A2, SRD5A1, MAPK14, SULF1, SMAD5, BMP6, SULF2, TTC9, MAPK11, BMP2, OGN, GNAS, FGFR2	13459	58	19453	1.29583	0.999907	0.02072	0.0199908
GOTERM_BP_DIRECT	GO:0001837	epithelial to mesenchymal transition	48	0.289995	0.000795744	GSK3B, CUL7, DDX5, NOTCH1, ROCK1, ROCK2, NOTCH4, LEF1, LOXL3, RBPJ, HIF1A, MIR326, LOXL2, EPB41L5, PPP3R1, WNT11, TRIM28, SLC39A6, FLNA, NCAM1, SOX9, FAM83D, AMELX, WNT4, DDX17, TGFB2, SMAD4, TGFB1, FOXF2, HGF, NOG, WNT5A, HMGA2, SLC39A10, IGF1, BMP7, HNRNPAB, TGFBR1, TGFBR3, BMP2, DLG5, SNAI1, CTNNB1, SNAI2, S100A4, FGFR2, FGFR1, ENG	13459	53	19453	1.309	0.999943	0.0217299	0.0209651
GOTERM_BP_DIRECT	GO:0032728	positive regulation of interferon-beta production	40	0.241663	0.000801925	DDX3X, DHX9, HMGB2, ZBTB20, PTPN22, ZC3HAV1, IFIH1, RNF135, TBK1, DHX58, FLOT1, TRIM65, TOMM70, HSP90AA1, RIOK3, RIPK2, PTPN11, ISG15, TICAM1, MAVS, POLR3A, IRF3, POLR3B, STING1, POLR3C, IRF1, OAS3, POLR3D, IRF7, TLR9, POLR3F, TLR8, POLR3G, IRF5, TLR7, TLR4, TLR3, RIGI, TRIM56, TLR2	13459	43	19453	1.34451	0.999947	0.0217299	0.0209651
GOTERM_BP_DIRECT	GO:0009409	response to cold	40	0.241663	0.000801925	ACADVL, SLC27A1, SOD2-OT1, THRA, CHRNA7, UCP1, GMPR, LPL, ADM, ADRB1, ADRB2, METRNL, LIPA, CDH8, HSPD1, SLC25A27, PLAC8, PCSK1N, CASP8, UCP2, MTCO2P12, TRPM8, ACADM, RGS7, HSP90AA1, TRPA1, CIRBP, DIO2, ATP2B1, HSPA2, FOS, SOD2, CXCL10, VGF, ADRB3, P2RX3, ZNF516, PPARG, MT-CO2, LRP11	13459	43	19453	1.34451	0.999947	0.0217299	0.0209651
GOTERM_BP_DIRECT	GO:0001895	retina homeostasis	40	0.241663	0.000801925	CRB2, PRR4, PIGR, HSPB1, TULP1, ACTB, CST4, ACTG1, JCHAIN, IGHG3, CDH3, IGKC, POTEI, POTEJ, PRDX1, POTEE, POC1B, POTEF, IGHA1, IGHA2, B2M, BBS4, WDR36, ZG16B, KRT1, ATP1B2, LYZ, RPE65, SOD1, OPRPN, TF, AZGP1, PIP, ALB, LCN1, AIPL1, CCDC66, SLC28A2, LTF, CNGB1	13459	43	19453	1.34451	0.999947	0.0217299	0.0209651
GOTERM_BP_DIRECT	GO:0045815	positive regulation of gene expression, epigenetic	40	0.241663	0.000801925	N6AMT1, PHF2, SMARCD1, ATF2, SMARCB1, SPI1, KMT2A, WBP2, CDCA4, DPY30, ASH2L, SGF29, NOC2L, MACROH2A1, TRMT112, SERTAD1, ZMIZ1, VPS72, RBBP5, ZMIZ2, CHEK1, WDR5, EP300, KAT7, BRD7, MEN1, RBM14, MYOCD, SPHK2, USP21, SIRT7, ARID1A, ARID1B, SMARCA4, CTCFL, KAT2B, PADI2, PABPC1L, TP53, GLYR1	13459	43	19453	1.34451	0.999947	0.0217299	0.0209651
GOTERM_BP_DIRECT	GO:0032868	response to insulin	66	0.398743	0.000824567	SLC27A1, CITED1, IRS1, INPPL1, SLC2A1, ADM, KHK, MC4R, EPM2AIP1, CTSK, SESN2, TNFSF10, GRB10, HADH, IL10, ABCC8, VPS13C, CAD, IGFBP2, TSC1, FOS, KLF15, SIRT1, HADHA, GAL, VGF, KCNQ1, CRY2, CAT, CRY1, SRSF4, UPRT, SRSF6, PPARA, TLR2, MAX, GCNT1, TWIST2, RETN, TNFRSF11A, RELA, MIR379, GHRHR, HSD11B2, AANAT, ACVR1C, SCAP, PRLH, ZBTB7B, ZBED3, LYN, EGR1, EGR2, SORT1, MEAK7, OPRK1, MAPK14, MTOR, COL1A…	13459	76	19453	1.25517	0.99996	0.0222942	0.0215096
GOTERM_BP_DIRECT	GO:0051602	response to electrical stimulus	31	0.187289	0.000855684	GRIA1, CYFIP1, BTG2, RAB3A, SOD2-OT1, MSTN, EPO, MT-CO1, SRC, KMT2C, OXT, PRICKLE1, AIF1, AKAP12, CD14, DISC1, KCNJ3, NTRK1, NQO1, FZD3, MMP2, TACR2, TACR1, SOD2, P2RX7, NR4A1, TH, GJB6, AKAP9, HNRNPD, GHRL	13459	32	19453	1.40019	0.999973	0.0229998	0.0221904
GOTERM_BP_DIRECT	GO:0048008	platelet-derived growth factor receptor signaling pathway	31	0.187289	0.000855684	CSRNP1, NRP1, SRC, ITGB3, ZFAND5, STON1, PDGFB, PDGFA, PLAT, PTPRJ, IQGAP1, PIK3C2A, SMPD3, SGPL1, PDGFD, PDGFC, JAK2, PDGFRB, PDGFRA, PLEKHA1, TIPARP, ARID5B, PTPN11, MIR638, MYO1E, FER, NR4A3, MIR221, TXNIP, CSPG4, BCAR1	13459	32	19453	1.40019	0.999973	0.0229998	0.0221904
GOTERM_BP_DIRECT	GO:0010508	positive regulation of autophagy	76	0.459159	0.000856287	GSK3B, SETD2, GSK3A, LRRK2, PIK3CB, HMGB1, PIK3C2A, TRIM8, FLCN, UFL1, STK11, TRIM6, DEPTOR, TBK1, KAT5, TRIM5, RB1CC1, ZC3H12A, PIM2, TRIM27, RNF152, TRIM65, TRIM21, TRIM22, TRIM23, SH3GLB1, ENDOG, DAPK1, RFPL2, TFEB, TICAM1, ATG13, MID2, DCN, IFNG, CCNY, TLR9, TRIM58, TRIM14, ULK2, ULK1, PRKD1, DEPDC5, ATF6, SQSTM1, OPTN, BECN1, PRKAA1, PRKAA2, ROCK1, NPRL2, NPRL3, AMBRA1, FOXO3, MEFV, FOXO1, M…	13459	89	19453	1.23423	0.999973	0.0229998	0.0221904
GOTERM_BP_DIRECT	GO:0032727	positive regulation of interferon-alpha production	26	0.157081	0.000865164	SETD2, DDX3X, DHX9, PTPN22, ZC3HAV1, HSPD1, IFIH1, TBK1, DHX36, TRIM65, NMB, CHUK, STAT1, RIPK2, NMBR, MMP12, MAVS, IRF3, IRF7, TLR9, TLR8, IRF5, TLR7, TLR4, TLR3, RIGI	13459	26	19453	1.44535	0.999976	0.0230867	0.0222742
GOTERM_BP_DIRECT	GO:1903588	negative regulation of blood vessel endothelial cell proliferation involved in sprouting angiogenesis	26	0.157081	0.000865164	THBS1, MIR503, MIR424, MIR149, DLL4, MIR410, MIR16-1, MIR497, PDCD10, MIR495, MIR494, IL12B, IL12A, MIR193A, NGFR, MIR26A1, MIR15B, MIR15A, MIR29C, MIR24-1, MIR222, MIR342, MIR483, MMRN2, MIR361, MIR2355	13459	26	19453	1.44535	0.999976	0.0230867	0.0222742
GOTERM_BP_DIRECT	GO:0051894	positive regulation of focal adhesion assembly	26	0.157081	0.000865164	NRP1, COL16A1, ROCK1, POLDIP2, SDC4, PTPRJ, FMN1, THY1, PPM1F, EPB41L5, KDR, ABL1, RAC1, S100A10, WNT4, MAP4K4, SMAD3, MYOC, TSC1, VEGFA, SFRP1, ITGB1BP1, TEK, HRG, FERMT2, LIMS1	13459	26	19453	1.44535	0.999976	0.0230867	0.0222742
GOTERM_BP_DIRECT	GO:0000045	autophagosome assembly	62	0.374577	0.000925856	UBXN2B, TMEM41B, UBXN2A, ATP2A2, TCIRG1, WDR45, RAB43, AP4M1, MAP1LC3B, MAP1LC3A, MAP1LC3C, RB1CC1, CTSD, GABARAPL3, ATG3, GABARAPL2, GABARAPL1, ATG9B, ATG9A, ATG10, WIPI1, ATG14, ATG13, ATG12, ELAPOR1, RUFY4, TRAF6, ULK3, ATG4C, ATG4B, ULK2, ATG4A, PIK3C3, ULK1, RAB7A, RAB1A, BECN1, STX12, WDR45B, SYNPO2, RAB1B, RAB1C, PSEN1, AMBRA1, GABARAP, MTM1, BAG3, RAB23, TP53INP2, TP53INP1, UBQLN1, EMC6, …	13459	71	19453	1.26214	0.999988	0.0246527	0.0237851
GOTERM_BP_DIRECT	GO:0000077	DNA damage checkpoint	35	0.211455	0.000996717	H2AX, DOT1L, PRPF19, UFL1, BRIP1, CHEK2, CHEK1, MAP3K20, E2F1, FBXO6, NBN, CLSPN, TP53BP1, ATRIP, DTX3L, DONSON, CDC5L, HUS1, PTPN11, EIF2AK4, PARP9, MAPK14, USP28, TIPRL, RAD17, ATM, INTS7, RAD1, ERCC6, CEP63, RAD9B, CLOCK, ATR, RHNO1, RAD9A	13459	37	19453	1.36723	0.999995	0.0261985	0.0252765
GOTERM_BP_DIRECT	GO:0045582	positive regulation of T cell differentiation	35	0.211455	0.000996717	SMARCD1, SMARCD2, SMARCB1, SMARCD3, ZBTB1, GATA3, PIK3R6, ACTB, IL1RL2, ZMIZ1, MDK, ARID2, BRD7, RAG1, SMARCE1, CD74, WNT10B, XBP1, SMARCC1, PBRM1, SMARCC2, ACTL6B, PHF10, BAD, ACTL6A, RHOH, ARID1A, SMARCA2, ARID1B, SMARCA4, IL4, ZAP70, IL7, IL2RA, CD27	13459	37	19453	1.36723	0.999995	0.0261985	0.0252765
GOTERM_BP_DIRECT	GO:0030010	establishment of cell polarity	35	0.211455	0.000996717	CRB2, BRSK1, GSK3B, BRSK2, HSP90AB1, FAM89B, WWC1, TCIRG1, PRKCZ, PKD1, IGF1R, CRKL, SHH, STK11, NEK3, EPHB1, MARK2, JAM3, ARHGEF11, HSP90AA1, WNT7A, PTK2, MPP7, PARD3B, WEE1, SLC9A6, PARD3, FEZ1, KIF26B, UST, CORO7, ALPK2, CRK, PHLDB2, SDCCAG8	13459	37	19453	1.36723	0.999995	0.0261985	0.0252765
GOTERM_BP_DIRECT	GO:0048147	negative regulation of fibroblast proliferation	35	0.211455	0.000996717	KMT2A, SOD2-OT1, GSTP1, NLRC3, IFI30, CDC73, ING5, DACH1, MYC, MIR494, FTH1, TP53INP1, MED31, FBXO4, LZTS2, EMD, CD300A, CAV1, DAB2IP, PAWR, MED9, PEX2, C1QL4, SOD2, PARP10, SKI, MED25, SFRP1, LTA, NF1, BAX, NUPR1, B4GALT7, TRIM32, TP53	13459	37	19453	1.36723	0.999995	0.0261985	0.0252765
GOTERM_BP_DIRECT	GO:0046326	positive regulation of glucose import	35	0.211455	0.000996717	RNASEL, IRS1, PTH, SLC1A2, ITLN1, IRS2, CREBL2, PIK3R1, ERFE, ARPP19, INS, TERT, AKT2, CLTCL1, GPC3, AKT1, APPL1, FGF21, MEF2A, OSBPL8, PRKCI, INSR, ADIPOQ, PTPN11, SORBS1, IGF1, MAPK14, KLF15, POU4F2, OCLN, MIR223, CAPN10, FGF19, RHOQ, NFE2L2	13459	37	19453	1.36723	0.999995	0.0261985	0.0252765
GOTERM_BP_DIRECT	GO:0060412	ventricular septum morphogenesis	35	0.211455	0.000996717	ROBO2, BMPR2, NOTCH1, CITED2, RBPJ, SAV1, ROBO1, MIR1-1, WNT11, HEY1, HEY2, HES1, SLIT3, SLIT2, NKX2-5, SOX4, ACVR1, EGLN1, TGFB2, SMAD4, RBM15, NOS3, NOG, SOX11, PROX1, TGFBR1, TBX3, TGFBR2, SMAD7, TGFBR3, HEYL, MIR17HG, APLNR, ZFPM2, BMPR1A	13459	37	19453	1.36723	0.999995	0.0261985	0.0252765
GOTERM_BP_DIRECT	GO:0045665	negative regulation of neuron differentiation	58	0.350411	0.00103151	ITGB1, APP, DIXDC1, NR2E1, GLI3, SLC6A4, SOX2, SOX3, EIF4ENIF1, PTBP1, HEY1, SIX3, TUNAR, HMG20A, NEPRO, CDK5RAP2, MED1, ZHX2, PAX6, OLIG2, ISL1, RHOA, ASPM, MAG, CTDSP1, NOTCH3, DDX6, FOXG1, FOXO3, ASCL1, DLL1, RAP1GAP, HES1, DMD, SHOC2, HES3, EIF4E, HES5, NKX2-2, SPAG9, GDF11, JAG1, IRX3, LSM1, EIF2AK4, LBX1, BMP7, PBX1, PHOX2B, MIB1, REST, MEIS1, TLX3, ID4, CNTN2, CNTN4, CALR, TP73	13459	66	19453	1.27016	0.999997	0.0269973	0.0260472
GOTERM_BP_DIRECT	GO:0002931	response to ischemia	58	0.350411	0.00103151	CSF1, CIB1, TREM2, FAIM2, PIK3CB, HK2, CX3CL1, CASP9, PANX1, NPPC, PANX2, UCHL1, EEF2K, AIFM1, MYB, MIR195, MLYCD, BVES, MAP3K5, MAP2K3, CASR, MEF2C, ARID1B, PPIF, SOS1, SQSTM1, TP53, CX3CR1, CSF1R, ROCK2, CAMK2A, ABRAXAS2, NDNF, NOL3, RELA, GPR151, PTK2B, MAP2K6, EGR1, NQO1, TIGAR, KCNJ11, CAV3, CAV1, PER2, P2RX7, RCAN1, GJB2, REST, PINK1, BCL2, HYOU1, STUB1, CPEB3, CPEB2, BCL2L2, NFE2L2, CPEB4	13459	66	19453	1.27016	0.999997	0.0269973	0.0260472
GOTERM_BP_DIRECT	GO:1901796	regulation of signal transduction by p53 class mediator	39	0.235621	0.00105865	RPL5, RNF34, DYRK2, TP53RK, SETD9, PAK1IP1, NOP2, RPL11, TAF1L, RPF2, AURKB, AURKA, STK11, NUAK1, PIP4P1, CHEK2, CHEK1, TRIM24, RRS1, SMYD2, AKT1, EP300, KMT5A, MAP2K6, PRMT6, PLK3, PRMT5, USP7, USP2, URB2, MTOR, HIPK2, BOP1, KAT6A, ATM, MAPKAPK5, SGK1, NOP53, TAF1	13459	42	19453	1.34211	0.999998	0.0274155	0.0264507
GOTERM_BP_DIRECT	GO:0001541	ovarian follicle development	39	0.235621	0.00105865	CEBPB, FOXC1, SPO11, UBE3A, BMP15, LFNG, MYC, KDR, CTNNA1, AMH, EIF2B5, EIF2B4, LHCGR, SMAD4, EIF2B2, MMP2, FOXL2, INHBB, INHBA, ZFY, ZFX, FANCG, SOD1, VEGFA, KITLG, MMP14, VGF, DMRTA1, MSH4, DMC1, KIT, BCL2, BAX, MMP19, ATM, ANG, TAF4, INHA, BCL2L1	13459	42	19453	1.34211	0.999998	0.0274155	0.0264507
GOTERM_BP_DIRECT	GO:0042254	ribosome biogenesis	39	0.235621	0.00105865	ZNF593, RRN3, NVL, RPLP0, ISG20L2, GTPBP10, SNU13, NOC4L, MRPL36, MIEF1, AATF, RRP7A, RPL7A, XPO1, PES1, DHX37, DROSHA, GLUL, NOP56, NOP14, RIOK3, DDX31, URB2, GNL2, BYSL, CUL4A, RCL1, BOP1, EBNA1BP2, RPS28, GNL3L, MYBBP1A, GRWD1, RIOX2, TSR1, NAF1, RBIS, NOP53, CUL4B	13459	42	19453	1.34211	0.999998	0.0274155	0.0264507
GOTERM_BP_DIRECT	GO:0032465	regulation of cytokinesis	39	0.235621	0.00105865	BECN1, SETD2, AHCTF1, CETN2, PIK3R4, PDXP, CCP110, BRCA2, AURKC, AURKB, AURKA, FLCN, ZFYVE26, KIF13A, ENTR1, RAB11FIP3, BBS4, RAB11FIP4, GIT1, SH3GLB1, PLK4, UVRAG, PLK3, PLK5, PLK2, PLK1, PRPF40A, MYO19, RAB11A, KLHL9, PRC1, PIN1, CALM3, BIRC6, PIK3C3, KIF20A, CALM1, CALM2, BCL2L1	13459	42	19453	1.34211	0.999998	0.0274155	0.0264507
GOTERM_BP_DIRECT	GO:0030177	positive regulation of Wnt signaling pathway	39	0.235621	0.00105865	MACF1, KANK1, LEF1, DIXDC1, TNFAIP3, PBXIP1, CDC73, SHH, HHEX, SALL1, TERT, RSPO2, SPIN1, RSPO3, CCN4, RSPO1, DISC1, RSPO4, WNT3, DACT1, WLS, ZRANB1, CSNK2A1, CRBN, FZD4, MBD2, ATP6AP2, TMEM132A, SULF1, SMARCA4, SULF2, SKI, BMP2, SFRP1, DEPDC1B, LGR6, ATP6V0C, FGFR2, TLR2	13459	42	19453	1.34211	0.999998	0.0274155	0.0264507
GOTERM_BP_DIRECT	GO:0070098	chemokine-mediated signaling pathway	61	0.368536	0.00115989	CXCL6, CXCL9, CXCL8, CXCL1, CXCL13, CXCL3, CXCL2, CXCL5, CX3CL1, CCRL2, CCR9, CCR8, CCR6, CCR5, CCR4, PF4V1, CCR3, CCR2, CMKLR1, GPR35, XCL1, TFF2, CCL14, CX3CR1, FOXC1, CCL11, CXCR5, CXCR6, CCL8, CCL7, CXCR1, CXCR3, CCL5, CCL4, CXCR2, CCL3, PTK2B, CCL2, CCL1, CCL19, CCL18, CCL17, CCR10, CCL16, CCR1, CCL25, GPR17, CCL23, CCL22, CCL21, CCL20, PPBP, CXCL10, CXCL11, CXCL12, ACKR4, ACKR3, ACKR2, ACKR…	13459	70	19453	1.25952	0.999999	0.0298735	0.0288222
GOTERM_BP_DIRECT	GO:0006446	regulation of translational initiation	30	0.181247	0.00116574	EIF4A2, DDX1, HSPB1, MTIF2, BZW2, BZW1, GLE1, CTIF, ALKBH1, EIF4H, EIF4B, PAIP1, EIF5B, EIF2B2, NCBP1, KLHL25, NCBP2, EIF2AK4, MIF4GD, IMPACT, EIF5, EIF3K, CSDE1, EIF3H, EIF3E, EIF4G3, EIF1B, EIF4G2, EIF3B, EIF4G1	13459	31	19453	1.39873	0.999999	0.0298735	0.0288222
GOTERM_BP_DIRECT	GO:0042104	positive regulation of activated T cell proliferation	30	0.181247	0.00116574	MIR30B, EPO, HHLA2, IL23R, HMGB1, AGER, IL27RA, PYCARD, PPP3CA, RPS3, IL12B, FADD, IL12RB1, JAK3, ICOSLG, SLAMF1, STAT5A, STAT5B, IGFBP2, IL18, IGF2, MIR21, IGF1, IL2, TMIGD2, GPAM, IL23A, IL2RA, TNFSF9, CD24	13459	31	19453	1.39873	0.999999	0.0298735	0.0288222
GOTERM_BP_DIRECT	GO:0035987	endodermal cell differentiation	30	0.181247	0.00116574	SETD2, ITGB5, COL11A1, LAMA3, COL12A1, ITGB2, VTN, ITGAV, MAP2K1, LAMB3, ITGA4, HSBP1, MMP2, FN1, HMGA2, LAMB1, NR0B1, INHBA, MMP8, MMP9, MMP14, COL4A2, MMP15, COL7A1, COL6A1, COL8A1, ITGA7, GRB2, ITGA5, NODAL	13459	31	19453	1.39873	0.999999	0.0298735	0.0288222
GOTERM_BP_DIRECT	GO:0070372	regulation of ERK1 and ERK2 cascade	30	0.181247	0.00116574	GSTP1, HMGCR, RASGRP1, EGFR, PKHD1, RRAS, ERBB2, FAM83D, CCN1, ROS1, EPHB1, LYN, PRMT5, EPHA7, SYK, STYX, FN1, FRS2, ZDHHC17, YWHAZ, TRAF7, TIAM1, CEACAM1, MIR145, IL1B, NF1, NEK10, PTPN6, FGFR2, EPHA2	13459	31	19453	1.39873	0.999999	0.0298735	0.0288222
GOTERM_BP_DIRECT	GO:0051893	regulation of focal adhesion assembly	25	0.151039	0.00120689	MACF1, ROCK1, LDB1, ROCK2, EFNA5, ACTG1, SLC9A1, CORO1C, SLK, GPM6B, CLASP1, DUSP3, LIMCH1, DAPK3, TSC1, RHOA, PTK2, GREM1, CAMSAP3, PTPRA, PEAK1, WDPCP, TLN1, VCL, EPHA3	13459	25	19453	1.44535	1	0.0302338	0.0291697
GOTERM_BP_DIRECT	GO:0010596	negative regulation of endothelial cell migration	25	0.151039	0.00120689	ACVRL1, SP100, BMP10, PTPRM, STC1, THBS1, MIR503, DLL4, APOH, SVBP, KRIT1, SLIT2, APOE, PATZ1, ADAMTS9, SERPINF1, DAB2IP, GDF2, MIR21, NR2F2, VASH1, SYNJ2BP, DCN, DNAJA4, ADGRB1	13459	25	19453	1.44535	1	0.0302338	0.0291697
GOTERM_BP_DIRECT	GO:0048844	artery morphogenesis	25	0.151039	0.00120689	NOTCH3, NRP1, FOXC2, FOXC1, PRDM1, HOXA13, COMP, WNT11, ZMIZ1, GJA5, HES1, HOXA1, APOE, APOB, LDLR, STRA6, TBX1, PRRX1, TGFBR1, TGFBR2, SMAD7, VEGFA, ANGPTL3, NF1, ENG	13459	25	19453	1.44535	1	0.0302338	0.0291697
GOTERM_BP_DIRECT	GO:0000375	RNA splicing, via transesterification reactions	25	0.151039	0.00120689	SF3B4, DBR1, SF3B3, GEMIN2, DDX23, WDR83, PRPF8, TRA2B, KHSRP, TXNL4A, SRSF10, SF3B1, SMNDC1, BCAS2, SF3A3, SCAF11, LSM1, SRRM1, PRPF4, SNRNP40, PRPF6, PRPF3, MPHOSPH10, SRSF4, SLU7	13459	25	19453	1.44535	1	0.0302338	0.0291697
GOTERM_BP_DIRECT	GO:0031954	positive regulation of protein autophosphorylation	25	0.151039	0.00120689	MRE11, DDX3X, SRC, PDGFB, PDGFA, INS, RASSF2, GPNMB, PDGFD, PDGFC, TNKS1BP1, NBN, VEGFC, PRLR, VEGFA, RAP2C, TOM1L1, RAP2A, RAD50, RAP2B, TAOK2, NEK10, CALM3, CALM1, CALM2	13459	25	19453	1.44535	1	0.0302338	0.0291697
GOTERM_BP_DIRECT	GO:0009314	response to radiation	25	0.151039	0.00120689	CCL11, PNKP, OGG1, AQP4, TNFRSF11A, TXN, PPM1D, TNF, PENK, CCR4, POLH, NTRK1, PLK3, ANGPT2, FKBPL, OPRK1, OPRM1, SMC1A, FOXP3, FANCG, CDC25A, BACE1, COL3A1, CXCL12, BCL2	13459	25	19453	1.44535	1	0.0302338	0.0291697
GOTERM_BP_DIRECT	GO:0035521	monoubiquitinated histone deubiquitination	25	0.151039	0.00120689	SF3B5, ENY2, SF3B3, TRRAP, TAF9, SGF29, TAF5L, ATXN7, SUPT20H, ATXN7L3, TAF12, USP22, TAF10, SUPT3H, SUPT7L, TADA2B, TAF6L, KAT2A, TADA3, TADA1, TAF7, TAF6, TAF5, TAF4, TAF2	13459	25	19453	1.44535	1	0.0302338	0.0291697
GOTERM_BP_DIRECT	GO:1905563	negative regulation of vascular endothelial cell proliferation	25	0.151039	0.00120689	MIR30B, MIR20B, FLT1, MIR34A, MIR487B, MIR98, MIR503, MIR424, MIR132, MIR495, MIR152, MIR492, CCL2, MIR329-1, MIR30E, MIR193A, MEF2C, MIR15B, MIR29C, MIR133B, MIR126, MIR24-1, COL4A3, PPARG, MIR129-1	13459	25	19453	1.44535	1	0.0302338	0.0291697
GOTERM_BP_DIRECT	GO:0035904	aorta development	25	0.151039	0.00120689	ROBO2, DCTN5, PLXND1, LRP2, PRICKLE1, PRDM1, PKD2, LOXL1, ROBO1, NDST1, EDNRA, EFEMP2, HECTD1, SUFU, CNTRL, ADAMTS6, EGR2, GAA, PDE2A, AP2B1, SMAD6, SNX17, LEP, APLNR, TAB1	13459	25	19453	1.44535	1	0.0302338	0.0291697
GOTERM_BP_DIRECT	GO:0071385	cellular response to glucocorticoid stimulus	25	0.151039	0.00120689	GSK3A, FLT3, FAM107A, HNRNPU, STC1, NR3C1, MT-ND3, ZFP36L2, UBE2L3, ZFP36L1, ZFP36, BCL2L11, HMGCS2, ZNF764, ACVR1, EDN1, ANXA1, UGT1A1, SSTR2, ISL1, SSTR3, SSTR4, SSTR5, REST, MYOD1	13459	25	19453	1.44535	1	0.0302338	0.0291697
GOTERM_BP_DIRECT	GO:0036120	cellular response to platelet-derived growth factor stimulus	25	0.151039	0.00120689	ERRFI1, HDAC1, SRC, ITGB3, SYAP1, PDGFB, IQGAP1, CBL, CORO1B, HYAL1, MYC, HAS1, PDGFD, HAS2, FYN, MIR1298, ATP7A, PDGFRB, YES1, RDX, MARS1, MTSS2, CCNA2, MIR4632, TLR4	13459	25	19453	1.44535	1	0.0302338	0.0291697
GOTERM_BP_DIRECT	GO:0008217	regulation of blood pressure	71	0.428951	0.00121139	ACVRL1, ACSM3, SOD2-OT1, HBB, BRS3, NPPB, EDNRA, EDNRB, ANPEP, NPPA, EMILIN2, EMILIN1, CD34, UTS2R, GUCY1A1, EDN1, NPY1R, AGTRAP, ACTA2, MC3R, SCNN1G, SCNN1D, SCNN1B, KCNQ1, SCNN1A, UTS2, PPARG, AGTR2, SGK1, MYH6, RAMP2, CALCA, ENPEP, NPR1, NPR2, LRP5, STK39, WNK4, UMOD, ATP1A1, PTGS2, DLL1, PTGS1, GNA13, GNA11, NPY, GNA12, TAC4, HMOX1, CHGA, ACE, ERAP2, GCH1, LVRN, NOS3, ERAP1, CYP4F3, LNPEP, AT…	13459	83	19453	1.23639	1	0.0302847	0.0292188
GOTERM_BP_DIRECT	GO:0038061	NIK/NF-kappaB signaling	50	0.302078	0.00123871	ALK, MIR130A, MIR146A, AKT1, BTRC, IKBKE, RIPK3, CHUK, IL18, MIR27B, MIR27A, TRAF2, DICER1, PSMA5, PSMA6, PSMA3, PSMA4, PSMA1, PSMA2, TRAF6, BIRC2, BIRC3, NOD2, PSMA7, PSMB10, RELA, RELB, PSMB6, PSMB7, PSMB4, PPP4C, PSMB5, PSMB2, PSMB3, PSMB1, MIR329-1, CREBBP, AMFR, NFKB1, PSMB8, NFKB2, PSMB9, NFKBIA, NLRP12, MIR125B1, REL, TAB3, TAB2, MAP3K14, IL18R1	13459	56	19453	1.29049	1	0.0307797	0.0296965
GOTERM_BP_DIRECT	GO:0001932	regulation of protein phosphorylation	50	0.302078	0.00123871	HSPB1, ARR3, PPP1R9B, SMPD3, FLCN, CDH5, SESN2, ROPN1L, WNT9B, HUS1, APOA1, ATG14, ITPKB, LOX, PRKAR1B, PRKAR1A, FSHR, NDUFS4, TLR9, TLR8, TLR7, PHIP, ROPN1, CORO1C, PPP2CA, SOCS3, SOCS1, GJC2, PRKAR2B, PRKAR2A, DRD1, FNIP1, FNIP2, LYN, CADM4, STAT2, FN1, IGF1, PTK2, PML, CCDC88A, FER, RAD51, TADA2A, CCDC88C, TADA3, PIN1, PLXNB2, NOP53, EZH2	13459	56	19453	1.29049	1	0.0307797	0.0296965
GOTERM_BP_DIRECT	GO:0002062	chondrocyte differentiation	50	0.302078	0.00123871	RB1, WNT2B, PTH1R, GLI3, GLI2, FGF9, SIX2, CREB3L2, CCN3, SOX9, CCN2, SOX6, SOX5, ADAMTS7, OSR2, MEF2C, WNT5B, OSR1, SLC39A14, RUNX3, RUNX2, RUNX1, TWSG1, COL2A1, GPLD1, SLC26A2, NPR2, COL11A2, LTBP3, ADAMTS12, HIF1A, CYTL1, AMELX, MEF2D, WNT10B, TGFB1, HMGA2, WNT7A, MAPK14, GDF5, FOSL2, BMP4, EXT2, COL3A1, BMP2, NFIB, CTNNB1, TGFBI, FGFR3, BMPR1A	13459	56	19453	1.29049	1	0.0307797	0.0296965
GOTERM_BP_DIRECT	GO:0042776	mitochondrial ATP synthesis coupled proton transport	57	0.344369	0.00129899	MT-ND6, MT-ND4L, NDUFA13, MT-ND4, MT-ND5, NDUFA12, NDUFA10, MT-ND2, MT-ND3, MT-ND1, MT-ATP6, ATP5F1EP2, SDHC, SDHD, SDHA, SDHB, NDUFS8, NDUFS7, NDUFS6, NDUFS5, NDUFS4, NDUFS3, NDUFS2, NDUFS1, NDUFB9, NDUFB8, STOML2, NDUFB7, NDUFB6, NDUFB10, NDUFB5, NDUFB4, NDUFB3, ATP5F1A, ATP5F1B, NDUFV2, ATP5MG, NDUFV1, ATP5MF, ATP5ME, NDUFA9, ATP5PF, NDUFA8, NDUFA7, NDUFA6, ATP5PD, NDUFA5, ATP5PB, NDUFA3, NDUF…	13459	65	19453	1.26746	1	0.0321475	0.0310161
GOTERM_BP_DIRECT	GO:0006006	glucose metabolic process	57	0.344369	0.00129899	ADPGK, INPPL1, IRS2, LIPA, TNF, HK2, HK1, BRS3, HK3, SERP1, MYC, AKT2, PDK4, PDK3, AKT1, PGM2, PGM5, DLAT, PDK2, PGM1, PDK1, CPT1A, G6PD, TSTD1, DCXR, GAA, ADIPOQ, NPY1R, SORD, PGM2L1, PIK3CA, KCNQ1, HKDC1, GAPDHS, GAPDH, PPARD, PRKAA1, H6PD, BRAT1, OMA1, PDHB, INS, HECTD4, APOD, TFAP2B, PDHA1, KCNJ11, IGF2, PDX1, MAPK14, GCK, FABP5, LEP, GHRL, GALM, GDPGP1, FBN1	13459	65	19453	1.26746	1	0.0321475	0.0310161
GOTERM_BP_DIRECT	GO:0031623	receptor internalization	46	0.277912	0.00132512	GRIA1, ITGB1, ACHE, RALA, RAMP2, CALCA, RALB, RAMP3, CXCL8, LRP1, TFRC, CD81, ITGB2, CLTC, ADM, ARRB2, GHR, GRK3, SNX1, GRK2, CXCR1, GRK4, LRRTM1, CXCR2, CD36, AP2M1, SNCA, SYK, CAV1, INSR, LILRB1, DNM1, DNM2, DNM3, ENTREP1, ITCH, RAB31, HGS, NEDD4, CD9, ACKR3, CNTN2, GRB2, EZR, RAMP1, PICALM	13459	51	19453	1.30365	1	0.0325833	0.0314366
GOTERM_BP_DIRECT	GO:0048839	inner ear development	46	0.277912	0.00132512	C1QB, CEBPA, CDKN1B, CEBPD, HPCA, PCDH15, SIX1, PDGFA, LIN7A, HOXA13, CXCL14, DLL1, SOX2, SLC25A27, NEUROD1, SHH, DCANP1, C1QTNF5, CYTL1, HOXA1, MPV17, MSX1, DUOX2, PDGFRB, TGFB2, TGFB1, ADGRV1, TGFB3, EYA4, ESRRB, PTPN11, PHOX2B, BMP2, GJB2, MAF, LHX3, KCNQ1, GJB6, MAPKAPK2, ROR1, ANP32B, PI4KB, LRP10, NEUROG1, LGR5, FREM2	13459	51	19453	1.30365	1	0.0325833	0.0314366
GOTERM_BP_DIRECT	GO:0000132	establishment of mitotic spindle orientation	34	0.205413	0.00133253	ITGB1, GPSM2, HDAC3, UBXN2B, NUMA1, DCTN1, BCCIP, HTT, CENPA, PKHD1, GJA1, KAT5, INSC, SPDL1, MISP, CDK5RAP2, NDEL1, ENKD1, DYNLT1, FBXW11, NDE1, PLK1, PAX6, NDC80, NSFL1C, SAPCD2, ZW10, SPRY2, SPRY1, MAPRE1, FGF10, MCPH1, MAD2L1, PAFAH1B1	13459	36	19453	1.36506	1	0.0325833	0.0314366
GOTERM_BP_DIRECT	GO:0032435	negative regulation of proteasomal ubiquitin-dependent protein catabolic process	34	0.205413	0.00133253	UBXN1, USP38, HSP90AB1, HFE, TAF9, RPL11, PARK7, FHIT, CCAR2, MTM1, BAG6, SDCBP, SHH, BAG5, DDRGK1, PBK, TLK2, N4BP1, TTC36, USP7, USP26, SMARCC1, CAMLG, USP9X, UCHL5, PHF20L1, RYBP, TRIM39, GIPC1, MAP1A, WAC, EIF3H, OGT, NOP53	13459	36	19453	1.36506	1	0.0325833	0.0314366
GOTERM_BP_DIRECT	GO:0030032	lamellipodium assembly	34	0.205413	0.00133253	ITGB1, CYFIP1, PTPRO, FGD4, ABLIM1, ABLIM2, CAPZB, ABLIM3, NUP85, S1PR1, NCK2, ARFIP2, WHAMM, RAC1, WASF2, WASF3, NCK1, VAV3, P2RY12, CARMIL1, DMTN, PARVB, RHOD, VAV2, CCDC88A, GOLPH3, KIT, SPATA13, ARHGEF4, CDH13, ARHGEF7, AJUBA, VCL, ARHGEF6	13459	36	19453	1.36506	1	0.0325833	0.0314366
GOTERM_BP_DIRECT	GO:0070059	intrinsic apoptotic signaling pathway in response to endoplasmic reticulum stress	34	0.205413	0.00133253	PPP1R15A, ERO1A, BRSK2, CEBPB, TMEM238L, ATP2A3, ITPR1, ATP2A1, SELENOK, BBC3, BAG6, AIFM1, CASP4, BAK1, CHAC1, MAP3K5, APAF1, DAB2IP, PDX1, TNFRSF10B, TRAF2, PML, ERN1, ERN2, DDIT3, TMEM117, DNAJC10, BCL2, BAX, QRICH1, TMBIM6, TRIB3, TP53, ATF4	13459	36	19453	1.36506	1	0.0325833	0.0314366
GOTERM_BP_DIRECT	GO:0043407	negative regulation of MAP kinase activity	42	0.253746	0.00138349	GSTP1, CBLC, GBA1, PTPRJ, HMGCR, PIK3CB, RGS2, UCHL1, SMPD1, HYAL2, STK38, NUP62, INPP5K, APOE, SH2B3, CDK5RAP3, LYN, PTPN1, MIR218-1, CAV3, CD300A, DUSP1, CAV1, PRKCD, ADIPOQ, PAQR3, SPRY4, DAB2IP, IRAK3, BMP7, LAX1, SORL1, AGT, DUSP7, BMP4, BMP2, IL1B, NF1, SPRY2, SPRY1, PTPN6, PPARG	13459	46	19453	1.31967	1	0.0337621	0.0325739
GOTERM_BP_DIRECT	GO:0006352	DNA-templated transcription, initiation	38	0.22958	0.0013946	GTF2B, TAF9, RSF1, MYC, POLR2D, H4C2, POLR2G, H4C1, TAF9B, H4C4, H4C3, H4C6, H4C5, H4C8, H4C9, BRF2, TBP, BRF1, TAF12, NCOA6, TAF10, SMARCA5, TAF6L, H4C16, H4C15, H4C14, TBPL2, H4C13, H4C12, H4C11, TAF4B, TAF7, TBPL1, POLR1F, TAF6, POLR3H, TAF5, TAF4	13459	41	19453	1.3396	1	0.0338314	0.0326408
GOTERM_BP_DIRECT	GO:0010212	response to ionizing radiation	38	0.22958	0.0013946	H2AX, PAXIP1, DCLRE1C, ABRAXAS1, BRAT1, RNF8, BRCC3, BRCA1, RAD54B, ALAD, BABAM1, MECP2, BABAM2, COP1, STK11, MTA1, KAT5, SMPD1, UIMC1, CYP2R1, RAD54L, TOPBP1, NHEJ1, RRM1, ABCG5, VCAM1, EYA1, EYA3, INTS3, DNMT3A, USP28, INIP, TICRR, CLK2, RNF168, RFWD3, NABP2, ATM	13459	41	19453	1.3396	1	0.0338314	0.0326408
GOTERM_BP_DIRECT	GO:0090307	mitotic spindle assembly	38	0.22958	0.0013946	POLDIP2, ABRAXAS1, CLTC, BCCIP, ABRAXAS2, PRICKLE1, KIF11, AAAS, SMC3, CDC20, GOLGA2, KIF3B, CHEK2, TOGARAM2, ZNF207, FLNA, TOGARAM1, NEK2, CEP192, MYBL2, MISP, PIBF1, MAP9, CLASP1, CLASP2, ARHGEF10, SPICE1, SMC1A, RHOA, MZT1, RAB11A, TPX2, STAG1, STAG2, KIF2A, KIFC1, LSM14A, KPNB1	13459	41	19453	1.3396	1	0.0338314	0.0326408
GOTERM_BP_DIRECT	GO:0031532	actin cytoskeleton reorganization	53	0.320203	0.00144143	NRP1, GPR65, NRK, PLEK, ANTXR1, EPS8, FGF7, SIPA1L1, PHACTR1, THSD7A, ANXA1, CXADR, MINK1, INSRR, GAB1, RHOA, RAP2A, CLDN3, CTTN, KIT, MYH9, TNIK, EZR, PLEC, RALA, BRSK2, SHC1, ATP2C1, PAK1, MICALL2, S1PR1, FLNA, PIP5K1A, PLEK2, RICTOR, S1PR2, PDLIM4, FARP2, PTPN1, AUTS2, CDC42BPG, DTNBP1, PARVA, PARVB, CDC42BPB, CDC42BPA, MKLN1, FER, PTK7, CAPN10, TRPV4, GRB2, FGF10	13459	60	19453	1.27673	1	0.0347613	0.0335379
GOTERM_BP_DIRECT	GO:0051384	response to glucocorticoid	53	0.320203	0.00144143	PCSK1, UCN, IL22, PTPRU, IL1RN, PDCD7, ADM, OXT, AQP4, TNF, AREG, GHR, ALAD, MDK, CASP3, PTGDS, IL10, TRIM63, ANXA3, ADIPOQ, IGFBP2, BCKDHB, APOA2, RHOA, PAPPA, ADAM9, LCAT, TYMS, PTGS2, AIF1, GHRHR, HSD11B2, CALCR, BGLAP, A2M, IGHA2, PPARGC1B, BCHE, GOT1, BAD, ABCA3, AGL, WNT7B, PDX1, BMP6, FOSL2, IL6, SCGB1A1, BCL2, SDC1, ALPL, CDO1, PAM	13459	60	19453	1.27673	1	0.0347613	0.0335379
GOTERM_BP_DIRECT	GO:0034446	substrate adhesion-dependent cell spreading	53	0.320203	0.00144143	NRP1, LAMC3, ITGB3, KIF14, ILK, LAMC1, ANTXR1, ITGAV, ITGB7, RAC1, BVES, SRGAP2B, EPHB3, ITGA4, SRCIN1, RHOA, MLF2, TMEFF2, PEAK1, AKIP1, TYRO3, ITGA8, EPHA1, LAMA5, RAB1A, SRC, PXN, NTN4, PIK3R1, ABL1, MICALL2, LPXN, SRGAP2, NTNG1, LAMB3, FZD4, LAMB2, FZD7, FN1, BRAF, PARVA, LAMB1, PARVB, MERTK, USH2A, EFNA1, FER, AXL, RADIL, TEK, FERMT2, MEGF9, FERMT3	13459	60	19453	1.27673	1	0.0347613	0.0335379
GOTERM_BP_DIRECT	GO:0042733	embryonic digit morphogenesis	49	0.296037	0.00158023	C2CD3, IHH, ECE1, HOXC11, GLI3, HOXA11, GLI2, IFT52, GJA1, SHH, LMBR1, SALL1, TMEM107, FLVCR1, FBXW4, OSR2, OSR1, NOG, WNT5A, SFRP2, HAND2, WDPCP, ROR2, FREM2, HDAC2, INTU, HDAC1, LRP5, LRP4, TWIST1, HOXD13, CHST11, GNA12, MAP3K20, BPNT2, ALX4, LNPK, CREBBP, SMAD4, ZBTB16, WNT7A, CPLANE1, GRHL2, TBX3, TBX2, BMP4, MKS1, CTNNB1, BMPR1A	13459	55	19453	1.28768	1	0.0376369	0.0363123
GOTERM_BP_DIRECT	GO:0016485	protein processing	73	0.441034	0.00158071	PCSK2, PCSK1, CPM, SPON1, C2CD3, CPXM2, IFT172, ECE1, PCSK7, ECE2, PCSK6, CPZ, PCSK5, PHEX, GLI3, PCSK4, CTSS, COMP, CASP9, CASP7, ADAMTS3, NAGLU, CASP3, DDI2, LONP2, CASP2, CTSG, DYNC2H1, PSENEN, SRGN, MME, IL1R2, ADAM10, PPP2R5C, F3, ADAM19, BACE1, AFG3L2, BACE2, F7, ADAM17, MMP14, MMP16, SDE2, ADAM9, PIK3C3, TMPRSS4, PSEN2, FURIN, PSEN1, AEBP1, GLG1, NCSTN, APH1B, PITRM1, FKRP, PTCH1, F12, KLK…	13459	86	19453	1.22687	1	0.0376369	0.0363123
GOTERM_BP_DIRECT	GO:1902430	negative regulation of beta-amyloid formation	29	0.175205	0.0015852	RTN2, MIR29B1, RTN3, SPON1, RTN1, ROCK1, CHRNA7, CLU, RTN4, MIR455, GGA3, MIR298, APOE, NTRK2, PRNP, MIR15B, MIR153-1, MIR29C, ABCA7, IGF1, MIR29A, MIR339, SORL1, MIR24-1, BIN1, MIR186, MIR361, PIN1, HAP1	13459	30	19453	1.39717	1	0.0376369	0.0363123
GOTERM_BP_DIRECT	GO:0034113	heterotypic cell-cell adhesion	29	0.175205	0.0015852	ITGB1, ITGB3, ITGB2, CD1D, THY1, GLDN, PERP, ITGAX, SIRPA, NRCAM, ITGAV, MADCAM1, ITGB7, CD58, JAM3, VCAM1, ITGA4, IZUMO1, PARVA, LILRB2, CD2, CD200R1, PTPRC, ITGAD, NINJ1, ITGA7, CD47, ITGA5, CD200	13459	30	19453	1.39717	1	0.0376369	0.0363123
GOTERM_BP_DIRECT	GO:0019933	cAMP-mediated signaling	29	0.175205	0.0015852	ATF1, GLP1R, ADCYAP1R1, CGAS, AKAP6, ADM, DEFB1, ADCY2, AHR, ADCY1, GHRHR, MAPK7, ADGRG6, SOX9, TGM2, CAP2, CAP1, EPHA5, KSR1, PDE4D, PDE2A, ADCYAP1, GAL, CREB1, DGKQ, PDE3A, RAPGEF2, PDE7B, RAPGEF3	13459	30	19453	1.39717	1	0.0376369	0.0363123
GOTERM_BP_DIRECT	GO:0032967	positive regulation of collagen biosynthetic process	29	0.175205	0.0015852	UCN, HDAC2, IHH, ARRB2, MIR149, PRDX5, CREB3L1, MYB, CCN2, AMELX, WNT4, PDGFRB, CBX8, TGFB1, TGFB3, ITGA2, SERPINF2, F2R, SUCO, INHBA, SERPINB7, F2, LARP6, RUNX1, BMP4, RGCC, VIM, ENG, DDR2	13459	30	19453	1.39717	1	0.0376369	0.0363123
GOTERM_BP_DIRECT	GO:0001774	microglial cell activation	29	0.175205	0.0015852	C1QA, APP, ITGAM, C5AR1, ITGB2, TREM2, FPR2, AIF1, TNF, CLU, AGER, CX3CL1, NAGLU, JAK2, SNCA, JUN, MIR181C, IFNGR1, IFNGR2, IL13, TRPV1, AZU1, IL4, IFNG, TLR9, TLR6, MAPT, TLR3, TLR2	13459	30	19453	1.39717	1	0.0376369	0.0363123
GOTERM_BP_DIRECT	GO:0045840	positive regulation of mitotic nuclear division	29	0.175205	0.0015852	LRP5, PDGFB, TGFA, HOXA13, TNF, AURKA, INS, SMPD3, FGF8, NUP62, NUSAP1, DRD3, PDGFRB, EDN1, DMRT1, EDN3, EGF, SPHK1, INSR, IGF2, IGF1, EREG, BTC, IL1A, EPGN, RGCC, IL1B, CD28, PHIP	13459	30	19453	1.39717	1	0.0376369	0.0363123
GOTERM_BP_DIRECT	GO:1903241	U2-type prespliceosome assembly	24	0.144998	0.00168128	SF3A3, SF3B4, SF3B5, SF3B2, SF3A1, SF3A2, SF3B3, DDX46, SF3B6, HTATSF1, PHF5A, SNRPD2, SNRPD1, RBMX2, SNRPG, SNIP1, SNRPA1, SNRPB2, BUD13, SNRPE, SNRPD3, SNRPF, SF3B1, SNRPB	13459	24	19453	1.44535	1	0.0393849	0.0379988
GOTERM_BP_DIRECT	GO:0001836	release of cytochrome c from mitochondria	24	0.144998	0.00168128	FIS1, BCL2A1, SOD2-OT1, BAD, FZD9, IFI6, MFF, SOD2, CLU, TIMM50, BBC3, GGCT, BCL2, CASP2, BAX, PMAIP1, SFN, BAK1, DNM1L, BID, TP53, MCL1, BCL2L1, BOK	13459	24	19453	1.44535	1	0.0393849	0.0379988
GOTERM_BP_DIRECT	GO:0060038	cardiac muscle cell proliferation	24	0.144998	0.00168128	SMAD1, FOXC2, TGFB2, BMP10, NDRG4, FOXC1, NOTCH1, TENM4, GATA6, TBX5, SAV1, SKI, TGFBR3, MAPK11, FGF9, FES, PRKAR1A, HEY2, ABL1, JARID2, NKX2-5, ARID2, DIPK2A, WNT2	13459	24	19453	1.44535	1	0.0393849	0.0379988
GOTERM_BP_DIRECT	GO:0006418	tRNA aminoacylation for protein translation	24	0.144998	0.00168128	RARS2, AARS1, HARS1, RARS1, KARS1, MARS2, MARS1, DARS2, YARS1, HARS2, WARS1, FARS2, WARS2, LARS2, GARS1, QARS1, NARS1, EPRS1, LARS1, NARS2, IARS2, IARS1, CARS2, VARS1	13459	24	19453	1.44535	1	0.0393849	0.0379988
GOTERM_BP_DIRECT	GO:0051090	regulation of sequence-specific DNA binding transcription factor activity	24	0.144998	0.00168128	KDM5A, CREBZF, USP7, SPI1, SYK, FANCA, POU4F1, CARF, POU4F2, CDKN2AIP, MAPK10, MAPK9, HCK, MAPK8, FANCD2, STK36, C8ORF44-SGK3, C14ORF39, HMOX1, SGK3, C3ORF33, SGK1, ZBTB7A, MAPK3	13459	24	19453	1.44535	1	0.0393849	0.0379988
GOTERM_BP_DIRECT	GO:0032410	negative regulation of transporter activity	24	0.144998	0.00168128	NDFIP2, MIR33B, MIR17, NDFIP1, MIR34B, MIR33A, MIR9-1, MIR508, MIR451A, WWP2, MIR133B, MIR613, MIR326, MIR93, CTTNBP2NL, MIR1-1, MIR873, MIR133A1, MIR495, MIR186, MIR185, MIR128-1, MIR129-1, SNCA	13459	24	19453	1.44535	1	0.0393849	0.0379988
GOTERM_BP_DIRECT	GO:0050768	negative regulation of neurogenesis	24	0.144998	0.00168128	NOTCH1, CCL11, DYNLT1, WNT3A, WNT7A, PAX6, HOOK3, BMP7, TNF, SORL1, DLL3, PRTG, IL6, PCM1, REST, BRINP1, LHX2, CTDSP1, IL1B, DNAJB11, B2M, TRIM11, APPL2, BMPR1A	13459	24	19453	1.44535	1	0.0393849	0.0379988
GOTERM_BP_DIRECT	GO:0009408	response to heat	45	0.27187	0.00170435	CPB2, CALCA, MSTN, HSPB2, PSIP1, HSPB1, TRPM2, DNAJB4, TP53INP1, AKT1, IGFBP7, CD14, NOS1, MAP2K7, EIF2B1, ASIC3, MICA, MICB, EIF2B5, EIF2B4, HSP90AA1, EIF2B3, EIF2B2, PKLR, NOS3, TRPV2, TACR1, IGF1, HSPA2, MTOR, SOD1, CRNN, DNAJA1, GCLC, CXCL12, P2RX3, RPS6KB1, SST, DNAJA4, DNAJA3, DNAJA2, CASQ1, CRYAA, CRYAB, LRP11	13459	50	19453	1.30082	1	0.0397735	0.0383738
GOTERM_BP_DIRECT	GO:0050714	positive regulation of protein secretion	45	0.27187	0.00170435	PCSK1, ACHE, TMED10, PLA2G1B, TREM2, TTN, INS, PARD6A, MYO18A, APBB1, KCNN4, DNM1L, MYH10, EXPH5, UNC13B, FGB, FGA, TGFB2, TGFB1, SEC24A, TGFB3, IL13, FGG, GOLPH3L, VEGFC, FRMD4A, MIR199B, IGF1, SYTL4, BMP6, CD2AP, P2RX7, IL1A, GOLPH3, ADORA2A, ADAM9, ANG, ADAM8, ATP13A2, EZR, PPIA, ABCG1, PPID, EXOC1, ARF6	13459	50	19453	1.30082	1	0.0397735	0.0383738
GOTERM_BP_DIRECT	GO:0032147	activation of protein kinase activity	33	0.199372	0.00177772	CALCA, ITGB3, KIF14, PDGFB, CAMKK2, STK11, CLSPN, DRD2, ECT2, MAP3K7, MARK2, PRNP, TGFB2, BORA, RIPK3, STRADA, STRADB, INSR, PRKCD, AXIN1, EMP2, ACVR2B, ADRA2A, TGFBR2, VEGFA, TOM1L1, CCDC88A, TPX2, DLG1, MT-RNR1, TRAF6, TAOK2, ADNP	13459	35	19453	1.36276	1	0.0413287	0.0398742
GOTERM_BP_DIRECT	GO:0090050	positive regulation of cell migration involved in sprouting angiogenesis	33	0.199372	0.00177772	NRP1, FOXC2, MIR10B, MIR10A, MIR146A, MIR487B, CIB1, MIR31, GATA2, PIK3C2A, PTGS2, HDAC9, FGF2, HDAC7, MIRLET7F1, MIR132, MIR296, AKT3, KDR, ABL1, MIR150, HMOX1, MAP3K3, FGFBP1, ANXA1, MIR23A, PLK2, MIR27B, MIR27A, VEGFA, MIR126, RHOJ, MIR101-1	13459	35	19453	1.36276	1	0.0413287	0.0398742
GOTERM_BP_DIRECT	GO:0009755	hormone-mediated signaling pathway	41	0.247704	0.00179692	KDM3A, RARG, THRB, THRA, LHB, ASIP, CGB3, TRH, ADIPOR1, RXFP1, ADIPOR2, RXFP2, GHR, RXRB, RXRA, UCN2, CGA, GHSR, LHCGR, NR1H2, NR1H3, GTF2H1, PTPN11, NR1D2, NR1D1, TSHR, NR5A1, LATS1, LATS2, NR5A2, FSHR, RARA, RARB, REN, GHRL, PPARG, OSTN, PPARA, LGR5, LGR4, PPARD	13459	45	19453	1.31688	1	0.0415913	0.0401276
GOTERM_BP_DIRECT	GO:0032735	positive regulation of interleukin-12 production	41	0.247704	0.00179692	CD40, UNC93B1, IL23R, HMGB1, NOD2, AGER, RELA, HSPD1, CLEC7A, MDK, PLCG2, IL12B, CCR7, CCL19, CD36, LGALS9, SYK, RIPK2, LAPTM5, IL16, MAPK14, ISL1, HLA-G, TIRAP, MAPK11, CD40LG, IFNG, IL23A, IRF1, TRAF6, LEP, TNFSF4, TLR9, IRF8, IRF5, PLCB1, TLR4, TLR3, IL17A, IDO1, TLR2	13459	45	19453	1.31688	1	0.0415913	0.0401276
GOTERM_BP_DIRECT	GO:0009060	aerobic respiration	59	0.356452	0.00180904	MT-ND6, UCN, MT-ND4L, NDUFA13, PANK2, MT-ND4, MT-ND5, NDUFA12, MT-CO1, NDUFA10, MTFR1L, MT-ND2, MT-ND3, MT-ND1, ME3, ADSL, SDHC, SDHB, SIRT3, OXA1L, NDUFS8, NDUFS7, NDUFS6, NDUFS5, CAT, NDUFS4, UQCRC1, NDUFS3, NDUFS2, MTFR1, NDUFS1, MT-CO3, UQCRC2, MTFR2, NDUFB9, NDUFB8, NDUFB7, UQCRB, NDUFB6, NDUFB10, NDUFB5, NDUFB4, NDUFB3, UQCRH, BLOC1S1, NDUFV2, NDUFV1, NDUFA9, NDUFA8, SURF1, NDUFA7, NDUFA6, …	13459	68	19453	1.25406	1	0.0415913	0.0401276
GOTERM_BP_DIRECT	GO:0042102	positive regulation of T cell proliferation	59	0.356452	0.00180904	CD86, IL21, TFRC, CD80, IL23R, CD3E, TNFSF13B, SPN, PNP, NCK2, IL12B, IL12A, JAK2, JAK3, HAVCR2, NCK1, ANXA1, IL15, DHPS, TYK2, PDCD1LG2, IL23A, TRAF6, IL1B, CLECL1P, PRKCQ, CD46, ZP3, IL6ST, CARD11, CD274, CD1D, VTCN1, SELENOK, SLC7A1, CORO1A, AIF1, SPTA1, EFNB1, CCL5, HES1, CCL19, IL12RB1, IL12RB2, CD276, VCAM1, CD70, LILRB2, IL4, KITLG, IL6, PTPRC, CD40LG, CD209, DNAJA3, LEP, TNFSF4, HLA-DPB1,…	13459	68	19453	1.25406	1	0.0415913	0.0401276
GOTERM_BP_DIRECT	GO:0007266	Rho protein signal transduction	52	0.314161	0.00182207	RTKN, ARHGAP1, ARHGAP5, CELSR1, ARHGAP6, ARHGAP35, ARHGAP4, EPS8, ARHGDIA, ARHGDIB, CFL1, PHACTR4, ARHGEF11, ARHGEF12, CHUK, ITGA3, PLEKHG5, RHOG, RHOD, RHOA, ADRA2A, RHOB, CNKSR1, CDC42EP5, CDC42EP4, CDC42EP3, AGTR1, CDC42EP2, ARHGEF3, CDH13, TAX1BP3, ARHGEF1, ROCK1, ROCK2, PTH, HACD3, GNA13, ADGRG1, RACGAP1, PDPN, GNA12, EPS8L1, EPS8L2, EPS8L3, CTNNAL1, NGFR, LIMK1, ARHGAP29, MYO9B, SYNJ2BP, CO…	13459	59	19453	1.27387	1	0.0415913	0.0401276
GOTERM_BP_DIRECT	GO:0048167	regulation of synaptic plasticity	52	0.314161	0.00182207	SCT, UBE3A, PLAT, CHRDL1, CX3CL1, JPH4, RIMS1, PPP3CB, SIPA1L1, RIMS3, JPH3, SYNGAP1, DAG1, ERC1, LZTS1, YWHAG, YWHAH, SLC38A1, MEF2C, KAT2A, VGF, MAP1A, ADGRB1, ITPKA, RARA, RAPGEF2, MAPT, ATF4, CX3CR1, BRSK1, NOLC1, PTN, PSEN1, AGER, INS, HRH1, GRIN2A, PTK2B, EIF4EBP2, ACE, PLK2, SCTR, GRIN2C, BAIAP2, GRIN2B, GRIN1, GRIN2D, P2RX3, CDK5, GIPC1, CNTN4, CPEB3	13459	59	19453	1.27387	1	0.0415913	0.0401276
GOTERM_BP_DIRECT	GO:0007188	adenylate cyclase-modulating G-protein coupled receptor signaling pathway	52	0.314161	0.00182207	GLP1R, CHRM2, VIPR1, VIPR2, PTH1R, ADRA1B, MC4R, GNAT2, GPR171, GNAT1, PRKACB, CCR3, AVPR1B, AVPR2, PTH2R, ADORA2A, ADRB3, PTGER4, GNAZ, ADCYAP1R1, GIPR, ADCY4, FPR1, GNAI3, ADCY3, CACNA1D, ADCY2, ADRB2, ADCY1, ADCY8, GNAI1, CRHR1, GNAI2, ADCY5, CRHR2, GNA13, GHRHR, GNA14, GNA15, CALCR, GRK5, GALR2, CNR1, GNA11, GNA12, WASF2, SCTR, GCG, GNAO1, GNAL, GNAQ, GNAS	13459	59	19453	1.27387	1	0.0415913	0.0401276
GOTERM_BP_DIRECT	GO:0048856	anatomical structure development	52	0.314161	0.00182207	IL21, SPARC, HNF4G, NR2E1, C14ORF93, NR2E3, HOXC11, HOXA11, HNF4A, EGFL7, PAX3, PAX6, VWDE, CRIPTO, PAX5, PAX2, SFRP4, SFRP1, ZEB2, SFRP2, ZEB1, PAX8, PAX7, PAX9, SPARCL1, GCM2, NR2C2, AFD1, NR2C1, RXRB, ATXN1, HECTD1, RXRA, FRZB, WIF1, ATXN1L, CRIPTO3, RXRG, GPR157, TFAP2A, TFAP2B, TFAP2C, TFAP2D, EYA1, EYA2, EYA3, EYA4, NR2F1, NR2F2, CFC1, NR2F6, AFDN	13459	59	19453	1.27387	1	0.0415913	0.0401276
GOTERM_BP_DIRECT	GO:0009636	response to toxic substance	69	0.416868	0.00183045	CDKN1A, KDM5C, AQP10, AHR, SLC7A11, CLDN1, SLC6A4, AIFM1, CDH1, SCN9A, DHX15, CYP1B1, NEFL, SLC18A2, PDGFRB, PRKCG, CHUK, SLC30A4, SLC6A14, DNMT3A, FOS, SLC7A8, NUPR1, CES1, TLR2, ATF4, SRSF9, GUCY2C, DDC, MAOB, CNP, SRF, PON2, PON1, GATA6, GLYAT, TYMS, BPHL, BRIP1, SCFD1, GJC2, CCL5, TTPA, PENK, CCL4, CCL3, MBP, DRD2, CYP2F1, TRPM6, MPST, LYN, NQO1, MGMT, EPHX2, EPHX1, DHRS2, WAPL, RAD51, RPS6KB…	13459	81	19453	1.23123	1	0.0415913	0.0401276
GOTERM_BP_DIRECT	GO:0001974	blood vessel remodeling	37	0.223538	0.00183307	ACVRL1, CRB1, FOXC2, FOXC1, BMPR2, SEMA3C, EPAS1, NPR2, CHD7, DBH, NOL3, RBPJ, DLL4, NPPC, EDNRA, FGF8, CBS, HOXA3, RSPO3, FLNA, BAK1, ATP7A, ATG5, CCR2, MEF2C, ACE, JAG1, NOS3, LIF, ACVR2B, AGT, EXT1, AXL, MDM2, BAX, AGTR2, FGF10	13459	40	19453	1.33695	1	0.0415913	0.0401276
GOTERM_BP_DIRECT	GO:0050767	regulation of neurogenesis	37	0.223538	0.00183307	YAP1, CX3CR1, DOCK7, CHD7, LEF1, PRUNE1, BHLHE41, HMGB2, ASCL1, DLL1, CX3CL1, FERD3L, FXR1, DLL4, HEY1, HLTF, HEY2, TNR, HES1, HES3, HES2, FEZF1, HES5, WNT3, S100A10, HES7, HES6, YTHDF2, ANXA2, POU4F1, PER2, HEYL, IL1B, BHLHE40, HOXB3, CTNNB1, BMAL1	13459	40	19453	1.33695	1	0.0415913	0.0401276
GOTERM_BP_DIRECT	GO:0050919	negative chemotaxis	37	0.223538	0.00183307	SEMA5A, SEMA5B, SEMA7A, NRP2, SEMA3C, SEMA3D, SEMA3A, ITGB3, SEMA3B, SEMA3G, PDGFA, SEMA3E, SEMA3F, EFNA5, DPP4, FLRT2, FLRT3, SLIT1, ITGAV, SLIT3, SLIT2, PLXNA3, SEMA6B, SEMA6C, SEMA4A, EPHA7, SEMA6A, SEMA4D, SEMA4B, SEMA6D, SEMA4C, APOA1, SEMA4F, NRG1, SEMA4G, RHOA, LGR6	13459	40	19453	1.33695	1	0.0415913	0.0401276
GOTERM_BP_DIRECT	GO:0006513	protein monoubiquitination	37	0.223538	0.00183307	PRKN, RNF10, TSG101, MGRN1, CUL3, UBE2D2, ZC4H2, UBE2D3, CUL1, KLHL12, CBL, TRIM25, TRIM21, RNF152, TRIM41, UBE2B, FANCL, HUWE1, KLHL22, PEX12, TOPORS, RBX1, UBE2W, ITCH, RNF126, UBE2R2, UBE2T, NEURL1, UBE2O, FBXL2, ZNF598, DTL, KBTBD8, RAD18, RNF220, OBI1, TRIM56	13459	40	19453	1.33695	1	0.0415913	0.0401276
GOTERM_BP_DIRECT	GO:0016311	dephosphorylation	62	0.374577	0.00197008	MTMR14, DUSP19, PTEN, DUSP18, PTPN23, DUSP15, DUSP16, PTPDC1, CDC14A, PTPRG, DUSP14, THTPA, DUSP12, PPP3CA, NANP, PPP3CB, DUSP10, ACP6, DUSP13B, ACP5, ACP2, ACP3, TNS3, PSPH, TPTE2, DUSP4, DUSP5, DUSP3, DUSP28, DUSP8, DUSP22, PTP4A1, PTP4A2, DUSP23, PPM1A, PTP4A3, DNAJC6, PGP, PXYLP1, FBP1, PDXP, TPTE, STYXL1, NT5C, BGLAP, PTPMT1, INPP5K, LHPP, RNGTT, EPHX2, PSPHP1, STYX, SSH3, PPP1CA, PTPRB, PTP…	13459	72	19453	1.24461	1	0.0446177	0.0430474
GOTERM_BP_DIRECT	GO:0007162	negative regulation of cell adhesion	48	0.289995	0.00201134	SEMA5A, ACVRL1, MIR10A, PLXND1, PDE3B, TNC, ADAM22, FBLN1, MIA3, KNG1, RND1, SPN, MIR675, ERBB3, MDK, PODXL, ARHGDIA, ARHGDIB, DACT2, PLXNA2, PLXNA1, LPXN, PLXNC1, EPHB2, MIR138-1, PLXNA4, PLXNA3, EPHA4, CD164, SEMA4D, ANGPT1, DSCAM, DUSP1, MMP2, MIR9-1, ADAM10, HSPG2, DAB1, RASA1, CLDN7, PLXNB3, PLXNB2, CDH13, PLXNB1, TGFBI, HRG, CBLL1, SIPA1	13459	54	19453	1.28476	1	0.045468	0.0438679
GOTERM_BP_DIRECT	GO:0098869	cellular oxidant detoxification	65	0.392702	0.00211484	SRXN1, HP, HBB, PARK7, HBD, EPX, TXNDC17, NNT, SESN1, SESN2, CLIC2, GSTK1, HBZ, GPX2, GPX1, GPX4, GSTO2, GPX3, GSTO1, GPX6, GPX8, GPX7, HBA2, HBA1, SELENOS, PXDN, SELENOW, SELENOT, S100A9, PTGES, KDM3B, NXN, GSTP1, MGST3, MGST1, SELENOF, GSTT1, LPO, PTGS2, CYGB, PTGS1, PRDX3, DUOX1, TPO, PRDX5, APOM, PRDX4, TP53INP1, APOE, DUOX2, GSTM2, AMBP, HBG2, TXNRD2, HBG1, TXNRD1, GSR, PXDNL, PRDX6, GSTZ1, …	13459	76	19453	1.23616	1	0.0477199	0.0460405
GOTERM_BP_DIRECT	GO:0045197	establishment or maintenance of epithelial cell apical/basal polarity	28	0.169164	0.00215135	CRB2, ARF4, CRB1, PATJ, MTCL1, ILK, PRKCZ, PARD6B, PARD6A, MARK2, MPP2, PRKCI, CDX2, ERBIN, SCRIB, SYNJ2BP, PARD3B, DLG1, DLG2, DLG3, DLG4, LRRC7, DLG5, PARD3, LLGL1, CRB3, PALS1, LLGL2	13459	29	19453	1.39551	1	0.0481895	0.0464935
GOTERM_BP_DIRECT	GO:0010971	positive regulation of G2/M transition of mitotic cell cycle	28	0.169164	0.00215135	APP, SMARCD3, VPS4B, DBF4B, MECP2, CCNB1, CCND1, SIN3A, FBXO5, MTA3, BRD4, WNT10B, RRM1, RCC2, CDC7, HSPA2, CDC25C, PBX1, CDC25A, PHOX2B, RAB11A, CDC25B, RAD51B, RAD51C, RRM2B, CDK4, CDK1, DTL	13459	29	19453	1.39551	1	0.0481895	0.0464935
GOTERM_BP_DIRECT	GO:0071549	cellular response to dexamethasone stimulus	28	0.169164	0.00215135	ERRFI1, MSTN, FECH, PLAT, NR3C1, IGF1R, AQP1, CASP9, ATP5F1A, METTL21C, SMYD3, JAK2, EIF4E, PCK2, USP8, TGFB1, CBX3, SRD5A1, ARG1, SERPINF1, CFLAR, AXIN2, FBXO32, ASS1, GJB2, TFAP4, RPS6KB1, DDIT4	13459	29	19453	1.39551	1	0.0481895	0.0464935
GOTERM_BP_DIRECT	GO:0035522	monoubiquitinated histone H2A deubiquitination	28	0.169164	0.00215135	SF3B5, ENY2, SF3B3, USP16, TRRAP, TAF9, SGF29, TAF5L, ATXN7, SUPT20H, ATXN7L3, TAF12, USP22, TAF10, SUPT3H, SUPT7L, ASXL1, TADA2B, TAF6L, KAT2A, TADA3, TADA1, TAF7, TAF6, TAF5, TAF4, TAF2, BAP1	13459	29	19453	1.39551	1	0.0481895	0.0464935
GOTERM_BP_DIRECT	GO:0030216	keratinocyte differentiation	58	0.350411	0.00225191	CDKN1A, CLIC4, RBPJ, TGM1, PPP3CA, CASP3, SLC39A2, TGM3, TP63, DSP, MED1, MAP2K1, ANXA1, WNT5A, PAX6, WNT16, POU3F1, EREG, LATS1, BCR, LATS2, TXNIP, LORICRIN, ADAM9, IRF6, DSG4, IVL, S100A7, EPHA2, FLG, YAP1, SPRR3, ASAH1, CSTA, TSG101, NOTCH1, INTU, STK4, EVPL, SAV1, UGCG, SCEL, PIP5K1A, SPRR2A, SPRR2B, ST14, JAG1, AKR1C3, CFLAR, KRT10, POU2F3, MAFB, KRT16, KRT14, SPRR1A, SPRR1B, IL17A, EZH2	13459	67	19453	1.2512	1	0.0503501	0.0485781
GOTERM_BP_DIRECT	GO:0045860	positive regulation of protein kinase activity	51	0.30812	0.002298	CDKN1A, CSF1, LRRK2, PRKAG1, DUSP19, PRKAG2, VLDLR, TNF, RASSF2, DAG1, CCR7, CCN1, MAP3K5, MAP2K3, DAXX, AXIN1, CARTPT, AXIN2, EREG, CDC25B, ADCYAP1, TRAF4, JTB, RAPGEF2, MAPRE3, GAS6, CACUL1, DDR2, SDC4, AGAP2, IQGAP1, RELN, RAP1A, PTK2B, SNX9, CCL19, XRCC6, CCL21, XRCC5, VEGFC, GCG, AZU1, PTK2, CENPE, CD4, PTPRC, DAB1, CDK5, SPDYA, TAB2, MAP3K12	13459	58	19453	1.27091	1	0.0511942	0.0493925
GOTERM_BP_DIRECT	GO:0000086	G2/M transition of mitotic cell cycle	51	0.30812	0.002298	APP, KDM8, FOXM1, PPME1, CHEK2, CHEK1, ENSA, SKP2, MASTL, CDC25C, CDC25A, CDC25B, CIT, DNM2, LATS1, CCNA2, MELK, CCNY, BIRC5, PLCB1, KHDRBS1, BRSK1, BRSK2, ABCB1, PKMYT1, PPM1D, ARPP19, AURKA, CCNB1, MTA3, LCMT1, WNT10B, PLK3, CCDC57, PLK1, FBXL17, UBE2A, TPD52L1, PBX1, FBXL12, WEE1, CDK2, CDK1, CALM3, CALM1, NES, CALM2, CDK14, FBXL7, TAF2, FBXL6	13459	58	19453	1.27091	1	0.0511942	0.0493925
GOTERM_BP_DIRECT	GO:0048704	embryonic skeletal system morphogenesis	40	0.241663	0.00232843	DYNC2I1, SATB2, COL11A1, SIX1, BMI1, HOXD10, HOXA9, GSC, HOXA3, ALX3, FLVCR1, ALX4, ALX1, HOXA7, HOXC9, HOXA5, HOXA4, OSR2, PDGFRA, EYA1, PCGF2, FUZ, SOX11, DLG1, HOXB9, ZEB1, HOXB4, HOXB3, HOXB2, HOXD4, HOXD3, HOXB8, MEGF8, HOXB7, HOXD9, DSCAML1, HOXB6, MDFI, MYF5, HOXB5	13459	44	19453	1.31396	1	0.0513548	0.0495474
GOTERM_BP_DIRECT	GO:0048488	synaptic vesicle endocytosis	40	0.241663	0.00232843	NLGN3, CTBP1, DENND1A, STON1, STON2, ACTB, ACTG1, OPHN1, AP1G1, FCHO2, AP2S1, SNCG, PIP5K1C, SNCB, AP2M1, SNCA, SYT5, SYT2, NLGN4X, SYT1, SCRIB, RAB27B, SYP, CEL, AP2B1, SYNJ2, SYT8, BLTP1, DNM1, DNM2, DNM3, SYNJ1, CDK5, BIN1, CANX, TBC1D24, AMPH, STX1A, VAMP2, ARF6	13459	44	19453	1.31396	1	0.0513548	0.0495474
GOTERM_BP_DIRECT	GO:0042098	T cell proliferation	40	0.241663	0.00232843	LMBR1L, CD151, IL20RB, SELENOK, RASGRP1, CORO1A, LIPA, PSMB10, MALT1, TSPAN32, PIK3CG, TNFSF13B, SPN, PRDX2, EFNB1, CCND3, SHH, GJA1, NCSTN, PPP3CB, IL12B, HES1, TNFRSF4, TNFSF14, RIPK2, RC3H1, MSN, CTPS1, RC3H2, P2RX7, DLG1, KITLG, PTPRC, ARMC5, IL23A, SCGB1A1, PELI1, PDE5A, PTPN6, IDO1	13459	44	19453	1.31396	1	0.0513548	0.0495474
GOTERM_BP_DIRECT	GO:0045116	protein neddylation	23	0.138956	0.00233868	UBE2F, TRIM40, DCUN1D5, DCUN1D3, AKTIP, GPS1, DCUN1D4, DCUN1D1, COPS7B, DCUN1D2, NEDD8, COPS7A, RNF7, RBX1, COPS4, COPS3, COPS6, COPS5, COPS2, UBA3, NAE1, COPS8, UBE2M	13459	23	19453	1.44535	1	0.0513548	0.0495474
GOTERM_BP_DIRECT	GO:0014911	positive regulation of smooth muscle cell migration	23	0.138956	0.00233868	PDGFRB, HDAC4, NRP1, POSTN, SRC, ITGB3, ITGA2, SEMA6D, PDGFB, FOXO4, IGF1, VTN, P2RY6, RPS6KB1, MYC, CCL5, BCL2, CCN4, CYP1B1, HAS2, CRK, TLR4, S100A11	13459	23	19453	1.44535	1	0.0513548	0.0495474
GOTERM_BP_DIRECT	GO:0010613	positive regulation of cardiac muscle hypertrophy	23	0.138956	0.00233868	MEF2A, BECN1, MTPN, BMP10, CAMK2D, EDN1, ROCK1, PARP1, ROCK2, TWF1, MIR21, PRKCA, IGF1, ADRA1A, AGT, SLC9A1, CDK9, ADCY10, NR4A3, HAND2, PDE5A, IL6ST, PDE9A	13459	23	19453	1.44535	1	0.0513548	0.0495474
GOTERM_BP_DIRECT	GO:0035567	non-canonical Wnt signaling pathway	23	0.138956	0.00233868	FZD1, FZD3, FZD2, FZD5, FZD4, RYK, FZD7, FZD6, WNT5A, FZD9, FZD8, IFT80, FZD10, SFRP4, SFRP1, SFRP2, FRZB, TMEM67, SFRP5, CCDC88C, DVL1, DVL2, DVL3	13459	23	19453	1.44535	1	0.0513548	0.0495474
GOTERM_BP_DIRECT	GO:0060546	negative regulation of necroptotic process	23	0.138956	0.00233868	RNF31, CAV1, FZD9, MIR22, YBX3, MIR214, MIR223, CASP8, MIR485, MIR221, MIR101-1, PELI1, CASP2, RIPK1, ADPRS, FADD, RBCK1, ARHGEF2, SLC25A4, BIRC2, BIRC3, MUTYH, BOK	13459	23	19453	1.44535	1	0.0513548	0.0495474
GOTERM_BP_DIRECT	GO:0006284	base-excision repair	32	0.19333	0.00236637	FEN1, MPG, OGG1, XPA, UNG, POLB, WRN, NTHL1, TDG, RPS3, MUTYH, PRMT6, POLQ, USP47, LIG1, PARP2, HMGA1, HUWE1, RPA1, XRCC1, HMGA2, APEX2, RPA2, SIRT6, SMUG1, NEIL3, NEIL2, APEX1, RPA3, ERCC6, DNA2, NEIL1	13459	34	19453	1.36033	1	0.0515021	0.0496895
GOTERM_BP_DIRECT	GO:0002862	negative regulation of inflammatory response to antigenic stimulus	32	0.19333	0.00236637	SRC, ADCY4, ADCY3, TREM2, ADCY2, FURIN, ADCY1, NOD2, ADCY8, ADCY5, PSMB4, IL12B, FYN, PLCG1, LYN, MIR19B1, GPR17, YES1, GPX1, SYK, PLK2, RHBDF2, MIR19A, MAPK14, FGR, HCK, ADCYAP1, MIR105-1, PSMA1, MKRN2, VIP, HLA-DRB1	13459	34	19453	1.36033	1	0.0515021	0.0496895
GOTERM_BP_DIRECT	GO:0070269	pyroptosis	32	0.19333	0.00236637	DHX9, TREM2, NLRC4, MEFV, PYCARD, CASP8, NLRP9, CASP6, DPP9, CASP3, CASP4, MAP3K20, CASP1, NLRP3, NLRP1, TRIM21, ELANE, ZBP1, GSDMD, GSDMC, GSDMB, GSDMA, CARD8, GZMA, GZMB, ZEB2, AIM2, IFI27, NINJ1, CARD16, NAIP, GSDME	13459	34	19453	1.36033	1	0.0515021	0.0496895
GOTERM_BP_DIRECT	GO:0042273	ribosomal large subunit biogenesis	32	0.19333	0.00236637	RPL5, NVL, PAK1IP1, NIP7, RPL11, NOC2L, SDAD1, RPF2, TMA16, RPL7, PES1, RPL14, RRS1, HEATR3, SURF6, ZNF622, NPM1, NOP16, AFG2A, AFG2B, GTF3A, RPL35A, LTO1, WDR12, GTPBP4, EBNA1BP2, MRTO4, CINP, AIRIM, RPL26, RSL24D1, RPL26L1	13459	34	19453	1.36033	1	0.0515021	0.0496895
GOTERM_BP_DIRECT	GO:0031032	actomyosin structure organization	32	0.19333	0.00236637	ROCK1, ROCK2, EPB41, F11R, LOC101928697, CNN3, CNN2, EPB41L5, EPB41L4B, CNN1, EPB41L4A, ALKBH4, EPB41L1, EPB41L2, MYO18B, EPB41L3, MYO18A, MYH14, MYH11, TRPM7, PHACTR1, MYH10, LIMCH1, CDC42BPG, CDC42BPB, CDC42BPA, CIT, TJP1, FRMD3, ACTC1, FRMD6, MYH9	13459	34	19453	1.36033	1	0.0515021	0.0496895
GOTERM_BP_DIRECT	GO:1905168	positive regulation of double-strand break repair via homologous recombination	36	0.217496	0.00240379	WDR48, MEAF6, TRRAP, WAS, YEATS4, ACTB, RAD51AP1, MBTD1, ING3, KAT5, VPS72, RUVBL2, POGZ, RUVBL1, EP400, RBBP8, EPC1, EPC2, BRD8, DMAP1, ARID2, PIAS4, ACTR2, HELQ, PARP1, FUS, ACTL6A, FANCB, MORF4L1, MRGBP, MORF4L2, TIMELESS, MMS19, ERCC6, HDGFL2, WRAP53	13459	39	19453	1.33417	1	0.0518568	0.0500318
GOTERM_BP_DIRECT	GO:0032717	negative regulation of interleukin-8 production	36	0.217496	0.00240379	MIR520B, MIR302D, MIR146A, MIR302C, OTUD7B, MIR98, PTPN22, ARRB1, MIR506, MIR520C, MIR106A, MIR106B, MIR920, MIR203A, MIR766, MIR93, MIR204, MIR132, TMSB4X, IL6R, ELANE, MAP2K5, MIR181A2, IL10, ANXA1, ANXA4, KLF4, MIRLET7C, MIR488, MIR100, BCL3, TLR9, BPI, TLR6, CACTIN, MIR129-1	13459	39	19453	1.33417	1	0.0518568	0.0500318
GOTERM_BP_DIRECT	GO:2000648	positive regulation of stem cell proliferation	36	0.217496	0.00240379	KDM1A, SHOX2, MIR320E, HNRNPU, MIR320A, NR2E1, FGF2, FGF4, MIR93, TIAL1, GJA1, FGF8, FGF9, TERT, EPCAM, HOXA3, KDR, SOX9, MIR320D1, MIR320B1, TP63, MIR320B2, OSR2, PRRX1, HMGA2, SOX11, SIRT6, TBX3, RUNX2, PBX1, ELL3, PTPRC, CTNNB1, NANOG, MIR320C1, FGF10	13459	39	19453	1.33417	1	0.0518568	0.0500318
GOTERM_BP_DIRECT	GO:0040029	regulation of gene expression, epigenetic	36	0.217496	0.00240379	HDAC4, HDAC5, DNMT1, PHB1, KMT2A, UHRF1, RNF8, CTCF, MACROH2A1, RNF2, HDAC6, MTA1, IFI16, TDG, H3C11, H3C12, H3C1, TASP1, KPNA7, H3C10, H3C3, H3C2, H3C4, H3C7, H3C6, H3C8, TFAP2C, GPX1, GLMN, SIRT2, KLF2, HIPK2, RNF168, MTF2, ZNF335, CGGBP1	13459	39	19453	1.33417	1	0.0518568	0.0500318
GOTERM_BP_DIRECT	GO:0007095	mitotic G2 DNA damage checkpoint	36	0.217496	0.00240379	BRSK1, BLM, CDKN1A, MRE11, ABRAXAS1, FOXO4, BRCC3, BRCA1, CDC14B, BABAM1, BABAM2, FZR1, UIMC1, CHEK1, TOPBP1, NBN, CLSPN, CDK5RAP3, IER3, PLK1, DONSON, HMGA2, FOXN3, TICRR, RINT1, TRIM39, TAOK3, SYF2, TAOK1, TAOK2, CCNG1, CDK1, ATM, NOP53, DTL, MBTPS2	13459	39	19453	1.33417	1	0.0518568	0.0500318
GOTERM_BP_DIRECT	GO:0034614	cellular response to reactive oxygen species	47	0.283954	0.00255406	NCF1, LRRK2, PXN, UCP1, PTPRK, AGAP3, PKD2, SLC8A1, EGFR, CAMKK2, PRDX3, MAPK9, MAPK8, PRDX5, RPS3, AKT1, MAPK1, ROMO1, MPV17, PPARGC1B, PDK2, MAPK3, PDGFRA, JUN, AMBP, CHUK, ERCC6L2, TREX1, MMP2, TPM1, MMP3, AKR1C3, PEX2, FOS, PEX12, PEX13, MT3, MMP9, PEX14, MIRLET7B, FER, NME8, PEX5, BTK, ATM, MAPT, SQSTM1	13459	53	19453	1.28173	1	0.0550018	0.0530661
GOTERM_BP_DIRECT	GO:0006629	lipid metabolic process	173	1.04519	0.00257529	UGT1A10, MT-TP, IL1RN, PITPNB, CPNE7, PITPNA, GDE1, COMT, LIPA, CLU, CRKL, FADS3, LACTB, FADS2, AKR7A2, LIPI, LIPH, FNTB, LIPG, CPNE1, ENPP6, ACAD11, ZNF202, FADS1, UGT2B10, ARSA, STARD3, G6PD, TPRA1, DGAT2, SDS, ACOT13, OCRL, ACSL4, CEL, HSPG2, PLA2G15, BSCL2, ACLY, ALDH3A1, CLPS, RBP3, RUBCNL, DPEP1, FAR1, FAR2, LPA, PNLIP, LIPT1, MTMR2, MTMR3, ABCB4, MGST3, ASMT, MTTP, ALOX15, LPL, UMOD, ALOX1…	13459	221	19453	1.13143	1	0.0553619	0.0534135
GOTERM_BP_DIRECT	GO:0007189	adenylate cyclase-activating G-protein coupled receptor signaling pathway	107	0.646448	0.00274724	APP, GPR65, RXFP1, RXFP2, PRKACA, LHCGR, ADCYAP1, ADCY9, ADGRB2, PRKAR1A, GPR161, ADGRB1, IAPP, PTGFR, CALCA, GIPR, GPR119, LPAR1, LPAR2, LPAR3, ADRB2, CRHR1, GHRHR, MC2R, ADGRG1, CALCR, ADGRG2, TBXA2R, GALR2, ADGRG5, GALR1, ADGRG6, DRD1, DRD5, ABCA1, GPR12, CXCL10, CXCL11, MC1R, GNAL, TMEM116, GNAQ, GNAS, GLP1R, CXCL9, ADM, PTH1R, MC4R, ADGRE2, ADGRE5, UCN2, GPER1, ADGRE3, ADRA2A, GIP, MC3R, ADG…	13459	132	19453	1.17161	1	0.0589553	0.0568804
GOTERM_BP_DIRECT	GO:0001568	blood vessel development	43	0.259787	0.00279967	FOXC1, BMPR2, DLX3, AMHR2, LAMA4, AHR, PSEN1, ANTXR1, FOXO1, CRKL, WIF1, GJA4, FLVCR1, CRIPTO3, ATP7A, LARGE1, STRA6, TBX1, TCF7L2, MAP3K3, EGFL7, MEF2C, PROP1, CDX2, SPHK2, FOXF1, TREX1, SPHK1, MIR21, PAX6, CRIPTO, TBX3, CFC1, TGFBR2, MIB1, COL1A1, CEACAM1, COL1A2, COL5A1, MDM2, APLNR, RAPGEF2, PLPP3	13459	48	19453	1.29479	1	0.059871	0.0577639
GOTERM_BP_DIRECT	GO:0071407	cellular response to organic cyclic compound	43	0.259787	0.00279967	CEBPA, CEBPB, CDKN1B, HSP90AB1, LRRK2, NOD2, TNF, GLI2, CASP8, NAGLU, CCL5, RNASE7, CCL3, ARL6IP5, CYP1B1, CCL2, PAK3, BTRC, PAK2, RAE1, PAK4, MSR1, SMAD1, TGFB1, SLC16A1, IGFBP5, MGMT, STAT1, FOXF1, TIPARP, MBD2, IL18, CYBA, AXIN2, SMAD5, BMP2, STING1, IL1B, HAND2, CYP1A1, CDK1, ALPL, ITGA6	13459	48	19453	1.29479	1	0.059871	0.0577639
GOTERM_BP_DIRECT	GO:0030593	neutrophil chemotaxis	70	0.42291	0.00286661	CXCL6, CXCL9, CSF3R, CXCL8, ITGB2, SRP54, PIK3CD, CXCL1, CXCL13, CXCL3, TREM1, CXCL2, PIK3CG, CXCL5, CX3CL1, PREX1, LGALS3, BSG, LBP, PF4V1, VAV3, EDN2, CXADR, SYK, EDN3, ITGA1, VAV1, JAML, IL1B, DPEP1, XCL1, PPIB, S100A9, PPIA, S100A8, ITGA9, CCL14, CCL11, PLA2G1B, C5AR1, CCL8, CCL7, CXCR1, CCL5, CCL4, CXCR2, CCL3, S100A12, CCL2, CCL1, CCL19, PIP5K1C, CCL18, CCL17, CCL16, CCL25, TGFB2, CCL23, CC…	13459	83	19453	1.21897	1	0.0611958	0.0590421
GOTERM_BP_DIRECT	GO:0050900	leukocyte migration	27	0.163122	0.0029136	SELPLG, B4GALT1, ROCK1, SRC, DBH, ADD2, ICAM1, ADORA1, FYN, CD34, NKX2-3, LYN, YES1, ITGA3, FOXJ1, MSN, MMP9, AIMP1, SELL, JAML, LCK, MYH9, ITGA7, F2RL1, ITGA6, SOS1, ADA	13459	28	19453	1.39373	1	0.061451	0.0592883
GOTERM_BP_DIRECT	GO:0035066	positive regulation of histone acetylation	27	0.163122	0.0029136	APP, PAXIP1, DDX21, ARRB1, BRCA1, RPS6KA4, RPS6KA5, RUVBL2, NOS1, BRD7, PPARGC1A, SF3B1, MAPK3, TGFB1, SMARCA5, DEK, BAZ1B, ISL1, FOXP3, TADA2B, KAT2A, TADA2A, MYBBP1A, IL1B, SNAI2, ERCC6, GLYR1	13459	28	19453	1.39373	1	0.061451	0.0592883
GOTERM_BP_DIRECT	GO:0048565	digestive tract development	27	0.163122	0.0029136	RB1, OXTR, CHD8, SLC4A2, PKD1, NIPBL, CLMP, PDGFC, ALX4, NKX2-2, MYOCD, TGFB1, NKX2-6, TGFB3, FOXF1, PDX1, COBL, TGFBR2, COL3A1, CCKBR, KIT, CYP1A1, CLDN18, DCHS1, FAT4, LGR4, FGFR2	13459	28	19453	1.39373	1	0.061451	0.0592883
GOTERM_BP_DIRECT	GO:2001243	negative regulation of intrinsic apoptotic signaling pathway	27	0.163122	0.0029136	NDUFA13, URI1, MIR17, DDX3X, HDAC1, SRC, RTKN2, NOL3, NOC2L, HERPUD1, BCL2L10, MIR132, FIGNL1, AKT1, MCL1, IVNS1ABP, HELLS, PLAUR, MMP9, MAPK8IP1, PINK1, BCL2, NDUFS3, PPIF, VDAC2, BCL2L2, BCL2L1	13459	28	19453	1.39373	1	0.061451	0.0592883
GOTERM_BP_DIRECT	GO:0001954	positive regulation of cell-matrix adhesion	27	0.163122	0.0029136	GSK3B, CSF1, ITGB3, CIB1, CD3E, PRKCZ, FUT1, CX3CL1, DAG1, PTK2B, CCR7, DMD, CD36, DISC1, CCL25, JUP, CCL21, EMP2, FERMT1, SFRP1, CDK6, CDH13, HPSE, UTRN, EPHA1, CCL28, SKAP1	13459	28	19453	1.39373	1	0.061451	0.0592883
GOTERM_BP_DIRECT	GO:1905564	positive regulation of vascular endothelial cell proliferation	27	0.163122	0.0029136	MIR130A, NRARP, HMGB1, FGF2, MIR499A, MIR132, MDK, MIR495, AKT3, PLCG1, PROK1, GHSR, ITGA4, PDPK1, STAT3, IGF2, MIR135B, MIR27A, MIR21, SIRT6, MIR29A, APLN, MIR126, ADAM17, SP1, GHRL, FGFR1	13459	28	19453	1.39373	1	0.061451	0.0592883
GOTERM_BP_DIRECT	GO:0006270	DNA replication initiation	27	0.163122	0.0029136	PRIM2, MCM7, PRIM1, MCM10, ORC5, ORC4, PURA, ORC6, CDC45, ORC1, ORC3, ORC2, TOPBP1, LRWD1, CDC6, NOC3L, POLA1, POLA2, CDC34, CCNE2, CCNE1, MCM3, MCM4, GMNC, MCM5, MCM6, MCM2	13459	28	19453	1.39373	1	0.061451	0.0592883
GOTERM_BP_DIRECT	GO:0001942	hair follicle development	39	0.235621	0.00300978	LAMA5, LDB1, FOXI3, LRP4, PDGFA, CELSR1, ACVR1B, APCDD1, SOX21, RELA, EGFR, KRT84, SAV1, ZMPSTE24, NSDHL, SOX18, ALX4, SOX9, LOC647264, PIAS4, TGFB2, WNT10A, FZD3, FZD6, TNFRSF19, FUZ, INHBA, LOC112267897, DKK1, PUM2, EDAR, LHX2, CD109, DSG4, DNASE1L2, SOS1, LGR5, KRTAP21-1, LGR4	13459	43	19453	1.3109	1	0.0633706	0.0611403
GOTERM_BP_DIRECT	GO:0030183	B cell differentiation	76	0.459159	0.00305798	ITGB1, IFNA5, TOP2B, DCLRE1C, IFNA1, FLT3, AQP8, IFNA2, PIK3CD, PTPRJ, TCIRG1, RBPJ, IKZF3, TNFSF13B, DCAF1, YY1, LYL1, HHEX, BLNK, EP300, SLC39A7, RAG2, JAK3, RAG1, IL10, TPD52, IL11, CR2, SYK, ITGA4, PAX5, ADAM17, MSH2, KIT, IFNK, RABL3, SLC25A5, MS4A1, CARD11, HDAC4, HDAC5, CEBPG, ZBTB1, PIK3R3, GPS2, PIK3R2, PIK3R1, HDAC9, CD79B, CD79A, PLCG2, DNAJB9, FNIP1, ZBTB7A, NHEJ1, IFNA21, NTRK1, STAT…	13459	91	19453	1.20711	1	0.0642752	0.0620131
GOTERM_BP_DIRECT	GO:0048662	negative regulation of smooth muscle cell proliferation	31	0.187289	0.00314253	NDRG4, VIPR2, BMPR2, NPR1, TNFAIP3, NDRG2, AIF1, MFN2, IL12B, HMOX1, IL12A, APOD, APOE, PPARGC1A, IGFBP5, IL15, NOS3, IGFBP3, CTNNBIP1, ACE2, BMP2, MIR145, IFNG, MIR143, OGN, ANG, PPARG, VIP, TRIB1, PPARD, SF1	13459	33	19453	1.35776	1	0.0652011	0.0629064
GOTERM_BP_DIRECT	GO:0042771	intrinsic apoptotic signaling pathway in response to DNA damage by p53 class mediator	31	0.187289	0.00314253	CDKN1A, DYRK2, RPS27L, BRCA2, BBC3, BAG6, PYCARD, IFI16, CHEK2, TMEM109, EP300, TP63, PHLDA3, ATAD5, SHISA5, PPP2R5C, USP28, HIPK1, SIRT1, TOPORS, ELL3, PML, HIPK2, RPS27, SNW1, MSH2, DDIT4, BCL3, NUPR1, TP53, TP73	13459	33	19453	1.35776	1	0.0652011	0.0629064
GOTERM_BP_DIRECT	GO:0071773	cellular response to BMP stimulus	31	0.187289	0.00314253	ACVRL1, MIR30B, DLX1, BMPR2, DLX5, GATA6, GATA5, GATA3, SPINT2, ADAMTS12, HJV, SOX9, CER1, ADAMTS7, ACVR1, SMAD4, GDF2, SMAD9, BMP7, BMP6, ACVR2A, RUNX2, PHOX2B, BMP4, HEYL, BMP2, SFRP1, COL2A1, SPINT1, BMPR1B, BMPR1A	13459	33	19453	1.35776	1	0.0652011	0.0629064
GOTERM_BP_DIRECT	GO:0044344	cellular response to fibroblast growth factor stimulus	31	0.187289	0.00314253	KDM5B, CXCL8, NDNF, ZFP36L2, MIR149, ZFP36L1, DLL4, ZFP36, DSTYK, HYAL1, MYC, CCL5, HYAL2, CCL2, TBX1, POSTN, EGR3, PAX6, CRIPTO, MIR339, SETX, COL1A1, EXT2, NR4A1, SFRP1, GCLC, CPS1, LHX1, ITGB1BP1, GCLM, CD44	13459	33	19453	1.35776	1	0.0652011	0.0629064
GOTERM_BP_DIRECT	GO:0003281	ventricular septum development	31	0.187289	0.00314253	DCTN5, LUZP1, NPRL3, GATA4, GATA3, LRP2, PRDM1, HOXA13, SALL1, HECTD1, GJA5, SALL4, SUFU, CNTRL, HES1, CCN1, STRA6, LMO4, PDE2A, FRS2, CPLANE1, AP2B1, SMAD6, TBX5, PAX8, PTK7, MDM2, TRIP11, MDM4, MATR3, DAND5	13459	33	19453	1.35776	1	0.0652011	0.0629064
GOTERM_BP_DIRECT	GO:0048709	oligodendrocyte differentiation	35	0.211455	0.00314453	DLX1, DLX2, NOTCH1, MYRF, CNP, HDAC1, SRSF1, GLI3, VTN, SHH, DUSP10, PTPRZ1, ERBB2, NKX2-1, SOX8, CSK, TPPP, SOX9, NKX6-1, BOK, SUZ12, GPR17, NTRK2, CDKN2C, MIOS, TRPC4, BNIP3, NRG1, SOX10, MTOR, SLC8A3, CDK5, RHEB, NF1, CTNNB1	13459	38	19453	1.33125	1	0.0652011	0.0629064
GOTERM_BP_DIRECT	GO:0031333	negative regulation of protein complex assembly	35	0.211455	0.00314453	OPRD1, GSK3B, DDX3X, SRC, STXBP1, GBA1, PRKCZ, CLU, HDAC6, CDC42, LAMP2, HSF1, EP300, SOST, LCMT1, HSPA5, CRBN, RIOK3, LMO4, CTNNBIP1, TMC8, TFIP11, DNAJC15, ISL1, SVIP, SORL1, IMPACT, PEX5, CLDN7, ULK1, IAPP, AIDA, RAF1, CRYAB, NOP53	13459	38	19453	1.33125	1	0.0652011	0.0629064
GOTERM_BP_DIRECT	GO:0008219	cell death	35	0.211455	0.00314453	CDKN1B, FBH1, FAF1, PTGER3, CACNA1A, BCL10, HTR2A, KLK8, BRINP1, NDOR1, NUP62, MAP3K20, HMOX1, OLR1, RIPK1, SUSD6, TGFB2, PARP4, PNPLA8, BNIP3, CIDEA, EMP1, EMP2, EMP3, AXIN2, FOSL2, RRAGA, VAPA, PMP22, PRKD2, MAP3K11, OPTN, EIF4G2, IL17A, GSDME	13459	38	19453	1.33125	1	0.0652011	0.0629064
GOTERM_BP_DIRECT	GO:0030178	negative regulation of Wnt signaling pathway	46	0.277912	0.00323535	APP, LRP1, CITED1, NXN, CBY1, LZIC, APCDD1, NLK, CXXC4, TSKU, NKD1, C12ORF43, NKD2, HMGXB4, FGF9, FRZB, WIF1, GSC, GRB10, RACK1, SOSTDC1, SOST, DACT1, WWOX, RNF43, TLE1, CTNNBIP1, TSC2, NFATC1, SHISA2, CSNK1E, DKK1, HIC1, DKK2, NFATC4, DKK3, SOX30, DKK4, SFRP4, SFRP1, SFRP2, APC, SFRP5, TAX1BP3, VGLL4, MDFI	13459	52	19453	1.27858	1	0.06579	0.0634747
GOTERM_BP_DIRECT	GO:1904263	positive regulation of TORC1 signaling	46	0.277912	0.00323535	OTUD5, SEH1L, SRC, USP32, CUL3, CLEC16A, FLCN, TBK1, PIP4P1, STAMBPL1, SESN2, PIM1, AKT1, EP300, SLC38A9, FNIP1, FNIP2, SEC13, SRMS, WDR59, SYK, MIOS, USP4, CSNK1A1, PIH1D1, CTNS, KLHL22, CASTOR1, RBX1, RNF167, RRAGA, RPS6KB1, RRAGC, RRAGB, RHEB, LARS1, RRAGD, SIK3, WAC, LAMTOR2, LAMTOR1, LAMTOR4, LAMTOR3, TELO2, LAMTOR5, OTUB1	13459	52	19453	1.27858	1	0.06579	0.0634747
GOTERM_BP_DIRECT	GO:0060252	positive regulation of glial cell proliferation	22	0.132914	0.00324796	LYN, PRKCI, PRKCH, PLAG1, VEGFC, NTN1, TNF, ETV5, MECP2, SLC7A5, UFL1, PPP1CC, CYSLTR1, IL6, MIR125B1, IL1B, MYC, MYB, E2F1, LTA, TSPO, KRAS	13459	22	19453	1.44535	1	0.06579	0.0634747
GOTERM_BP_DIRECT	GO:0043523	regulation of neuron apoptotic process	22	0.132914	0.00324796	EGR1, G6PD, EGLN3, GRID2, MEF2C, EGLN2, SIGMAR1, LANCL1, KIF14, PCSK9, FAIM2, GATA3, PARK7, DKK1, GRM4, UBB, TRIM2, AKT1S1, SARM1, ATP13A2, NSMF, NAE1	13459	22	19453	1.44535	1	0.06579	0.0634747
GOTERM_BP_DIRECT	GO:0038083	peptidyl-tyrosine autophosphorylation	22	0.132914	0.00324796	DDR1, ALK, NTRK1, ITK, LTK, SRMS, SRC, INSR, TXK, DYRK1A, AATK, BMX, EGFR, IGF1R, TEC, LCK, KDR, ABL1, PTK2B, ROS1, MAPK3	13459	22	19453	1.44535	1	0.06579	0.0634747
GOTERM_BP_DIRECT	GO:0071711	basement membrane organization	22	0.132914	0.00324796	POMT2, ITGB1, CAV2, CAV1, PRICKLE1, SPINT2, NID1, POMGNT1, NID2, RIC8A, EXT1, MMP11, FERMT1, COL3A1, FLRT2, COL4A1, FSHR, PXDN, DAG1, GAS2, HMCN1, LARGE1	13459	22	19453	1.44535	1	0.06579	0.0634747
GOTERM_BP_DIRECT	GO:0006268	DNA unwinding involved in DNA replication	22	0.132914	0.00324796	GINS1, GINS2, BLM, MCM7, GINS3, GINS4, TWNK, RPA1, RECQL, HMGA1, RECQL4, PURA, WRN, RAD51, RECQL5, CDC45, MCM3, MCM4, MCM5, MCM6, SSBP1, MCM2	13459	22	19453	1.44535	1	0.06579	0.0634747
GOTERM_BP_DIRECT	GO:0071539	protein localization to centrosome	22	0.132914	0.00324796	STIL, DCTN2, C2CD3, SPAG5, CEP350, CCDC14, CEP131, CSNK1D, SNX10, HOOK3, AURKA, NEDD1, PCM1, KIAA0753, CEP250, CEP83, CEP192, MAPRE1, DISC1, PIBF1, BBS4, MCPH1	13459	22	19453	1.44535	1	0.06579	0.0634747
GOTERM_BP_DIRECT	GO:0030879	mammary gland development	22	0.132914	0.00324796	TGFB3, WNT3A, NOTCH4, CAV1, ITGA2, LEF1, NRG1, IRS2, PRL, CRIPTO, ARHGAP5, CYP19A1, TBX3, ARHGAP35, GLI2, PYGO2, HOXA9, BCL2L11, HOXB9, FASN, SOX9, HOXD9	13459	22	19453	1.44535	1	0.06579	0.0634747
GOTERM_BP_DIRECT	GO:0034243	regulation of transcription elongation from RNA polymerase II promoter	22	0.132914	0.00324796	INTS11, INTS12, INTS13, INTS14, LDB1, INTS1, INTS3, INTS2, INTS10, EAF1, EAF2, SUPT4H1, SUPT5H, WDR43, INTS5, INTS4, INTS7, INTS6, ERCC6, INTS9, ZMYND11, INTS8	13459	22	19453	1.44535	1	0.06579	0.0634747
GOTERM_BP_DIRECT	GO:0045088	regulation of innate immune response	22	0.132914	0.00324796	ERAP1, XIAP, CGAS, TREM2, PTPN22, SAMHD1, LRP8, TIRAP, RNF135, FGR, CASP8, TKFC, IRF1, DHX58, APOE, FCGR2B, BIRC2, N4BP1, APPL2, BIRC3, NFE2L2, APPL1	13459	22	19453	1.44535	1	0.06579	0.0634747
GOTERM_BP_DIRECT	GO:0031929	TOR signaling	22	0.132914	0.00324796	RPS6, MEAK7, GATA3, HIF1A, LIPA, MTOR, MTM1, RPTOR, FLCN, CCDC88A, LARP1, RPS6KB1, RPS6KB2, TIPRL, EIF4EBP1, MLST8, AKT1, EIF4EBP2, RICTOR, FNIP1, DISC1, RHEBL1	13459	22	19453	1.44535	1	0.06579	0.0634747
GOTERM_BP_DIRECT	GO:0007004	telomere maintenance via telomerase	22	0.132914	0.00324796	PIF1, ACD, HSP90AA1, MRE11, HSP90AB1, RFC1, TERC, PTGES3, PINX1, RPA1, TERF1, RAD50, TERT, DKC1, GAR1, NHP2, TNKS1BP1, TERF2IP, POT1, TELO2, NOP10, WRAP53	13459	22	19453	1.44535	1	0.06579	0.0634747
GOTERM_BP_DIRECT	GO:0045722	positive regulation of gluconeogenesis	22	0.132914	0.00324796	NNMT, DGAT2, GPT2, GCG, GPT, PPP4R3B, SIRT7, MIR107, SIRT1, ARPP19, FOXO1, DDB1, KAT2B, STK11, KAT2A, WDR5, CRY1, MIR103A1, PPARA, PRKACA, PPARGC1A, PTPN2	13459	22	19453	1.44535	1	0.06579	0.0634747
GOTERM_BP_DIRECT	GO:0006886	intracellular protein transport	257	1.55268	0.00334048	USP6NL, VPS29, IPO11, ABCA12, HERC2, TBC1D10C, AP1S2, ARFIP2, AP1S1, BCAP29, ARFIP1, EIF2D, VPS35, SIL1, TBC1D10A, WLS, TRIM23, TBC1D10B, ARL11, VPS18, COG7, ARL14, COG3, AP1B1, MYO7A, SYTL4, SYTL2, ADPRH, RABL3, STX1A, TBC1D9B, SAR1A, SAR1B, STXBP1, STXBP2, VPS26A, VPS26B, SCFD1, SNX1, SNX2, GRPEL1, SCFD2, MYO6, GRPEL2, VPS11, VTI1A, SNX9, SNX8, SNX5, EXPH5, SNX6, VTI1B, SEC31A, CTSA, NGFR, ACD,…	13459	337	19453	1.10224	1	0.0675526	0.0651752
GOTERM_BP_DIRECT	GO:0048812	neuron projection morphogenesis	56	0.338328	0.00346579	NCKAP1, CNTNAP2, CNTNAP1, TRIO, NRK, LRRK2, NEFL, TUNAR, NEK3, ATP7A, SRGAP2B, KIRREL3, DBNL, MAP1S, MINK1, ITGA1, DICER1, NGF, RHOA, DNM2, SHTN1, ADORA2A, CTTN, SLC9A6, TNIK, SGK1, KIF20B, DBN1, GAS7, NYAP1, NYAP2, KLK8, NTF4, UGT8, PAK1, UBB, NTF3, EPB41L3, DMD, SRGAP2, ATP9A, MAP4K4, ANKRD27, BDNF, WNT7B, DAB2IP, DTNBP1, BMP7, DCLK1, MYO16, WEE1, TAOK3, TAOK1, TAOK2, PLXNB1, ZNF335	13459	65	19453	1.24523	1	0.0698565	0.067398
GOTERM_BP_DIRECT	GO:0006879	cellular iron ion homeostasis	56	0.338328	0.00346579	SLC46A1, TFRC, HFE, SLC40A1, ERFE, NUBP1, HEPHL1, HEPH, HJV, MYC, FTH1, FLVCR1, NEO1, B2M, ATP6V1G1, ATP6AP1, GLRX3, SCARA5, CCDC115, GLRX5, SLC11A2, NCOA4, TTC7A, TFR2, BOLA2, ATP6V0D1, FXN, ISCU, FTL, ATP6V1A, ABCB6, ABCB7, TMPRSS6, IREB2, FTHL17, HIF1A, HPX, FTMT, ATP6V0A2, HMOX1, EGLN1, SMAD4, NDFIP1, GDF2, CYBRD1, CP, BMP6, SOD1, TMEM199, TF, MT-RNR2, ACO1, ATP13A2, HAMP, CYB561, PICALM	13459	65	19453	1.24523	1	0.0698565	0.067398
GOTERM_BP_DIRECT	GO:0021987	cerebral cortex development	69	0.416868	0.00348125	H2AX, YWHAE, CNTNAP2, PTPRS, KDM1A, CEP120, KIF14, SLC2A1, PPP1R9B, CRKL, MECP2, SRGAP2C, TUBA1A, ATIC, NARS1, CDH2, MDK, NEFL, PHACTR1, TMEM14B, BBS4, CDON, NCOA1, MKKS, NSUN5, CSNK2A2, TSC1, TBR1, PAX5, FOXP2, ASPM, TUBB2B, TUBB2A, SMO, PLCB1, GART, CRK, MCPH1, PAFAH1B1, GRIA1, KCNA1, KCNA2, WDR62, ASCL1, HIF1A, CCDC85C, NPY, FLNA, DMD, SLC38A2, BBS2, NTRK2, BBS1, SRD5A1, BAD, BNIP3, NDE1, TRAP…	13459	82	19453	1.21621	1	0.0700529	0.0675875
GOTERM_BP_DIRECT	GO:0007163	establishment or maintenance of cell polarity	49	0.296037	0.00362933	CD3G, SPINT2, RND2, RND3, ACTB, RND1, SPN, RAC2, RAC3, RAC1, ACTR3, CAP1, ACTR2, RHOG, RHOH, RPGRIP1L, RHOF, RHOC, RHOD, RHOA, RHOB, SFRP5, PARD3, RHOJ, FSCN1, RHOU, RHOV, FSCN2, RHOQ, CRB1, RHOBTB3, RHOBTB1, RHOBTB2, CDC42, PARD6B, PARD6A, CCL4, CTNNA1, MAP7, NPHP3, CLASP1, CLASP2, CAP2, PARVA, PARVB, CDC42BPB, DLG1, STK25, FAT1	13459	56	19453	1.26468	1	0.0727941	0.0702322
GOTERM_BP_DIRECT	GO:0008202	steroid metabolic process	49	0.296037	0.00362933	CYP2D6, CYP1B1, TSPO, SULT4A1, SULT2A1, STARD3, STARD4, UGT1A1, CYP3A43, UGT2B15, UGT2B17, SULT2B1, CYP2A6, BDH1, CYP21A2, RDH5, CYP2E1, NR1I2, AKR1D1, UGT2B28, CYP2C19, CYP3A4, CYP3A5, CYP3A7, CYP17A1, SULT1A1, CYP2B6, SULT1E1, HSD17B2, SULT1A4, UGT1A8, SULT1A3, SULT1A2, AKR1C1, AKR1C3, ERLIN1, AKR1C2, DHCR24, ERLIN2, AKR1C4, G6PC1, DHRS4, SULT1B1, CYP2C9, CYP2C8, DHRS9, CYP11B2, CYP11B1, CYP1A1	13459	56	19453	1.26468	1	0.0727941	0.0702322
GOTERM_BP_DIRECT	GO:0006874	cellular calcium ion homeostasis	93	0.561866	0.00387344	RYR2, CD40, HEXB, ATP2A3, ATP2A2, ATP2A1, HTR2A, PIK3CB, TCIRG1, GRIK2, PTH1R, PKD2, SLC8A1, RYR3, NPPC, CDH5, CSRP3, EDNRA, NPTN, CCR2, CASR, EDN1, EDN2, EDN3, PRKCB, ANK2, SLC30A1, SYPL2, ATP1B1, STIM1, STIM2, RGN, CASQ2, ATF4, GCM2, CCL14, STOML2, SLC24A3, CCL11, PTH, CHRNA7, STC1, UMOD, ATP2C2, ATP2C1, TMEM165, PKHD1, CCL8, CCL7, SV2A, STC2, CCL5, CCL3, CCL1, TNNI3, DRD1, TRPM8, CCL19, APOE, …	13459	114	19453	1.1791	1	0.0774542	0.0747283
GOTERM_BP_DIRECT	GO:0050790	regulation of catalytic activity	38	0.22958	0.0038806	BECN1, ANKLE2, SOD2-OT1, RNF180, PRKAG1, RGPD6, PRKAG2, RGPD5, RGPD8, HIF1A, PRKAG3, TTN, RGPD3, EPS8L1, CAPN3, SH3BP4, EPS8L2, CAPN1, EIF2B1, CTSB, SLAMF1, EIF2B4, EIF2B3, PRKAB2, RANBP3, EIF2B2, PARP1, ARHGEF15, TREX1, AP3B1, SOD2, PRKAB1, RLN2, ELMO1, ERCC5, LAMTOR1, LAMTOR4, SGK1	13459	42	19453	1.3077	1	0.0774542	0.0747283
GOTERM_BP_DIRECT	GO:0006953	acute-phase response	38	0.22958	0.0038806	CRP, APCS, SERPINA3, REG3A, ITIH4, IL22, ORM1, CEBPB, IL1RN, SERPINA1, TFRC, EPO, HFE, SAA4, HP, HPR, ORM2, INS, LBP, A2M, IGHA2, IL6R, MBL2, CD163, UGT1A1, AHSG, SERPINF2, FN1, F2, ASS1, SIGIRR, F8, PLSCR1, IL6, TFR2, SAA1, SAA2, HAMP	13459	42	19453	1.3077	1	0.0774542	0.0747283
GOTERM_BP_DIRECT	GO:0090200	positive regulation of release of cytochrome c from mitochondria	26	0.157081	0.00393714	HRK, PDCD5, PLA2G6, MFF, BBC3, PYCARD, BCL2L11, FAM162A, GPER1, TNFSF10, PMAIP1, BMF, BAK1, DNM1L, BID, MOAP1, BAD, BIK, BNIP3, PLAUR, MMP9, MLLT11, PINK1, PPIF, BAX, TP53	13459	27	19453	1.39182	1	0.0775736	0.0748435
GOTERM_BP_DIRECT	GO:0045453	bone resorption	26	0.157081	0.00393714	PTH, SRC, RAB3D, LRRK1, IHH, SNX10, TCIRG1, ADRB2, PTH1R, CTSK, RAC2, PTK2B, TNFSF11, ACP5, NCDN, CCDC154, GPR55, HNF1A, EXT1, IL7, TRAF6, NOX4, CTNNB1, IAPP, TPP1, RAB7A	13459	27	19453	1.39182	1	0.0775736	0.0748435
GOTERM_BP_DIRECT	GO:0060976	coronary vasculature development	26	0.157081	0.00393714	DCTN5, PLXND1, PRICKLE1, PRDM1, PCSK5, MMP21, NDST1, APELA, SUFU, CNTRL, GPC3, ADAMTS6, DYNC2H1, ZBTB14, VEGFB, ABCC9, CPLANE1, AP2B1, SMAD6, APLN, BMP4, SNX17, PTK7, APLNR, TAB1, MEGF8	13459	27	19453	1.39182	1	0.0775736	0.0748435
GOTERM_BP_DIRECT	GO:1902894	negative regulation of pri-miRNA transcription from RNA polymerase II promoter	26	0.157081	0.00393714	ZNF512B, HDAC4, APP, SRF, GATA6, PDGFB, TWIST1, HIF1A, RELA, YY1, SOX9, TGFB1, SMAD3, NFATC3, ESR1, POU5F1, NFATC4, BMP4, NCOR2, REST, NCOR1, NFIB, RARA, PPARG, PPARA, PPARD	13459	27	19453	1.39182	1	0.0775736	0.0748435
GOTERM_BP_DIRECT	GO:0016601	Rac protein signal transduction	26	0.157081	0.00393714	DOCK5, CYFIP1, NCKAP1, GARRE1, BRK1, HACD3, AIF1, EPS8, RAC2, RAC3, RAC1, WASF1, WASF2, FARP2, HACE1, DBNL, RHOG, RHOH, NISCH, TIAM1, ABI2, NF1, ELMO1, CDH13, KRAS, RHOU	13459	27	19453	1.39182	1	0.0775736	0.0748435
GOTERM_BP_DIRECT	GO:1904753	negative regulation of vascular associated smooth muscle cell migration	26	0.157081	0.00393714	MIR34A, MIR503, MIR424, MIR214, MIR137, GNA13, GNA12, MIR1298, PRKG1, MIR218-1, MYOCD, MEF2C, TPM1, ADIPOQ, MIR15A, MIR21, MIR638, RHOA, BMP4, MIR665, MIR223, MIR362, MIR140, NF1, MIR182, NFE2L2	13459	27	19453	1.39182	1	0.0775736	0.0748435
GOTERM_BP_DIRECT	GO:0032781	positive regulation of ATPase activity	26	0.157081	0.00393714	TOR1AIP2, DNAJC24, TOR1AIP1, DNAJB2, DNAJB1, AHSA2P, MYBPC3, GABARAPL2, CASR, CHTOP, TPM1, AHSA1, ATP1B3, ATP1B2, HSPA2, ATP1B1, TNNT2, DNAJB11, MYL3, DNAJC10, RGN, DNAJC9, ALDOB, PFN1, FGF10, PFN2	13459	27	19453	1.39182	1	0.0775736	0.0748435
GOTERM_BP_DIRECT	GO:0021983	pituitary gland development	26	0.157081	0.00393714	PCSK1, GATA2, GLI1, RBPJ, GLI2, SOX2, SOX3, SALL1, CDH1, SIX3, NKX2-1, HESX1, PITX1, PROP1, SRD5A1, NOG, PAX6, INHBB, NR0B1, TBX19, ISL1, BMP4, CREB1, LHX3, FGF10, BMPR1A	13459	27	19453	1.39182	1	0.0775736	0.0748435
GOTERM_BP_DIRECT	GO:0006890	retrograde vesicle-mediated transport, Golgi to ER	45	0.27187	0.00408807	ARF3, ARF4, COPB2, NBAS, COPA, TMED10, KDELR1, PITPNB, STX18, HTT, USE1, BICD2, SCFD1, LMAN2, KIF1C, RAB6A, RAB6B, ATP9A, SCYL1, UVRAG, RAB6C, COG7, COG4, GBF1, COG3, GOLPH3L, COPZ1, TAPBP, ARCN1, RINT1, GOLPH3, RER1, TMEM115, ZW10, PICK1, KDELR2, COPG2, KDELR3, SEC22B, ERGIC3, PLPP3, ERGIC2, ERGIC1, COPE, ARF5	13459	51	19453	1.27531	1	0.080198	0.0773755
GOTERM_BP_DIRECT	GO:0070507	regulation of microtubule cytoskeleton organization	34	0.205413	0.004103	GSK3B, PHLDB1, PATJ, PRKAA1, PRKAA2, ROCK1, FRMPD2, DIXDC1, FAM107A, EFNA5, BICD1, BICD2, RASSF1, CEP70, TPPP, MPDZ, MARK2, CLASP1, WNT3A, RASSF7, RASSF8, MID1, RHOA, ATAT1, CAMSAP3, CYLD, KIF18A, TAOK1, CDK2AP2, TRIM36, MAPT, PHLDB2, EPHA3, PAFAH1B1	13459	37	19453	1.32816	1	0.080198	0.0773755
GOTERM_BP_DIRECT	GO:0045765	regulation of angiogenesis	34	0.205413	0.004103	SP100, RNH1, PLXND1, TSPAN12, CXCL13, ETS1, FGF2, PIK3CG, MAPK7, GPNMB, PDCD10, ADGRA2, ERBB2, ENPP2, KRIT1, PTK2B, HMOX1, PROK1, HTATIP2, EGLN1, KRT1, VASH2, EMP2, VASH1, WARS1, EFNA1, SFRP1, IL6, LEP, NF1, CTNNB1, RECK, RAPGEF3, EPHA2	13459	37	19453	1.32816	1	0.080198	0.0773755
GOTERM_BP_DIRECT	GO:0002052	positive regulation of neuroblast proliferation	34	0.205413	0.004103	ITGB1, CX3CR1, SMARCD3, NOTCH1, KDM1A, FOXG1, NCAN, OTP, WDR62, NR2E1, HAPLN3, FGF2, HIF1A, CX3CL1, GLI3, HAPLN1, ACAN, SHH, DRD2, DISC1, CDON, FZD3, VEGFC, PAX6, SOX10, VEGFA, ASPM, BCAN, VCAN, SMO, DCT, ID4, CTNNB1, ZNF335	13459	37	19453	1.32816	1	0.080198	0.0773755
GOTERM_BP_DIRECT	GO:0008340	determination of adult lifespan	34	0.205413	0.004103	ATP8A2, LRRK2, ATN1, CGAS, GBA1, PRDM2, TFCP2L1, IDE, LIPA, ZMPSTE24, BBC3, RAD54B, GHRHR, WRN, NAGLU, INPP5D, RAD54L, B4GALNT1, LARGE1, TP63, SCN1A, KL, KCNJ11, TREX1, SIRT6, COQ7, SOD1, MSH6, MSH2, ERCC1, LEP, ERCC2, ATM, TP53	13459	37	19453	1.32816	1	0.080198	0.0773755
GOTERM_BP_DIRECT	GO:1900745	positive regulation of p38MAPK cascade	30	0.181247	0.00416292	SPI1, NCF1, STK39, AGER, ZC3H12A, XDH, SASH1, MIR181A2, MAP3K4, MAP3K5, MAP3K3, GADD45B, PRMT1, GADD45A, SPHK1, MINK1, OPRK1, GDF6, GADD45G, VEGFA, BMP4, MFHAS1, BMP2, IL1B, LEP, HAND2, MIR181B1, RELL1, RELL2, MIR181D	13459	32	19453	1.35502	1	0.0808541	0.0780086
GOTERM_BP_DIRECT	GO:0006306	DNA methylation	30	0.181247	0.00416292	KMT2E, DNMT1, MTRR, KMT2A, EHMT2, EHMT1, ARID4A, ARID4B, BAZ2A, CTCF, BMI1, PPM1D, BEND3, DNMT3B, DMAP1, MTA2, EOMES, ATF7IP, HELLS, MGMT, ATRX, DNMT3A, TMT1A, PAX6, TEX15, FOS, GATAD2A, SPOCD1, CYP1A1, EZH2	13459	32	19453	1.35502	1	0.0808541	0.0780086
GOTERM_BP_DIRECT	GO:0046856	phosphatidylinositol dephosphorylation	30	0.181247	0.00416292	MTMR1, MTMR2, MTMR10, MTMR3, MTMR12, MTMR11, PTEN, INPPL1, MTMR8, MTMR9, TPTE, PTH2, MTMR4, MTMR6, MTM1, INPP5B, INPP5A, PIP4P1, INPP5F, INPP5D, INPP5E, INPP5J, INPP5K, TPTE2, SACM1L, OCRL, SYNJ2, FIG4, INPP4B, SYNJ1	13459	32	19453	1.35502	1	0.0808541	0.0780086
GOTERM_BP_DIRECT	GO:0030225	macrophage differentiation	30	0.181247	0.00416292	CEBPA, CSF1R, L3MBTL3, CSF2, SPI1, CSF1, ZBTB46, CEBPE, GATA3, CDC42, IL1RL1, CASP8, SOCS1, CASP10, UCP2, LARGE1, NKX2-3, IL33, PARP1, IL15, EIF2AK1, LIF, MMP9, SIRT1, FOSL2, VEGFA, BMP4, CD4, IFNG, HLA-DRB1	13459	32	19453	1.35502	1	0.0808541	0.0780086
GOTERM_BP_DIRECT	GO:0007249	I-kappaB kinase/NF-kappaB signaling	55	0.332286	0.00428444	TNF, TRIM8, IKBKB, EDNRA, TBK1, EDNRB, NKIRAS1, NKIRAS2, MYO18A, SNIP1, TNFSF11, AKT1, IKBKG, MAP3K7, EDN1, RIPK3, CHUK, RIPK2, NFKBIL1, AVPR2, ASH1L, TICAM1, TIRAP, TRAF6, IL1B, BTK, TLR9, TLR8, TLR7, AJUBA, BIRC2, CARD11, FAIM, BIRC3, ROCK1, ROCK2, NOD1, NLRC3, BCL10, NOD2, HACD3, TANK, RELA, RELB, IRAK2, ABL1, FYN, NFKB1, NFKB2, NFKBIA, BCL3, REL, CTNNB1, MAP3K14, MYD88	13459	64	19453	1.2421	1	0.083083	0.0801591
GOTERM_BP_DIRECT	GO:0007596	blood coagulation	77	0.465201	0.00449293	SERPINA1, SERPINE2, ITGB3, PROS1, SERPINA10, JMJD1C, F13A1, PLAT, SLC4A1, THBD, SHH, PLAU, HNF4A, ANXA8, CD36, HGFAC, VKORC1, FGB, FGA, ENTPD1, PCID2, VWF, PABPC4, ITGA2, ANXA5, ITPK1, PLAUR, ANO6, AP3B1, GP1BA, F2, F3, F5, PROCR, F7, F8, F9, MMRN1, ADORA2A, SERPING1, GAS6, CPB2, SERPINC1, PROZ, WAS, GATA6, GATA4, PLG, TFPI, GATA1, PAPSS2, KNG1, LMAN1, BLOC1S6, SCUBE1, GNA12, CD59, LNPK, P2RY12, …	13459	93	19453	1.19669	1	0.0862314	0.0831966
GOTERM_BP_DIRECT	GO:0003203	endocardial cushion morphogenesis	21	0.126873	0.004503	SMAD2, ACVR1, ACVRL1, TGFB2, NOTCH1, NOS3, NOG, TWIST1, ISL1, TBX2, HEYL, ADAMTS5, BMP2, APC, HEY1, TBX20, MDM2, MDM4, SOX9, ENG, BMPR1A	13459	21	19453	1.44535	1	0.0862314	0.0831966
GOTERM_BP_DIRECT	GO:0006977	DNA damage response, signal transduction by p53 class mediator resulting in cell cycle arrest	21	0.126873	0.004503	RBM38, PLK3, CDKN1A, CDKN1B, CRADD, PLK2, GML, TRIAP1, PPP2R5C, PRAP1, PML, PIDD1, MUC1, PCBP4, CHEK2, MDM2, CASP2, ATM, RPL26, TP53, GTSE1	13459	21	19453	1.44535	1	0.0862314	0.0831966
GOTERM_BP_DIRECT	GO:2000647	negative regulation of stem cell proliferation	21	0.126873	0.004503	RARG, CDKN2C, PTCH1, KDF1, FBLN1, OVOL1, RBPJ, FGF2, GLI3, OVOL2, FERMT1, WNT11, NFIB, CD109, NF1, RARB, SNAI2, SFN, IRF6, TP53, FGF10	13459	21	19453	1.44535	1	0.0862314	0.0831966
GOTERM_BP_DIRECT	GO:0042766	nucleosome mobilization	21	0.126873	0.004503	INO80C, INO80B, INO80E, INO80D, ACTR5, MCRS1, ACTL6A, SMARCA5, BAZ1A, ACTR8, INO80, ARID1A, UCHL5, YY1, TFPT, CHRAC1, RUVBL2, POLE3, RUVBL1, NFRKB, BPTF	13459	21	19453	1.44535	1	0.0862314	0.0831966
GOTERM_BP_DIRECT	GO:1902455	negative regulation of stem cell population maintenance	21	0.126873	0.004503	HDAC2, HDAC1, WNT9B, ARID4A, TET1, ARID4B, ING1, LOXL2, SAP30, ING2, BRMS1, RBBP4, ZNF706, SIN3A, SAP30L, BRMS1L, SAP130, SUDS3, RBBP7, SINHCAF, OGT	13459	21	19453	1.44535	1	0.0862314	0.0831966
GOTERM_BP_DIRECT	GO:0021772	olfactory bulb development	21	0.126873	0.004503	EOMES, CSF1R, DLX2, AGTPBP1, SEMA3A, LRRK2, CHD7, KIF14, RPGRIP1L, NR2E1, FUT1, SKI, MECP2, EXT1, TTC8, EFNA2, LHX2, ZIC3, ID2, ZIC1, FEZF1	13459	21	19453	1.44535	1	0.0862314	0.0831966
GOTERM_BP_DIRECT	GO:0046827	positive regulation of protein export from nucleus	21	0.126873	0.004503	YWHAE, GSK3B, TCF7L2, SIRT6, CTDSPL2, PPM1A, XPO4, BAG3, IL1B, TPR, MDM2, SFN, ANP32B, PRKD1, CAMK1, GAS6, PRKACA, EMD, PRKACB, RAPGEF3, RBM22	13459	21	19453	1.44535	1	0.0862314	0.0831966
GOTERM_BP_DIRECT	GO:0050796	regulation of insulin secretion	41	0.247704	0.00455311	SNAP25, GIPR, KCNA5, TCIRG1, ADCY8, TNF, NEUROD1, PPP3CB, CNR1, CCL5, HNF4A, ALOX5, ENSA, HADH, NKX6-1, SLC25A22, TFAP2B, CPT1A, SLC16A1, NOS2, KCNJ11, UQCC2, EIPR1, RFX3, GCG, CARTPT, SYT9, GCK, SYT7, GIP, SSTR5, PER2, IL6, IFNG, MTNR1B, IL1B, LEP, PICK1, BMAL1, CLOCK, STX1A	13459	46	19453	1.28825	1	0.0870552	0.0839915
GOTERM_BP_DIRECT	GO:0016192	vesicle-mediated transport	184	1.11165	0.00498844	RASEF, RAB44, RABGEF1, GOLGA4, ZFYVE27, KIF5A, CPNE1, AP1S2, AP1S1, ZFPL1, BVES, AP2M1, TRIM23, NSF, RAB2A, ARL11, PRKCI, ARL14, VPS33A, VPS33B, STX7, AP1B1, TSC2, GAPVD1, AP5B1, MAPK8IP3, MAPK8IP1, SYTL2, RIN3, RAB38, TBC1D23, RIN1, RIN2, STX1A, OPTN, COPB2, RTN3, SPTBN4, COPA, INTU, SAR1A, ARL6, SAR1B, COPB1, STXBP1, STXBP2, RHOBTB3, ARL1, KALRN, ARL17B, ARL17A, SCFD1, KIF3B, SCFD2, CLTCL1, VPS…	13459	238	19453	1.11742	1	0.0948187	0.0914817
GOTERM_BP_DIRECT	GO:0071902	positive regulation of protein serine/threonine kinase activity	37	0.223538	0.00499005	CSF1R, SLC27A1, RALB, DDX3X, HSP90AB1, CAB39, SRC, SYAP1, MIR26B, CIB1, ADRB2, PPP2CA, RPTOR, TCL1B, TCL1A, PDCD10, PIM1, SNCA, MAP2K1, MAP2K2, ACSL1, PIH1D1, DAB2IP, HMGA2, RHOA, ETAA1, IFNG, INCENP, MT-RNR1, CALM3, TAB1, CAMK1, CALM1, CALM2, TELO2, LTF, EZH2	13459	41	19453	1.30434	1	0.0948187	0.0914817
GOTERM_BP_DIRECT	GO:0019216	regulation of lipid metabolic process	37	0.223538	0.00499005	SERPINA3, GPS2, TREM2, IRS2, ADIPOR1, MACROH2A1, ZMPSTE24, LACTB, RNF213, OPA3, HNF4A, PSAP, PLCG2, TNFAIP8L3, BBS4, NCOA2, BCL11B, GOLM1, LSR, EDF1, SIRT6, ABCA7, NR1D2, NR1D1, DNAJC15, TM6SF2, ZFP69, ADGRF1, ID2, ADGRF5, ANGPTL8, RUBCNL, PPARG, FGFR4, PPARA, CERS2, PPARD	13459	41	19453	1.30434	1	0.0948187	0.0914817
GOTERM_BP_DIRECT	GO:0033627	cell adhesion mediated by integrin	37	0.223538	0.00499005	ITGB1, COL16A1, ITGAM, ITGB5, ITGB4, ITGB3, ITGA2B, ITGB2, ITGAE, ITGAL, ICAM1, VTN, ITGAX, EMILIN2, ITGAV, EMILIN1, ITGB7, CCN3, ITGB6, ITGA4, ITGA3, ITGA2, ITGA1, EXT1, ADAM17, MMRN1, ITGAD, ITGA10, ITGA11, ITGA8, ITGBL1, ITGA7, ADAM9, ITGA6, ITGA5, FBN1, ITGA9	13459	41	19453	1.30434	1	0.0948187	0.0914817
GOTERM_BP_DIRECT	GO:0002244	hematopoietic progenitor cell differentiation	67	0.404785	0.00510077	TOP2A, ATF2, FLT1, TNFRSF13B, CITED2, FLT4, PLEK, GPATCH4, ADAR, LIPA, SIPA1L3, MMP21, DHTKD1, SMPD3, SIN3A, ACP6, HYAL2, DACT2, KDR, WDR7, BVES, HERC6, PDGFRA, ARL11, FST, AP3B1, ESCO2, KRT75, EML1, PYGO1, SFRP1, ARMC6, KIT, SBDS, HOXB3, ARHGEF7, DOCK1, TP53, AGPAT5, CSF1R, SERPINB12, RBM47, CEBPD, PLD4, PSEN1, GATA2, CIAO3, FSTL3, PTPRZ1, RRS1, TENT2, HEATR9, LYN, TGFB1, PRRC2C, INHBA, EEF2, BM…	13459	80	19453	1.21048	1	0.0967728	0.093367
GOTERM_BP_DIRECT	GO:0021549	cerebellum development	44	0.265829	0.00515209	FOXC1, MT-ND4, PTPRS, MT-CO1, LPAR1, ABAT, FAIM2, PSEN1, CD3E, AIF1, TTBK2, IGF1R, NEUROD1, MECP2, NCSTN, ATIC, GBX2, SDF4, PDSS2, CKB, SCN5A, PRKG1, NCOA1, GDF10, NLGN4X, SEMA4C, EN1, PAX6, CPLANE1, RPGRIP1L, SSTR1, SSTR2, SSTR3, PTBP2, MYO16, NCOR2, LHX1, HNRNPD, CNTN1, HAP1, FCGR2B, TP53, GART, CDK5R1	13459	50	19453	1.27191	1	0.0975955	0.0941607
GOTERM_BP_DIRECT	GO:0034063	stress granule assembly	25	0.151039	0.00530756	GRB7, DDX6, DDX3X, FMR1, C9ORF72, BICD1, ATXN2, OGFOD1, G3BP1, G3BP2, UBAP2L, DYNC1H1, YTHDF1, TIA1, YTHDF2, YTHDF3, CIRBP, PRRC2C, EIF2S1, PUM2, ATXN2L, CSDE1, MAPT, LSM14A, RPS23	13459	26	19453	1.38976	1	0.0993019	0.0958072
GOTERM_BP_DIRECT	GO:0003148	outflow tract septum morphogenesis	25	0.151039	0.00530756	ROBO2, NRP1, NRP2, BMPR2, SEMA3C, GATA6, LRP2, ROBO1, FGF8, TBX20, NKX2-5, TBX1, TGFB2, SMAD4, MSX2, PARVA, SMAD6, ISL1, TGFBR2, TBX2, BMP4, ZFPM2, FGFR2, BMPR1A, ENG	13459	26	19453	1.38976	1	0.0993019	0.0958072
GOTERM_BP_DIRECT	GO:0007062	sister chromatid cohesion	25	0.151039	0.00530756	STAG3L3, MRE11, STAG3L2, STAG3L4, SMC5, TENT4A, SMC3, HDAC8, PHB2, RAD21, MCMBP, ESCO1, FBXW7, RAD21L1, DDX11, PLK1, ESCO2, KIF22, SMC1A, REC8, SMC1B, STAG1, RAD51C, STAG2, STAG3	13459	26	19453	1.38976	1	0.0993019	0.0958072
GOTERM_BP_DIRECT	GO:2000353	positive regulation of endothelial cell apoptotic process	25	0.151039	0.00530756	CD40, FASLG, FOXO3, THBS1, MIR375, MIR132, GPER1, CCL2, PLCG1, XBP1, PRKCI, TGFB1, ITGA4, CD160, AKR1C3, MIR15A, ANO6, HLA-G, MIR125A, MIR24-1, RGCC, CD40LG, MIR101-1, PDCD4, CD248	13459	26	19453	1.38976	1	0.0993019	0.0958072
GOTERM_BP_DIRECT	GO:0090303	positive regulation of wound healing	25	0.151039	0.00530756	ITGB1, REG3A, KANK1, CLDN1, ACTG1, MYLK, DUOX1, VTN, CLEC7A, CCN4, INSL3, HRAS, DUOX2, ARFGEF1, ANXA1, DMTN, PRKCE, MIR29A, ADRA2A, PTK2, CLDN4, OCLN, CLDN3, HBEGF, DDR2	13459	26	19453	1.38976	1	0.0993019	0.0958072
GOTERM_BP_DIRECT	GO:0030325	adrenal gland development	25	0.151039	0.00530756	CDKN1C, NR3C1, CRHR1, SALL1, WNT11, MDK, TSPO, CYP1B1, WNT4, STRA6, SMAD2, PDGFRA, SMAD4, SMAD3, INSR, APOA1, ARID5B, NR0B1, PBX1, DKK3, NR5A1, WT1, NF1, CRH, LY6E	13459	26	19453	1.38976	1	0.0993019	0.0958072
GOTERM_BP_DIRECT	GO:0001975	response to amphetamine	33	0.199372	0.00533925	OXTR, HDAC2, OXT, DBH, HDAC9, HDAC6, PPP1R9B, RGS4, PPP3CA, GRIN2A, RGS2, EDNRA, CNR2, DRD1, DRD2, DRD4, SLC18A2, TRDMT1, DRD5, ASIC1, RGS7, RANBP2, EDN1, SOD1, NR4A2, NR4A1, ADORA2A, TH, PPP1R1B, CALM3, HPRT1, CALM1, CALM2	13459	36	19453	1.32491	1	0.0993019	0.0958072
GOTERM_BP_DIRECT	GO:0060612	adipose tissue development	33	0.199372	0.00533925	AMER1, FTO, ATF2, PAXIP1, LRP5, RORC, RASAL2, LIPA, ACAT1, PGRMC2, SPTLC2, OXCT1, HSD17B1, DHRS7B, SH3PXD2B, SOX8, HMGCS2, HRAS, PPARGC1A, SLC25A25, XBP1, EBF2, VPS13B, DYRK1B, ARID5B, PUM2, SPART, SELENOM, PIK3CA, CDK4, LEP, ZNF516, PPARD	13459	36	19453	1.32491	1	0.0993019	0.0958072
GOTERM_BP_DIRECT	GO:0071276	cellular response to cadmium ion	33	0.199372	0.00533925	NCF1, OGG1, MT1X, EGFR, MAPK9, MT1DP, MT2A, MAPK8, SUMO1, HSF1, HESX1, AKT1, HMOX1, MAPK1, ATP7A, CER1, MAPK3, JUN, DAXX, CHUK, AKR1C3, CYBB, FOS, MT4, MT3, MMP9, SOD1, MT1A, CYP1A2, MT1F, MT1G, MT1H, MT1E	13459	36	19453	1.32491	1	0.0993019	0.0958072
GOTERM_BP_DIRECT	GO:0002218	activation of innate immune response	33	0.199372	0.00533925	PRKDC, CGAS, HMGB1, NLRC4, PQBP1, PYCARD, TBK1, IFI16, CASP6, SIN3A, TRIM5, GBP2, ZBP1, TOMM70, HEXIM1, RBM14, XRCC6, LOC654780, HSP90AA1, XRCC5, NONO, PYHIN1, SFPQ, MAVS, ZNFX1, AIM2, NLRP10, STING1, PSPC1, MNDA, MATR3, ZCCHC3, TLR4	13459	36	19453	1.32491	1	0.0993019	0.0958072
GOTERM_BP_DIRECT	GO:0030071	regulation of mitotic metaphase/anaphase transition	33	0.199372	0.00533925	SMARCD1, SMARCD2, SMARCB1, SMARCD3, ACTB, CDC23, BCL7A, CDC26, BCL7C, MAP3K20, DPF2, DPF3, RIOK2, ARID2, BRD7, SMARCE1, SMARCC1, PBRM1, SMARCC2, ACTL6B, PHF10, UBE2C, NEK6, ACTL6A, PLK1, CDC6, ARID1A, SMARCA2, ARID1B, SMARCA4, CENPE, HECW2, ANAPC4	13459	36	19453	1.32491	1	0.0993019	0.0958072
GOTERM_BP_DIRECT	GO:0061025	membrane fusion	33	0.199372	0.00533925	NAPA, UBXN2B, UBXN2A, SNAP23, STX18, USO1, DYSF, USE1, NAPG, DPP4, RIMS1, BLOC1S6, CHORDC1, OTOF, CHP1, DNM1L, YKT6, SNAP29, VTI1B, HACE1, GCA, MYOF, VPS33B, HUWE1, BET1L, ACE2, DCSTAMP, NSFL1C, RABIF, RABEP1, VAPA, SEC22A, VAMP2	13459	36	19453	1.32491	1	0.0993019	0.0958072
GOTERM_BP_DIRECT	GO:0070979	protein K11-linked ubiquitination	29	0.175205	0.00550015	PRKN, UBE2D4, UBE2D2, UBE2D3, RNF4, UBE2L5, ANAPC10, ANAPC11, UBE2L3, FZR1, CDC23, CDC26, CDC27, UBE2H, AREL1, UBE2B, ANAPC7, UBE2C, UBE2E3, UBE2E2, UBE2A, UBE2W, UBE2S, UBE2T, CDC16, ANAPC4, ANAPC5, ANAPC1, ANAPC2	13459	31	19453	1.3521	1	0.101525	0.0979523
GOTERM_BP_DIRECT	GO:0032148	activation of protein kinase B activity	29	0.175205	0.00550015	SRC, PDGFB, PARK7, TXN, FGF1, PRKCZ, INS, NTF3, OSBPL8, PDPK1, NTRK3, INSR, WNT5A, IL18, MIR21, NRG1, IGF1, ADRA2C, ADRA2B, MT3, ADRA2A, MTOR, CCDC88A, PINK1, MIR143, ANG, ITGB1BP1, GAS6, PPIA	13459	31	19453	1.3521	1	0.101525	0.0979523
GOTERM_BP_DIRECT	GO:0070536	protein K63-linked deubiquitination	29	0.175205	0.00550015	OTUD4, USP13, OTUB2, OTUD5, USP27X, PSMD14, SHMT2, ABRAXAS1, USP33, OTUD7A, TNFAIP3, SPATA2, OTUD7B, ABRAXAS2, BRCC3, BABAM1, BABAM2, ATXN3, STAMBPL1, USP25, USP8, USP7, ZRANB1, USP20, USP9X, USP17L2, CYLD, STAMBP, OTUD1	13459	31	19453	1.3521	1	0.101525	0.0979523
GOTERM_BP_DIRECT	GO:0036258	multivesicular body assembly	29	0.175205	0.00550015	TSG101, VPS4B, VPS4A, CHMP1B, CHMP1A, MVB12A, VPS36, PDCD6IP, IST1, VTA1, VPS37C, VPS37A, SNF8, STAM, VPS37B, RAB11A, HGS, CHMP2B, CHMP4C, CHMP2A, CHMP3, UBAP1, CHMP4B, CHMP4A, CHMP6, STAM2, VPS25, VPS28, CHMP5	13459	31	19453	1.3521	1	0.101525	0.0979523
GOTERM_BP_DIRECT	GO:0048701	embryonic cranial skeleton morphogenesis	29	0.175205	0.00550015	SETD2, DLX2, EIF4A3, SIX1, TWIST1, SIX4, SIX2, ALX3, SLC39A1, TFAP2A, TBX1, SMAD2, PDGFRA, SMAD3, PRRX1, IRX5, WDR19, WNT9B, PAX5, GRHL2, TGFBR1, RUNX2, TGFBR2, BMP4, TBX15, MMP14, MMP16, FGFR2, NODAL	13459	31	19453	1.3521	1	0.101525	0.0979523
GOTERM_BP_DIRECT	GO:0010951	negative regulation of endopeptidase activity	47	0.283954	0.0056747	SERPINA11, SERPINA2, CRB2, SERPINA3, SERPINA12, SERPINB12, SERPINA1, SERPINB13, SERPINE2, SERPINC1, SERPINE3, SERPINA10, SERPINE1, SERPINA9, SERPINA6, SERPINA7, SERPINA4, KNG1, SERPINA5, VTN, SPOCK2, TIMP2, SERPINH1, AKT1, TIMP3, SPOCK1, TIMP1, TIMP4, SERPINB3, SERPINB4, SERPINB1, SERPINB2, AHSG, SERPINF1, SERPINF2, SERPINB9, SERPINB7, MIR339, SERPINB8, SERPINB5, AGT, SERPINB6, SERPINI2, SERPING1…	13459	54	19453	1.25799	1	0.10459	0.100909
GOTERM_BP_DIRECT	GO:0032729	positive regulation of interferon-gamma production	66	0.398743	0.00615358	IL21, APP, IL23R, PTPN22, IL27, CD3E, TNF, IL27RA, PYCARD, IL12B, IL12A, TRIM27, LGALS9, JAK2, HRAS, CCR2, HAVCR2, BTN3A1, RIPK2, IL1R1, PDE4D, WNT5A, IL18, SCRIB, TYK2, HLA-A, BTN3A2, ISL1, SLC7A5, IL23A, IL1B, LTA, TLR9, IRF8, TLR8, TLR7, ZP3, TLR4, TLR3, TXK, CEBPG, RASGRP1, HSPD1, KLRK1, IFNL1, CLEC7A, ABL1, SLAMF6, CD14, FADD, IL12RB1, IL12RB2, SLAMF1, CD276, FZD5, CD160, ISG15, LILRB1, IL2,…	13459	79	19453	1.20751	1	0.1115	0.107576
GOTERM_BP_DIRECT	GO:0071375	cellular response to peptide hormone stimulus	20	0.120831	0.00623129	GRIA1, XBP1, SPINK1, MAX, SRC, CAV1, ZFP36L1, POR, CYP11A1, CYP11B2, MAP1B, GPER1, APEX1, CYP11B1, MDM2, VDAC2, CSK, WNT1, NKX6-1, MEN1	13459	20	19453	1.44535	1	0.1115	0.107576
GOTERM_BP_DIRECT	GO:0060716	labyrinthine layer blood vessel development	20	0.120831	0.00623129	GGNBP2, FZD5, FBXW8, VASH2, PLG, VASH1, RBPJ, HS6ST1, OVOL2, NSDHL, HEY1, HEY2, AKT1, TMED2, MAPK1, HES1, CCN1, PLCD3, JUNB, WNT2	13459	20	19453	1.44535	1	0.1115	0.107576
GOTERM_BP_DIRECT	GO:0010165	response to X-ray	20	0.120831	0.00623129	IKBIP, BLM, CDKN1A, ANXA1, XRCC4, KARS1, XRCC2, LIG4, BRCC3, BRCA2, THBD, RAD51, CCND1, MSH2, CASP3, XRRA1, ERCC1, ERCC8, ERCC6, TP53	13459	20	19453	1.44535	1	0.1115	0.107576
GOTERM_BP_DIRECT	GO:0050901	leukocyte tethering or rolling	20	0.120831	0.00623129	ITGB1, CX3CR1, SELPLG, VCAM1, ROCK1, PODXL2, ITGA4, GCNT1, SELE, TNF, ADD2, SELP, SPN, EXT1, GOLPH3, SELL, LEP, MADCAM1, ITGB7, JAM2	13459	20	19453	1.44535	1	0.1115	0.107576
GOTERM_BP_DIRECT	GO:0045737	positive regulation of cyclin-dependent protein serine/threonine kinase activity	20	0.120831	0.00623129	PSMD10, CDKN1B, SRC, PDGFB, PROX1, CDC6, PKD2, PKD1, EGFR, CCND3, ADAM17, PSRC1, RGCC, CCND2, CCND1, CCNY, PIM1, SPDYA, AKT1, MAPRE3	13459	20	19453	1.44535	1	0.1115	0.107576
GOTERM_BP_DIRECT	GO:0030539	male genitalia development	20	0.120831	0.00623129	PDGFRA, LHCGR, SRD5A2, SRD5A1, GREB1L, WNT9B, HSD17B3, HOXD13, DHCR24, HOXA13, BMP6, TBX3, BMP5, SHH, FGF8, WT1, CTNNB1, ROR2, LGR4, ASB1	13459	20	19453	1.44535	1	0.1115	0.107576
GOTERM_BP_DIRECT	GO:0010666	positive regulation of cardiac muscle cell apoptotic process	20	0.120831	0.00623129	TIGAR, CAMK2D, SMAD4, LTK, MIR17, MIR34A, BNIP3, CAMK2A, GATA6, ATP2A2, MIR320A, POU4F2, AGT, ADCY10, MIR16-1, CXCR2, CAPN2, MIR195, TP53, MAP3K5	13459	20	19453	1.44535	1	0.1115	0.107576
GOTERM_BP_DIRECT	GO:2000736	regulation of stem cell differentiation	20	0.120831	0.00623129	MBD3, KDM3A, HDAC2, KDM4C, SMYD5, HDAC1, NSUN2, MIR146A, CHD4, CHD3, GATAD2B, GATAD2A, MTA1, RBBP4, GDNF, OCIAD1, RBBP7, MTA2, MTA3, TEAD2	13459	20	19453	1.44535	1	0.1115	0.107576
GOTERM_BP_DIRECT	GO:0045862	positive regulation of proteolysis	20	0.120831	0.00623129	CYFIP2, HDAC2, IST1, FBXW11, BAD, PLK1, CLN6, CASP8, ASPH, PERP, CAPN3, STUB1, BAK1, FADD, BTRC, AURKAIP1, FGFR4, TRIM32, OGT, TBC1D10A	13459	20	19453	1.44535	1	0.1115	0.107576
GOTERM_BP_DIRECT	GO:0050921	positive regulation of chemotaxis	20	0.120831	0.00623129	P2RY12, PDGFRB, PDGFRA, TGFB1, SUCNR1, CCL21, TPBG, RARRES2, PDGFB, CXCR4, TREM2, AIF1, THBS1, PPM1F, CXCR3, F2RL1, STX4, STX3, CCL19, CCL26	13459	20	19453	1.44535	1	0.1115	0.107576
GOTERM_BP_DIRECT	GO:0034244	negative regulation of transcription elongation from RNA polymerase II promoter	20	0.120831	0.00623129	HEXIM1, TCERG1, PARP1, RNF8, SUPT4H1, AXIN1, LARP7, HNRNPU, SIRT6, RNF168, SHH, RECQL5, RN7SK, NELFB, VHL, NELFCD, NELFA, EAPP, NELFE, EZH2	13459	20	19453	1.44535	1	0.1115	0.107576
GOTERM_BP_DIRECT	GO:1900034	regulation of cellular response to heat	20	0.120831	0.00623129	GSK3B, CREBBP, SIRT1, MTOR, DNAJB1, DNAJC2, BAG4, BAG5, DNAJB6, DNAJC7, BAG2, BAG3, HSF1, MAPKAPK2, BAG1, CHORDC1, EP300, ATM, MAPT, ATR	13459	20	19453	1.44535	1	0.1115	0.107576
GOTERM_BP_DIRECT	GO:0006892	post-Golgi vesicle-mediated transport	20	0.120831	0.00623129	SORT1, ARL3, SNAP23, GBF1, MYO5A, SORCS1, SCAMP1, SORL1, SCAMP3, SCAMP2, DNM2, AP4M1, MYO1B, RABIF, SCFD1, GGA3, AP1G2, AP1G1, RP2, EXOC5	13459	20	19453	1.44535	1	0.1115	0.107576
GOTERM_BP_DIRECT	GO:0050770	regulation of axonogenesis	20	0.120831	0.00623129	RET, GSK3B, EPHA4, BRSK1, BRSK2, POU3F2, ARHGAP35, EFNA1, PAK1, SIPA1L1, CDH2, RUFY3, CHN1, UST, KIF13B, PAK3, LRRC4C, PAK2, MARK2, EPHB3	13459	20	19453	1.44535	1	0.1115	0.107576
GOTERM_BP_DIRECT	GO:0045945	positive regulation of transcription from RNA polymerase III promoter	20	0.120831	0.00623129	ZNF143, CEBPA, ELL, ICE1, BRF1, ICE2, CHD8, SMARCA5, DDX21, ZC3H8, INHBA, DEK, BAZ1B, MTOR, RPTOR, AR, MYO1C, MYBBP1A, ERCC6, SF3B1	13459	20	19453	1.44535	1	0.1115	0.107576
GOTERM_BP_DIRECT	GO:0045653	negative regulation of megakaryocyte differentiation	20	0.120831	0.00623129	H4C8, H4C9, MIR486-1, PRMT1, CIB1, H4C16, H4C15, H4C14, H4C13, H4C12, MYB, H4C11, H4C2, H4C1, H4C4, H4C3, H4C6, GABPA, PF4, H4C5	13459	20	19453	1.44535	1	0.1115	0.107576
GOTERM_BP_DIRECT	GO:0042953	lipoprotein transport	20	0.120831	0.00623129	APOBEC1, MSR1, UNC119B, MT-TP, CUBN, LRP1, PRKCB, SAR1B, MIR130B, MTTP, SURF4, MIR301B, MIA2, MIA3, ZDHHC17, VMP1, UNC119, PPARG, CD36, APOB	13459	20	19453	1.44535	1	0.1115	0.107576
GOTERM_BP_DIRECT	GO:0001892	embryonic placenta development	20	0.120831	0.00623129	CEBPA, MED1, CEBPB, CSF2, CITED2, EPAS1, TAF10, PDGFB, TFEB, IGF2, ARNT, GATA2, PKD2, HIF1A, PKD1, EGFR, TTPA, SP3, NODAL, BPTF	13459	20	19453	1.44535	1	0.1115	0.107576
GOTERM_BP_DIRECT	GO:0032930	positive regulation of superoxide anion generation	20	0.120831	0.00623129	CRP, APP, TGFB1, ITGAM, SYK, GSTP1, HVCN1, ITGB2, PRKCD, GNAI3, CYBA, FPR2, AGT, GNAI2, SOD1, TYROBP, CLEC7A, F2RL1, MAPT, CD177	13459	20	19453	1.44535	1	0.1115	0.107576
GOTERM_BP_DIRECT	GO:0007224	smoothened signaling pathway	72	0.434993	0.00634834	RB1, FOXA1, DYRK2, IFT172, IHH, CD3E, GLI1, PTPDC1, GLI3, GLI2, IFT52, RO60, HHAT, SHH, NSDHL, TUBA1A, FGF9, TCTN3, ZIC3, BOC, IQUB, DZIP1L, BBS7, IFT57, CC2D2A, IFT56, CDON, NOG, PAX6, IFT80, HSPG2, RUNX2, TGFBR2, DISP1, EVC, SMO, ULK3, FKBP8, WDPCP, ROR2, INTU, DHH, ARL3, SHOX2, TTBK2, STK36, GPC3, CTNNA1, GPC2, HES1, NKX6-1, HES5, NKX2-2, EVC2, WNT10B, STIL, SKOR2, PRRX1, FOXF1, SEPTIN2, PTCH1…	13459	87	19453	1.19615	1	0.113429	0.109437
GOTERM_BP_DIRECT	GO:0030041	actin filament polymerization	36	0.217496	0.00639886	WASHC5, ARPC4-TTLL3, WAS, FAM107A, WASL, AIF1, ARHGAP6, PREX1, PSTPIP1, PSTPIP2, ABL1, MICALL2, RAC1, JAK2, WASF1, WASF3, WASHC3, GSN, COBL, ARPC4, FHDC1, TTC17, DIAPH1, DIAPH2, DLG1, DIAPH3, INF2, CTTN, ARPC2, MSRB2, SPIRE1, HCLS1, ANG, CORO7, GAS7, MSRB1	13459	40	19453	1.30082	1	0.114	0.109988
GOTERM_BP_DIRECT	GO:0033077	T cell differentiation in thymus	36	0.217496	0.00639886	PRKDC, NKAP, ZBTB1, GBA1, IL2RG, ZFP36L2, GLI3, ZFP36L1, SHH, FADD, RAG2, WNT1, B2M, RAG1, STAT5A, STAT5B, BCL11B, RIPK3, FZD5, FZD7, NCAPH2, RPS6, FZD8, LIG4, BRAF, JMJD6, ADAM17, MAFB, CDK6, DNAJA3, BCL2, RABL3, CTNNB1, IL7R, TP53, ADA	13459	40	19453	1.30082	1	0.114	0.109988
GOTERM_BP_DIRECT	GO:0042149	cellular response to glucose starvation	53	0.320203	0.00649919	SUV39H1, PRKAG1, SLC2A1, PRKAG2, PRKAG3, RRP8, KAT5, SESN1, ZC3H12A, SESN2, UPP1, YWHAG, SH3GLB1, SZT2, ATG14, YWHAZ, SIRT1, SLC7A5, IMPACT, TSSK6, PLIN3, PICK1, PIK3C3, SIK1, PLIN2, SIK2, TP53, ATF4, BRSK1, BECN1, PRKAA1, BRSK2, PRKAA2, MTMR3, PIK3R4, FOXO3, NUAK1, NUAK2, IFI16, PMAIP1, HNRNPA1, XBP1, HSPA5, KICS2, EIF2AK3, ASNS, TBL2, MYBBP1A, BCL2, CPEB3, CPEB2, NFE2L2, CPEB4	13459	62	19453	1.23554	1	0.11562	0.111551
GOTERM_BP_DIRECT	GO:0050873	brown fat cell differentiation	32	0.19333	0.00692837	ERO1A, CEBPA, CEBPB, LAMA4, UCP1, ADRB1, ADRB2, SLC2A4, GATA2, METRNL, PTGS2, PLAC8, RGS2, MB, DHRS7B, PRDM16, FFAR4, PPARGC1A, SH2B2, LAMB3, BNIP3, ADIPOQ, DIO2, EBF2, SLC39A13, ARL4A, ALDH6A1, FABP3, LRG1, FABP4, ADRB3, ZNF516	13459	35	19453	1.32147	1	0.122721	0.118402
GOTERM_BP_DIRECT	GO:0002230	positive regulation of defense response to virus by host	32	0.19333	0.00692837	TRAF3IP2, IL23R, CGAS, PTPN22, IL27, SELENOK, PQBP1, PYCARD, TRIM6, SIN3A, ZC3H12A, IL12B, IL12RB1, TRIM22, TRIM44, TOMM70, HSP90AA1, APOBEC3G, DTX3L, STAT1, LILRB1, EIF2AK4, PARP9, PML, IL4, CREB3, MAVS, AIM2, STING1, IL23A, ERCC6, RIGI	13459	35	19453	1.32147	1	0.122721	0.118402
GOTERM_BP_DIRECT	GO:0048568	embryonic organ development	32	0.19333	0.00692837	UTP25, WDR48, GATA3, GLI3, PDGFC, RBBP6, ARID2, TEAD1, POLE, TEAD2, TEAD3, TEAD4, MBD3, PTCH1, WNT7B, MBD2, PBX3, PBX4, PALB2, PBX1, EPN1, ERCC3, GDNF, SYF2, ERCC1, ERCC2, HOXD4, ZFPM2, HOXB7, TP53, FGFR2, BMPR1A	13459	35	19453	1.32147	1	0.122721	0.118402
GOTERM_BP_DIRECT	GO:0016575	histone deacetylation	46	0.277912	0.00706762	HDAC4, HDAC5, HDAC2, PHB1, HDAC3, HDAC1, MIDEAS, HDAC11, PRDM5, CHD4, BAZ2A, CHD3, HDAC8, HDAC9, HDAC6, MTA1, SIN3B, RBBP4, SIN3A, MIER1, TBL1Y, SUDS3, RBBP7, TBL1X, MTA2, MTA3, ZNF541, MBD3, RBM14, MBD2, SIRT4, MSL3, SIRT7, TRERF1, SIRT1, SIRT2, HOPX, GATAD2B, GATAD2A, MORF4L1, BRMS1, TBL1XR1, BRMS1L, MORF4L2, RCOR3, RCOR1	13459	53	19453	1.25446	1	0.125007	0.120608
GOTERM_BP_DIRECT	GO:0051571	positive regulation of histone H3-K4 methylation	24	0.144998	0.00713677	SMAD4, DNMT1, PAXIP1, AUTS2, KMT2A, PHF20, MCRS1, CTR9, GCG, BRCA1, RTF1, HCFC1, SNW1, KANSL1, KANSL2, KANSL3, MYB, WDR5, DNMT3B, KAT8, CTNNB1, NELFA, OGT, NELFE	13459	25	19453	1.38754	1	0.125148	0.120744
GOTERM_BP_DIRECT	GO:0045943	positive regulation of transcription from RNA polymerase I promoter	24	0.144998	0.00713677	UTP15, BNC1, ACTR6, RASL11A, HEATR1, EIF2AK3, SMARCA5, WDR75, DDX21, DEK, SIRT7, BAZ1B, WDR43, PHF8, UBTFL1, MYBBP1A, DHX33, CARM1, ERBB2, UBTF, ERCC6, SF3B1, LYAR, ATF4	13459	25	19453	1.38754	1	0.125148	0.120744
GOTERM_BP_DIRECT	GO:0048589	developmental growth	24	0.144998	0.00713677	SMAD4, SMAD3, SRF, KDF1, ADM, GATA3, TYMS, SOX10, GLI3, HOXA11, GLI2, ASPM, PYGO2, NIPBL, CHST11, ZMIZ1, ALKBH1, TBCE, EIF4H, GNAS, GAS1, CGA, BMPR1A, STRA6	13459	25	19453	1.38754	1	0.125148	0.120744
GOTERM_BP_DIRECT	GO:0032693	negative regulation of interleukin-10 production	24	0.144998	0.00713677	CD274, MIR194-1, IL23R, PRG2, MIR98, LILRB1, PDCD1LG2, EPX, MIR106A, MMP8, DLL1, AGER, FOXP3, VSIR, MIRLET7C, TYROBP, IL23A, BTK, IL12B, FCGR2B, JAK3, TRIB2, TNFRSF21, IDO1	13459	25	19453	1.38754	1	0.125148	0.120744
GOTERM_BP_DIRECT	GO:0043069	negative regulation of programmed cell death	24	0.144998	0.00713677	KANK2, BECN1, BNIP3L, TIGAR, TSC22D1, WFS1, SYCP2L, BNIP3, AMIGO2, PEPD, POU4F1, PAX2, PSMC5, MECOM, XPNPEP1, DPP8, DPP9, DNAJA3, KIT, NUP62, ALB, PLCG2, TMEM109, DCPS	13459	25	19453	1.38754	1	0.125148	0.120744
GOTERM_BP_DIRECT	GO:0007569	cell aging	24	0.144998	0.00713677	RWDD1, NPM1, CITED2, PRELP, MIF, BRCA2, SIRT1, TBX3, SOD1, TBX2, MNT, WRN, BGLAP, ZMIZ1, DNAJA3, NUP62, PDCD4, BCL2, CDK1, NOX4, HRAS, TP53, TP63, LIMS1	13459	25	19453	1.38754	1	0.125148	0.120744
GOTERM_BP_DIRECT	GO:0042755	eating behavior	28	0.169164	0.00724674	OPRD1, NPSR1, OXTR, ATP8A2, OPRL1, OXT, TRH, UCHL1, P2RY1, PRLH, HCRT, CPT1A, ACE, NPY5R, TCF15, BSX, STAT3, OPRK1, CCK, BBIP1, TACR1, OPRM1, ADORA2A, TH, ADRB3, LEP, IAPP, TMEM18	13459	30	19453	1.349	1	0.126176	0.121735
GOTERM_BP_DIRECT	GO:0031116	positive regulation of microtubule polymerization	28	0.169164	0.00724674	CDKN1B, NUMA1, DCTN1, ARL3, ARL2, SLAIN2, SLAIN1, PAK1, RPS3, TOGARAM1, RAC1, CLASP1, CDK5RAP2, CAV3, OCLN, CLIP1, NIN, PSRC1, SLTM, NAV3, FES, MAP1B, AKAP9, DRG1, MAPT, MAPRE1, MET, CDK5R1	13459	30	19453	1.349	1	0.126176	0.121735
GOTERM_BP_DIRECT	GO:0045070	positive regulation of viral genome replication	28	0.169164	0.00724674	NOTCH1, DDX3X, STAU1, ADAR, ADARB1, HACD3, IFIT1, LARP1, CCL5, SRPK2, RAD23A, TARBP2, SRPK1, DDB1, CNOT7, NR5A2, VAPB, PDE12, CD28, PPIE, PKN2, TMEM39A, PPIH, PABPC1, TRIM38, PPARA, PPIA, PPID	13459	30	19453	1.349	1	0.126176	0.121735
GOTERM_BP_DIRECT	GO:0001656	metanephros development	28	0.169164	0.00724674	ROBO2, FOXC2, CITED1, GREB1L, HOXC11, GLI3, HOXA11, SHH, NIPBL, FGF8, SOX17, CTSH, NKX3-1, OSR2, GDF11, EYA1, IRX3, GDF6, BMP7, BMP4, GDNF, ITGA8, BCL2, NF1, ID3, SPRY1, FGF10, FBN1	13459	30	19453	1.349	1	0.126176	0.121735
GOTERM_BP_DIRECT	GO:0007202	activation of phospholipase C activity	28	0.169164	0.00724674	CD86, ITK, ADCYAP1R1, PHB1, PTH, TXK, C5AR1, LPAR1, LPAR2, HTR2A, PHB2, ARHGAP6, ADRA1A, EGFR, GNA15, P2RY6, EDNRA, S1PR4, P2RY12, AVPR1B, GPR55, AVPR1A, SELE, AGT, GNAQ, NMUR1, ANG, PLCB2	13459	30	19453	1.349	1	0.126176	0.121735
GOTERM_BP_DIRECT	GO:0007259	JAK-STAT cascade	39	0.235621	0.00732501	CSF2, CTR9, CSF2RB, PKD2, CSF2RA, PKD1, GHR, SOCS2, NEUROD1, SOCS3, IFNL2, SOCS1, IFNL1, STAT4, CCL2, STAT6, JAK2, JAK3, IFNL3, JAK1, CCR2, STAT5A, IFNAR2, IL15RA, STAT5B, IFNB1, STAT1, STAT2, STAT3, TYK2, NMI, PRLR, PIAS1, GH1, DAB1, IFNG, STAMBP, HAMP, IFNAR1	13459	44	19453	1.28111	1	0.127358	0.122875
GOTERM_BP_DIRECT	GO:0008203	cholesterol metabolic process	71	0.428951	0.0075792	APP, HDLBP, PCSK9, GBA1, VLDLR, TSKU, LIPE, NSDHL, PIP4P1, CYP2D6, SMPD1, FDXR, LEPR, SULT2A1, SREBF1, STARD3, CUBN, HMGCS1, APOA2, APOA1, APOA4, HNF1A, CYP7B1, SREBF2, SULT2B1, CYP27A1, NPC1, SOAT1, NPC2, SOAT2, CAT, ANGPTL3, ABCG1, CES1, PPARD, CEBPA, CETP, FECH, INSIG2, INSIG1, PON1, LRP5, LCAT, CYP3A4, CLN6, LIMA1, EBP, RXRA, CYP11A1, SCAP, APOE, APOB, APOL1, LDLR, ABCA1, OSBPL5, ERLIN1, ERLI…	13459	86	19453	1.19326	1	0.131591	0.12696
GOTERM_BP_DIRECT	GO:0017148	negative regulation of translation	77	0.465201	0.00761746	BTG2, DDX3X, FMR1, EIF4A3, YBX1, EIF4ENIF1, RBM4, SYNCRIP, RGS2, ZAR1L, TRIM2, OTUD6B, ENC1, TRIM3, RACK1, NANOS1, EPHA4, IGFBP5, CSNK2A1, NHLRC3, DAPK1, IFRD2, NANOS3, DAPK3, CIRBP, RPL13A, TSC1, PUS7, ILF3, XRN1, NCL, RARA, ANG, EIF4E2, GAPDH, GRB7, DDX6, SHMT2, SHMT1, TYMS, TOB1, MRPL13, MIR448, GIGYF2, FXR1, PURA, RIDA, FXR2, LARP1, DHX36, INPP5E, IGF2BP1, RPS3, EIF4EBP1, IGF2BP3, IGF2BP2, EI…	13459	94	19453	1.18396	1	0.132068	0.12742
GOTERM_BP_DIRECT	GO:0048813	dendrite morphogenesis	35	0.211455	0.00818152	RERE, ITGB1, SDC2, ELAVL4, LRP4, VLDLR, CELSR2, LRP8, PREX2, PPP3CA, BLOC1S6, MAP2, DVL1, SLITRK5, FYN, CTNNA2, MEF2A, FARP1, RBFOX2, DSCAM, KIDINS220, SLC11A2, MINK1, DTNBP1, DCDC2, MAPK8IP2, DCLK1, NFATC4, KLF7, ABITRAM, CDK5, ABI1, TMEM106B, HPRT1, PICALM	13459	39	19453	1.29711	1	0.141051	0.136087
GOTERM_BP_DIRECT	GO:0045880	positive regulation of smoothened signaling pathway	35	0.211455	0.00818152	FOXA1, TEDC1, TEDC2, INTU, DHH, IFT172, SHOX2, IHH, TUBD1, GLI1, TXNDC15, SCUBE2, NDST1, SHH, SCUBE1, CHSY1, FGF9, STK36, CTNNA1, GPC3, DYNC2H1, SKOR2, PRRX1, DCDC2, UCHL5, POR, SFRP1, EVC, SMO, DLG5, RAB34, ULK3, PDCL, VDAC2, GAS8	13459	39	19453	1.29711	1	0.141051	0.136087
GOTERM_BP_DIRECT	GO:0060173	limb development	35	0.211455	0.00818152	BMPR2, INTU, IFT172, CHD7, LRP4, SLC7A11, MEOX2, COMP, SALL1, ZNRF3, NAGLU, MED31, MAP3K20, RSPO2, B4GALNT1, BBS7, SLC39A1, LNPK, TAF10, NOG, KREMEN1, IFT80, NR2F2, KREMEN2, DKK1, RC3H2, GREM1, KAT2B, KAT2A, SMOC1, RARA, IRF6, PAM, FERMT2, FGF10	13459	39	19453	1.29711	1	0.141051	0.136087
GOTERM_BP_DIRECT	GO:0036297	interstrand cross-link repair	35	0.211455	0.00818152	DCLRE1B, DCLRE1A, VCP, DCLRE1C, RNF8, FAAP24, NUCKS1, FAAP20, RAD51AP1, SLX4, FAAP100, FANCI, POLN, FANCM, CENPX, ERCC6L2, FANCL, XRCC3, FANCA, FANCC, FANCB, FANCE, FANCG, FANCF, MSH6, RNF168, RAD51D, NEIL3, RAD51, FANCD2, ERCC1, RFWD3, FAN1, CENPS, ATR	13459	39	19453	1.29711	1	0.141051	0.136087
GOTERM_BP_DIRECT	GO:0000712	resolution of meiotic recombination intermediates	19	0.11479	0.00860529	MUS81, TOP2A, TOP2B, HFM1, ANKLE1, FANCM, CENPX, RMI1, TEX11, MLH1, CORT, SLX4, EME1, ERCC4, EME2, MSH4, MEIOB, SHOC1, CENPS	13459	19	19453	1.44535	1	0.145496	0.140375
GOTERM_BP_DIRECT	GO:1902236	negative regulation of endoplasmic reticulum stress-induced intrinsic apoptotic signaling pathway	19	0.11479	0.00860529	PRKN, PTPN1, XBP1, WFS1, LRRK2, PDX1, SYVN1, TXNDC12, PARK7, HERPUD1, CREB3, OPA1, SELENOS, CREB3L1, TMBIM6, MAGEA3, HSPA1A, BCL2L1, GRINA	13459	19	19453	1.44535	1	0.145496	0.140375
GOTERM_BP_DIRECT	GO:0010761	fibroblast migration	19	0.11479	0.00860529	MACIR, NHERF1, ZFAND5, ILK, ARID5B, IQGAP1, PML, AQP1, PDLIM1, FUT8, SGPL1, TMEM201, PIP5K1A, AKT1, CD248, CCN3, LAMTOR2, TNS1, PLEC	13459	19	19453	1.44535	1	0.145496	0.140375
GOTERM_BP_DIRECT	GO:0048872	homeostasis of number of cells	19	0.11479	0.00860529	EMX1, RRN3, WDR48, AP3B1, GBA1, ZFY, ZFX, BCR, ASXL1, POLB, PRDX2, SART3, RASSF2, CDH2, GCNT4, CCR7, IL7R, CCR4, CARD11	13459	19	19453	1.44535	1	0.145496	0.140375
GOTERM_BP_DIRECT	GO:0033044	regulation of chromosome organization	19	0.11479	0.00860529	INO80C, CDT1, INO80B, CENPV, INO80E, INO80D, ACTR5, MCRS1, ACTL6A, ACTR8, INO80, UCHL5, YY1, TFPT, RUVBL2, FSHR, RUVBL1, MAPT, NFRKB	13459	19	19453	1.44535	1	0.145496	0.140375
GOTERM_BP_DIRECT	GO:0007064	mitotic sister chromatid cohesion	19	0.11479	0.00860529	NAA50, ESCO1, RAD21L1, CDCA5, ESCO2, PDS5B, SMC3, PDS5A, SMC1A, HDAC8, HASPIN, REC8, SMC1B, CDC20, NIPBL, MAU2, CHTF8, RAD21, POGZ	13459	19	19453	1.44535	1	0.145496	0.140375
GOTERM_BP_DIRECT	GO:0042730	fibrinolysis	19	0.11479	0.00860529	FGB, FGA, CPB2, SERPINB2, ANXA2, F12, PROS1, SERPINF2, KRT1, FGG, SERPINE1, PLAT, GP1BA, PLG, F2, PLAU, SERPING1, HRG, KLKB1	13459	19	19453	1.44535	1	0.145496	0.140375
GOTERM_BP_DIRECT	GO:2000811	negative regulation of anoikis	19	0.11479	0.00860529	ITGB1, NTRK2, TLE1, NOTCH1, SRC, CAV1, PIK3R3, PTK2, PIK3CA, CEACAM6, PTRH2, CEACAM5, PDK4, BCL2, SNAI2, ZNF304, ITGA5, MCL1, BCL2L1	13459	19	19453	1.44535	1	0.145496	0.140375
GOTERM_BP_DIRECT	GO:0030889	negative regulation of B cell proliferation	19	0.11479	0.00860529	BLK, IL10, LYN, TNFRSF13B, CDKN2A, CD300A, PAWR, RC3H1, TYROBP, CASP3, INPP5D, MIR185, BTK, CTLA4, MNDA, ATM, PKN1, FCGR2B, TNFRSF21	13459	19	19453	1.44535	1	0.145496	0.140375
GOTERM_BP_DIRECT	GO:0016570	histone modification	19	0.11479	0.00860529	MEAF6, PARP2, CTR9, JADE1, JADE3, JADE2, PARK7, SIRT7, AURKC, MT3, CDC73, AURKB, ING4, ING5, UFL1, HLCS, LEO1, PAF1, KAT7	13459	19	19453	1.44535	1	0.145496	0.140375
GOTERM_BP_DIRECT	GO:0090190	positive regulation of branching involved in ureteric bud morphogenesis	19	0.11479	0.00860529	TGFB1, WNT2B, MAGED1, NOG, SIX1, PAX2, AGT, VEGFA, GREM1, PAX8, GDNF, SMO, SIX4, LHX1, SOX8, SOX9, AGTR2, HOXB7, LGR4	13459	19	19453	1.44535	1	0.145496	0.140375
GOTERM_BP_DIRECT	GO:0030490	maturation of SSU-rRNA	19	0.11479	0.00860529	NOP14, UTP4, IMP3, RIOK3, WDR3, TSR3, SNU13, IMP4, DDX52, RPS14, RPS28, LSM6, RPS19, NOB1, MPHOSPH10, SRFBP1, RIOK2, NOL11, RIOK1	13459	19	19453	1.44535	1	0.145496	0.140375
GOTERM_BP_DIRECT	GO:0030949	positive regulation of vascular endothelial growth factor receptor signaling pathway	19	0.11479	0.00860529	MIR10B, MIR10A, PRKCB, ITGB3, VEGFB, ARNT, HIF1A, MT3, ROBO1, VTN, FGF9, MIR1224, IL1B, MIR296, FGF18, GRB10, PRKD2, ITGA5, FGF10	13459	19	19453	1.44535	1	0.145496	0.140375
GOTERM_BP_DIRECT	GO:0033280	response to vitamin D	19	0.11479	0.00860529	CDKN2D, KL, TGFB1, PRKCB, PTH, STC1, TYR, PTGS2, AQP3, BMP7, TPCN2, CXCL10, CYP27B1, CYP24A1, BGLAP, STC2, SPP1, ALPL, TRIM25	13459	19	19453	1.44535	1	0.145496	0.140375
GOTERM_BP_DIRECT	GO:0031648	protein destabilization	45	0.27187	0.00877806	PRKN, UTP25, PRKDC, SRC, CUL3, KDM8, DERL1, HTT, RNF5, CDC73, HDAC6, GGA3, SOX17, FBXO4, CTSH, EP300, CAPN3, VPS35, BTRC, TRIM21, ISOC2, SNCA, PRNP, XBP1, SERF1A, CREBBP, GSN, CDKN2A, FBXW11, FBXW7, PYHIN1, PLK1, MUL1, PEX2, SIRT6, RAD23A, NR1D1, SENP2, SIRT1, MTOR, CHFR, BMP2, CCDC88C, MDM2, IAPP	13459	52	19453	1.25079	1	0.148213	0.142997
GOTERM_BP_DIRECT	GO:0045931	positive regulation of mitotic cell cycle	31	0.187289	0.00896374	FOXA1, APP, POLDIP2, BRCA2, TTL, AURKA, CCNB1, HSF1, ABL1, EIF4EBP1, EIF4E, NKX3-1, STAT5A, STAT5B, DUSP3, CCDC57, DYNLT3, USP22, SPHK1, USP2, ASNS, PRKCA, PTPN11, MEIS2, CDC25B, RPS6KB1, MDM2, BIRC5, PKN2, LGMN, PAFAH1B1	13459	34	19453	1.31782	1	0.150314	0.145024
GOTERM_BP_DIRECT	GO:0006402	mRNA catabolic process	31	0.187289	0.00896374	RNH1, PARN, ZFP36L2, ZC3H12D, RIDA, ZFP36, METTL14, KHSRP, NUDT16, METTL16, NUDT12, DIS3L2, ZHX2, PNPT1, YTHDF2, METTL3, CNOT10, LSM5, SND1, LSM2, ERN1, LSM6, CNOT7, AGO3, CNOT11, SLFN14, DXO, CNOT8, CNOT9, HSPA1B, HSPA1A	13459	34	19453	1.31782	1	0.150314	0.145024
GOTERM_BP_DIRECT	GO:0045824	negative regulation of innate immune response	31	0.187289	0.00896374	USP38, NLRX1, PRKDC, TNFAIP3, CGAS, NLRC3, AURKB, PPP6C, IFI16, DHX58, PCBP2, AKT1, BANF1, DRD2, TRIM21, LYAR, ATG5, PARP1, TREX1, ACOD1, TRAFD1, MUL1, MIR21, IRAK3, NMI, YWHAZ, ATG12, TYRO3, MIR181B1, CEP63, CACTIN	13459	34	19453	1.31782	1	0.150314	0.145024
GOTERM_BP_DIRECT	GO:0031669	cellular response to nutrient levels	31	0.187289	0.00896374	PRR5, PRKAA1, SEH1L, PRKAA2, MAPKAP1, PRKAG1, FAM107A, PRKAG2, PRKAG3, TXN2, RPTOR, UCN2, MLST8, EP300, RICTOR, CREBBP, SEC13, PRKAB2, WDR59, MIOS, PRKAB1, MTOR, RRAGA, RRAGC, RHEB, ULK1, LAMTOR1, CD68, OTUD3, PPARD, EIF4G1	13459	34	19453	1.31782	1	0.150314	0.145024
GOTERM_BP_DIRECT	GO:0010033	response to organic substance	31	0.187289	0.00896374	KCNA5, CRIP1, RELA, PPP2CA, PPP2R1A, CDH1, TIMP2, TIMP3, TIMP1, TIMP4, CTSC, TRPA1, XRCC3, SERPINF2, WNT5A, ANXA5, XRCC1, MMP9, SOD1, SQLE, CREB1, CDK6, CDK4, CDK3, CDK2, S100P, CASQ1, HPSE, GART, ABCG1, TJP2	13459	34	19453	1.31782	1	0.150314	0.145024
GOTERM_BP_DIRECT	GO:0050804	modulation of synaptic transmission	70	0.42291	0.00902839	DGKE, PTPRS, DGKB, GRIK5, GRIK3, LRRC4, GRIK4, GRIK1, GRIK2, SLC7A11, PPP1R9A, PPP1R9B, AKAP12, PPP3CA, VPS35, JAK2, PRKACA, PRKACB, EPHB1, SRGN, GRID2, EPHA7, CDKL5, CEL, NGF, DNM1, BCR, TUBB2B, PRKAR1B, NRG3, CDH11, PFN1, PAFAH1B1, NLGN3, GRIA1, CX3CR1, CACNA1B, CACNA1A, AKAP7, LRP8, RTN4, NTF4, ABR, MAPK9, RELN, PRKAR2B, NTF3, PACSIN2, EIF4EBP2, FYN, PLCG1, LRRC4C, GRIA4, MAPK3, NTNG1, NLGN4X,…	13459	85	19453	1.19029	1	0.150922	0.14561
GOTERM_BP_DIRECT	GO:0007613	memory	73	0.441034	0.00903685	APP, OXTR, FEN1, CRTC1, OXT, TREM2, VLDLR, HTR2A, DBH, SLC6A4, PPP3CB, TUBA1A, JPH3, NETO1, CIC, LARGE1, TTC36, MUSK, ABCC8, ITGA3, NGF, SORCS3, GIP, KAT2B, ADGRF1, CREB1, MAP1A, ITGA8, MAPT, ITGA5, PLCB1, CX3CR1, CEBPB, CHRNA7, FOXO6, ITPR3, PTN, PSEN1, PLA2G6, PTGS2, ADCY8, KLK8, NTF4, BLOC1S6, HRH1, GRIN2A, PGRMC1, ATXN1, CNR1, NTF3, ATXN1L, EIF4EBP2, PAK6, DRD1, CSMD1, PAK5, ASIC1, ATAD1, YTH…	13459	89	19453	1.18551	1	0.150922	0.14561
GOTERM_BP_DIRECT	GO:0006936	muscle contraction	73	0.441034	0.00903685	RYR1, OXTR, LMOD1, MYL6B, SLC8A1, LTB4R, SGCA, NOS1, EMD, SNTA1, GAMT, TMOD1, CHRNB1, MYBPC1, TRIM63, TPM4, KCND2, ACTN3, TPM3, TMOD4, HSBP1, ACTN2, TPM2, TMOD3, TPM1, MYOF, TMOD2, TACR2, MYH1, ACTA1, MYH2, MYL6, ASPH, MYL1, MYOT, TNNT1, TNNT2, TNNT3, MYH8, UTS2, SCN4A, MYH4, UTRN, CRYAB, MYH6, MYH7, TAFAZZIN, CLCN1, CACNA1H, TTN, GJC1, GLRA1, CHRND, PABPN1, CHRNG, CALD1, GALR2, CHRNE, TBX20, TNN…	13459	89	19453	1.18551	1	0.150922	0.14561
GOTERM_BP_DIRECT	GO:0001756	somitogenesis	38	0.22958	0.00925064	CRB2, FOXC2, FOXC1, POGLUT1, SEMA3C, PRKDC, LEF1, PSEN1, RBPJ, TBXT, DLL1, DLL3, LFNG, POFUT1, PLXNA2, EP300, NKX3-1, HES7, SMAD3, TCF15, FOXF1, XRCC2, TAF10, PCDH8, WNT5A, AXIN2, PALB2, TBX18, NLE1, MIB1, KAT2A, ABI1, TCAP, ATM, ROR2, TP53, MYF5, BMPR1A	13459	43	19453	1.27729	1	0.154282	0.148852
GOTERM_BP_DIRECT	GO:0061098	positive regulation of protein tyrosine kinase activity	27	0.163122	0.00951979	CSF1R, APP, PDGFB, NEDD9, LRP8, RELN, ERBB3, DVL2, FCGR1A, PTPN1, PRNP, EPHA4, ACE, WNT3A, IL34, SRCIN1, AGT, EFNA1, GPRC5B, DLG3, DLG4, ABI1, DOK7, CASS4, UNC119, NOX4, GAS6	13459	29	19453	1.34567	1	0.156631	0.151119
GOTERM_BP_DIRECT	GO:0006893	Golgi to plasma membrane transport	27	0.163122	0.00951979	ARL3, GGA2, GGA1, GGA3, GOLGA7, CCDC93, ARFGEF2, EXOC8, OSBPL5, SEC16A, RAB3IP, EXOC6B, COMMD1, TTC17, DNM2, RAB10, RABEP1, EXOC4, EXOC6, GOPC, EXOC5, CCDC22, STEAP2, EXOC2, LLGL1, EXOC1, VPS35L	13459	29	19453	1.34567	1	0.156631	0.151119
GOTERM_BP_DIRECT	GO:0002053	positive regulation of mesenchymal cell proliferation	23	0.138956	0.00957014	FBXW4, TBX1, PRRX1, STAT1, FOXF1, SHOX2, WNT5A, LRP5, IHH, PDGFA, IRS2, ARHGAP5, TGFBR2, SYNE1, FGF9, SMO, MYC, KDR, CTNNB1, SOX9, WNT2, FGFR2, BMPR1A	13459	24	19453	1.38513	1	0.156631	0.151119
GOTERM_BP_DIRECT	GO:2000378	negative regulation of reactive oxygen species metabolic process	23	0.138956	0.00957014	TFAP2A, PRKN, BECN1, G6PD, TIGAR, BNIP3, MMP3, SIRT5, BRCA1, AATF, HIF1A, MT3, PAX2, SIRT2, HK2, SIRT3, BCR, PINK1, BCL2, VDAC1, CRYAB, TP53, ATG5	13459	24	19453	1.38513	1	0.156631	0.151119
GOTERM_BP_DIRECT	GO:0051247	positive regulation of protein metabolic process	23	0.138956	0.00957014	MTPN, APP, TGFB1, CSF1, UHRF1, WFS1, NR1H2, CHRNA7, NR1H3, WNT7A, INHBA, KLF4, AGT, KLF2, INS, NFKBIA, MAPK8, MAPK7, PLA2G10, AGTR1, AKT1, MAP2K5, EIF4G1	13459	24	19453	1.38513	1	0.156631	0.151119
GOTERM_BP_DIRECT	GO:0010839	negative regulation of keratinocyte proliferation	23	0.138956	0.00957014	MED1, INTU, VDR, IFT172, PTCH1, KDF1, CASK, IFT80, PTPRK, OVOL1, EFNB2, IFT74, IFT52, ZEB1, MIR125B1, CD109, KLF9, SNAI2, EPPK1, SFN, IRF6, IFT57, FGFR2	13459	24	19453	1.38513	1	0.156631	0.151119
GOTERM_BP_DIRECT	GO:0071310	cellular response to organic substance	23	0.138956	0.00957014	EGR2, EDN1, TRPA1, DAPK1, ABCC8, RIPK2, SATB2, STAT2, STAT3, SYP, POU3F2, IQGAP3, CLEC3B, CUX2, CALB1, IL1B, TBX21, CASP1, BCL2, TIMP3, STAT6, CALR, CARD16	13459	24	19453	1.38513	1	0.156631	0.151119
GOTERM_BP_DIRECT	GO:0045821	positive regulation of glycolytic process	23	0.138956	0.00957014	APP, PRKAA1, PRKAA2, INSR, ENTPD5, ARNT, ZBTB20, IGF1, HTR2A, PSEN1, HIF1A, SLC4A4, MTOR, INS, P2RX7, RPTOR, MLXIPL, KAT2B, IFNG, MYC, GPD1, GAPDHS, MLST8	13459	24	19453	1.38513	1	0.156631	0.151119
GOTERM_BP_DIRECT	GO:0043278	response to morphine	23	0.138956	0.00957014	PRKCG, PCSK1, GPI, PRKCE, CXCR4, TACR3, OPRK1, PPP2R2A, TACR1, GHR, RGS4, PPP5C, SRR, MAP1LC3A, CNR1, PEA15, PPP1R1B, PENK, FOSB, FADD, DRD2, DRD3, PITX3	13459	24	19453	1.38513	1	0.156631	0.151119
GOTERM_BP_DIRECT	GO:0071425	hematopoietic stem cell proliferation	23	0.138956	0.00957014	CTC1, WNT10B, CEBPA, YTHDF2, WNT2B, XRCC5, YJEFN3, WNT5A, NKAP, GBA1, BRCA2, ETV6, RUNX1, BABAM1, SART3, SFRP2, MECOM, ERCC2, HOXB4, ARIH2, SNAI2, WNT1, CD34	13459	24	19453	1.38513	1	0.156631	0.151119
GOTERM_BP_DIRECT	GO:0097150	neuronal stem cell population maintenance	23	0.138956	0.00957014	SS18, NOTCH1, JAG1, PRRX1, FUT10, SRRT, FANCC, HOOK3, PROX1, FOXO3, DLL1, FOXO1, SOX2, ASPM, PCM1, REST, MMP24, CDH2, FANCD2, IGF2BP1, HES1, HES5, MCPH1	13459	24	19453	1.38513	1	0.156631	0.151119
GOTERM_BP_DIRECT	GO:0006883	cellular sodium ion homeostasis	23	0.138956	0.00957014	SLC12A2, TMPRSS3, ATP1A4, SLC1A3, ATP1A3, NEDD4L, ATP1B3, UMOD, ATP1B2, ATP1A1, ATP1B1, ATP12A, SLC8A1, AGT, SLC9A1, ATP4B, IL1A, SCNN1G, ATP4A, SCNN1D, SCNN1B, FXYD2, SCNN1A	13459	24	19453	1.38513	1	0.156631	0.151119
GOTERM_BP_DIRECT	GO:0018279	protein N-linked glycosylation via asparagine	23	0.138956	0.00957014	ALG8, ST6GAL1, RPN2, TUSC3, DERL3, RPN1, ALG5, MAGT1, DDOST, UBE2J1, DPM1, FUT8, DAD1, OSTC, MGAT5, STT3A, MGAT1, MGAT2, STT3B, UGGT2, B4GALNT2, UGGT1, NUDT14	13459	24	19453	1.38513	1	0.156631	0.151119
GOTERM_BP_DIRECT	GO:2000042	negative regulation of double-strand break repair via homologous recombination	23	0.138956	0.00957014	POLQ, RMI2, RIF1, RADX, KLHL15, FBH1, MAGEF1, CGAS, FANCB, SENP3, MAD2L2, INSL6, SMCHD1, HELB, RECQL5, KAT5, SHLD3, SHLD2, SHLD1, ABL1, KMT5A, TP53BP1, UBQLN4	13459	24	19453	1.38513	1	0.156631	0.151119
GOTERM_BP_DIRECT	GO:0006888	ER to Golgi vesicle-mediated transport	107	0.646448	0.0100686	STEEP1, GOLT1A, KDELR1, PDCD6, PROS1, GOLGA2, NRBP2, TFG, CREB3L2, TRAPPC12, TRAPPC11, BCAP29, TRAPPC13, RAB2A, PCID2, TRAPPC2L, LMAN1L, COG3, ANK1, NRBP1, CTAGE1, RINT1, CTAGE4, ZW10, CTAGE9, KDELR2, PREB, KDELR3, MPPE1, COPB2, COPA, VCP, TMED10, SAR1A, LMAN2L, SAR1B, CUL3, COPB1, PROZ, KLHL12, SCFD1, SPAST, VTI1A, SEC31A, SEC16B, TRAPPC3, TRAPPC1, SEC16A, TRAPPC4, TRAPPC8, TRAPPC9, PROC, HYOU1,…	13459	135	19453	1.14558	1	0.16457	0.158778
GOTERM_BP_DIRECT	GO:0032456	endocytic recycling	54	0.326245	0.0100973	VPS29, DENND1A, WIPF3, WASHC2C, PTPN23, EPG5, VPS35, WASHC1, CCDC93, RAB8A, EIPR1, LMTK2, ACAP2, HGS, RAB35, ARF6, STX12, STX16, VPS26A, SNX30, SNX3, SNX4, GGA3, SNX27, VPS51, VPS50, VPS53, MICALL1, VPS52, MICALL2, VTI1A, STX6, ENTR1, EPS15, ANKRD50, RAB11FIP3, RAB11FIP4, ANKRD27, CMTM6, SNF8, WASH3P, BLTP1, RAB11B, EHD1, EHD2, EHD3, EHD4, RAB14, SNX17, RAB12, RAB13, CCDC22, RAB17, VPS35L	13459	64	19453	1.21952	1	0.164819	0.159019
GOTERM_BP_DIRECT	GO:0048870	cell motility	41	0.247704	0.0101425	IGSF8, ITGB4, PTEN, BRK1, TPTE, PLD1, ETS1, ACTB, ACTG1, PLD2, POTEKP, POTEI, POTEJ, CFL2, CFL1, ENPP2, POTEE, POTEF, PHACTR1, RAC1, CD34, IER2, TPTE2, MAP2K1, DST, DSTN, ACTL9, TGFBR1, PTK2, SKI, ADAM17, MMP14, BCL6, CTTN, ACTBL2, FSCN1, ELMO1, ELMO2, GAS8, ENG, EPHA2	13459	47	19453	1.26084	1	0.165338	0.159519
GOTERM_BP_DIRECT	GO:0048675	axon extension	34	0.205413	0.0104289	SEMA5A, NLGN3, ITGB1, CYFIP1, SEMA5B, SEMA7A, HSP90AB1, SRF, SSNA1, RAPH1, RNF6, C9ORF72, PPP3CB, CDH4, EDNRA, DVL1, NDN, EDN1, HSP90AA1, EDN2, AUTS2, EDN3, USP9X, USP9Y, LIMK1, POU4F2, DCLK1, SLC9A6, CDK5, LHX2, MAP1B, ULK2, ULK1, VCL	13459	38	19453	1.29321	1	0.169109	0.163157
GOTERM_BP_DIRECT	GO:0000070	mitotic sister chromatid segregation	34	0.205413	0.0104289	NCAPG2, CDCA8, SMC4, NSL1, NIPBL, DSN1, NUSAP1, ZNF207, KNTC1, NEK2, BUB3, SPAG5, PLK1, KLHL22, INO80, TUBG2, KNL1, TUBG1, SMC1A, KNSTRN, WAPL, NDC80, ZWINT, SGO1, KIF18A, KIF18B, ESPL1, INCENP, KIFC1, CENPI, ZW10, CENPK, RAN, MAD2L1	13459	38	19453	1.29321	1	0.169109	0.163157
GOTERM_BP_DIRECT	GO:0042327	positive regulation of phosphorylation	34	0.205413	0.0104289	CSF1R, APP, NRP1, FLT1, FLT3, FLT4, IFNA2, ILK, BCL10, PSEN1, THBS1, EGFR, SDCBP, DHX34, CCL5, GRB10, KDR, TNFSF11, PPARGC1B, PDGFRB, DSCAM, EGF, FZD7, PTGES3, GLMN, MIF, BTBD10, EREG, VEGFA, AR, TF, KIT, ITGA6, ANG	13459	38	19453	1.29321	1	0.169109	0.163157
GOTERM_BP_DIRECT	GO:0006695	cholesterol biosynthetic process	34	0.205413	0.0104289	IDI1, PRKAA1, ACAA2, MVK, PRKAA2, INSIG2, INSIG1, HMGCR, HSD17B7, LIPA, TM7SF2, ARV1, EBP, NSDHL, CYB5R3, PMVK, HMGCS2, LBR, FDFT1, SREBF1, FDPS, G6PD, HMGCS1, CYP51A1, APOA1, APOA4, DHCR24, LSS, ACLY, PLPP6, MVD, DHCR7, CFTR, CES1	13459	38	19453	1.29321	1	0.169109	0.163157
GOTERM_BP_DIRECT	GO:0071300	cellular response to retinoic acid	60	0.362494	0.0105354	RET, GSK3B, NDUFA13, RARG, TNC, FZD10, RORB, PHB2, TNF, SLC6A4, AQP1, MYC, MYB, SOX9, TEAD2, WNT5B, SERPINF1, OSR1, WNT5A, WNT9B, WNT9A, PAX2, CREB1, HAND2, RARA, PPARG, EPHA3, YAP1, LTK, HDAC2, HTRA2, WNT8B, TBXT, WNT6, WNT11, BRINP1, PTK2B, ABL2, BRINP3, WNT2, WNT3, ABCA1, LYN, TBX1, WNT10B, YES1, PHC1, FZD4, WNT3A, FZD7, NTRK3, WNT7B, PTK6, SETX, COL1A1, SNW1, PTK7, LEP, ATM, FGFR2	13459	72	19453	1.20446	1	0.17061	0.164606
GOTERM_BP_DIRECT	GO:0030838	positive regulation of actin filament polymerization	44	0.265829	0.0108712	TENM1, NCKAP1, CSF3, CCL11, CRACD, ALOX15, LMOD1, FMN1, PYCARD, BAIAP2L2, BAG4, BAIAP2L1, MLST8, NCK2, PTK2B, RICTOR, CCR7, SNX9, NCK1, VASP, CARMIL1, KIRREL1, CCL21, PRKCE, BAIAP2, RHOA, MTOR, HCK, FER, DLG1, FCHSD2, CTTN, ARPC2, CDC42EP5, BIN1, CDC42EP4, CDC42EP3, CDC42EP2, GRB2, EVL, PFN1, PFN2, CCL26, ARF6	13459	51	19453	1.24697	1	0.175584	0.169404
GOTERM_BP_DIRECT	GO:0031122	cytoplasmic microtubule organization	44	0.265829	0.0108712	CEP126, TUBGCP2, DCTN1, IFT172, STMN3, KATNB1, SLAIN2, CIB1, SLAIN1, CAMSAP1, CAMSAP2, PCM1, SLK, KATNA1, CHORDC1, DVL1, CHP1, PLK3, DYNC1H1, DST, CAV3, CRIPT, AXIN1, TBCB, WDR73, HOOK3, TUBG2, TUBG1, RHOA, CAMSAP3, CCDC88A, CLIP2, CLIP1, HOOK2, KATNAL1, KATNAL2, HOOK1, CLIP4, CCDC88C, TUBGCP5, TUBGCP6, TUBGCP3, TUBGCP4, MAPT	13459	51	19453	1.24697	1	0.175584	0.169404
GOTERM_BP_DIRECT	GO:0045786	negative regulation of cell cycle	47	0.283954	0.0114533	RB1, PPP1R13B, HPGD, SUV39H1, GMNN, HTRA2, GATA3, BRCA1, PTPRK, PTGS2, ETS1, NUDT6, HOXD10, RRP8, BRINP1, CASP3, RPS6KA2, CHMP1A, TP53BP2, HOXC9, MEN1, BARD1, TSPYL2, CDT1, ZBTB17, TGFB1, LILRB1, BMP7, RUNX3, SIRT1, ALOX15B, MAPK12, RHOB, BMP4, RNF167, NR4A1, ADCYAP1, CREB3, BMP2, CDK6, CDK5, PDCD4, GMNC, TAF6, NUPR1, INHA, SIPA1	13459	55	19453	1.23512	1	0.184003	0.177527
GOTERM_BP_DIRECT	GO:0001578	microtubule bundle formation	30	0.181247	0.0115607	NUMA1, MTCL1, AAAS, SPAST, CAPN6, MAP2, CHORDC1, TRIM46, ZNF207, CHP1, TPPP, MARK4, NCKAP5, GAS2L2, CLASP1, CDK5RAP2, MAP1S, NCKAP5L, PLK1, NAV1, TPPP3, CLIP1, PSRC1, FES, PRC1, MAP1B, CCSER2, KIF20A, CCDC66, MAPRE1	13459	33	19453	1.31396	1	0.184003	0.177527
GOTERM_BP_DIRECT	GO:0035115	embryonic forelimb morphogenesis	30	0.181247	0.0115607	CRABP2, SHOX2, TWIST1, CACNA1C, HOXA13, HOXA11, HOXA9, SHH, NIPBL, ALX3, RSPO2, ALX4, MSX1, LNPK, WNT3, TP63, TFAP2A, OSR2, MSX2, OSR1, EN1, WNT7A, RPGRIP1L, TBX5, TBX3, RUNX2, CTNNB1, ZNF358, HOXD9, RECK	13459	33	19453	1.31396	1	0.184003	0.177527
GOTERM_BP_DIRECT	GO:0006611	protein export from nucleus	30	0.181247	0.0115607	AHCYL1, ANKLE1, CSE1L, ADAR, CTDSPL2, PKD1, XPO1, XPO4, XPO6, CHORDC1, XPO5, CHP1, SFN, CCHCR1, PRKACA, NUP214, HSPA9, EGR2, TGFB1, RANBP3, DESI1, SMURF1, STRADA, STRADB, RANBP17, XPO7, NUTF2, PPM1A, CALR, RAN	13459	33	19453	1.31396	1	0.184003	0.177527
GOTERM_BP_DIRECT	GO:0008210	estrogen metabolic process	30	0.181247	0.0115607	UGT2B28, HSD17B4, CYP3A4, HSD17B10, CYP3A5, HSD17B8, CYP3A7, SULT1A1, SGPL1, SULT1E1, CYP2D6, HSD17B1, CYP1B1, UGT1A3, UGT1A7, SULT1A2, UGT2B10, PDGFRA, UGT2B11, UGT1A1, PLEKHA1, TIPARP, UGT2B15, UGT2B17, CYP2C9, CYP2C8, CYP1A2, CYP1A1, UGT2B4, UGT2B7	13459	33	19453	1.31396	1	0.184003	0.177527
GOTERM_BP_DIRECT	GO:0051881	regulation of mitochondrial membrane potential	30	0.181247	0.0115607	PRKN, OPRD1, PANK2, RTL10, PID1, SOD2-OT1, TUSC2, PARK7, LIPA, PRDX3, UBB, CCN6, UCP2, BAK1, CLIC1, PRELID1, PYCR1, MUL1, SOD2, SOD1, SPART, PINK1, ADORA2A, PPA2, BCL2, BAX, NDUFS1, SLC25A33, SLC25A36, BCL2L1	13459	33	19453	1.31396	1	0.184003	0.177527
GOTERM_BP_DIRECT	GO:0007080	mitotic metaphase plate congression	37	0.223538	0.0116468	BECN1, SEH1L, DCTN2, CUL3, CDCA5, VPS4B, PINX1, VPS4A, KIF14, CDCA8, CCNB1, CDC23, CHMP1B, NUP62, CHMP1A, RRS1, SPDL1, PIBF1, NUDC, KIF22, RAB11A, EML4, CENPE, KIF18A, PSRC1, KIFC1, ZW10, CHMP2B, CHMP4C, CHMP2A, CHMP3, CHMP4B, CHMP4A, KIF2C, CHMP6, KPNB1, CHMP5	13459	42	19453	1.27329	1	0.184003	0.177527
GOTERM_BP_DIRECT	GO:0045184	establishment of protein localization	37	0.223538	0.0116468	VCP, WBP2, KIF14, DERL1, AKAP4, CORO1C, CHMP1B, ABL1, FLNA, SMYD3, PDZD7, CEP55, ADGRV1, PLEKHA1, IST1, TREX1, ITGA2, RCC2, RDX, PLK1, CRIPT, ADAM11, ANK3, MCC, NPNT, USH2A, RAP2A, SELENOS, DLG4, ITGA8, MDM2, CHMP2A, WDPCP, DZIP1, PHLDB2, KPNB1, LIMS1	13459	42	19453	1.27329	1	0.184003	0.177527
GOTERM_BP_DIRECT	GO:0060048	cardiac muscle contraction	37	0.223538	0.0116468	RYR2, MYLK2, TAFAZZIN, CXCR4, SLC8A1, TTN, CSRP3, GRK2, PPP1R13L, TNNI1, TNNI2, DMD, TNNI3, SCN5A, NKX2-5, SCN3B, SCN1B, MAP2K6, MAP2K3, KCNH2, MYBPC3, GAA, TPM1, VEGFB, ATP1B1, SMAD5, MTOR, PIK3CA, KCNQ1, MYL2, TNNT2, MYL3, CASQ2, TCAP, SCN4B, MYH6, MYH7	13459	42	19453	1.27329	1	0.184003	0.177527
GOTERM_BP_DIRECT	GO:0043588	skin development	37	0.223538	0.0116468	RYR1, ASCL4, ATP8A2, WDR48, TRAF3IP2, ABCB6, PDGFA, PKD1, COMP, SUFU, DACT2, SLITRK5, ITGB6, ATP7A, DSP, TFAP2B, WNT10A, JUP, TCF15, SLC2A10, ITGA3, PTGES3, PTCH2, ARRDC3, DHCR24, OVOL1, ASPRV1, KRT9, COL1A1, COL3A1, FRAS1, COL5A1, COL5A3, COL5A2, CDH11, MYD88, SLC27A4	13459	42	19453	1.27329	1	0.184003	0.177527
GOTERM_BP_DIRECT	GO:0031663	lipopolysaccharide-mediated signaling pathway	37	0.223538	0.0116468	SCARB1, SPI1, PTAFR, PTPN22, BCL10, TNF, MALT1, MTDH, IRAK1, IRAK2, CCL5, CCL3, PLCG2, CCL2, AKT1, MAPK1, LBP, CD14, MAPK3, LYN, TGFB1, NOS3, RIPK2, PRKCE, CD180, IL18, MAPK14, TICAM1, NFKBIA, HCK, IRF3, TRAF6, IL1B, BPI, TLR4, MYD88, TLR2	13459	42	19453	1.27329	1	0.184003	0.177527
GOTERM_BP_DIRECT	GO:0045595	regulation of cell differentiation	37	0.223538	0.0116468	CEBPB, TNXB, CEBPD, PLEKHB1, KLK6, PPP2CA, PTBP1, PPP2R1A, SPOCK2, TNR, FADS1, HES5, TFAP2A, APC2, TFAP2B, LIF, CELA1, KLF4, TBX19, POU3F2, RUNX3, RUNX2, PTBP3, RUNX1, APC, BCL6, FES, BCL6B, ST7, SPRY2, SIK1, NANOG, RAF1, ZFPM2, BIRC2, FGFR1, ANAPC2	13459	42	19453	1.27329	1	0.184003	0.177527
GOTERM_BP_DIRECT	GO:1900016	negative regulation of cytokine production involved in inflammatory response	37	0.223538	0.0116468	CUEDC2, MACIR, MIR146A, TREM2, MIR98, NLRC3, MEFV, ADCY7, MIR203A, MIR378A, MIR93, PYCARD, MIR136, MIR16-1, ZC3H12A, SIRPA, APOD, EPHB2, ABCD1, EXTL3, APPL2, CHID1, MIR26A1, IL1R2, F2, MIR338, MIR125A, PSG9, MIR222, MIR135A1, MIR221, PLA2G10, MIR140, PDCD4, PPARA, MIR129-1, EZH2	13459	42	19453	1.27329	1	0.184003	0.177527
GOTERM_BP_DIRECT	GO:0022011	myelination in peripheral nervous system	18	0.108748	0.0118571	ARHGEF10, NTRK2, CNTNAP1, MYOC, LGI4, ADAM22, ILK, NRG1, POU3F1, POU3F2, SIRT2, SKI, PPP3R1, PARD3, ADGRG6, DAG1, NF1, SLC25A46	13459	18	19453	1.44535	1	0.184003	0.177527
GOTERM_BP_DIRECT	GO:0061644	protein localization to CENP-A containing chromatin	18	0.108748	0.0118571	H4C8, H2AC8, H4C9, H2AC4, CENPA, H4C16, H4C15, H4C14, H4C13, H4C12, H2BC11, H4C11, H4C2, H4C1, H4C4, H4C3, H4C6, H4C5	13459	18	19453	1.44535	1	0.184003	0.177527
GOTERM_BP_DIRECT	GO:0060044	negative regulation of cardiac muscle cell proliferation	18	0.108748	0.0118571	CITED2, NOG, PTEN, MIR200B, MIR199B, TBX5, SAV1, TGFBR2, MIR1-1, MAPK11, MIR873, RBP4, MIR17HG, MIR199A1, JARID2, KCNK2, VGLL4, TP73	13459	18	19453	1.44535	1	0.184003	0.177527
GOTERM_BP_DIRECT	GO:0045638	negative regulation of myeloid cell differentiation	18	0.108748	0.0118571	RBM15, ZBTB16, CTR9, HMGB3, DLL1, MEIS2, CDC73, NFKBIA, ITPKB, HOXA9, MEIS1, SKIC8, CDK6, GPR171, LEO1, PTK2B, PAF1, HOXB8	13459	18	19453	1.44535	1	0.184003	0.177527
GOTERM_BP_DIRECT	GO:0010569	regulation of double-strand break repair via homologous recombination	18	0.108748	0.0118571	RTEL1-TNFRSF6B, RTEL1, SETD2, KDM1A, RPA2, SIRT6, TEX15, SPIDR, RAD51AP1, RAD51, PPP4C, PPP4R2, SHLD2, FIGNL1, CHEK1, TERF2IP, USP51, ZNF365	13459	18	19453	1.44535	1	0.184003	0.177527
GOTERM_BP_DIRECT	GO:0001779	natural killer cell differentiation	18	0.108748	0.0118571	STAT5A, IL15RA, STAT5B, IL15, TUSC2, PIK3CD, MERTK, PBX1, HECTD1, PTPRC, NFIL3, AXL, SP3, TYRO3, RABL3, KAT7, TOX, SLAMF1	13459	18	19453	1.44535	1	0.184003	0.177527
GOTERM_BP_DIRECT	GO:0045019	negative regulation of nitric oxide biosynthetic process	18	0.108748	0.0118571	IL10, PTGIS, ROCK2, CAV1, ATP2B4, OPRM1, MIR92A1, MIR212, MIR132, KHSRP, MIR199A1, ZC3H12A, RGN, TSPO, ACP5, SIRPA, CD34, GLA	13459	18	19453	1.44535	1	0.184003	0.177527
GOTERM_BP_DIRECT	GO:0071380	cellular response to prostaglandin E stimulus	18	0.108748	0.0118571	PTGER4, PRKAA1, PRKAA2, PTGER2, PRKCE, AKAP8, PAX6, ADCY6, ACACA, P2RY6, SFRP1, GNG2, P2RY4, TNFSF4, GNB1, GNAS, AKT1, PPARG	13459	18	19453	1.44535	1	0.184003	0.177527
GOTERM_BP_DIRECT	GO:0007250	activation of NF-kappaB-inducing kinase activity	18	0.108748	0.0118571	CARD10, TNFSF15, TNFRSF10B, ZFP91, TRAF2, TNFRSF10A, MALT1, TIRAP, MAS1, IRAK1, TRAF4, TRAF6, CHI3L1, TLR6, COPS8, MAP3K7, CARD14, TLR3	13459	18	19453	1.44535	1	0.184003	0.177527
GOTERM_BP_DIRECT	GO:0000956	nuclear-transcribed mRNA catabolic process	18	0.108748	0.0118571	UPF1, NBAS, DDX5, LSM1, RC3H1, LSM4, NBDY, LSM7, EXOSC4, EXOSC10, XRN1, DHX34, THRAP3, EXOSC9, AGO1, MRTO4, XRN2, DXO	13459	18	19453	1.44535	1	0.184003	0.177527
GOTERM_BP_DIRECT	GO:0051642	centrosome localization	18	0.108748	0.0118571	RANBP2, SUN2, INTS13, SUN1, NDE1, BICD2, NUBP1, SYNE2, AURKA, IFT20, TMEM201, DYNC1LI2, NIN, KIF5B, PLXNA2, CCDC141, DLGAP5, NDEL1	13459	18	19453	1.44535	1	0.184003	0.177527
GOTERM_BP_DIRECT	GO:0002063	chondrocyte development	18	0.108748	0.0118571	ECM1, BMPR2, MSX2, COL11A1, SHOX2, EIF2AK3, SULF1, RUNX2, HOXA11, SULF2, COMP, ACAN, SFRP2, CHSY1, CHST11, FGF18, BPNT2, BMPR1B	13459	18	19453	1.44535	1	0.184003	0.177527
GOTERM_BP_DIRECT	GO:0060749	mammary gland alveolus development	18	0.108748	0.0118571	DDR1, TPH1, EGF, AGAP2, TGFA, TNFRSF11A, PHB2, PRLR, ESR1, AREG, VEGFA, SOCS2, AR, CCND1, ERBB4, ID2, TNFSF11, HOXA5	13459	18	19453	1.44535	1	0.184003	0.177527
GOTERM_BP_DIRECT	GO:1904385	cellular response to angiotensin	18	0.108748	0.0118571	NONO, PRKCD, CYBA, INHBA, CDC6, SLC30A10, ARID1B, RELA, NFKB1, AGT, IGF1R, BRIP1, MYC, HSF1, PRKD1, MAP3K7, NFE2L2, DDR2	13459	18	19453	1.44535	1	0.184003	0.177527
GOTERM_BP_DIRECT	GO:0060065	uterus development	18	0.108748	0.0118571	CDKN1C, TGFB2, LHCGR, MYOCD, SMAD4, SRC, WNT5A, GREB1L, FOXL2, GATA3, ESR1, CYP19A1, HOXA11, HOXA10, HOXA9, RBP4, LHX1, FSHR	13459	18	19453	1.44535	1	0.184003	0.177527
GOTERM_BP_DIRECT	GO:0008637	apoptotic mitochondrial changes	18	0.108748	0.0118571	CDKN2A, BIK, ATP2A1, HK2, HSPD1, IFIT2, PPP2CB, AIFM2, PPIF, BAX, AKT1, JTB, NDUFS1, PIM2, GCLM, BID, SLC25A4, BCL2L1	13459	18	19453	1.44535	1	0.184003	0.177527
GOTERM_BP_DIRECT	GO:0051770	positive regulation of nitric-oxide synthase biosynthetic process	18	0.108748	0.0118571	MAP2K3, MAP2K4, IL33, STAT1, LRRK2, NOD2, AKAP12, FCER2, IFNG, NAMPT, KDR, TLR9, CCL2, JAK2, JAK3, TLR4, MAP2K6, TLR2	13459	18	19453	1.44535	1	0.184003	0.177527
GOTERM_BP_DIRECT	GO:0042129	regulation of T cell proliferation	18	0.108748	0.0118571	TNFSF18, RC3H1, IL27, TNFRSF1B, LGALS3, BCL6, CD209, CD28, RAC2, TNFSF9, CTLA4, RAC3, CTNNB1, TNFSF8, RAC1, BID, SOS1, SOS2	13459	18	19453	1.44535	1	0.184003	0.177527
GOTERM_BP_DIRECT	GO:0010468	regulation of gene expression	205	1.23852	0.0120739	APP, TSKU, SOX2, MYC, ZC3H12A, TRIM26, CCN3, TRIM27, TRIM21, TRIM22, DAXX, TRIM17, TRIM14, TRIM15, ALPK2, TRIM11, CGGBP1, TRIM64C, DHH, TXK, TSHZ1, TSHZ2, PRDM14, ATXN7L3B, PRDM13, MEFV, PRDM11, HIF1A, PRDM10, CIAO3, PCBP3, ZNF827, TSPAN8, PCBP4, PCBP1, PCBP2, SLC10A1, EIF2AK3, IGF1, RPE65, ST18, CRNN, HNRNPK, FUBP3, FUBP1, CYP1A2, HNRNPD, GNRH1, NANOG, HRG, TP73, SETD2, NKAP, BMI1, TRIM6, NIPBL,…	13459	270	19453	1.0974	1	0.18713	0.180544
GOTERM_BP_DIRECT	GO:0002092	positive regulation of receptor internalization	26	0.157081	0.0124666	CD63, FMR1, PCSK9, ARRB1, ARRB2, NTF3, PLCG2, DRD2, SCYL2, AP2M1, ATAD1, SYK, ANGPT1, EGF, WNT3A, INSR, MAGI2, DTNBP1, SELE, VEGFA, GREM1, AHI1, SFRP4, TBC1D5, PICK1, HAMP	13459	28	19453	1.34211	1	0.191284	0.184552
GOTERM_BP_DIRECT	GO:1903672	positive regulation of sprouting angiogenesis	26	0.157081	0.0124666	MIR30B, MIR31, FGF1, FGF2, FUT1, DLL1, MIR1-1, TNN, JAK1, IL10, GHSR, SMAD1, PDPK1, S100A1, SLC39A12, KLF4, JMJD8, MIR125A, VEGFA, MIR126, MIR92A1, TJP1, PKM, MIR1224, GHRL, ITGA5	13459	28	19453	1.34211	1	0.191284	0.184552
GOTERM_BP_DIRECT	GO:0045736	negative regulation of cyclin-dependent protein serine/threonine kinase activity	26	0.157081	0.0124666	CDKN1C, CEBPA, CDKN1A, CDKN1B, PTEN, TNFAIP3, IPO7, IPO5, HHEX, CDK5RAP1, MIR103A1, FBXO7, CDK5RAP2, MEN1, HEXIM1, HEXIM2, MYOCD, CDKN2A, PLK1, MIR15A, NR2F2, MIR711, LATS1, LATS2, TFAP4, APC	13459	28	19453	1.34211	1	0.191284	0.184552
GOTERM_BP_DIRECT	GO:0097746	regulation of blood vessel diameter	26	0.157081	0.0124666	FOXC2, FOXC1, ROCK1, ROCK2, NPR1, HBB, ADRB2, NTS, ADCY6, NPPB, SCPEP1, NPPC, CBS, P2RY2, P2RY1, UTS2R, ACE, NOS3, SOD3, MIR92A1, ACE2, GCLC, AGTR1, UTS2, ITGB1BP1, GCLM	13459	28	19453	1.34211	1	0.191284	0.184552
GOTERM_BP_DIRECT	GO:0032703	negative regulation of interleukin-2 production	26	0.157081	0.0124666	IL20RB, TNFAIP3, GATA3, NOD2, HDAC7, ZFP36, KAT5, TBX21, HOMER3, TRIM27, GBP1, CD34, HAVCR2, PRNP, LAG3, CR1, MIR181C, HOMER2, SFTPD, NR1H4, LAPTM5, FOXP3, PTPRC, NAV3, XCL1, EZR	13459	28	19453	1.34211	1	0.191284	0.184552
GOTERM_BP_DIRECT	GO:0006400	tRNA modification	26	0.157081	0.0124666	TRUB1, AARS1, AARS2, ANKRD16, METTL2A, WDR4, THUMPD1, OSGEP, THG1L, DTWD2, CDK5RAP1, METTL6, TRDMT1, PUS3, SSB, METTL1, NSUN2, TRMT1, NSUN6, ELP5, FTSJ1, TRIT1, TRMT9B, QTRT1, QTRT2, SARS1	13459	28	19453	1.34211	1	0.191284	0.184552
GOTERM_BP_DIRECT	GO:0006259	DNA metabolic process	26	0.157081	0.0124666	PNKP, PLD4, PLD3, RDM1, TATDN1, NT5E, WRN, RECQL5, MYO18A, TOPBP1, KPNA2, N4BP2, POLG, TREX1, TREX2, DNTT, REXO2, APTX, NME1, ERCC4, MMS19, DNASE2, DNASE1L2, DNASE1L3, RAN, DNASE1L1	13459	28	19453	1.34211	1	0.191284	0.184552
GOTERM_BP_DIRECT	GO:0035307	positive regulation of protein dephosphorylation	26	0.157081	0.0124666	ANKLE2, CDCA2, GBA1, AMBRA1, PTPA, PTBP1, CDH5, PPP1R7, SMPD1, ADORA1, CAMTA1, SYMPK, TGFB1, PRKCD, PPP2R5A, PPP2R5D, LILRB2, PINK1, DLC1, CNEP1R1, PIN1, NSMF, CALM3, CALM1, CALM2, PPIA	13459	28	19453	1.34211	1	0.191284	0.184552
GOTERM_BP_DIRECT	GO:0009411	response to UV	40	0.241663	0.0126367	RPAIN, BRSK1, PRKAA1, SERPINB13, CCAR2, RO60, CASP7, MAPK8, GNAT2, CASP3, POLD1, USP1, PCLAF, MAP2K7, ELANE, MEN1, CDKN2D, TIPIN, UBE2B, CIRBP, REV1, HUS1, SIRT6, UBE4B, GTF2H2, UBE2A, TYR, USF1, PML, DDB2, MSH6, ERCC3, ERCC4, CAT, ERCC2, ERCC8, ERCC5, ERCC6, TRIM32, DTL	13459	46	19453	1.25683	1	0.193058	0.186264
GOTERM_BP_DIRECT	GO:0007043	cell-cell junction assembly	40	0.241663	0.0126367	CTNND2, CTNND1, CDH8, HDAC7, CDH7, AMOT, GJC1, CDH6, FLCN, CDH5, PARD6B, ARVCF, CDH4, CDH3, CDH2, CDH20, CDH1, GJA4, CDH22, CDH26, NR1H4, TJP1, CLDN5, TRPV4, CDH10, CDH11, PKP2, FSCN1, CDH12, PKP1, DSG1, CDH13, DCHS1, PKP4, TLN2, PKP3, CDH15, TLN1, CDH17, CDH19	13459	46	19453	1.25683	1	0.193058	0.186264
GOTERM_BP_DIRECT	GO:0061077	chaperone-mediated protein folding	40	0.241663	0.0126367	FKBP11, FKBP2, HSPB1, UMOD, DNAJC24, CLU, DNAJB2, DNAJB6, CHORDC1, CCT8, DNAJB7, CCT7, CCT5, CCT4, UNC45A, CCT3, CCT2, TRAP1, UNC45B, DFFA, CRTAP, PEX19, TOR1A, CSNK2A1, VBP1, P3H1, PDIA4, CCT6A, FKBP1A, PDCL3, DNAJC5, TCP1, PFDN1, PFDN2, PFDN4, PPIB, FKBP4, PFDN5, PPID, FKBP5	13459	46	19453	1.25683	1	0.193058	0.186264
GOTERM_BP_DIRECT	GO:0051865	protein autoubiquitination	59	0.356452	0.0126451	RNF10, LRSAM1, RNF11, UBE2D2, UBE2D3, LTN1, RNF19B, UBE3A, BRCA1, SH3RF1, RNF112, RNF115, TRIM21, RAG1, DTX3L, RNF208, TRAF2, RNF41, DDB2, TRIM17, NFX1, TRAF6, TRIM13, TRIM58, RNF122, OBI1, PRKN, TRIM52, UHRF2, UHRF1, CUL3, RNF8, RNF4, RCHY1, CBL, RNFT1, RNF213, HECTD1, MARCHF5, UBE2B, AMFR, WWP2, BFAR, KLHL24, UBE2A, RNF146, SH3RF3, CNOT4, ITCH, UBE2T, MDM2, ERCC8, RNF181, STUB1, TRIM37, RNF183,…	13459	71	19453	1.20107	1	0.193058	0.186264
GOTERM_BP_DIRECT	GO:0048025	negative regulation of mRNA splicing, via spliceosome	22	0.132914	0.0127954	NPM1, SFSWAP, DYRK1A, PTBP1, HNRNPK, PCBP4, U2AF2, C1QBP, HNRNPA2B1, RBM42, ACIN1, SAP18, RBM20, RNPS1, SRSF4, SRSF6, SRSF7, SRSF10, RBMX, RBM10, SRSF9, SRSF12	13459	23	19453	1.38251	1	0.19319	0.186391
GOTERM_BP_DIRECT	GO:0032204	regulation of telomere maintenance	22	0.132914	0.0127954	PIF1, UPF1, SMG1, SLF1, SLF2, XRCC5, NSMCE3, NSMCE2, NSMCE1, YLPM1, SMC5, SMC6, HDAC8, TERF2, SMG5, SMG6, EID3, NSMCE4A, MYC, LMNA, HNRNPD, TERF2IP	13459	23	19453	1.38251	1	0.19319	0.186391
GOTERM_BP_DIRECT	GO:0071398	cellular response to fatty acid	22	0.132914	0.0127954	SREBF1, SMARCD1, EDN1, CPT1A, PID1, XRCC5, IRS1, SRC, PTAFR, NR1H4, UCP1, LPL, MIR92A1, E2F1, PDK4, PDK3, FFAR3, HES1, FFAR2, HMGCS2, LDLR, KCNK4	13459	23	19453	1.38251	1	0.19319	0.186391
GOTERM_BP_DIRECT	GO:0048754	branching morphogenesis of an epithelial tube	22	0.132914	0.0127954	CLIC4, CASR, NOTCH1, EGF, HNF1B, BMP7, PKD1, RASIP1, GLI2, PPP1CA, PKHD1, BMP4, PAK1, MMP14, SHH, SLTM, TIMELESS, MKS1, SLIT2, MET, FGF10, NKX3-1	13459	23	19453	1.38251	1	0.19319	0.186391
GOTERM_BP_DIRECT	GO:0032700	negative regulation of interleukin-17 production	22	0.132914	0.0127954	PRNP, ARG2, MIR20A, TGFB1, MIR181C, MIR26A1, TUSC2, MIR146B, FOXP3, VSIR, IL27RA, MIRLET7F1, MIR136, IFNG, MIR135A1, DDIT3, TNFSF4, MIR383, IL12B, IL12A, IL36RN, TLR4	13459	23	19453	1.38251	1	0.19319	0.186391
GOTERM_BP_DIRECT	GO:0080090	regulation of primary metabolic process	22	0.132914	0.0127954	PRKCG, ACVR1, HSP90AA2P, HSP90AB2P, PRKCI, PRKAB2, HSP90AB4P, PRKCH, ELOF1, PRKCE, PRKCD, EIF2AK3, PRKCA, PRKAB1, ACVR2B, TGFBR1, ELF1, ELF2, TLR9, BMPR1B, UBL7, BMPR1A	13459	23	19453	1.38251	1	0.19319	0.186391
GOTERM_BP_DIRECT	GO:0007088	regulation of mitotic nuclear division	22	0.132914	0.0127954	CUL9, L3MBTL1, PRMT5, CUL7, CDCA2, BORA, CAV2, DAPK3, PDXP, MKI67, PKMYT1, CDC25C, FBXO43, CDC42, CCDC8, RCC1, PIN1, NEK2, FBXO5, CDK13, KIF20B, OBSL1	13459	23	19453	1.38251	1	0.19319	0.186391
GOTERM_BP_DIRECT	GO:0050905	neuromuscular process	22	0.132914	0.0127954	CHRNA1, SPTBN4, AGTPBP1, DCTN1, ABCC8, UBA5, KCNA1, MYCBP2, GBA1, HOXD10, HOXC10, ZMPSTE24, SPART, CHRND, UCHL1, EDNRA, KCNQ1, PEX5, POMK, HOXA1, FGF12, STRA6	13459	23	19453	1.38251	1	0.19319	0.186391
GOTERM_BP_DIRECT	GO:0023019	signal transduction involved in regulation of gene expression	22	0.132914	0.0127954	SMAD2, PDGFRA, SMAD3, TRAF3IP2, MSX2, PARP1, TRAF2, PAX6, TBX6, TBXT, FGF5, NEUROD1, FGF8, SOX17, EPCAM, HNF4A, GSC, P2RY1, TRAF5, MSX1, CER1, DAND5	13459	23	19453	1.38251	1	0.19319	0.186391
GOTERM_BP_DIRECT	GO:0043122	regulation of I-kappaB kinase/NF-kappaB signaling	33	0.199372	0.0132512	ZFAND6, SUMO4, HSPB1, WDR83, TNF, PIDD1, UFL1, CLEC7A, NKIRAS2, CPNE1, PLCG2, CAPN3, IKBKG, BTRC, ANGPT1, SPHK2, PDPK1, CARD8, WNT5A, DAB2IP, TRAF2, TRAF1, LIME1, NLRP12, TRAF4, TRAF3, TRAF6, IL1B, TRAF5, F2RL1, SQSTM1, OPTN, NFKBIB	13459	37	19453	1.2891	1	0.199337	0.192322
GOTERM_BP_DIRECT	GO:0051017	actin filament bundle assembly	33	0.199372	0.0132512	FAM107A, NEDD9, AIF1, CORO1B, ADD1, LIMD2, ADD2, EPS8, LIMA1, BAIAP2L2, BAIAP2L1, CALD1, MICAL1, DPYSL3, NCK2, PLS3, DMD, NCK1, PLS1, DMTN, ACTN1, SWAP70, PAWR, SHROOM1, BAIAP2, RHOD, AIF1L, MYO1B, MARCKS, FSCN1, FSCN2, LCP1, EZR	13459	37	19453	1.2891	1	0.199337	0.192322
GOTERM_BP_DIRECT	GO:0032743	positive regulation of interleukin-2 production	33	0.199372	0.0132512	CD86, STOML2, CD83, CD80, VTCN1, CD3E, MALT1, PNP, CLEC7A, PLCG2, ABL1, RPS3, MAP3K7, SPTBN1, CCR2, STAT5A, STAT5B, ANXA1, RIPK2, PDE4D, GLMN, TRAF2, RUNX1, IL1A, CD4, PTPRC, IRF4, TRAF6, IL1B, CD28, PRKD2, PRKCQ, CARD11	13459	37	19453	1.2891	1	0.199337	0.192322
GOTERM_BP_DIRECT	GO:0050766	positive regulation of phagocytosis	43	0.259787	0.0134233	MIR20A, MIR17, TREM2, FPR2, TULP1, NOD2, GATA2, IL2RG, TNF, PYCARD, CLEC7A, LMAN2, SIRPA, FCGR1A, LYAR, MBL2, IL15RA, CAMK1D, AHSG, IL15, SFTPD, APOA2, APOA1, RAB27A, ABCA7, CYBA, AZU1, MERTK, SOD1, DNM2, BCR, IFNG, IL1B, IL2RB, BTK, MIR183, PTX3, CD47, CALR, DOCK2, MFGE8, FCGR2B, GAS6	13459	50	19453	1.243	1	0.201432	0.194343
GOTERM_BP_DIRECT	GO:0006635	fatty acid beta-oxidation	43	0.259787	0.0134233	ABCD4, ABCD3, ACAA2, ECHS1, ECI1, CHAT, ECI2, HSD17B4, CROT, HSD17B10, ALDH1L2, ACAT2, ACAT1, ACOXL, SCP2, CPT2, AUH, SESN2, ACADM, HADH, ACAA1, ACAD11, ACAD10, ABCD1, ACADS, DECR1, CPT1A, ADIPOQ, ECH1, PEX2, CPT1C, MCAT, HADHB, HADHA, SLC25A17, ACOX2, ACOX1, LEP, PEX5, ECHDC1, CRAT, SLC27A2, PPARD	13459	50	19453	1.243	1	0.201432	0.194343
GOTERM_BP_DIRECT	GO:0051209	release of sequestered calcium ion into cytosol	46	0.277912	0.0140322	ERO1A, RYR1, RYR2, ITPR1, ITPR2, ITPR3, HTR2A, PKD2, FGF2, RYR3, BBC3, TRPM2, PLCG2, FLNA, PLCE1, CCR7, CACNA1S, PLCG1, CCL19, DRD2, MCOLN3, TRPA1, CCL21, F2R, GP1BA, TRPV1, MCOLN1, MCOLN2, GP5, TPCN2, CHERP, TPCN1, P2RX7, IBTK, PLCB3, PLCB4, PTPRC, RASA3, LCK, DDIT3, BAX, XCL1, PLCH1, PLCB1, PLCB2, PLCD1	13459	54	19453	1.23123	1	0.210312	0.202911
GOTERM_BP_DIRECT	GO:0007405	neuroblast proliferation	36	0.217496	0.0146169	ITGB1, BTG2, HHIP, KCNA1, FOXG1, OTP, NR2E1, GATA2, ASCL1, FGF2, HIF1A, GLI3, SHH, RACGAP1, CTNNA1, NBN, KIFAP3, DRD2, CDON, NDE1, FZD9, ACSL6, FRS2, PAX6, PROX1, SOX10, EML1, SMO, ARTN, ID4, NF1, CTNNB1, PLXNB2, DAGLB, TP53, PAFAH1B1	13459	41	19453	1.26909	1	0.218275	0.210593
GOTERM_BP_DIRECT	GO:0030574	collagen catabolic process	36	0.217496	0.0146169	RETREG3, TMPRSS6, FURIN, PEPD, MMP21, CTSS, KLK6, MMP20, MRC2, MMP25, MMP24, ADAMTS3, MMP27, MMP26, CTSL, CTSK, MMP28, PRSS2, CTSB, MMP7, MMP1, MMP2, MMP3, MMP8, MMP9, MMP10, MMP12, MMP11, MMP14, MMP13, MMP16, ADAM15, MMP15, MMP17, MMP19, PRTN3	13459	41	19453	1.26909	1	0.218275	0.210593
GOTERM_BP_DIRECT	GO:0042594	response to starvation	36	0.217496	0.0146169	PAGE4, FOXK2, ADM, FOXK1, GPT, FOXO3, CBL, YARS1, ACAT1, ZFP36, OXCT1, PDK4, HMGCS2, ACADM, HCRT, PPARGC1A, PCK2, BCAS3, ADSL, UGT1A1, GPT2, CAD, SSTR1, SSTR2, SSTR3, GIP, GNPAT, CPS1, TBC1D5, DDIT3, ULK3, ULK2, ULK1, PPARG, ADSS1, LRP11	13459	41	19453	1.26909	1	0.218275	0.210593
GOTERM_BP_DIRECT	GO:0046677	response to antibiotic	29	0.175205	0.0148608	CIITA, SLC1A3, ZC3H8, CBL, ETS1, CASP9, PPP2CB, CYB5R4, CASP8, HYAL1, RSRC1, CASP3, HYAL2, HYAL3, JAK2, CCR4, SKIL, JAK1, VKORC1, AOC1, CPT1A, HSP90AA1, ENDOG, SOD1, GJB2, CYP1A1, MDM2, ALPL, TP53	13459	32	19453	1.30985	1	0.220044	0.2123
GOTERM_BP_DIRECT	GO:0043392	negative regulation of DNA binding	29	0.175205	0.0148608	ILRUN, SP100, HDAC2, KDM1A, LEF1, SUMO4, RSF1, IFI16, SUMO1, SUMO3, CPNE1, E2F1, HABP4, HMOX1, NEK2, JAK2, ZNF462, JUN, GZMA, CTNNBIP1, HMGA2, NFKBIA, TFAP4, SMO, NFIB, DDIT3, HAND2, ID1, MDFI	13459	32	19453	1.30985	1	0.220044	0.2123
GOTERM_BP_DIRECT	GO:0045907	positive regulation of vasoconstriction	29	0.175205	0.0148608	OXTR, FAAH, DBH, HTR2A, ADRA1B, PTGS2, ADD3, ADRA1A, HRH1, CYSLTR1, TBXA2R, HRH2, GJA5, ABL1, CD38, TRPM4, FGB, FGA, CASR, ACE, AVPR1B, CAV1, FGG, F2R, AVPR2, TACR1, AVPR1A, TBXAS1, AVP	13459	32	19453	1.30985	1	0.220044	0.2123
GOTERM_BP_DIRECT	GO:0060325	face morphogenesis	29	0.175205	0.0148608	CSRNP1, DLX5, ANKRD11, LEF1, PRICKLE1, NIPBL, SGPL1, RRAS, EP300, MSX1, STRA6, TBX1, PDGFRA, TGFB1, PLEKHA1, TGFB3, TIPARP, MMP2, NOG, ARID5B, PTPN11, DKK1, SKI, COL1A1, CLDN5, CRISPLD1, ASPH, PAX9, RAB3GAP1	13459	32	19453	1.30985	1	0.220044	0.2123
GOTERM_BP_DIRECT	GO:0045664	regulation of neuron differentiation	29	0.175205	0.0148608	ALK, LTK, CASZ1, ROCK1, SIX1, NREP, WDR62, NTF4, NEUROD2, METTL14, RELN, DPYSL2, NTF3, CDK5RAP1, CDK5RAP3, YWHAG, CDK5RAP2, YWHAH, CDON, ZFHX3, ZFHX2, BCL11B, EYA1, BDNF, NGF, EFNA3, BIN1, ID2, CDK5R1	13459	32	19453	1.30985	1	0.220044	0.2123
GOTERM_BP_DIRECT	GO:0021915	neural tube development	29	0.175205	0.0148608	NOTCH1, SEMA3C, INTU, C2CD3, PLOD3, AMBRA1, PKD2, PKD1, ZFP36L1, SALL2, KAT5, DVL1, PLXNA2, PHGDH, HES5, DACT1, STIL, TGFB1, NUP133, ITPK1, FUZ, PROX1, GRHL2, MARCKS, NF1, DCHS1, WDPCP, ZNF358, EPHA2	13459	32	19453	1.30985	1	0.220044	0.2123
GOTERM_BP_DIRECT	GO:0006298	mismatch repair	29	0.175205	0.0148608	RNASEH2C, RNASEH2B, SETD2, RNASEH2A, PCNA, PMS2P5, XPC, POLD3, EXO1, TDG, ABL1, PMS2, PMS1, MUTYH, MSH5-SAPCD1, LIG1, TREX1, RPA1, RPA2, MLH1, MLH3, MSH6, MSH2, MSH3, MSH4, RPA3, MSH5, PMS2P3, TP73	13459	32	19453	1.30985	1	0.220044	0.2123
GOTERM_BP_DIRECT	GO:0060291	long-term synaptic potentiation	55	0.332286	0.015022	SNAP25, SERPINE2, RASGRF2, MIR320E, PTEN, NR2E1, MIR320A, MIR95, MIR545, MECP2, MIR433, LRRTM1, LRRTM2, NPTN, TNR, LARGE1, MIR320B1, MIR320B2, PRKCG, NOG, GIP, MIR324, SHANK2, VAMP2, TSHZ3, ITPR3, HMGCR, PRKCZ, CRHR2, GRIN2A, RELN, PTK2B, MAPK1, STX4, DRD1, STX3, MIR320D1, SNCA, PRRT1, MPP2, NTRK2, PLK2, BRAF, GRIN2C, GRIN2B, MIR337, NFATC4, GRIN2D, GFAP, SLC8A3, MIR421, MIR541, MIR342, NF1, MIR3…	13459	66	19453	1.20446	1	0.222163	0.214345
GOTERM_BP_DIRECT	GO:0035902	response to immobilization stress	25	0.151039	0.016271	GLTP, GPI, TPH1, SOD2-OT1, MYRF, SLC8A1, HDAC6, PPP1R9B, UGT8, PTK2B, PITX3, ACTR2, TGFB1, NR0B1, FOS, SOD2, GAL, TH, ERCC1, CYP1A1, REN, PPARG, TFF1, CERS2, LRP11	13459	27	19453	1.33829	1	0.23235	0.224172
GOTERM_BP_DIRECT	GO:0043616	keratinocyte proliferation	25	0.151039	0.016271	CDKN1A, IFT172, KLK8, EFNB2, IFT52, IFT74, SFN, IFT57, TP63, KRT2, PTCH1, FST, KDF1, IFT80, OVOL1, WNT16, EREG, FERMT1, ZEB1, CD109, CDH13, IRF6, FGF10, IL17A, PPARD	13459	27	19453	1.33829	1	0.23235	0.224172
GOTERM_BP_DIRECT	GO:2000819	regulation of nucleotide-excision repair	25	0.151039	0.016271	SMARCD1, SMARCD2, SMARCB1, SMARCD3, ACTB, BCL7A, BCL7C, DPF2, DPF3, KAT7, ARID2, BRD7, SMARCE1, SMARCC1, PBRM1, SMARCC2, ACTL6B, PHF10, ACTL6A, ARID1A, SMARCA2, ARID1B, SMARCA4, CUL4A, RAD52	13459	27	19453	1.33829	1	0.23235	0.224172
GOTERM_BP_DIRECT	GO:0046716	muscle cell cellular homeostasis	25	0.151039	0.016271	CHRNA1, MSTN, SRF, PLG, HIF1A, MTM1, CSRP3, BAG3, CFL2, LAMP2, CAPN3, DMD, LARGE1, LARGE2, TGFB1, CAV3, CAV1, GAA, SGCZ, SOD1, LOX, ALDOA, FXN, PFKM, TRIM32	13459	27	19453	1.33829	1	0.23235	0.224172
GOTERM_BP_DIRECT	GO:0010875	positive regulation of cholesterol efflux	25	0.151039	0.016271	LRP1, PON1, GPS2, TREM2, ABCA12, MIR206, RXRA, APOE, PLTP, ABCA1, NR1H2, ABCA3, CAV1, PTCH1, ADIPOQ, NR1H3, APOA1, ABCA7, ABCA8, SIRT1, NFKBIA, EEPD1, PPARG, ABCG1, CES1	13459	27	19453	1.33829	1	0.23235	0.224172
GOTERM_BP_DIRECT	GO:0000245	spliceosomal complex assembly	25	0.151039	0.016271	GEMIN2, DDX1, PRPF19, USP39, SNRPD2, SNRPD1, SMN2, SMN1, TXNL4A, SF3B1, RBM5, SRPK2, SF3A2, NCBP1, SCAF11, CRNKL1, SRPK1, GCFC2, PRPF6, DDX39B, RSRP1, SNRPG, GEMIN6, SNRPE, SF1	13459	27	19453	1.33829	1	0.23235	0.224172
GOTERM_BP_DIRECT	GO:0043116	negative regulation of vascular permeability	17	0.102707	0.0162976	RAMP2, ANGPT1, MIR23A, PDE2A, PTPRJ, ADM, ARHGAP35, AMOT, TJP1, AKAP12, CLDN5, CEACAM1, ADORA2A, DDAH1, PDE3A, SLIT2, FERMT2	13459	17	19453	1.44535	1	0.23235	0.224172
GOTERM_BP_DIRECT	GO:0045987	positive regulation of smooth muscle contraction	17	0.102707	0.0162976	CHRM3, MYOCD, EDN1, EDN2, SRF, SPHK1, ITGA2, F2R, TACR2, PTGS2, NPNT, ADRA1A, CTTN, TBXA2R, NMU, PROK2, ADA	13459	17	19453	1.44535	1	0.23235	0.224172
GOTERM_BP_DIRECT	GO:0010633	negative regulation of epithelial cell migration	17	0.102707	0.0162976	PTPRR, MACIR, MIR130A, SEMA3A, DAB2IP, TACSTD2, PTPN23, MCC, ADIPOR1, PTPRG, CORO1C, IL4, MIR379, DUSP10, MARVELD3, EVL, PFN2	13459	17	19453	1.44535	1	0.23235	0.224172
GOTERM_BP_DIRECT	GO:0035909	aorta morphogenesis	17	0.102707	0.0162976	PDGFRB, TBX1, FKBP10, TFAP2B, SEC24B, JAG1, LRP1, EYA1, FOXH1, NPRL3, CHD7, SIX1, TGFBR2, TBX2, FGF8, NAGLU, ADAMTS9	13459	17	19453	1.44535	1	0.23235	0.224172
GOTERM_BP_DIRECT	GO:0032786	positive regulation of DNA-templated transcription, elongation	17	0.102707	0.0162976	CCNK, SUPT16H, CCNT2, CCNT1, PARP1, ELL, ALYREF, THOC1, SUPT4H1, SUPT5H, THOC5, ELL3, SCAF8, DDX39B, KAT7, ERCC6, HMGN1	13459	17	19453	1.44535	1	0.23235	0.224172
GOTERM_BP_DIRECT	GO:0012501	programmed cell death	17	0.102707	0.0162976	GSDMD, GSDMC, GSDMB, RIPK3, HTRA4, HTRA1, HTRA2, BCL10, PKM, NPC1, AIFM1, NINJ1, PLCG2, TOP1, RNF130, TGM2, GSDME	13459	17	19453	1.44535	1	0.23235	0.224172
GOTERM_BP_DIRECT	GO:1904355	positive regulation of telomere capping	17	0.102707	0.0162976	RTEL1, TNKS, PNKP, NEK7, MAPK15, AURKB, PKIB, TNKS2, HNRNPD, NABP2, MAPK1, MAPKAPK5, NEK2, PRKCQ, MAP2K7, MAP3K4, MAPK3	13459	17	19453	1.44535	1	0.23235	0.224172
GOTERM_BP_DIRECT	GO:0055093	response to hyperoxia	17	0.102707	0.0162976	PDGFRB, CDKN1A, HDAC2, SOD2-OT1, EPO, TXNRD2, BNIP3, MMP2, KCNA5, SOD2, POLB, MT-ATP6, COL1A1, SLC7A5, PDPN, CAT, CYP1A1	13459	17	19453	1.44535	1	0.23235	0.224172
GOTERM_BP_DIRECT	GO:0071901	negative regulation of protein serine/threonine kinase activity	17	0.102707	0.0162976	RB1, MIR20A, MIR34A, GADD45A, DAB2IP, TESK1, LRP5, DTNBP1, MACROH2A1, SLC8A1, LRP6, MIR24-1, SLC8A3, PYCARD, ABL1, AKT1, CDK5RAP3	13459	17	19453	1.44535	1	0.23235	0.224172
GOTERM_BP_DIRECT	GO:0051298	centrosome duplication	17	0.102707	0.0162976	ARHGEF10, BRSK1, STIL, ROCK2, NDE1, CEP152, USP33, CCP110, BRCA2, PKD2, CKAP5, NDC80, CDK2, CHORDC1, SASS6, CEP192, SAC3D1	13459	17	19453	1.44535	1	0.23235	0.224172
GOTERM_BP_DIRECT	GO:0032206	positive regulation of telomere maintenance	17	0.102707	0.0162976	ACD, RTEL1, MRE11, PPP1R10, ATRX, TINF2, SIRT6, TERF1, TERF2, PML, GNL3, RAD50, SLX4, DHX36, TERF2IP, POT1, NBN	13459	17	19453	1.44535	1	0.23235	0.224172
GOTERM_BP_DIRECT	GO:0030502	negative regulation of bone mineralization	17	0.102707	0.0162976	CCR1, SRGN, ECM1, AHSG, LTBP3, STATH, HIF1A, GATA1, GREM1, MIR208A, CCL3, PTK2B, ENPP1, BCOR, SOX9, FGF23, TRPM4	13459	17	19453	1.44535	1	0.23235	0.224172
GOTERM_BP_DIRECT	GO:1900747	negative regulation of vascular endothelial growth factor signaling pathway	17	0.102707	0.0162976	CADM4, SEMA6A, DAB2IP, PIK3CB, DCN, MIR424, MIR16-1, MIR342, ADGRA2, MIR199A1, IL12B, SPRY2, IL12A, EMILIN1, HRG, MIR329-1, XDH	13459	17	19453	1.44535	1	0.23235	0.224172
GOTERM_BP_DIRECT	GO:0060441	epithelial tube branching involved in lung morphogenesis	17	0.102707	0.0162976	FOXA1, FOXF1, LAMA1, HHIP, CTSZ, TBX2, BMP4, EXT1, ESRP2, DLG5, DAG1, RSPO2, NKX2-1, CTNNB1, KRAS, SOX9, HOXA5	13459	17	19453	1.44535	1	0.23235	0.224172
GOTERM_BP_DIRECT	GO:0042770	signal transduction in response to DNA damage	17	0.102707	0.0162976	ATAD5, GADD45A, RNF8, MAPK14, MAPK12, CASP9, CHEK2, CHEK1, ABL1, CRY1, GRB2, ATM, CEP63, WNT1, BID, MAP2K6, MAPK3	13459	17	19453	1.44535	1	0.23235	0.224172
GOTERM_BP_DIRECT	GO:0003382	epithelial cell morphogenesis	17	0.102707	0.0162976	BCL11B, IHH, GRHL2, SIPA1L3, PKHD1, AR, CLDN3, VSIG1, POF1B, RAB25, RILPL2, PALLD, RILPL1, DACT2, FAT1, FLNB, SIPA1	13459	17	19453	1.44535	1	0.23235	0.224172
GOTERM_BP_DIRECT	GO:0007097	nuclear migration	17	0.102707	0.0162976	SUN2, DYNC1H1, NUDC, NHERF1, DCTN1, FBXW11, FHOD1, NTN1, SYNE3, LMNB2, SYNE2, LMNB1, CDC42, CLMN, LMNA, SLIT1, PAFAH1B1	13459	17	19453	1.44535	1	0.23235	0.224172
GOTERM_BP_DIRECT	GO:0002021	response to dietary excess	17	0.102707	0.0162976	SLC12A3, SGIP1, WNK4, STK39, GDF3, RASAL2, MAPK14, LIPA, PCSK1N, ACVR1C, VGF, TBL1XR1, LEP, PRLH, APOE, PPARGC1A, SLC25A25	13459	17	19453	1.44535	1	0.23235	0.224172
GOTERM_BP_DIRECT	GO:0035269	protein O-linked mannosylation	17	0.102707	0.0162976	POMT2, FKRP, CRPPA, POMT1, TMTC3, TMTC2, TMTC1, POMGNT2, TMTC4, DPM1, DPM2, DPM3, B4GAT1, RXYLT1, LARGE1, LARGE2, FKTN	13459	17	19453	1.44535	1	0.23235	0.224172
GOTERM_BP_DIRECT	GO:0045778	positive regulation of ossification	17	0.102707	0.0162976	TGFB2, SETD2, BMPR2, ZBTB16, WNT5A, SOX11, PTPN11, OXT, PTN, TACR1, TOB2, BMP4, SCUBE2, ADCY10, NELL1, BMP2, NIPBL	13459	17	19453	1.44535	1	0.23235	0.224172
GOTERM_BP_DIRECT	GO:0002407	dendritic cell chemotaxis	17	0.102707	0.0162976	CCR1, CCL21, CXCR4, ANO6, HMGB1, PIK3CG, TRPM2, CXCR1, CCL5, GPR183, CXCR2, CCR7, CCR6, CCL19, CCR5, CCR2, TRPM4	13459	17	19453	1.44535	1	0.23235	0.224172
GOTERM_BP_DIRECT	GO:0043923	positive regulation by host of viral transcription	17	0.102707	0.0162976	JUN, SMARCB1, CTDP1, CCNT1, TAF11, LEF1, HPN, NUCKS1, RRP1B, CHD1, SMARCA4, CDK9, TFAP4, SNW1, SP1, ZNF639, EP300	13459	17	19453	1.44535	1	0.23235	0.224172
GOTERM_BP_DIRECT	GO:0048143	astrocyte activation	17	0.102707	0.0162976	C1QA, APP, CNTF, IFNGR1, C5AR1, TREM2, FPR2, PSEN1, AGER, TNF, ZEB2, IFNG, ADORA2A, SMO, NAGLU, IL1B, MAPT	13459	17	19453	1.44535	1	0.23235	0.224172
GOTERM_BP_DIRECT	GO:0010039	response to iron ion	17	0.102707	0.0162976	TFRC, HFE, SLC11A2, CPOX, CYBRD1, ABAT, HIF1A, SLC6A3, ALAD, CCND1, TFR2, MDM2, BCL2, TFF1, DRD2, HAMP, FXN	13459	17	19453	1.44535	1	0.23235	0.224172
GOTERM_BP_DIRECT	GO:0015918	sterol transport	17	0.102707	0.0162976	OSBPL9, OSBPL8, ABCG8, OSBPL7, ABCG5, OSBPL6, OSBPL3, MTTP, OSBPL11, OSBPL10, VAPA, NPC2, OSBP, TSPO, OSBPL1A, PLTP, OSBP2	13459	17	19453	1.44535	1	0.23235	0.224172
GOTERM_BP_DIRECT	GO:0001916	positive regulation of T cell mediated cytotoxicity	32	0.19333	0.0167809	HFE, IL23R, CD1E, CD1D, CD1C, CD1A, IL12B, IL12A, FADD, IL12RB1, B2M, MICA, MICB, HLA-H, STX7, HLA-B, TAP2, HLA-C, HLA-A, HLA-F, HLA-G, HLA-E, P2RX7, RAET1E, PTPRC, RAET1G, IL23A, XCL1, HLA-DRA, ULBP2, ULBP1, HLA-DRB1	13459	36	19453	1.28476	1	0.238962	0.230553
GOTERM_BP_DIRECT	GO:0051443	positive regulation of ubiquitin-protein transferase activity	21	0.126873	0.0170533	DCUN1D5, FBXW7, DCUN1D3, PLK1, DCUN1D4, ARRDC3, DCUN1D1, AXIN1, DCUN1D2, BMI1, MAGEA2B, TOPORS, UBE2L3, PINK1, UBE2N, MAGEA2, PIN1, STUB1, TRIB3, RPS2, MAGEC2	13459	22	19453	1.37965	1	0.239234	0.230815
GOTERM_BP_DIRECT	GO:0036092	phosphatidylinositol-3-phosphate biosynthetic process	21	0.126873	0.0170533	BECN1, UVRAG, PIK3R4, PIK3CD, PIK3R3, PIK3C2G, OCRL, SYNJ2, PIK3CB, PIK3C2A, ATG14, PIK3CG, PIK3C2B, FIG4, INPP4B, PIKFYVE, SYNJ1, PIK3CA, INPP5E, PIK3C3, ATM	13459	22	19453	1.37965	1	0.239234	0.230815
GOTERM_BP_DIRECT	GO:0031641	regulation of myelination	21	0.126873	0.0170533	CYFIP1, RARG, TENM4, LGI4, NSUN5, KIF14, PTN, TNFRSF1B, MTOR, SIRT2, TYMP, DLG1, TG, PTPRZ1, RARA, AKT1, CTNNB1, RARB, RXRG, HES5, ZPR1	13459	22	19453	1.37965	1	0.239234	0.230815
GOTERM_BP_DIRECT	GO:0008585	female gonad development	21	0.126873	0.0170533	NUP107, AMHR2, TIPARP, FST, IDH1, FANCA, ARID5B, NR2F2, BRCA2, CYP19A1, NR5A1, SFRP1, UBB, FSHR, ZFP42, SPRR2A, CSMD1, LHX9, CCDC182, WNT4, LHX8	13459	22	19453	1.37965	1	0.239234	0.230815
GOTERM_BP_DIRECT	GO:0070542	response to fatty acid	21	0.126873	0.0170533	PCSK1, INSIG2, GIPR, PON1, PDX1, PLAT, FOXO3, PTGS2, FOXO1, ALAD, GNPAT, SCD, TBXAS1, CAT, UCP2, MBP, SOX9, FFAR1, CCN2, CD36, TLR2	13459	22	19453	1.37965	1	0.239234	0.230815
GOTERM_BP_DIRECT	GO:0000289	nuclear-transcribed mRNA poly(A) tail shortening	21	0.126873	0.0170533	TUT7, CNOT6L, TUT4, PARN, SAMD4A, SAMD4B, CNOT10, MLH1, PAN2, CNOT4, CNOT6, ZFP36, CNOT7, PAN3, CNOT1, CNOT11, CNOT2, CNOT3, TNKS1BP1, CNOT8, CNOT9	13459	22	19453	1.37965	1	0.239234	0.230815
GOTERM_BP_DIRECT	GO:0030520	intracellular estrogen receptor signaling pathway	21	0.126873	0.0170533	DDX17, DDX5, EGLN2, RBFOX2, NCOA4, DEFA3, TRIP4, DDX54, DEFA1, ARID1A, CYP7B1, SAFB, PHB2, ESR1, POU4F2, ESR2, AR, TADA3, PADI2, TAF7, PPARGC1B	13459	22	19453	1.37965	1	0.239234	0.230815
GOTERM_BP_DIRECT	GO:0060339	negative regulation of type I interferon-mediated signaling pathway	21	0.126873	0.0170533	YTHDF2, YTHDF3, TREX1, STAT2, METTL3, NLRC5, MUL1, ISG15, ADAR, MIR21, DCST1, SAMHD1, USP18, GIGYF2, MMP12, CNOT7, OAS3, TTLL12, CACTIN, EIF4E2, PTPN2	13459	22	19453	1.37965	1	0.239234	0.230815
GOTERM_BP_DIRECT	GO:0090141	positive regulation of mitochondrial fission	21	0.126873	0.0170533	PRKN, FIS1, RALA, RALBP1, BNIP3, DDHD2, MUL1, MIEF2, MIEF1, DDHD1, MFF, DCN, AURKA, PINK1, KDR, SPIRE1, PGAM5, VPS35, DNM1L, MCU, MARCHF5	13459	22	19453	1.37965	1	0.239234	0.230815
GOTERM_BP_DIRECT	GO:0071985	multivesicular body sorting pathway	21	0.126873	0.0170533	UVRAG, RUBCN, VTA1, VPS4B, VPS4A, RAB27A, RAB27B, SNF8, SYTL4, CHMP1B, CHMP2B, CHMP1A, CHMP4C, CHMP2A, CHMP4B, CHMP3, CHMP4A, CHMP6, VPS25, EXPH5, CHMP5	13459	22	19453	1.37965	1	0.239234	0.230815
GOTERM_BP_DIRECT	GO:0002042	cell migration involved in sprouting angiogenesis	21	0.126873	0.0170533	ITGB1, NRP1, EGR3, ZG16B, SRF, PIK3R3, CLEC14A, MIA3, CRIPTO, FGF2, ROBO1, VEGFA, GREM1, EFNB2, NR4A1, MMRN2, KDR, AKT1, SLIT2, EPHB4, GPLD1	13459	22	19453	1.37965	1	0.239234	0.230815
GOTERM_BP_DIRECT	GO:0043968	histone H2A acetylation	21	0.126873	0.0170533	NAA40, MEAF6, TRRAP, ACTL6A, MSL3, YEATS4, ACTB, MBTD1, MORF4L1, MRGBP, ING3, KAT5, VPS72, RUVBL2, MORF4L2, RUVBL1, EP400, EPC1, EPC2, BRD8, DMAP1	13459	22	19453	1.37965	1	0.239234	0.230815
GOTERM_BP_DIRECT	GO:0040037	negative regulation of fibroblast growth factor receptor signaling pathway	21	0.126873	0.0170533	NGFR, WNT5A, SPRY4, PRDM14, SHISA2, SULF1, MIR503, FGF2, THBS1, MIR424, SULF2, MIR149, APLN, MIR1-1, MIR16-1, MIR573, GPC1, CREB3L1, SPRY2, SPRY1, WNT4	13459	22	19453	1.37965	1	0.239234	0.230815
GOTERM_BP_DIRECT	GO:0031667	response to nutrient levels	45	0.27187	0.0171402	PCSK1, H6PD, SCT, SRC, CSH1, EHMT2, PON1, UCP1, FOXO4, PRL, TNF, WNT11, CHSY1, PSPH, FGF21, MBD3, NTRK1, IL15RA, KDM4A, CPT1A, SPINK1, ACE, SRD5A2, SLC10A1, NR1H2, MBD1, MBD2, SCTR, MEAK7, SORD, SIRT5, CYBA, CSHL1, PROX1, PAX2, MTOR, SOD1, GH2, GH1, KAT2A, ZEB1, TH, RPS6KB1, FBP1, ATF4	13459	53	19453	1.22719	1	0.239904	0.231461
GOTERM_BP_DIRECT	GO:0019233	sensory perception of pain	45	0.27187	0.0171402	HOXD1, CHRNA4, KCNA2, OPRL1, PTGS2, GRM1, AQP1, MECP2, GRIN2A, UCHL1, EDNRB, CNR2, CNR1, P2RY1, PENK, SCN9A, PROK2, IL12B, CCL2, NDN, BDKRB1, TAC1, SCN3B, ALOXE3, CCR2, MAPK3, EDN1, ACE, MME, TRPA1, KCND2, NPY1R, OPRK1, TACR1, OPRM1, NIPSNAP1, GIP, P2RX7, MC1R, CDK5, POMK, IAPP, HOXB8, PTGES, KCNK4	13459	53	19453	1.22719	1	0.239904	0.231461
GOTERM_BP_DIRECT	GO:0043488	regulation of mRNA stability	54	0.326245	0.0180208	FMR1, ALKBH5, ZFP36, KHSRP, AKT1, PCID2, PABPC4, PRKCD, RC3H1, PRKCA, PSMA5, PSMA6, CARHSP1, PSMA3, PSMA4, PSMA1, PSMA2, MAPKAPK2, RNASEL, ZFP36L2, PSMA7, PSMB10, ZFP36L1, FXR1, PSMB6, PSMB7, PSMB4, CALCR, FXR2, PSMB5, PSMB2, PSMB3, PCBP4, DHX36, PSMB1, ZC3H14, YTHDF1, YTHDF2, YTHDF3, SAMD4B, PUM1, PSMB8, PSMB9, PUM2, PSMC5, PSMC6, PSMC3, PSMC4, CSDC2, PSMC1, APEX1, SERBP1, SCGB1A1, VIM	13459	65	19453	1.20075	1	0.251942	0.243076
GOTERM_BP_DIRECT	GO:0007399	nervous system development	315	1.90309	0.0182042	APP, GMFB, SMARCB1, TMEM41B, MYT1L, ZMYND8, STMN3, CYB5D2, CDC20, EDNRB, DPYSL4, OPHN1, DPYSL5, DPYSL2, INSC, ZC3H12A, DPF2, DPF3, DIP2B, EPHB2, SOX4, CER1, SRGAP2B, CDON, MEF2A, HES6, MBNL1, MEF2C, RBFOX1, SMARCC1, SMARCC2, RBFOX2, MAP1S, SOX14, ISLR2, SOX11, DNAAF4, MAP1B, RUFY3, FEZ1, NINJ1, TYRO3, HOXB2, WDPCP, PRKD1, NAIP, NGEF, IGSF8, UNC119B, NUMBL, BEX1, NRN1, INTU, PCDH10, FUT10, SHOX2, …	13459	425	19453	1.07126	1	0.254217	0.24527
GOTERM_BP_DIRECT	GO:0071346	cellular response to interferon-gamma	80	0.483325	0.0189468	CIITA, FASLG, AQP4, TNF, CLDN1, FCAR, CX3CL1, ACTG1, RAB43, SYNCRIP, MYC, KIF5B, MRC1, CASP1, IL12B, SIRPA, LGALS9, ACTR3, ACTR2, EDN1, DAPK1, WNT5A, DAPK3, ACOD1, RPL13A, CRIPTO, PDE12, CDC42EP4, CDC42EP2, IRF8, XCL1, CD47, CARD16, GAPDH, TLR4, TLR3, TLR2, CCL14, CCL11, STXBP4, STXBP1, CAMK2A, WAS, VPS26B, AIF1, CDC42, CCL8, RAB20, CCL7, CCL5, CCL4, CCL3, CCL2, FLNB, STX4, CCL1, CD58, CCL19, IL1…	13459	100	19453	1.15628	1	0.264286	0.254985
GOTERM_BP_DIRECT	GO:0010043	response to zinc ion	28	0.169164	0.0190362	SOD2-OT1, HVCN1, CRIP1, KHK, ALAD, AANAT, BGLAP, D2HGDH, LTA4H, ATP7A, SLC30A8, VCAM1, SLC30A2, ABCC8, ARG1, SLC30A5, SLC30A4, SOD2, ASS1, P2RX7, DDX19A, TH, CPS1, ZACN, PAM, HAMP, S100A8, OTC	13459	31	19453	1.30548	1	0.264631	0.255318
GOTERM_BP_DIRECT	GO:0045776	negative regulation of blood pressure	28	0.169164	0.0190362	GLP1R, UCN, CALCA, PTAFR, OPRL1, ABAT, OXT, SCPEP1, CNR1, GJA5, NPY, BDKRB1, FFAR3, NOS1, DRD2, DRD3, SNX5, DRD5, MKKS, GCH1, NOS2, NOS3, ADIPOQ, VEGFC, ABCC9, APLN, ADM2, PPARA	13459	31	19453	1.30548	1	0.264631	0.255318
GOTERM_BP_DIRECT	GO:0030866	cortical actin cytoskeleton organization	28	0.169164	0.0190362	NCKAP1, ROCK1, ROCK2, EPB41, FHOD1, PLEK, TNF, IKBKB, STRIP1, AKAP11, EPB41L1, EPB41L2, EPB41L3, CAVIN3, FMNL3, EHD2, DLG1, FMNL1, FMNL2, CDK5, RAB13, LCP1, CALR, TLN1, RHOQ, LLGL1, LLGL2, ARF6	13459	31	19453	1.30548	1	0.264631	0.255318
GOTERM_BP_DIRECT	GO:0061844	antimicrobial humoral immune response mediated by antimicrobial peptide	94	0.567907	0.0190625	APP, CXCL6, RPL30, TOR2A, CXCL9, CXCL8, REG1A, ADM, DEFB1, CXCL1, CXCL13, CXCL3, CXCL14, CXCL2, HTN1, CXCL5, NPPB, LGALS3, BPIFA1, H2BC26, H2BC12L, RPS19, DMBT1, H2BC21, FAM3A, PGLYRP1, HMGN2, RPL39, B2M, CAMP, PF4V1, KRT6A, DCD, RNASE3, F2, H2BC17, H2BC18, H2BC12, H2BC13, H2BC14, H2BC15, H2BC11, XCL1, ANG, BPI, DEFB4A, S100A9, GAPDH, S100A7, LTF, REG3A, CALCA, CCL11, PLA2G1B, NTS, KNG1, CCL8, NP…	13459	119	19453	1.14171	1	0.264698	0.255382
GOTERM_BP_DIRECT	GO:0001654	eye development	38	0.22958	0.019429	FOXC1, FOXE3, ABCB5, SMG9, CHRDL1, SIPA1L3, SOX2, RS1, SIX6, FGF9, SALL2, ADAMTS18, CPAMD8, SH3PXD2B, SIX3, SLC39A5, BBS7, TGFB2, PBX3, PAX6, PBX4, GDF3, MEIS3, HIPK1, MEIS2, BMP6, PBX1, HIPK2, MEIS1, RBP4, SCO2, SMOC1, MAB21L1, PXDN, RAB18, BMPR1B, ATF6, FREM2	13459	44	19453	1.24826	1	0.269177	0.259704
GOTERM_BP_DIRECT	GO:0000422	mitophagy	38	0.22958	0.019429	PRKN, BECN1, WDR45B, CISD2, AMBRA1, SNX30, WDR45, GABARAP, MAP1LC3B, MAP1LC3A, MAP1LC3C, FUNDC1, RB1CC1, CTSK, USP30, FBXO7, ATG7, MARK2, SLC25A46, ATG5, GABARAPL3, FIS1, GABARAPL2, ATG3, GABARAPL1, CDKN2A, ATG9B, BNIP3, ATG9A, WIPI1, ATG12, PINK1, ULK3, ATG2A, ULK2, ULK1, SQSTM1, ATG2B	13459	44	19453	1.24826	1	0.269177	0.259704
GOTERM_BP_DIRECT	GO:0042147	retrograde transport, endosome to Golgi	71	0.428951	0.0202092	VPS29, GOLT1A, CLTC, WIPF3, WASHC2C, GCC2, RCSD1, WASHC2A, TBC1D10C, ANKFY1, VPS35, ERC1, TRIM27, WASHC1, TBC1D10A, TBC1D10B, RAB6C, BET1L, RNF126, PREPL, TBC1D5, HEATR5B, TBC1D23, RAB7A, TMEM87A, MAGEL2, TMEM87B, SLC66A2, STX16, DCTN1, GOSR1, ARL1, RHOBTB3, SNX32, VPS26A, VPS26B, ASB15, CLN5, STX10, ARFRP1, GGA1, SNX1, SNX2, VPS51, VPS50, VPS53, VPS52, CLTCL1, VTI1A, STX6, STX5, RAB6A, TBC1D17, …	13459	88	19453	1.16614	1	0.279671	0.269829
GOTERM_BP_DIRECT	GO:0034198	cellular response to amino acid starvation	41	0.247704	0.0202751	BECN1, CDKN1A, SEH1L, NPRL2, NPRL3, FLCN, ATXN3, MAPK8, MAP1LC3A, SESN1, SESN2, UCP2, MAPK1, SLC38A2, RNF152, GCN1, MAPK3, MAP3K5, SH3GLB1, SZT2, WDR59, MIOS, KICS2, TFEB, EIF2AK3, EIF2AK2, CASTOR1, EIF2AK4, EIF2S1, MTOR, IMPACT, DAP, RRAGA, RRAGC, RRAGB, LARS1, FAS, PRKD1, DEPDC5, ATF3, ATF4	13459	48	19453	1.23457	1	0.279951	0.270099
GOTERM_BP_DIRECT	GO:1904262	negative regulation of TORC1 signaling	41	0.247704	0.0202751	PRKAA1, SEH1L, SPAAR, PRKAA2, NPRL2, NPRL3, UBE2D1, UBE3A, NLK, ATXN3, STK11, DEPTOR, TBK1, CASTOR3P, SESN1, SESN2, VHL, PRKACA, RNF152, PRKACB, YWHAG, MAPK3, USP7, SZT2, SEC13, WDR59, MIOS, KICS2, TSC2, TSC1, CASTOR1, YWHAZ, RNF167, UBE2W, NPC1, CASTOR2, AKT1S1, TBC1D7, UBE2N, ATM, DEPDC5	13459	48	19453	1.23457	1	0.279951	0.270099
GOTERM_BP_DIRECT	GO:0042632	cholesterol homeostasis	85	0.513533	0.0207995	SCARB1, MT-TP, ACSM3, MIR34A, ACSM1, PCSK9, RORA, TMEM97, TSKU, MIR208A, MED13, HNF4A, LIPG, MIR590, TSPO, ABCG8, ABCG5, DGAT2, IL18, APOA2, MIR27B, APOA1, APOA4, CYP7B1, SIRT1, SREBF2, CYP39A1, NR5A2, NPC1, SOAT1, ACOX1, NPC2, SOAT2, PLA2G10, ANGPTL3, MIR128-1, ABCG1, CES1, GRAMD1B, CETP, INSIG1, MTTP, LRP5, LPL, LCAT, ABCB11, MIR30C1, HDAC9, MIR148A, MIR302A, LIMA1, APOM, COMMD9, MIR132, RALY, …	13459	107	19453	1.14818	1	0.28687	0.276774
GOTERM_BP_DIRECT	GO:0060071	Wnt signaling pathway, planar cell polarity pathway	44	0.265829	0.0208715	PRICKLE2, PRICKLE1, CELSR1, CELSR2, PSMB10, PSMA7, CDC42, MED12, PSMB6, PSMB7, PSMB4, WNT11, PSMB5, PSMB2, PSMB3, PSMB1, DVL1, DVL2, GPC3, DVL3, RAC1, CTHRC1, FZD3, FZD2, SMURF2, SMURF1, FZD7, FZD6, WNT5A, WNT9B, WNT7A, PSMB8, RHOA, PSMB9, VANGL1, PSMA5, TIAM1, PSMA6, PSMA3, VANGL2, PSMA4, DAAM1, PSMA1, PSMA2	13459	52	19453	1.22299	1	0.28754	0.27742
GOTERM_BP_DIRECT	GO:0010608	posttranscriptional regulation of gene expression	24	0.144998	0.0211607	NANOS1, ACE, YTHDC1, CAV1, RC3H1, TDRD7, PUM1, LARP4, ATG14, PARP9, SPOUT1, RC3H2, PUM2, PER1, EPB41L5, NUDT21, LARP1, ZC3H7A, ZC3H7B, CDC37, FBXO4, GCNT2, MATR3, METTL16	13459	26	19453	1.33417	1	0.29043	0.280209
GOTERM_BP_DIRECT	GO:0032740	positive regulation of interleukin-17 production	24	0.144998	0.0211607	IL21, PHB1, TGFB1, IL15, SPHK1, IL23R, RFTN1, OSM, NR1H4, IL18, TYK2, NOD2, LY9, IL2, SLC7A5, IL6, IL23A, IL12B, CCL1, PRKCQ, SLAMF6, ZBTB7B, JAK2, MYD88	13459	26	19453	1.33417	1	0.29043	0.280209
GOTERM_BP_DIRECT	GO:0046697	decidualization	24	0.144998	0.0211607	GHSR, PARP1, CITED2, PARP2, VDR, LIF, STC1, PTN, ASH1L, PTGS2, EPOR, CYP27B1, GJB2, TPPP3, STC2, BSG, SPP1, GHRL, JUNB, DEDD, DCAF13, CTSB, PPARD, MEN1	13459	26	19453	1.33417	1	0.29043	0.280209
GOTERM_BP_DIRECT	GO:0042476	odontogenesis	31	0.187289	0.021176	CSF1, TUFT1, SRC, TWIST1, ZNF22, AQP5, AQP3, PHEX, AQP1, FGF8, BGLAP, CEMP1, PITX2, OSR2, TGFB2, WNT10A, TGFB3, OSR1, TMT1A, LAMB1, INHBA, AXIN2, RHOA, BMP4, COL1A2, PAX9, ID3, SDC1, BCOR, PAM, FGFR2	13459	35	19453	1.28017	1	0.29043	0.280209
GOTERM_BP_DIRECT	GO:0001947	heart looping	59	0.356452	0.0213851	C2CD3, CITED2, IFT172, IHH, PKD2, IFT52, GJA1, SHH, FGF8, SOX17, SOX18, ZIC3, SUFU, TMED2, BBS7, IFT57, BBS5, BBS4, CCDC39, MKKS, MEF2C, DNAAF1, WNT5A, FOXH1, TGFBR2, OVOL2, SMO, HAND2, APLNR, ENG, CCDC40, NOTCH2, NDRG4, NOTCH1, SRF, GATA4, PSEN1, HIF1A, DLL1, DVL1, TBX20, DVL2, NPHP3, NKX2-5, STIL, SMAD3, WNT3A, SETDB2, MICAL2, TBX6, LBX1, TBX3, MIB1, TBX2, AHI1, VANGL2, NPHP3-ACAD11, FOLR1, NOD…	13459	72	19453	1.18439	1	0.292972	0.282661
GOTERM_BP_DIRECT	GO:0006473	protein acetylation	16	0.0966651	0.02234	CREBBP, NAA10, SPHK1, GTF2B, NAT10, FOXO1, NAA80, ING4, ING5, KAT2B, KAT6A, EP300, NUPR1, NAT9, CLOCK, LACRT	13459	16	19453	1.44535	1	0.298315	0.287816
GOTERM_BP_DIRECT	GO:0070207	protein homotrimerization	16	0.0966651	0.02234	STEAP4, PNPT1, MLKL, SCARA5, SIGMAR1, SLC1A2, ITLN1, SLC1A5, MIF, HLA-G, CLYBL, DISP1, P2RX3, ALOX5AP, PXDN, ASIC1	13459	16	19453	1.44535	1	0.298315	0.287816
GOTERM_BP_DIRECT	GO:0045667	regulation of osteoblast differentiation	16	0.0966651	0.02234	HEMGN, ESRRA, DDX5, UCMA, TCIRG1, GLI1, PTK2, NELL1, REST, RASSF2, SMOC1, SNAI2, PRKACA, PRKACB, FGFR2, ATF4	13459	16	19453	1.44535	1	0.298315	0.287816
GOTERM_BP_DIRECT	GO:0060382	regulation of DNA strand elongation	16	0.0966651	0.02234	INO80C, INO80B, INO80E, INO80D, ACTR5, MCRS1, ACTL6A, NUCKS1, ACTR8, INO80, UCHL5, YY1, TFPT, RUVBL2, RUVBL1, NFRKB	13459	16	19453	1.44535	1	0.298315	0.287816
GOTERM_BP_DIRECT	GO:0051258	protein polymerization	16	0.0966651	0.02234	FGB, FGA, GPX4, ARL6, MID1IP1, FGG, ORC4, VTN, CHMP2A, CASQ2, CHMP4B, CHMP3, NEFL, CHMP4A, MAPT, CASQ1	13459	16	19453	1.44535	1	0.298315	0.287816
GOTERM_BP_DIRECT	GO:0061053	somite development	16	0.0966651	0.02234	NUP133, PTCH1, NOG, LOXL3, IHH, SOX11, PPP2R3A, MEOX2, MEOX1, RAD51B, SHH, WNT11, MTHFD1, SMO, FRZB, RBBP6	13459	16	19453	1.44535	1	0.298315	0.287816
GOTERM_BP_DIRECT	GO:0043981	histone H4-K5 acetylation	16	0.0966651	0.02234	MEAF6, PHF20, MCRS1, JADE1, JADE3, JADE2, HCFC1, ING4, ING5, KANSL1, KANSL2, KANSL3, WDR5, KAT8, KAT7, OGT	13459	16	19453	1.44535	1	0.298315	0.287816
GOTERM_BP_DIRECT	GO:0043982	histone H4-K8 acetylation	16	0.0966651	0.02234	MEAF6, PHF20, MCRS1, JADE1, JADE3, JADE2, HCFC1, ING4, ING5, KANSL1, KANSL2, KANSL3, WDR5, KAT8, KAT7, OGT	13459	16	19453	1.44535	1	0.298315	0.287816
GOTERM_BP_DIRECT	GO:0031124	mRNA 3'-end processing	16	0.0966651	0.02234	CPSF7, CPSF6, NCBP1, NCBP2, ZC3H3, CPSF3, CSTF2, CSTF2T, RPRD2, NUDT21, MBLAC1, CLP1, PAPOLA, CSTF1, RPRD1B, RPRD1A	13459	16	19453	1.44535	1	0.298315	0.287816
GOTERM_BP_DIRECT	GO:0030278	regulation of ossification	16	0.0966651	0.02234	GDF10, PTGER4, CCDC134, ESRRA, ACVR1, EGR2, INTU, CSF1, TENT5A, MAPK14, DHRS3, RUNX2, PBX1, SIX2, MAPK1, MAPK3	13459	16	19453	1.44535	1	0.298315	0.287816
GOTERM_BP_DIRECT	GO:0048485	sympathetic nervous system development	16	0.0966651	0.02234	NTRK1, TFAP2B, SEMA3A, SOX11, GATA3, ASCL1, GFRA3, PHOX2B, PHOX2A, EDNRA, GDNF, HAND2, NF1, PLXNA4, SOX4, TP63	13459	16	19453	1.44535	1	0.298315	0.287816
GOTERM_BP_DIRECT	GO:0070932	histone H3 deacetylation	16	0.0966651	0.02234	HDAC4, LOC654780, HDAC2, HDAC3, HDAC1, SIRT6, SIRT7, HDAC8, HDAC9, SIRT1, SIRT2, PER2, ELK4, PER1, SFPQ, SMARCAD1	13459	16	19453	1.44535	1	0.298315	0.287816
GOTERM_BP_DIRECT	GO:0032897	negative regulation of viral transcription	16	0.0966651	0.02234	IFITM3, HEXIM1, SP100, TRIM62, UBP1, LARP7, MID2, TRIM8, ZFP36, TRIM13, TRIM14, TRIM27, TRIM31, TRIM32, TRIM21, TRIM11	13459	16	19453	1.44535	1	0.298315	0.287816
GOTERM_BP_DIRECT	GO:0045651	positive regulation of macrophage differentiation	16	0.0966651	0.02234	RB1, CALCA, CSF1, IL34, LIF, PRKCA, CASP8, MIR145, ID2, HSF1, HCLS1, RIPK1, FADD, ROR2, TRIB1, PF4	13459	16	19453	1.44535	1	0.298315	0.287816
GOTERM_BP_DIRECT	GO:0090399	replicative senescence	16	0.0966651	0.02234	CTC1, CDKN1A, MME, CDKN2A, SERPINE1, WNT16, WRN, TERT, CHEK2, ERCC1, CHEK1, ROMO1, ATM, PLA2R1, TP53, ATR	13459	16	19453	1.44535	1	0.298315	0.287816
GOTERM_BP_DIRECT	GO:0019395	fatty acid oxidation	16	0.0966651	0.02234	PRKAA1, ACSM1, ALOX15, ADIPOQ, ALOX12, ADIPOR1, MAPK14, ADIPOR2, CYGB, POR, ACOX1, VDAC2, PPARG, MLYCD, PPARGC1A, HAO2	13459	16	19453	1.44535	1	0.298315	0.287816
GOTERM_BP_DIRECT	GO:2000145	regulation of cell motility	16	0.0966651	0.02234	CADM4, PRAG1, ROCK1, ROCK2, CCDC125, DAPK3, ARHGAP18, CDK6, INPP5F, FES, ABL1, ABL2, PKN2, PKN1, RAF1, SSX2IP	13459	16	19453	1.44535	1	0.298315	0.287816
GOTERM_BP_DIRECT	GO:0001736	establishment of planar polarity	16	0.0966651	0.02234	FZD3, INTU, WNT5A, CPLANE1, FUZ, GRHL3, RPGRIP1L, CELSR1, IFT20, TTC8, VANGL2, DLG3, PTK7, WDPCP, EXOC5, TP63	13459	16	19453	1.44535	1	0.298315	0.287816
GOTERM_BP_DIRECT	GO:0032516	positive regulation of phosphoprotein phosphatase activity	16	0.0966651	0.02234	PDGFRB, PPP1R15A, PPP1R15B, HSP90AB1, CD300A, MAGI2, ITGA1, VRK3, MTOR, PTPA, GNA12, CALM3, AGTR2, CALM1, JAK2, CALM2	13459	16	19453	1.44535	1	0.298315	0.287816
GOTERM_BP_DIRECT	GO:0007200	phospholipase C-activating G-protein coupled receptor signaling pathway	76	0.459159	0.0225131	GPR65, HTR2A, PTH1R, ADRA1B, GRPR, ADRA1A, LTB4R, GRM1, CCKAR, EDNRB, C3AR1, FFAR4, PLCE1, FFAR2, FFAR1, TGM2, CMKLR1, LHCGR, CASR, GPR35, F2R, TACR1, OPRM1, TRHR, MC3R, ANO1, CCKBR, FSHR, AGTR1, ORAI1, PLCB2, CX3CR1, OPRD1, CALCA, C5AR1, PTAFR, PTGER3, FPR1, LPAR1, OPRL1, FPR2, P2RY6, HRH1, GNA15, P2RY4, GALR2, P2RY2, P2RY1, CXCR2, DRD1, DRD2, HCRT, DRD3, GPR157, NTSR2, P2RY12, GPR17, P2RY11, GP…	13459	95	19453	1.15628	1	0.298315	0.287816
GOTERM_BP_DIRECT	GO:0031589	cell-substrate adhesion	20	0.120831	0.02265	ITGB1, VWF, ANGPT1, TTYH1, ITGB3, PRKCE, ITGA2, PRKX, ATP1B2, SORBS1, SMAD6, CORO1A, SORBS3, FAT2, ITGAV, ITGA6, ITGA5, GAS6, EPHB1, PPARD	13459	21	19453	1.37653	1	0.298315	0.287816
GOTERM_BP_DIRECT	GO:0032211	negative regulation of telomere maintenance via telomerase	20	0.120831	0.02265	CTC1, PIF1, ACD, STN1, SRC, TINF2, PINX1, HNRNPU, NAT10, TERF1, TERF2, TENT4B, PML, TEN1, EXOSC10, GNL3L, XRN1, POT1, HNRNPC, HNRNPA1	13459	21	19453	1.37653	1	0.298315	0.287816
GOTERM_BP_DIRECT	GO:0045721	negative regulation of gluconeogenesis	20	0.120831	0.02265	SERPINA12, TCF7L2, USP7, MTCL2, MST1, ADIPOQ, SIRT6, ERFE, GCK, CLK2, INS, C1QTNF3, KAT2A, LEPR, PGP, CRY1, EP300, FAM3A, SIK1, FAM3C	13459	21	19453	1.37653	1	0.298315	0.287816
GOTERM_BP_DIRECT	GO:0001502	cartilage condensation	20	0.120831	0.02265	THRA, COL11A1, WNT7A, MAPK14, OTOR, BARX2, PKD1, FGF4, FGF6, ACAN, COL2A1, BMP1, MGP, SOX9, CCN2, ROR2, SOX6, BMPR1B, SOX5, MYF5	13459	21	19453	1.37653	1	0.298315	0.287816
GOTERM_BP_DIRECT	GO:0045104	intermediate filament cytoskeleton organization	20	0.120831	0.02265	DSP, MACF1, SYNM, TOR1A, DST, KRT3, CSNK1A1, ERBIN, EVPL, KRT74, PPL, FAM83H, ATXN3, KRT18, KRT16, EPPK1, RAF1, KRT6C, PLEC, PRPH	13459	21	19453	1.37653	1	0.298315	0.287816
GOTERM_BP_DIRECT	GO:0080182	histone H3-K4 trimethylation	20	0.120831	0.02265	KMT2D, PRDM9, NFYA, KMT2A, NFYB, NFYC, SETD1B, SETD1A, CTR9, TET2, ARID4A, RTF1, H1-3, H1-2, H1-4, WDR82, TET3, BEND3, ZNF335, OGT	13459	21	19453	1.37653	1	0.298315	0.287816
GOTERM_BP_DIRECT	GO:0048024	regulation of mRNA splicing, via spliceosome	20	0.120831	0.02265	SRPK2, KHDRBS1, RBM39, TIA1, KHDRBS3, YTHDC1, LARP7, QKI, SRRM1, JMJD6, SRPK1, HNRNPK, SON, CWC22, RBM20, SRSF3, RBM23, METTL16, SRSF10, SF1	13459	21	19453	1.37653	1	0.298315	0.287816
GOTERM_BP_DIRECT	GO:0006027	glycosaminoglycan catabolic process	20	0.120831	0.02265	HPSE2, IDUA, FUCA1, NCAN, LYVE1, GNS, ACAN, BCAN, VCAN, NAGLU, GLB1, HYAL1, GPC1, HYAL2, HYAL4, GPC3, IDS, GPC5, GPC4, GUSB	13459	21	19453	1.37653	1	0.298315	0.287816
GOTERM_BP_DIRECT	GO:0038096	Fc-gamma receptor signaling pathway involved in phagocytosis	20	0.120831	0.02265	LYN, VAV3, YES1, SYK, SRC, PRKCE, PRKCD, LIMK1, PLA2G6, VAV1, PTK2, VAV2, PLD2, FGR, HCK, PAK1, PLPP4, ABL1, FYN, FCGR2B	13459	21	19453	1.37653	1	0.298315	0.287816
GOTERM_BP_DIRECT	GO:0010824	regulation of centrosome duplication	20	0.120831	0.02265	GEN1, NPM1, RAB6C, PDCD6IP, VPS4B, CEP131, XRCC3, NAT10, SIRT1, PKHD1, XPO1, CHMP1B, CHMP2B, CHORDC1, CHMP1A, CHMP4C, CHMP2A, CHMP4B, CHMP3, CHMP5	13459	21	19453	1.37653	1	0.298315	0.287816
GOTERM_BP_DIRECT	GO:0032924	activin receptor signaling pathway	20	0.120831	0.02265	SMAD2, ACVR1, ACVRL1, BMP10, SMAD4, BMPR2, SMAD3, AMHR2, GDF2, INHBB, INHBA, GDF6, ACVR1B, ACVR2B, TGFBR1, ACVR2A, TGFBR2, ACVR1C, FGF9, HJV	13459	21	19453	1.37653	1	0.298315	0.287816
GOTERM_BP_DIRECT	GO:0043401	steroid hormone mediated signaling pathway	20	0.120831	0.02265	PAQR8, PAQR7, ABHD2, ZDHHC7, NR1D1, NR2E1, NR2C1, BMP7, NR2E3, BMP4, RXRB, NR4A3, RXRA, PGRMC2, GPER1, PDE3A, MAPK1, PPARA, RXRG, PPARD	13459	21	19453	1.37653	1	0.298315	0.287816
GOTERM_BP_DIRECT	GO:0032332	positive regulation of chondrocyte differentiation	20	0.120831	0.02265	ACVRL1, PKDCC, SMAD3, ZBTB16, GDF6, GDF5, BMP6, GLI3, RUNX2, HOXA11, LOXL2, POR, FGF18, ZNF219, PRKG2, VDAC2, SOX9, SOX6, BMPR1B, SOX5	13459	21	19453	1.37653	1	0.298315	0.287816
GOTERM_BP_DIRECT	GO:2000010	positive regulation of protein localization to cell surface	20	0.120831	0.02265	RIC3, HSP90AB1, MIR520E, MIR520B, ABCA7, SNX33, ABCA12, TNF, TM9SF4, TYROBP, ERBB4, MAP1A, RANGRF, AKT1, STX4, GPD1L, LRIG2, CD247, STX3, EPHB2	13459	21	19453	1.37653	1	0.298315	0.287816
GOTERM_BP_DIRECT	GO:0043651	linoleic acid metabolic process	20	0.120831	0.02265	CYP2J2, ELOVL1, GSTM2, ELOVL5, PNPLA8, GSTP1, ELOVL2, ELOVL3, CYP4A11, ALOX15, ALOX12, ALOX12B, ALOX15B, CYP2C18, FADS2, ALOX5, GSTA1, ALOXE3, ABCD1, FADS1	13459	21	19453	1.37653	1	0.298315	0.287816
GOTERM_BP_DIRECT	GO:0002009	morphogenesis of an epithelium	20	0.120831	0.02265	CRYGS, NHERF1, RIPK4, PCDH15, TNC, TBX5, SOX10, TBX4, SERPINB5, FRAS1, CA2, KRT16, DAG1, TIMELESS, CA9, SOX8, SOX9, FREM2, VCL, KRT6A	13459	21	19453	1.37653	1	0.298315	0.287816
GOTERM_BP_DIRECT	GO:0043408	regulation of MAPK cascade	34	0.205413	0.0227897	CSF1R, PHLPP1, FLT4, NRK, ULK4, STK4, PRDM11, STK3, PAK1, SPRED1, LBH, SYNGAP1, GRAP2, HRH4, KDR, PAK6, PAK3, PAK2, PAK5, MAP4K4, PAK4, MYOC, ATP6AP2, MINK1, VRK2, RNF41, TAOK3, TAOK1, FSHR, TAOK2, GRB2, REN, TNIK, CD24	13459	39	19453	1.26005	1	0.299512	0.288971
GOTERM_BP_DIRECT	GO:0010975	regulation of neuron projection development	34	0.205413	0.0227897	SNAP25, BRSK1, GSK3B, BRSK2, GSK3A, ULK4, PTEN, GATA3, PSEN1, KLK6, DPYSL2, DPYSL3, NCS1, AKT1, NRCAM, CTNNA2, FBXO7, CAMK2G, NDEL1, MARK1, ZNF365, NTNG1, GRID2, ZNF804A, PAX6, TBR1, SLC39A12, RHOA, CCDC88A, ACAP3, SFRP1, SFRP2, FRMD7, EFHC2	13459	39	19453	1.26005	1	0.299512	0.288971
GOTERM_BP_DIRECT	GO:0045930	negative regulation of mitotic cell cycle	27	0.163122	0.0242946	CDKN1C, BTG4, BTG3, BTG2, FOXC1, CDKN1B, BTG1, TNF, MIR134, BRINP1, MIR16-1, ABL1, MIR195, BRINP3, IL10, NHERF1, ANGEL2, MIR15B, MIR21, SCRIB, DGKZ, NLE1, PML, TRIM35, GAS1, PTPN3, MAD2L1	13459	30	19453	1.30082	1	0.317251	0.306086
GOTERM_BP_DIRECT	GO:0035335	peptidyl-tyrosine dephosphorylation	27	0.163122	0.0242946	PTPRT, PTPRR, PTPRS, PTPRO, PTPN22, PTPRJ, DUSP18, PTPRF, UBASH3B, PTPRZ1, TNS2, PTPN1, PTPN18, DUSP5, DUSP3, DUSP1, PTPN11, PTPN12, PTPN13, DUSP6, DUSP7, DUSP22, DUSP21, PGP, PTPN9, PTPN6, PTPN2	13459	30	19453	1.30082	1	0.317251	0.306086
GOTERM_BP_DIRECT	GO:0021510	spinal cord development	27	0.163122	0.0242946	GRIA1, PTPRS, LOXL3, PKD2, DLL1, PKD1, MECP2, MED12, BAG3, ZIC1, SLIT1, NEFL, PHGDH, SOX4, MPST, ACTL6B, EED, SRD5A1, ACTL6A, NOG, SOX11, SOX12, PLXDC1, PTBP2, ERCC2, NF1, ZPR1	13459	30	19453	1.30082	1	0.317251	0.306086
GOTERM_BP_DIRECT	GO:2001238	positive regulation of extrinsic apoptotic signaling pathway	27	0.163122	0.0242946	BCL10, TNF, PYCARD, GPER1, HYAL2, TNFSF10, RIPK1, FADD, BID, PAK2, BCL2L14, PDIA3, WWOX, TNFRSF12A, CAV1, TNFSF12, G0S2, TRAF2, AGT, PML, CYLD, PTPRC, LTBR, TLR6, RBCK1, AGTR2, TLR4	13459	30	19453	1.30082	1	0.317251	0.306086
GOTERM_BP_DIRECT	GO:0007520	myoblast fusion	27	0.163122	0.0242946	ITGB1, DOCK5, ERVFRD-1, CACNA1H, ADAMTS15, ADAMTS5, CAPN2, CACNA1S, NOS1, WNT1, NEO1, JAM2, KCNH1, CDON, CAV3, MYOF, DYRK1B, MYMK, TANC1, MYMX, MYOD1, ADAM12, ERVW-1, MYH9, PLEKHO1, DOCK2, DOCK1	13459	30	19453	1.30082	1	0.317251	0.306086
GOTERM_BP_DIRECT	GO:0010800	positive regulation of peptidyl-threonine phosphorylation	27	0.163122	0.0242946	APP, GSK3A, CEMIP, CAB39, PRKAG2, RPTOR, TRIM6, TNKS1BP1, MAPK1, S1PR2, TRPC5, TGFB1, EGF, RIPK2, SPHK1, PLK1, WNT5A, AXIN1, GCG, AZU1, BMP7, ADCY10, CHI3L1, CALM3, CALM1, UBE2K, CALM2	13459	30	19453	1.30082	1	0.317251	0.306086
GOTERM_BP_DIRECT	GO:0007517	muscle organ development	81	0.489367	0.0246617	ITGB1, TRIM72, MSTN, FHL1, FHL3, CHD2, JPH1, SGCE, ZNF609, SGCA, SGCB, DPF3, CAPN3, KMT5B, SOX6, BVES, EMD, SGCG, MYOG, UNC45A, TEAD4, MEF2A, UNC45B, MEF2C, MEF2B, USP2, TCF12, MRTFB, PAX3, ETV1, SIRT1, EVC, PAX7, MYOD1, FRG1, ADGRB1, COL6A3, ITGA7, UTRN, CRYAB, VAMP5, HDGFL2, HBEGF, LAMA5, TAGLN, CTF1, LAMA2, TWIST1, FOXK1, SRI, FOXO4, CACNA1H, FXR1, BTBD1, LMNA, ALX4, DMD, MSX1, MEF2D, FKTN, TB…	13459	102	19453	1.14778	1	0.321703	0.310381
GOTERM_BP_DIRECT	GO:0006096	glycolytic process	40	0.241663	0.0247958	PFKFB2, GPI, ADPGK, OGDHL, HTR2A, ENO1, ENO2, LIPA, ENO3, PRKAG3, HK2, HK1, DHTKD1, HK3, LDHA, UCP2, PGK1, PGM1, IER3, EDARADD, TIGAR, TPI1, PKLR, PGAM1, HOOK3, GCK, PFKL, PKM, HOOK2, HOOK1, TMEM237, HKDC1, GAPDHS, OGDH, PGAM4, ALDOC, ALDOB, ALDOA, PFKM, GAPDH	13459	47	19453	1.23009	1	0.322766	0.311407
GOTERM_BP_DIRECT	GO:0048015	phosphatidylinositol-mediated signaling	40	0.241663	0.0247958	CSF1R, PTAFR, PIK3CD, PIK3C2G, PIK3CB, PIK3C2A, PIK3CG, IGF1R, PIK3C2B, PLCZ1, INPP5F, PLCG2, PLCE1, PLCG1, CA8, KCNH1, PDGFRB, PDGFRA, PLCL2, IGF1, GAB2, MUC5AC, GPR143, PLCB3, PLCB4, PIK3CA, RPS6KB1, PI4KA, PLCH1, PIK3C3, PI4KB, PLCD3, PLCB1, EZR, PLCD4, PLCB2, OGT, PLCD1, EXOC1, FGFR1	13459	47	19453	1.23009	1	0.322766	0.311407
GOTERM_BP_DIRECT	GO:0046854	phosphatidylinositol phosphorylation	46	0.277912	0.0256373	HYCC1, PI4K2B, HYCC2, SMG1, INPP1, PIK3CD, PIK3R3, PIK3C2G, PIK3R2, PIK3CB, PIK3R1, PIK3C2A, PIK3CG, PIK3C2B, SOCS2, P3R3URF, SOCS3, EFR3A, SOCS1, IMPA1, IMPA2, PIP5KL1, PIP5K1A, BPNT2, PIPSL, PIP4K2A, PIP5K1B, PIP4K2B, BPNT1, PIP4K2C, PIP5K1C, IP6K1, SOCS7, SOCS4, CISH, TTC7B, TTC7A, EFR3B, ITPKB, ITPKC, PIK3CA, ITPKA, PI4KA, PIK3C3, PI4KB, PI4K2A	13459	55	19453	1.20884	1	0.333367	0.321634
[truncated: 508 more rows]
