# Supplementary material for: Revealing the Role of Beesioside O from Actaea vaginata for the Treatment of Breast Cancer Using Network Pharmacology, Molecular Docking, and Molecular Dynamics Simulation
Source: Int J Mol Sci. 2025 Mar 4;26(5):2283. doi: 10.3390/ijms26052283 (PMC11899959; doi:10.3390/ijms26052283)
Supplement: Supplementary file 1 [file ijms-26-02283-s001.zip › S4 The Molecular Functions of BRCA.xlsx]

## Sheet: Sheet1
Category	Term		Count	%	PValue	Genes	List Total	Pop Hits	Pop Total	Fold Enrichment	Bonferroni	Benjamini	FDR
GOTERM_MF_DIRECT	GO:0005515	protein binding	9921	59.9384	1.37061e-247	SCOC, TFRC, SCT, PTPDC1, HTR6, COMTD1, HTR7, CAPNS1, SCP2, PRKACG, PRKACA, PRKACB, ZNF17, WDR83OS, GSTK1, PRKAB2, ZNF19, SDS, UNC5B, SECISBP2, RC3H1, UNC5C, INSYN1, ZNF12, PRKAB1, ZNF16, BCR, SIGIRR, SCO1, TFR2, SCO2, DDIT3, LARS1, DDIT4, ORAI3, AGTR1, ORAI1, AGTR2, SF1, UNC119B, SET, COL13A1, SHMT2, SHMT1, NPRL2, NPRL3, ZNF20, ZNF22, ZNF23, ZNF24, ADAMTS12, ZNF25, ADAMTS10, LARP1, RDH12, RDH11, …
GOTERM_MF_DIRECT	GO:0003723	RNA binding	1358	8.20445	1.87649e-96	TDRKH, RAMAC, POP7, SPI1, TFRC, POP1, C4BPA, NOC2L, ALKBH8, ALKBH5, LSM12, RAVER1, PSMD4, ZC3H12A, GPBP1, RAVER2, MTERF1, RBFOX1, RBFOX2, SECISBP2, NGDN, DNTTIP2, RC3H1, DICER1, SND1, RC3H2, FAM133B, DDX39A, DDX39B, EWSR1, CLNS1A, ZC3H11A, SF1, SLBP, MEPCE, BAZ2A, LOC102724159, MRPL14, MRPL15, ZC3HAV1, MRPL12, MRPL13, MRPL10, GIGYF2, MRPL11, MRPL20, LARP1, LTA4H, PUSL1, PPARGC1A, PPARGC1B, MCTS1,…	13353	1479	18967	1.30422	7.67483e-93	3.83742e-93	3.73609e-93
GOTERM_MF_DIRECT	GO:0005524	ATP binding	1319	7.96883	2.81814e-48	ARAF, TESK1, TESK2, MYLK, TBK1, AKT2, PRKACG, AKT3, AKT1, CKMT1B, PRKACA, PRKACB, XYLB, CSNK2A1, CSNK2A3, STARD9, CSNK2A2, DICER1, BCR, LARS2, DDX39A, MTHFD1, DDX39B, LARS1, PIF1, ABCB1, NLRX1, ABCB6, ABCB7, ABCB4, ABCB5, AGAP2, ABCB8, ABCB9, PRPSAP1, RNF213, HSPH1, PRPSAP2, HLCS, FIGNL1, MYO6, PIP5K1A, PIP5K1B, PIP5K1C, ABCA1, LYN, MYH7B, SRMS, ABCA3, EIF2AK1, ABCA4, ABCA9, EIF2AK3, EIF2AK2, ABC…	13353	1539	18967	1.21738	1.15262e-44	3.84206e-45	3.74061e-45
GOTERM_MF_DIRECT	GO:0042802	identical protein binding	1467	8.86298	3.00968e-46	ATF1, ATF2, TFRC, UXS1, ACCS, CLDN2, CLDN1, ATP5IF1, LACTB, ZFYVE27, TBK1, TDO2, UBASH3B, PSMD4, DPYSL2, DPYSL3, AKT1, MLYCD, WLS, CXADR, TSTD1, CSNK2A1, FNBP1, FRS3, CD2AP, RUFY1, CLDN6, CLDN5, ACE2, CLDN4, CLDN3, DDX39A, DDX39B, EWSR1, CLDN8, DDIT3, PSME3, CLDN7, PADI3, ORAI1, PSME2, RBCK1, PADI4, ATF6, CGGBP1, ATF3, OPTN, ATF4, SF1, SLBP, MTMR2, AIRE, SHMT1, PDGFB, PDGFA, CLCNKA, GATA3, PLA2G6…	13353	1736	18967	1.20033	1.23096e-42	3.0774e-43	2.99614e-43
GOTERM_MF_DIRECT	GO:0003677	DNA binding	1138	6.8753	1.62461e-38	ATF2, JRK, ZNF292, RBPJ, RABGEF1, ENDOV, ZC3H12A, GPBP1, BBX, PKNOX1, PKNOX2, MEF2A, HES7, HES6, WDHD1, MEF2C, ZNF285, SECISBP2, ESX1, DNTTIP1, RFX2, SETMAR, RFX3, DICER1, RFX1, RC3H2, AR, RFX8, RFX7, TBPL2, DDIT3, RFX4, RFX5, TBPL1, NOBOX, ATF7, CLOCK, ATF4, ZNF274, SET, SHOX2, GATA6, GATA4, BAZ2A, ZNF22, GATA3, BAZ2B, GATA1, HMGXB4, HESX1, HMGXB3, ZBTB7A, GTF2IRD2B, ZNF268, PPARGC1A, JUN, PBX3,…	13353	1337	18967	1.20901	6.64467e-35	1.32893e-35	1.29384e-35
GOTERM_MF_DIRECT	GO:0045296	cadherin binding	312	1.88497	2.28588e-36	TES, RPL34, ENO1, FNBP1L, F11R, RPL6, CRKL, GOLGA2, GOLGA3, PCMT1, MPRIP, BSG, KDR, TRIM25, ARFIP2, TBC1D10A, TMPO, EIF2A, ACVR1, MRTFB, CSNK1D, SCRIB, ANK3, GAPVD1, SND1, CD2AP, HCFC1, SHTN1, RPL24, TAGLN2, RPL29, PFN1, EZR, TLN1, EPHA2, MACF1, PDXDC1, TWF1, IQGAP1, ZC3HAV1, EVPL, PPL, GIGYF2, LDHA, SNX1, LARP1, SNX2, PRDX1, PCBP1, H3C1, H3C3, SNX9, SFN, H3C2, PROM1, H3C4, ARGLU1, SPTBN1, H3C7, …	13353	320	18967	1.38492	9.34924e-33	1.55821e-33	1.51706e-33
GOTERM_MF_DIRECT	GO:0004712	protein serine/threonine/tyrosine kinase activity	410	2.47704	4.70214e-30	TRIO, ARAF, TESK1, TESK2, DCAF1, TBK1, AKT2, PRKACG, AKT3, CDK20, AKT1, PRKACA, PRKACB, PRKCG, PRKCI, PRKCH, CSNK2A1, PRKCB, DAPK1, DAPK2, PRKCE, CSNK2A3, CSNK2A2, PRKCD, DAPK3, PRKCA, BCR, PRKD3, TYRO3, PRKD2, PRKCQ, PRKD1, ANKK1, PRKDC, PRKCZ, CDK17, PLK4, LYN, PLK3, CDK19, SRMS, DMPK, EIF2AK1, PLK2, PLK1, EIF2AK3, EIF2AK2, CDC7, EIF2AK4, C8ORF44-SGK3, CDK10, CDK12, CDK13, CDK14, CDK15, CDK16, …	13353	444	18967	1.31166	1.92318e-26	2.74739e-27	2.67485e-27
GOTERM_MF_DIRECT	GO:1903231	mRNA binding involved in posttranscriptional gene silencing	274	1.65539	1.7469e-27	MIR30B, MIR30A, MIR663A, MIR429, MIR106A, MIR106B, MIR425, MIR203A, MIR424, MIR1-1, TIAL1, MIR675, MIR552, MIR30E, MIR30D, MIR194-1, MIR9-1, MIR892B, MIR323A, MIR564, MIR135A1, MIR562, MIR196A1, MIR20B, MIR20A, MIR328, MIR448, MIR206, MIR326, MIR205, MIR204, MIR335, MIR214, MIR455, MIR212, MIR573, MIR210, MIR330, MIR572, MIR1298, MIR4686, MIR548D1, MIR33B, MIR33A, MIR551A, MIR200A, MIR200B, MIR20…	13353	286	18967	1.36083	7.14481e-24	8.93102e-25	8.69519e-25
GOTERM_MF_DIRECT	GO:0004672	protein kinase activity	352	2.12663	2.05403e-25	EPHB6, ULK4, TESK1, ARAF, TESK2, MYLK, RPS6KA3, RPS6KA6, RPS6KA5, RASSF2, TBK1, TRIM28, RPS6KA2, AKT2, CHEK2, RPS6KA1, CHEK1, AKT3, CDK20, PDK4, TRIM24, PDK3, AKT1, PRKACA, PRKACB, PDK2, PDK1, ACVR1, PRKCG, EPHA4, PRKCI, EPHA6, PRKCH, CSNK2A1, DAPK1, PRKCB, DAPK2, PRKCE, DAPK3, CSNK2A2, PRKCD, CSNK1D, PRKCA, CSNK1E, HASPIN, PRKAB1, SIK3, ULK3, SIK1, PRKD2, TRIB3, PRKCQ, ANKK1, TRIB1, EPHA1, TRIB2…	13353	382	18967	1.30888	8.40097e-22	9.33441e-23	9.08793e-23
GOTERM_MF_DIRECT	GO:0042803	protein homodimerization activity	644	3.89077	2.66301e-24	ATF2, CDA, TFRC, UXS1, SLC4A1, ENO1, F11R, PHB2, ATP5IF1, PSMD7, PIP4K2A, AKT1, PIP4K2B, MMUT, STARD3, CUBN, DAXX, ACOT7, SDS, ENDOG, TYW5, GLCE, SERPINF2, DAPK3, DNTTIP1, SETMAR, HOGA1, KNSTRN, DDIT3, RABL3, PADI2, TARS2, HPD, VPS25, ATF3, NAA60, MTMR1, EXD2, ZNF396, ABCB7, SHMT2, SHMT1, PDGFB, XPA, PDGFA, ABCB9, SLC5A5, HSD11B1, BLOC1S6, GRPEL1, TERT, FLRT3, S100A16, GRPEL2, PDGFC, S100A13, HES…	13353	749	18967	1.2213	1.08917e-20	1.08917e-21	1.06041e-21
GOTERM_MF_DIRECT	GO:0031625	ubiquitin protein ligase binding	294	1.77622	1.01483e-23	RB1, RPL5, UBE2L6, SMC6, UBE2L5, UBE2L3, HERC2, TRIM28, UBASH3B, CHEK2, MAGEA2, PSMD1, PRKACA, FBXO7, PRKACB, GABARAPL3, GABARAPL2, DAXX, GABARAPL1, ARRDC1, RPL23, SCAMP3, RRAGA, PRKAR1A, UQCRC1, TXNIP, TRIB3, TRIB1, UBA52, TRIB2, ATF6, TP53, BLZF1, ABCB1, BCL10, UBE2J2, NLK, HIF1A, GABARAP, UBE2J1, PRKAR2B, PRKAR2A, HLTF, PCBP2, SNX9, MAGEC2, PATZ1, PPARGC1A, LYN, NGFR, JUN, XBP1, EGR2, FZD5, FZ…	13353	315	18967	1.32573	4.15063e-20	3.7733e-21	3.67367e-21
GOTERM_MF_DIRECT	GO:0019899	enzyme binding	352	2.12663	2.90923e-23	APP, PHB1, SLC4A2, H2AC15, ENO2, H2AC16, H2AC17, CCAR2, UBE2L3, H2AC11, ATP5IF1, CDC20, PREX1, HOXA9, H2AC13, KAT8, AKT1, LONP2, PLCE1, LGALS9, SNRPD3, ATG3, DAXX, TSPYL1, ARMT1, PRKCH, PRKCE, PRKCD, ACSL6, ANK2, PRKCA, ANK1, WDR76, UHMK1, AR, POR, SLPI, TEP1, VOPP1, VDAC2, ATF7, CYP2E1, TP53, CFTR, BLZF1, CUTA, PRKDC, BCL10, MST1R, HACD3, HIF1A, HACD2, WDR70, HLCS, ZNHIT6, STC2, PCBP2, NKX2-1, D…	13353	386	18967	1.29531	1.18988e-19	9.91563e-21	9.6538e-21
GOTERM_MF_DIRECT	GO:0019901	protein kinase binding	454	2.74287	8.71147e-20	TSKS, ATF2, TFRC, MAML1, TESK1, MT-ND2, ZFYVE26, DPYSL2, CDK5RAP1, AKT1, GNAT1, PRKACA, PRKACB, CDK5RAP3, CDK5RAP2, MEF2A, PRKAB2, DAXX, PIH1D1, PRKCD, UNC5C, PRKAB1, ATG13, NISCH, JTB, SKAP1, ATF4, CTBP2, MAPKAP1, PRKRIP1, AGAP2, GATA6, GATA4, IQGAP1, BCL10, THY1, PLA2G6, HIF1A, PRKCZ, PRDX3, PLCG2, SFN, PLCG1, JUP, FZD5, LRBA, PLK1, TRIP4, CYLD, TBL2, CDK12, CDK13, PAM, FERMT2, CDKN1A, CDKN1B, …	13353	521	18967	1.23776	3.56299e-16	2.74076e-17	2.66839e-17
GOTERM_MF_DIRECT	GO:0004674	protein serine/threonine kinase activity	356	2.1508	4.88947e-19	TRIO, TP53RK, ULK4, TESK1, ARAF, TESK2, RPS6KA4, RPS6KA3, RPS6KA6, RPS6KA5, TBK1, RPS6KA2, AKT2, PRKACG, CHEK2, RPS6KA1, CHEK1, AKT3, CDK20, PDK3, AKT1, CPNE3, PRKACA, PRKACB, ACVR1, PRKCG, PRKCI, PRKCH, CSNK2A1, DAPK1, PRKCB, DAPK2, PRKCE, CSNK2A3, DAPK3, CSNK2A2, PRKCD, CSNK1D, PRKCA, CSNK1E, HASPIN, UHMK1, BCR, PRKD3, CSNK2B, SIK3, ULK3, ULK2, SIK1, ULK1, PRKD2, PRKCQ, SIK2, PRKD1, ALPK2, ANKK…	13353	400	18967	1.26418	1.99979e-15	1.42842e-16	1.39071e-16
GOTERM_MF_DIRECT	GO:0019904	protein domain specific binding	234	1.41373	3.18762e-18	ZFYVE9, ZMYND8, DIXDC1, STMN3, IKZF1, CHEK1, INSC, ARFIP2, ARFIP1, H4C2, HOMER3, H4C1, H4C4, PRKACA, H4C3, PRKACB, H4C6, TP63, H4C5, SKP1, ACTN2, ACTN1, FOXH1, MYO7A, ACSL3, DICER1, SCAMP1, RUNX2, PRKAR1A, CLDN7, CSNK2B, KCTD13, EZR, STX1A, TRIM11, CTBP1, PRKDC, STXBP1, XPA, NOLC1, TWIST1, IQGAP1, HIF1A, EPB41L5, PPP3R1, PRKAR2B, PRKAR2A, VPS11, H4C8, H4C9, INSR, RCC2, RAB27A, NR0B1, RAB27B, L1CA…	13353	252	18967	1.31897	1.30374e-14	8.69158e-16	8.46207e-16
GOTERM_MF_DIRECT	GO:0003730	mRNA 3'-UTR binding	229	1.38352	1.268e-17	RPL5, MIR30A, HNRNPU, MIR429, HNRNPR, MIR106A, MIR106B, MIR424, MIR1-1, TIAL1, MIR675, ZC3H12A, MIR30D, DDX17, RBFOX1, SECISBP2, MIR9-1, CIRBP, RC3H1, MIR323A, CARHSP1, TP53, MIR20B, MIR20A, DAZ1, MIR328, MIR448, MIR206, MIR326, MIR205, MIR204, MIR335, FXR1, MIR214, MIR455, MIR212, FXR2, LARP1, MIR573, MIR210, PCBP4, DHX36, DND1, MIR1298, RPL41, MIR548D1, MIR33B, MIR33A, MIR551A, MIR200B, MIR200C…	13353	247	18967	1.31692	5.1861e-14	3.24131e-15	3.15572e-15
GOTERM_MF_DIRECT	GO:0003713	transcription coactivator activity	244	1.47414	1.20422e-16	TCERG1, SMARCB1, MAML2, MAML1, UBE2L3, CCAR1, PSMD9, KAT5, TRIM28, ZMIZ1, TRIM24, TRIM25, KAT8, TRIM27, TRIM21, ATXN7L3, TRIM22, ABT1, DDX17, MED1, DAXX, SMARCC1, SMARCC2, MRTFB, MRTFA, ACTN4, HCFC2, MED4, MED6, MED7, HCFC1, SUB1, TRIM13, TRIM14, TRIM15, MAML3, NUP98, RBCK1, ZFPM2, SRCAP, CTBP2, DHX9, MAGED1, CTBP1, XPC, BCL10, MED12L, MTDH, WBP2NL, PRDM16, ZBED1, PPARGC1A, GTF2A1L, WWTR1, CREBBP…	13353	267	18967	1.29807	4.54081e-13	2.89722e-14	2.82071e-14
GOTERM_MF_DIRECT	GO:0016887	ATPase activity	381	2.30184	1.34404e-14	EIF4A2, EIF4A1, HSP90AA4P, CLPB, DQX1, EIF4A3, SMC5, ABCA12, SMC3, ABCA13, SMC4, NUBP1, SMC2, NUBP2, CCT6B, DHX57, DHX58, LONP1, LONP2, KIF21A, KIF21B, DDX17, DYNC2H1, DDX18, ATP6V1G1, AQR, DDX11, RECQL, DDX10, BCS1L, CLPX, DHX40, AFG3L2, DDX39A, KATNAL1, DDX39B, KATNAL2, YME1L1, DNA2, KIF20A, KIF20B, CFTR, NAIP, PFN2, PIF1, RTEL1, ABCB1, SRCAP, DHX8, ABCB6, ABCB7, DHX9, ABCB4, HSPA4L, ABCB5, ABC…	13353	443	18967	1.22163	5.49438e-11	3.05397e-12	2.97332e-12
GOTERM_MF_DIRECT	GO:0008022	protein C-terminus binding	179	1.08144	1.83593e-14	SH3GL3, MDC1, PHB1, MRE11, RAB3A, NCF2, CEP120, TESK1, YEATS4, MKI67, PHB2, PEX26, CDC20, PPP1CC, GRIP1, CEP250, EP300, BANF1, CCN2, VPS36, KPNA3, MAGI1, PIAS4, PIAS3, RBFOX1, USP7, MAP2K1, CEP135, LIG4, LMO7, TNNI3K, ATP1B1, HSPG2, MIF4GD, DGKZ, SDCBP2, EML2, CD2AP, HIC2, BCAM, MSH2, NCL, EZR, NEIL1, OPTN, ATF4, SPTBN5, CTBP1, EPB41, CACNA1B, FBLN1, BCL10, AFD1, CORO1A, FBLN5, PRDX3, SDCBP, NPAT…	13353	192	18967	1.32425	7.49234e-11	3.95207e-12	3.84772e-12
GOTERM_MF_DIRECT	GO:0044877	macromolecular complex binding	323	1.95143	2.01132e-14	ATF1, ATF2, MT-TP, CNTF, TFRC, HNRNPU, ENO2, PEX26, SCAMP5, MYC, DAG1, IL12B, EPHB2, EPHB1, CDK5RAP2, MED1, TSTD1, SLC34A1, COG2, KRT8, HNF1B, PDZK1, ACTN4, MAPK8IP2, CD2AP, PSG9, MAP1B, UQCRC1, SUCLG2, ULK1, ATP6V0D1, STX1A, TELO2, VPS28, CTBP2, TERC, CDCA5, MTTP, XPC, BCL10, PRKCZ, SCFD1, SPAST, RRAS, DHX34, SCAP, FADD, APOE, SPTBN1, NTSR1, CARMIL1, ACD, XRCC6, JUP, FZD5, HOMER1, FZD4, XRCC5, I…	13353	370	18967	1.24	8.21887e-11	4.11315e-12	4.00453e-12
GOTERM_MF_DIRECT	GO:0005178	integrin binding	152	0.918318	2.4186e-14	APP, COL16A1, CD81, ITGA2B, ICAM2, ICAM3, DMP1, ICAM5, F11R, FGF1, FGF2, ICAM1, COMP, IBSP, TNN, CCN6, CCN5, KDR, CCN4, CCN3, CCN2, LGALS8, CCN1, CD177, CASR, CXADR, ACTN3, ACTN2, ACTN1, ADAM11, ADAM10, PRKCA, ACTN4, NPNT, HSPG2, NISCH, ADAM2, ADAM17, SFRP2, ADAM15, JAML, COL4A3, LGALS12, ADAM9, TLN2, PLPP3, TLN1, UTRN, PPIA, SEMA7A, CD151, LTBP4, FBLN1, THY1, FBLN5, VTN, TSPAN8, TSPAN4, CDH26, L…	13353	160	18967	1.34941	9.89897e-11	4.7105e-12	4.58612e-12
GOTERM_MF_DIRECT	GO:0061629	RNA polymerase II sequence-specific DNA binding transcription factor binding	174	1.05123	7.40044e-14	RB1, ATF2, TCERG1, SPI1, KDM1A, KEAP1, AHR, RBPJ, ETS1, ELK1, ETS2, CRKL, SOX17, KAT8, EP300, PITX2, PITX1, GTF2I, MEF2A, EOMES, HES6, DAXX, MEF2C, LMO2, ISL1, PIAS2, RBX1, AR, NIF3L1, IFI27, KAT6B, KAT6A, DDIT3, CSNK2B, FIZ1, ZFPM2, TRIB1, TRIB2, TP53, ATF4, PSMD10, ZBTB8A, BEX1, DHX9, CTBP1, PRKDC, EPAS1, GATA4, XPC, PRDM13, GATA3, GATA2, STK4, HIF1A, GATA1, MTDH, NEUROD1, NHLH2, DDRGK1, NKX2-1…	13353	187	18967	1.32168	3.02872e-10	1.37581e-11	1.33948e-11
GOTERM_MF_DIRECT	GO:0003682	chromatin binding	421	2.5435	1.88097e-13	SPI1, HNRNPU, RBPJ, NOC2L, SMC3, SMC4, ELK1, SMC2, ELK4, SOX15, CREB3L1, ZC3H12A, PWWP2A, PKNOX1, SAMD13, MEF2A, TSPYL2, MED1, WDHD1, TSPYL1, PRKCB, DDX11, SOX14, HCFC1, AR, WDR82, SARNP, ATF5, TSPYL6, ASF1A, TSPYL5, URI1, ZNF274, SET, CTBP2, AIRE, SHMT2, CTBP1, CDCA5, GATA6, PRDM13, GATA2, PRDM11, NCAPH, PLAC8, RAD21, HESX1, MCMBP, NKX2-5, ZNF143, CREBBP, JUN, PHC2, PHC1, NCAPH2, NFATC2, PHC3, F…	13353	498	18967	1.20081	7.69214e-10	3.34485e-11	3.25653e-11
GOTERM_MF_DIRECT	GO:0000976	transcription regulatory region sequence-specific DNA binding	215	1.29894	2.64954e-13	SPI1, GABPB2, GFI1, GABPB1, ELK1, SOX2, SOX17, SOX18, CREB3L1, CREB3L2, SOX6, SOX7, SOX4, TP63, SOX5, CDK5RAP2, MEF2C, ZNF281, FOXH1, SOX13, RFX3, SOX11, SOX12, HNF1A, SOX10, OVOL2, RUNX1, AR, DDIT3, TFAM, ATF7, ATF5, ATF6, TP53, ATF3, ATF4, ZBTB8A, GATA6, GATA5, GATA4, GATA3, GATA1, DHX36, PRDM16, NKX2-1, ZBED6, NKX2-5, ZBED4, EGR1, JUN, XBP1, EGR2, XRCC6, JUND, MTERF3, XRCC5, NR1D1, SMARCA2, FL…	13353	238	18967	1.28316	1.08344e-09	4.51525e-11	4.39602e-11
GOTERM_MF_DIRECT	GO:0004713	protein tyrosine kinase activity	111	0.670614	8.49979e-13	TESK1, TESK2, IGF1R, RPS6KA5, KDR, NEK1, MAP3K9, EPHB2, ROS1, PDGFRB, MAP2K3, MAP2K4, EPHA4, MAP2K1, EPHA7, EPHA6, MAP2K2, MUSK, MATK, DYRK1A, LMTK3, DYRK1B, BCR, TYRO3, BTK, EPHA2, BLK, CSF1R, NPR2, TXK, MST1R, TTBK1, ABL1, ABL2, MAP2K7, MAP2K5, MAP2K6, LYN, SRMS, YES1, CHKA, INSR, TNK2, PTK6, BRAF, BMX, CLK4, PTK2, CLK3, CLK2, CLK1, FER, FES, MAP3K10, FGFR4, FGFR3, MAP3K11, FGFR2, FGFR1, RET, A…	13353	114	18967	1.38305	3.47645e-09	1.39057e-10	1.35385e-10
GOTERM_MF_DIRECT	GO:0031267	small GTPase binding	264	1.59497	4.23286e-12	CYFIP2, USP6NL, NCKAP1, CYFIP1, ERRFI1, IPO11, GCC2, GCC1, EPS8, RABGEF1, GOLGA4, GOLGA5, RASSF3, RASSF5, RCC1, ARFIP2, ANKFY1, PLCE1, SRGAP2B, UNC13B, PRKCH, DAPK3, GAPVD1, SYTL4, UNC13D, SYTL2, DAAM1, DAAM2, KCTD13, PIH1D2, RIN3, ULK1, PFN1, RIN1, RIN2, OPTN, CDC42SE1, ADCYAP1R1, GARRE1, MAPKAP1, MYCBP2, IQGAP1, IQGAP2, IQGAP3, C9ORF72, STRIP1, RAB11FIP1, MICAL1, RAB11FIP3, RAB11FIP4, EXPH5, RA…	13353	302	18967	1.2417	1.73123e-08	6.65862e-10	6.48279e-10
GOTERM_MF_DIRECT	GO:0008270	zinc ion binding	712	4.30159	1.36185e-11	CDA, TES, MYT1L, EHMT2, EHMT1, ZFYVE1, ALKBH8, ZDBF2, RNF112, RABGEF1, ZMIZ1, ZMIZ2, PGLYRP1, EARS2, PRKCG, ZNF282, PRKCB, TRIM39-RPP21, SETMAR, RC3H1, PRKCA, CLPX, AR, ACE2, RNF125, TARS1, SF1, ZNF276, ENPEP, AIRE, SHMT2, DHH, SHMT1, GATA6, GATA5, ZNF22, GATA4, GATA3, MEFV, ADH7, GATA2, GATA1, ADH5, ADH6, ANAPC11, ADH4, ADAMTS15, GRIN2A, RNF216, S100A13, S100A12, LTA4H, ZNF146, BRAP, CREBBP, PHC…	13353	888	18967	1.1389	5.56999e-08	2.06295e-09	2.00848e-09
GOTERM_MF_DIRECT	GO:0060090	binding, bridging	167	1.00894	2.11189e-11	RB1, ITSN2, OTUD4, SPI1, TRAF3IP3, WWC1, ITSN1, ITGA2B, WWC2, UBE2Z, CHCHD3, FNTA, GRB14, PSMD4, WWC3, PCLAF, CAPN3, PGLYRP1, MAGI1, MAP2K4, MAGI3, MAGI2, ADAM10, TICAM1, RBX1, EEF1A1, AR, DYNC1LI1, TYROBP, COL4A2, IFI27, RRAGC, PPP1R3C, LOX, COL4A4, AKAP9, RRAGD, PKP2, LETMD1, TELO2, ANAPC1, ISCU, MAPKAP1, KLHL17, IQGAP1, GTF2E1, AGER, LTBP1, GIGYF2, SAV1, SLC9A1, BCL2L11, PRDX4, IRAK2, NLRP3, F…	13353	183	18967	1.29624	8.63762e-08	3.08487e-09	3.00341e-09
GOTERM_MF_DIRECT	GO:0005102	receptor binding	348	2.10246	3.45896e-11	APP, TRAF3IP2, SERPINE2, SCT, SERPINE1, ICAM3, GBA1, ABCA12, GJA1, ALCAM, SCP2, TNFSF10, TRIM24, EPHB2, ICOSLG, HLA-H, CXADR, FIBCD1, HLA-B, HLA-C, FLT3LG, HLA-A, PDZK1, CRIPTO, HLA-F, HLA-G, EML2, HLA-E, AR, AKAP9, CSNK2B, BEX3, LRPAP1, BEX2, BEX1, HHLA2, LHB, ARPP19, GLG1, C3, C5, PRDX5, MAP7, APOE, A2M, PPARGC1A, IGHA2, ABCA1, FZD1, TNFSF18, LYN, WNT10B, GSTM2, WNT10A, SRMS, YES1, TNFSF14, CAD…	13353	412	18967	1.19978	1.41472e-07	4.87833e-09	4.74951e-09
GOTERM_MF_DIRECT	GO:0046982	protein heterodimerization activity	322	1.94538	1.73531e-10	ATF1, APP, ATF2, MT-TP, PHB1, H2AC19, H2AC15, SMC3, PHB2, H2AC16, IKZF3, H2AC17, H2AC18, H2AC11, SRGAP2C, H2AC12, H2AC13, H2AC14, H2BC12L, PPP2R1A, IL12B, RCC1, IL12A, H4C2, H4C1, H4C4, SEPHS1, H4C3, FBXO7, H4C6, H4C5, MEF2A, MEF2C, METTL3, KRT1, ALG2, HNF1A, RUNX1, RRAGA, RRAGC, DDIT3, RRAGD, AGTR1, ATF6, TP53, ATF3, ATF4, ZNF396, EPAS1, MTTP, PDGFB, SUPT4H1, ZBTB1, NOLC1, PDGFA, PIK3R2, PIK3R1,…	13353	381	18967	1.20047	7.09743e-07	2.36581e-08	2.30334e-08
GOTERM_MF_DIRECT	GO:0043565	sequence-specific DNA binding	293	1.77018	2.07721e-10	ATF1, EHF, SPI1, RBPJ, IKZF3, ELK1, ELK3, SOX2, ELK4, LONP1, HOXA1, FOXO3B, SOX9, HOXA7, VRTN, MEF2A, JMJD4, NKX2-8, TSTD1, ZNF281, FOXH1, ESX1, SOX13, SOX14, ISL1, THAP1, AR, RFX5, TFAM, HOXB2, NOBOX, ATF5, CLOCK, ATF6, ATF3, ATF4, ZNF274, EPAS1, GATA4, ZNF24, HIF1A, GATA1, ZBTB4, PGBD3, PRDM16, ZBED1, ZNF148, NKX2-5, PPARGC1A, EGR1, EGR2, FOXF2, FOXF1, NR2F1, NR1D2, PBX4, NR2F2, FLI1, NR2F6, FO…	13353	344	18967	1.20984	8.4958e-07	2.74058e-08	2.66821e-08
GOTERM_MF_DIRECT	GO:0016301	kinase activity	204	1.23248	4.65514e-10	CERK, TRRAP, WDR83, MYLK, EPS8, RPS6KA3, RPS6KA2, CHEK2, CKMT1B, AKT1, SKP2, EPHA4, PRKAB2, WSB1, CSNK2A1, DAPK1, PRKCA, MAPK8IP2, MAPK8IP3, PRKAB1, MAPK8IP1, PRKAR1B, PRKD3, PRKAR1A, AKAP9, CSNK2B, BTK, PRKD1, OBSL1, GNE, EPHA2, PRKDC, TXK, PIK3R3, PIK3R1, PIK3R6, PIK3R5, DGUOK, PRKAR2B, PRKAR2A, PCK2, LYN, STK11IP, THAP12, EIF2AK2, CDC7, WNK1, PKIA, CDK10, CALM3, CDK12, CALM1, CALM2, CDKN1C, RE…	13353	232	18967	1.249	1.90395e-06	5.94985e-08	5.79274e-08
GOTERM_MF_DIRECT	GO:0002020	protease binding	107	0.646448	5.74419e-10	SERPINE1, TNF, COMP, PYCARD, LONP2, NFRKB, CD177, CCBE1, IL1R1, SERPINF2, MIF, STIM1, BIN1, TP53, BCL10, DPP4, PSAP, UBC, DVL3, MBP, FADD, A2M, IGHA2, ELANE, PRNP, XBP1, CRADD, FN1, TYSND1, TRIP4, TNFRSF10A, A2ML1, COL1A1, COL1A2, SELL, BCL2, CD28, ALPI, ANXA2P2, ITGB1, GSK3B, CNTNAP2, ECM1, SERPINA1, ITGB3, PZP, TNFAIP3, BRCA2, SLC6A3, SERPINA5, ADAMTS4, PANX1, SH3PXD2A, CHL1, ADAMTSL4, CASP3, B…	13353	113	18967	1.34501	2.34937e-06	7.11931e-08	6.93132e-08
GOTERM_MF_DIRECT	GO:0003690	double-stranded DNA binding	111	0.670614	8.02997e-10	MRE11, IFIT5, HNRNPU, NUCKS1, SMC3, MTERF1, BANF1, JUNB, MEN1, NKX2-8, PCID2, TSTD1, DDX11, SETMAR, MSH6, MAU2, NEIL3, MSH2, POLG2, MSH3, MSH4, SUB1, MSH5, HDGFL2, CGGBP1, HDGFL3, DHX9, PRKDC, DDX60, ZMPSTE24, RAD51AP1, HNRNPDL, PCBP3, NTHL1, CAMTA1, CAMTA2, NLRP1, SMAD2, JUN, XRCC6, JUND, MTERF3, XRCC5, TREX1, ZBTB16, PYHIN1, MTERF4, H1-1, H1-0, H1-3, H1-2, H1-5, H1-4, H1-6, SP1, TDP1, PIN4, ZCC…	13353	118	18967	1.33617	3.28425e-06	9.65958e-08	9.40451e-08
GOTERM_MF_DIRECT	GO:0008083	growth factor activity	151	0.912276	1.22393e-09	CSF3, CNTF, CSF2, GMFB, CSF1, GMFG, REG1A, FGF1, FGF2, FGF3, FGF4, FGF5, FGF6, FGF7, EFEMP1, FGF8, FGF9, CCN6, IL12B, IL12A, CCN3, CCN2, PROK1, MIA, HGF, CLEC11A, CRIPTO, DKK1, PGF, EREG, BTC, HDGFL3, CSH1, PDGFB, PDGFA, TGFA, THPO, PDGFD, PDGFC, FGF20, AMELX, FGF23, FGF22, FGF21, JAG2, TGFB2, TGFB1, JAG1, BDNF, TGFB3, GDF2, LIF, IGF2, OSGIN1, INHBB, ADA2, INHBA, PPBP, GDF3, IGF1, GDF6, GDF5, BMP…	13353	167	18967	1.28434	5.00587e-06	1.43025e-07	1.39248e-07
GOTERM_MF_DIRECT	GO:0003779	actin binding	289	1.74601	1.67615e-09	GMFB, WIPF1, WIPF2, GMFG, WIPF3, IPP, DIXDC1, HNRNPU, MYLK, EPS8, ALKBH4, BAIAP2L1, OPHN1, RUSC1, DAG1, SYNPO, MYOZ1, TNS4, TNS1, VPS18, ACTN3, ACTN2, MAP1S, LIMCH1, ACTN1, MYO7B, MRTFB, MRTFA, AFAP1, MYO7A, ACTN4, DAAM1, DAAM2, MAP1B, MAP1A, TLN2, PFN1, EZR, PFN2, SPTBN4, MACF1, SPTBN5, EPB41, FLII, TWF1, IQGAP2, MEFV, ACTR3B, ACTR3C, EPB41L1, MICAL1, EPB41L2, MYO6, EPB41L3, STK38L, TRPM7, SPTBN…	13353	342	18967	1.2003	6.85542e-06	1.90429e-07	1.85401e-07
GOTERM_MF_DIRECT	GO:0003714	transcription corepressor activity	180	1.08748	3.01218e-09	RB1, TCERG1, ZNF451, PHB1, ZMYND8, NAB2, GMNN, ATN1, HNRNPU, ENO1, NOC2L, CCAR1, UXT, CCND1, TRIM28, BASP1, RUVBL2, DPF2, KMT5A, TRIM22, PIAS4, TLE4, MED1, TLE3, DAXX, TLE2, TLE1, RBFOX2, SFMBT1, LMO4, KCTD1, CDYL, FOXP3, TLE6, RUNX1, PIAS1, SAP30, TLE5, TBL1XR1, SRSF2, TRIB3, FLYWCH1, BCORL1, ZFPM2, AJUBA, SF1, URI1, TSG101, CTBP2, CTBP1, NPAT, DEAF1, MIER3, DHRS7B, MIER1, DMAP1, ELANE, SCAI, WN…	13353	204	18967	1.25332	1.23197e-05	3.32968e-07	3.24176e-07
GOTERM_MF_DIRECT	GO:0043130	ubiquitin binding	94	0.567907	5.48129e-09	TOP2A, CUEDC2, UBXN1, WDR48, UBXN2B, UBXN2A, FAF1, FAF2, ZFAND2B, RNF19B, TNFAIP3, HSPB1, UBE2L6, AUP1, CKS1B, DNAAF10, UCHL1, DDI2, NUP62, UBXN8, TOM1, DHX16, UBXN7, SMARCAD1, JARID2, FBXO7, VPS36, USP5, FBXW7, RAD23A, UCHL3, RAD23B, SIRT2, RNF168, TOM1L1, TOM1L2, HGS, CKS2, PLAA, RBCK1, STAM2, SQSTM1, CUEDC1, BIRC2, VPS28, OTUB1, ILRUN, USP13, OTUB2, RNF31, PRKN, TSG101, USP16, RNF8, CXCR4, NOD…	13353	99	18967	1.34869	2.24182e-05	5.74833e-07	5.59654e-07
GOTERM_MF_DIRECT	GO:0004197	cysteine-type endopeptidase activity	94	0.567907	5.48129e-09	USP35, USP36, USP37, USP38, USP33, USP34, CTSZ, CTSW, CTSV, CTSS, PYCARD, CASP9, USP17L7, CASP14, USP17L4, UCHL1, CASP7, CTSO, CASP8, USP17L5, CASP5, CAPN7, CASP6, CASP10, CTSL, CASP3, CTSK, USP17L8, CASP4, CASP1, CASP2, CTSH, USP30, CTSF, CTSD, CTSC, CTSB, USP46, PDIA3, USP8, USP47, USP7, USP48, USP49, USP6, USP5, USP42, USP2, SFRP1, ESPL1, USP17L6P, ATG4C, ATG4B, ATG4A, CARD16, USP13, USP14, US…	13353	99	18967	1.34869	2.24182e-05	5.74833e-07	5.59654e-07
GOTERM_MF_DIRECT	GO:0008013	beta-catenin binding	88	0.531658	6.59271e-09	PTPRT, PTPRU, GSK3B, CALCOCO1, CHD8, CTNND2, CTNND1, CBY1, PTPRJ, RORA, ASH2L, PTPRK, LZIC, GLI3, MED12, GRIP1, CDH5, GJA1, SALL1, SOX17, CDH2, CDH1, SUFU, RUVBL2, DACT2, EP300, SOX9, BTRC, DACT1, SKP1, APC2, KDM6B, CXADR, PROP1, TRPC4, CTNNBIP1, SHROOM2, AXIN1, AXIN2, AJAP1, CD2AP, AR, TBL1XR1, NUMB, TAX1BP3, ADNP, VCL, ANAPC2, AMER1, PRKN, AMER2, KANK1, TCF7, PXN, LEF1, PSEN1, FOXO4, FOXO3, FOX…	13353	92	18967	1.35867	2.69638e-05	6.74105e-07	6.56304e-07
GOTERM_MF_DIRECT	GO:0000287	magnesium ion binding	203	1.22644	6.89916e-09	CERK, XYLT2, ENO1, NUDT5, ENO2, ENO3, NUDT3, RPS6KA4, RPS6KA3, RPS6KA6, ENDOV, RPS6KA5, RPS6KA2, RPS6KA1, PRKACA, GLUL, PRKACB, ENDOG, RRAGC, PPA2, MTHFD2, PPA1, ADPRH, SIK3, SUCLG2, SIK1, ADPRS, DXO, HPRT1, SIK2, PI4K2A, PIF1, EXD2, NLK, PRPSAP1, PRPSAP2, NUAK2, FIGNL1, DHX36, STK38L, SRPK2, TREX1, PDE2A, PLK1, TREX2, SRPK1, ATP4A, TDP2, FARSA, FARSB, ARF3, TOP2A, FEN1, ARF1, CLYBL, THTPA, IMPA1…	13353	234	18967	1.23225	2.82172e-05	6.88234e-07	6.7006e-07
GOTERM_MF_DIRECT	GO:0003697	single-stranded DNA binding	106	0.640406	1.28084e-08	HNRNPU, SMC5, NUCKS1, SMC6, SMC4, SMC2, HMCES, LONP1, MEIOB, RADX, DDX11, SETMAR, WBP11, NEIL3, MSH2, MSH3, SUB1, BLM, DHX9, XPC, RTF1, RAD51AP1, HNRNPDL, PCBP1, DHX36, PCBP2, CTC1, TREX1, POLA1, FUBP3, TDP2, FUBP1, TDP1, NABP2, TSNAX-DISC1, NOL12, RAD18, SWSAP1, IGHM, WDR48, MCM7, MCM8, FBH1, MCM9, HMGB2, MCM10, YBX1, HMGB1, BRCA2, JCHAIN, TWNK, TOP3A, RAD23A, BIVM-ERCC5, RAD23B, REXO4, TSN, RAD…	13353	114	18967	1.32075	5.23848e-05	1.24729e-06	1.21435e-06
GOTERM_MF_DIRECT	GO:0019903	protein phosphatase binding	86	0.519575	5.56473e-08	YWHAE, PTPRT, CDKN1B, FLT4, IRS2, GHR, CDH5, LGALS3, TBK1, CDH2, PPME1, PPP6R1, CDC27, PPP6R3, RACK1, SIRPA, NEK2, KIFAP3, JAK3, IKBKE, ROS1, JAK1, MAP3K5, HSP90AA1, ANAPC7, FCRL6, FCRL3, ITGA1, TRAF2, AP3B1, GTF2F1, VRK3, ANK1, PPP1R3F, KAT2A, CEACAM1, PPP1R3C, SLTM, TRAF3, LCK, ANAPC4, PPARG, ANAPC5, MET, TP53, SKAP1, CSF1R, VCP, MTMR3, STX17, MVP, PXN, MTMR9, PIK3R2, PIK3R1, AMBRA1, IQGAP1, MT…	13353	91	18967	1.34238	0.000227572	5.29297e-06	5.1532e-06
GOTERM_MF_DIRECT	GO:0047485	protein N-terminus binding	100	0.604157	6.51137e-08	SCT, RBPJ, PHB2, PPP1CC, RASSF1, BANF1, NBN, MEN1, SRRM2, PIAS3, DAXX, SMARCC1, MAP2K1, CSNK2A1, CSNK2A2, ALG2, TSC1, ACTN4, MORF4L1, MAU2, TBL1XR1, FEZ1, VPS25, TP53, STX1A, EPB41, STXBP1, SDCBP, SCFD1, TERT, PDCD10, HESX1, NTSR1, TGFB1, GADD45A, TDRD7, SNF8, ZWINT, SMARCA4, ID1, MDM2, CALM3, ATM, CALM1, MNAT1, CALM2, RPS21, LACRT, SUV39H1, RND2, SLC6A3, MECP2, NIPBL, YWHAQ, PELP1, EIF5A, NCOA1,…	13353	108	18967	1.31521	0.00026628	6.05262e-06	5.89279e-06
GOTERM_MF_DIRECT	GO:0042826	histone deacetylase binding	121	0.731029	8.65036e-08	PHB1, SPI1, GMNN, PRDM1, IKZF3, MAGEA9, HOXA10, CDC20, MAGEA8, CCND1, MAGEA1, MAGEA2, KPNA2, MAGEA6, MAGEA3, MAGEA4, MEF2A, MEF2C, LOC654780, MEF2B, FOXP3, HIC1, BRMS1, MAGEA5P, SIK1, TP53, GCM1, MAGEA12, TWIST1, MAGEA9B, HIF1A, MIER3, DHX36, NACC1, MIER1, CAMTA2, SMYD4, SUDS3, MAGEA11, ZBTB7B, MAGEA10, CBX5, RFXANK, H1-5, H1-4, SP2, SP1, BCL3, HNRNPD, RAD9A, ZMYND15, YWHAE, TOP2A, TOP2B, HSP90AB…	13353	134	18967	1.28263	0.000353737	7.86222e-06	7.65461e-06
GOTERM_MF_DIRECT	GO:0019900	kinase binding	98	0.592073	1.11261e-07	RB1, ERRFI1, WWC1, WWC2, PARK7, LAPTM4B, EIF4ENIF1, SIT1, CHORDC1, WWC3, CHP1, PDE8A, TNS2, CHIA, PRKCD, SGO1, EEF1A1, TIAM1, MYCN, DGKQ, CDC37, CARD16, ATF5, STX1A, DGKH, HPCA, BCL10, RASGRP3, PRDX3, LDHB, PIP5K1A, BARD1, GADD45A, CD160, CDC6, GFAP, MOB1B, MOB4, MOB1A, DLG1, DLG2, DLG3, DLG4, TOLLIP, TRIP6, SNAI1, CNOT9, BCAR3, BTG1, HSP90AB1, TRADD, SLC2A1, TNFAIP3, PTPN22, TTC28, PPP1R9B, DUSP…	13353	106	18967	1.31323	0.000454955	9.89257e-06	9.63135e-06
GOTERM_MF_DIRECT	GO:0004842	ubiquitin-protein transferase activity	213	1.28685	1.43972e-07	WDSUB1, CBLC, UBE2L6, CBLB, UBE2L3, HERC5, HERC4, RNF115, HERC3, HERC2, CDC23, HERC1, TRIM28, FBXO4, TRIM25, FBXO3, TRIM27, TRIM21, FBXO7, FBXO9, HERC6, TRIM23, FBXO2, NSMCE1, RC3H1, RC3H2, RNF123, CDC34, TRIM17, KCTD10, HECW2, HECW1, KCTD13, TRIM13, RBCK1, CBLL1, TRIM11, OBI1, NEDD4L, ANAPC11, RNF214, RNF213, BARD1, BRAP, HACE1, SIAH2, SIAH1, DZIP3, FBXL6, RNF220, LRSAM1, BRCA1, PRPF19, TRIM4, T…	13353	251	18967	1.20538	0.000588671	1.25286e-05	1.21978e-05
GOTERM_MF_DIRECT	GO:0003700	transcription factor activity, sequence-specific DNA binding	488	2.94828	1.62833e-07	ATF1, ATF2, ZNF175, EHF, SPI1, RBPJ, BACH1, SOX21, ELK1, BACH2, ELK3, ELK4, HOXA9, CREB3L4, MYC, SOX15, CREB3L1, CREB3L2, GPBP1, FOXO3B, PKNOX1, JUNB, HOXA5, MEF2A, HES6, NKX2-8, MEF2C, ZNF285, NKX2-6, MEF2B, ZNF282, ZNF281, SOX13, RFX2, RFX3, SOX11, RFX1, SOX10, AR, RFX8, HOXB9, RFX7, DDIT3, RFX4, RFX5, HOXB3, ZSCAN26, NOBOX, ATF7, ATF5, HOXB7, CLOCK, ATF6, ATF3, ATF4, ZNF155, ZNF395, GATA6, GAT…	13353	613	18967	1.13078	0.000665764	1.38747e-05	1.35083e-05
GOTERM_MF_DIRECT	GO:1990841	promoter-specific chromatin binding	65	0.392702	2.34672e-07	ATF2, KDM1A, ZC3H4, GTF2B, EHMT2, CHD7, HNRNPU, PRDM1, BMI1, IKZF3, GLI2, MECP2, ZNF609, NIPBL, TRIM28, MED1, USP3, GTF2F1, SOX10, ISL1, SIRT1, RBL2, RBL1, IRF3, MYOD1, NUP98, TP53, ZNF750, ATF4, HDAC4, FOXC2, DDX5, FOXC1, DNMT1, HDAC2, HDAC1, DHX9, PRDM15, FOXO4, MACROH2A1, FOXO1, POLR2A, HSF1, PCGF1, NDN, ZNF304, E2F4, SUZ12, TCF7L2, EGR1, SMAD3, SETDB1, GADD45A, STAT1, PCGF2, TAF10, PDX1, KLF4…	13353	67	18967	1.37803	0.000959347	1.95879e-05	1.90707e-05
GOTERM_MF_DIRECT	GO:0004386	helicase activity	80	0.483325	3.0695e-07	EIF4A2, EIF4A1, SMARCAL1, ERCC6L, MCM7, CHD9, DQX1, CHD7, CHD6, CHD5, CHD4, TTF2, CHD3, CHD2, CHD1, IFIH1, DHX57, DHX58, DHX15, DHX16, SMARCAD1, DDX18, UPF1, HELLS, SHPRH, AQR, HFM1, ZGRF1, DDX11, ATRX, DDX51, DICER1, SUPV3L1, DHX40, DDX19A, DDX19B, SLFN11, SKIC2, DDX39B, RAD54L2, DNA2, SNRNP200, DDX6, BLM, RTEL1, SRCAP, DDX24, DHX9, YTHDC2, DDX1, IGHMBP2, DDX60, RECQL4, HELZ2, BRIP1, RECQL5, DHX…	13353	85	18967	1.33688	0.00125464	2.51085e-05	2.44455e-05
GOTERM_MF_DIRECT	GO:0051087	chaperone binding	100	0.604157	6.65098e-07	SCARB2, APP, TFRC, CLU, SACS, HLA-B, DNAJB13, DNAAF6, TSC1, CDC25A, BIN1, CDC37, ERP29, TP53, CFTR, TSACC, BAG4, BAG5, BAG2, TERT, GRPEL1, BAG3, BAG1, GRPEL2, HSPA8, PRNP, SDF2L1, HSPA5, FN1, TBCD, TBCC, TIMM44, HSPA2, TBCA, CP, DNAJC10, ALB, TBCE, OGDH, HYOU1, CALR, GNB5, WRAP53, CDKN1B, HSCB, ATP7A, CTSC, GET4, FGB, PACRG, VWF, KSR1, AHSA1, GAK, DNAJC3, DNAJC1, SLC25A17, BIRC5, DNAJC9, MAPT, PF…	13353	110	18967	1.2913	0.00271656	5.33383e-05	5.19298e-05
GOTERM_MF_DIRECT	GO:0008201	heparin binding	155	0.936443	6.79948e-07	APP, SERPINE2, PDCD5, CXCL13, FGF1, MPO, FGF2, FGF4, COMP, EFEMP2, FGF7, FGF9, LIPI, LIPH, CCN6, LIPG, ZNF207, CCN5, CCN4, CCN3, CCN2, CCN1, POSTN, APLP2, RPL22, PCOLCE, CEL, PGF, SFRP1, TWSG1, CCDC80, ANOS1, RPL29, LPA, COL17A1, RTN4R, LRPAP1, LXN, CFH, COL13A1, LPL, LTBP2, KNG1, VTN, ADAMTS15, ADGRG1, APOH, APOE, APOB, ZNF146, IMPG1, ELANE, COL28A1, TMEM184A, REG4, PTCH1, FN1, PRG2, ADA2, AZU1,…	13353	179	18967	1.22998	0.00277712	5.34805e-05	5.20683e-05
GOTERM_MF_DIRECT	GO:0003729	mRNA binding	214	1.2929	7.93366e-07	EIF4A1, JRK, SLC4A1AP, EIF4A3, HNRNPR, ADARB1, RPL7, ZC3H12D, RAVER1, MYC, PEG10, ZC3H12A, RAVER2, LUC7L, RPL35, DENR, RPS13, EIF2A, SRRM2, SRRM3, RBFOX1, AQR, RBFOX2, METTL3, RC3H1, CDC40, RC3H2, SLPI, ZC3H11A, RPL24, DXO, NUP98, SF1, SLBP, DHX9, CSTF3, CSTF2, DAZ1, MRPL12, HNRNPLL, MRPL13, FXR1, FXR2, DHX33, PCBP3, PCBP4, PCBP1, DND1, PCBP2, N4BP1, UPF3B, LARP7, UPF3A, PUM1, A1CF, LARP6, PUM3, …	13353	255	18967	1.19205	0.00323961	6.12239e-05	5.96072e-05
GOTERM_MF_DIRECT	GO:0005518	collagen binding	65	0.392702	1.23246e-06	DDR1, ACHE, SPARC, COL14A1, ANTXR1, CTSS, COMP, MRC2, AP1G1, CTSL, CTSK, CTSB, CCBE1, VWF, MUSK, ITGA3, ITGA2, ITGA1, P3H1, P3H4, PCOLCE, MMP9, ASPN, DCN, MMP12, MMP13, LOX, COL6A2, COL6A1, ADAM9, SPARCL1, RELL2, PPIB, CD44, DDR2, LRRC15, TNXB, PCOLCE2, PDGFB, PDGFA, AEBP1, HSD17B12, NID1, NID2, COCH, VTN, PAK1, ADGRG1, ABI3BP, ADGRG6, SERPINH1, SMAD4, CRTAP, SMAD3, LUM, FN1, GP6, USH2A, DSPP, SM…	13353	68	18967	1.35776	0.00502807	9.33472e-05	9.08823e-05
GOTERM_MF_DIRECT	GO:0003712	transcription cofactor activity	125	0.755196	1.47846e-06	TCERG1, SMARCB1, TRRAP, NAB1, NAB2, JMJD1C, HR, UXT, KAT5, DPF2, DPF3, KAT8, EP300, KAT7, SUPT20H, PIAS4, MED1, PIAS3, KDM2A, KDM2B, MAMSTR, MED8, MED9, MED4, MED6, PIAS2, SND1, PIAS1, SAP30, MED7, TCERG1L, EWSR1, KAT6B, KAT6A, HDGFL2, HDGFL3, DHX9, DDX1, PXN, MED12L, MTDH, NPAT, MED30, MED31, PRDM16, LPXN, CAMTA1, ZBED1, CAMTA2, TP53BP1, PPARGC1A, PPARGC1B, CREBBP, NFE4, PHF10, BCL11A, FUS, PHF1…	13353	142	18967	1.25038	0.00602865	0.000109943	0.00010704
GOTERM_MF_DIRECT	GO:0031490	chromatin DNA binding	79	0.477284	1.52009e-06	KDM5A, THRB, THRA, NKAP, JMJD1C, HNRNPU, HR, MECP2, ZIC2, RUVBL2, EP300, UTY, KDM6A, EOMES, MYOG, KDM6B, MED1, ATRX, PAX6, TBR1, SIRT6, ACTN4, LEMD3, LEMD2, RUNX2, TOX4, TOX3, TOX2, MYOD1, RARA, TOX, CLOCK, CEBPA, FOXC2, KDM3A, CEBPB, HDAC3, KDM3B, NOTCH1, WBP2, DHX9, SRF, PRDM14, FOXO3, MACROH2A2, GATA1, MACROH2A1, FOXO1, RELA, SBNO1, WBP2NL, HSF1, PPARGC1A, H2AZ1, SUZ12, XBP1, CREBBP, SMAD3, NR…	13353	85	18967	1.32016	0.0061979	0.000111021	0.00010809
GOTERM_MF_DIRECT	GO:0004714	transmembrane receptor protein tyrosine kinase activity	53	0.320203	1.58162e-06	EPHB6, DDR1, RET, ALK, FLT1, FLT3, FLT4, IGF1R, KDR, EPHB2, ROS1, EPHB1, EPHB4, EPHB3, PDGFRB, EPHA5, PDGFRA, EPHA4, EPHA7, EPHA6, MUSK, EPHA8, INSRR, SLTM, KIT, TYRO3, ROR1, ROR2, EPHA1, MET, EPHA3, EPHA2, DDR2, CSF1R, LTK, EPHA10, MST1R, EGFR, ERBB3, ERBB4, ERBB2, NTRK1, NTRK2, TIE1, NTRK3, INSR, MERTK, AXL, TEK, FGFR4, FGFR3, FGFR2, FGFR1	13353	54	18967	1.39413	0.00644796	0.000111532	0.000108586
GOTERM_MF_DIRECT	GO:0004879	RNA polymerase II transcription factor activity, ligand-activated sequence-specific DNA binding	53	0.320203	1.58162e-06	RARG, THRB, THRA, RORC, HNF4G, RORA, NR2E1, AHR, RORB, NR3C1, NR2E3, NR3C2, HNF4A, NKX3-1, SREBF1, ARNT, NR5A1, AR, NR5A2, RARA, AHRR, RARB, PPARG, PGR, PPARA, PPARD, NR1I3, NR1I2, PIK3R1, NR2C2, NR2C1, RXRB, RXRA, RXRG, ESRRA, VDR, NR1H2, ESRRB, STAT3, NR2F1, NR1H4, NR1H3, ESRRG, NR1D2, NR1D1, NR2F2, ESR1, ESR2, NR2F6, NR4A2, NR4A1, NR4A3, NR6A1	13353	54	18967	1.39413	0.00644796	0.000111532	0.000108586
GOTERM_MF_DIRECT	GO:0003684	damaged DNA binding	64	0.38666	1.65375e-06	H2AX, DCLRE1B, DCLRE1A, FEN1, DCLRE1C, MPG, OGG1, HMGB2, BRCA1, SMC6, HMGB1, POLB, POLI, EP300, NBN, POLK, TP63, POLH, PARP1, PARP2, REV1, SIRT6, RAD23A, RAD23B, DDB2, MSH6, DDB1, NEIL3, NEIL2, MSH2, CRY2, SDE2, NEIL1, PCNA, PNKP, XPA, XPC, UNG, NTHL1, POLD1, TDG, RBBP8, RPS3, TP53BP1, POLQ, CREBBP, XRCC6, XRCC5, RPA1, XRCC1, RPA2, APTX, FANCG, ERCC3, ERCC4, ERCC1, APEX1, RPA3, ERCC2, ERCC5, AUNI…	13353	67	18967	1.35683	0.00674102	0.000114641	0.000111614
GOTERM_MF_DIRECT	GO:0002039	p53 binding	69	0.416868	1.69869e-06	GSK3B, SMARCB1, PPP1R13B, TP53RK, KDM1A, EHMT2, CHD8, SETD7, EHMT1, BRCA1, TRIAP1, STK11, TRIM29, TRIM24, ZNF385B, EP300, KMT5A, TP63, ZNF385A, PRMT5, USP7, DAXX, AXIN1, SETMAR, MUL1, SIRT1, RNF125, TEP1, PSME3, MAPKAPK5, TP53, BLM, RNF34, USP10, HDAC1, TAF9, HTT, TAF1L, PTTG1IP, RCHY1, HIF1A, GATA1, CDKN2AIP, HSPD1, BCL2L12, NUAK1, MUC1, SMYD2, TP53BP2, MSX1, TP53BP1, BRD7, BRD4, RNF20, PLK3, CR…	13353	73	18967	1.3426	0.00692358	0.000115794	0.000112737
GOTERM_MF_DIRECT	GO:0030374	ligand-dependent nuclear receptor transcription coactivator activity	58	0.350411	2.00001e-06	CALCOCO1, KDM1A, SRA1, ETS1, FGF2, ELK1, CCAR2, DCAF6, CCAR1, MED17, MED12, MED14, MED13, SFR1, ZMIZ1, ZMIZ2, ATXN7L3, NCOA1, NCOA2, MED1, SS18, RBM14, NCOA6, PRKCB, ACTN2, NCOA3, BUD31, ACTN1, ACTN4, MED4, PPRC1, WDR77, MED24, THRAP3, NCOA7, ENY2, TMF1, SMARCD3, TSG101, RNF4, HELZ2, PSMC3IP, MED30, BRD8, PPARGC1A, PPARGC1B, KDM4C, USP22, HMGA1, TRERF1, SCAF1, CNOT6, CARM1, TADA3, TACC1, PKN1, CN…	13353	60	18967	1.37308	0.0081467	0.000134099	0.000130558
GOTERM_MF_DIRECT	GO:0008134	transcription factor binding	62	0.374577	2.96971e-06	DDX3X, KDM1A, KDM1B, PTPRN, NAB1, NAB2, HMGB2, FHL2, MED19, KEAP1, ARRB1, MED12, SUMO1, PPP1R13L, C1QBP, SUFU, PIM1, ENPP2, DACT2, JUNB, KCTD1, PPRC1, SIRT2, MED29, PAX2, MDFIC, TFDP2, DDIT3, MDFI, PPID, PSMD10, NFAT5, IGHMBP2, RNF4, HDAC6, MED12L, PARD6A, IFI16, SAP18, APBB1, SUMO1P1, PPARGC1A, PPARGC1B, JUN, JUND, UBE2I, NFATC3, NFATC2, NFATC1, WWP2, NR0B1, NR0B2, MEIS2, NFATC4, SMARCA4, NFKBIA…	13353	65	18967	1.35487	0.0120727	0.000195905	0.000190732
GOTERM_MF_DIRECT	GO:0004725	protein tyrosine phosphatase activity	98	0.592073	3.05486e-06	CDC14A, PTPDC1, CDC14B, UBASH3B, DUSP13B, TNS2, TPTE2, CDC25C, CDC25A, CDC25B, PGP, MTMR1, MTMR2, MTMR3, MTMR8, MTMR4, MTMR6, MTM1, TIMM50, PTPMT1, PTPRN2, SSH2, SSH3, PTK2, SSH1, PTPRD, PTPRE, PTPRB, PTPRC, PTPRA, PTPRT, PTPRU, PTPRR, PTPRS, MTMR14, PTPRN, PTPRO, DUSP19, PTEN, PTPN21, PTPRM, PTPN22, PTPRJ, DUSP18, PTPN23, PTPRK, DUSP15, PTPRH, DUSP16, PTPRF, DUSP14, PTPRG, DUSP11, DUSP12, DUSP10…	13353	109	18967	1.27708	0.0124167	0.000198323	0.000193086
GOTERM_MF_DIRECT	GO:0004843	thiol-dependent ubiquitin-specific protease activity	104	0.628323	4.96507e-06	OTUD4, OTUD5, USP17L7, ATXN3L, USP17L4, USP17L5, USP17L8, ZC3H12A, USP8, USP7, USP6, USP5, USP4, USP3, USP2, ALG13, STAMBP, MINDY3, MINDY4, USP53, PSMD14, MINDY1, MINDY2, USP54, SHMT1, BRCC3, ATXN3, VCPIP1, USP51, ZRANB1, OTUD6A, CYLD, BAP1, USP35, USP36, USP37, USP38, USP32, USP33, USP34, OTUD7A, OTUD7B, TNFAIP3, USP39, UCHL1, OTUD6B, UFD1, USP30, USP46, USP47, USP48, USP49, USP42, USP43, USP44,…	13353	117	18967	1.2626	0.0201024	0.000317299	0.00030892
GOTERM_MF_DIRECT	GO:0048156	tau protein binding	43	0.259787	5.22136e-06	BRSK1, GSK3B, BRSK2, GSK3A, PRKAA1, HSP90AB1, ROCK1, ROCK2, DCTN1, AATF, CLU, TTBK1, HDAC6, ACTB, TTBK2, PPP2CA, PPP2CB, BAG2, MAP2, EP300, FYN, APOE, MARK4, MARK3, MARK2, SNCA, MARK1, SMAD2, HSP90AA1, DYRK1A, HSPA2, S100B, PPP5C, CDK5, BIN1, TAOK1, TAOK2, MAP1A, PIN1, STUB1, FKBP4, LGMN, PICALM	13353	43	18967	1.42043	0.021129	0.000328544	0.000319869
GOTERM_MF_DIRECT	GO:1990837	sequence-specific double-stranded DNA binding	441	2.66433	5.99085e-06	ZNF177, ATF2, HNRNPU, ELK1, BACH2, ELK3, SPIB, ELK4, HOXA9, SOX18, CREB3L4, CREB3L1, BBX, HOXA1, HOXA7, PKNOX1, JUNB, HOXA5, HOXA4, PKNOX2, HES7, HES6, NKX2-8, MEF2C, MEF2B, MBNL2, ZNF282, ZNF281, ESX1, RFX2, SOX14, RFX3, ZNF12, SOX12, RFX1, SOX10, ISL1, HOXB9, RFX7, RFX4, RFX5, HOXB4, ZSCAN23, HOXB2, ATF7, HOXB8, HOXB7, CLOCK, ATF6, HOXB6, ATF3, HOXB5, ATF4, ZSCAN29, ZNF276, ZNF396, ZNF274, HOXD…	13353	560	18967	1.11859	0.0242049	0.000371251	0.000361448
GOTERM_MF_DIRECT	GO:0003735	structural constituent of ribosome	161	0.972692	6.96201e-06	RPL4, RPL5, RPL30, RPL3, RPL32, RPL31, RPL34, RPL10A, RPL8, RPL9, RPL6, RPL7, RPS15, RPL39P5, RPS14, RPS17, RPS16, RPS19, RPL18A, RPL36AL, RPS18, RPL36, RPL35, RPL38, RPL37, RPS11, RPL39, RPS10, RPS13, RPS12, RPS9, RPL21, RPS7, RPS8, IMP3, RPS5, RPL23, RPL22, RPS6, MRPS18B, MRPS18A, RPSA, MRPS18C, RPL7L1, RPL24, RPL27, RPL26, RPL29, RPL28, UBA52, DAP3, MRPL18, MRPL19, MRPL16, MRPL14, MRPL15, MRPL…	13353	190	18967	1.20363	0.0280731	0.000424994	0.000413772
GOTERM_MF_DIRECT	GO:0008017	microtubule binding	224	1.35331	7.24158e-06	TPGS1, UXT, GOLGA2, DPYSL5, DPYSL2, CHORDC1, KIF21A, KIF21B, GTSE1, CDK5RAP2, GABARAPL2, MAP1S, STARD9, MTUS1, MTUS2, EML1, EML2, EML4, EML5, TIAM1, CFAP144, NEIL2, KATNAL1, KATNAL2, CEP57L1, MAP1B, MAP1A, KIF20A, EZR, KIF20B, MACF1, GABARAP, SKA1, SKA2, SPAST, RACGAP1, MAP2, MAP4, MAP9, RCC2, PLK1, DCLK2, RMDN3, CGN, RMDN1, FHDC1, CCDC88A, TPX2, GJB6, CCDC88C, CCSER2, CEP57, CETN1, CETN2, OGG1, …	13353	272	18967	1.16977	0.0291839	0.00043556	0.000424059
GOTERM_MF_DIRECT	GO:0005201	extracellular matrix structural constituent	121	0.731029	7.96504e-06	SPON1, SPARC, COL16A1, TNC, COMP, EFEMP2, EFEMP1, HMCN1, CCN1, TECTA, TECTB, POSTN, COL27A1, ADIPOQ, PCOLCE, NPNT, MUC3A, COL4A2, COL4A1, COL4A4, COL4A3, COL4A6, COL8A2, ANOS1, COL4A5, COL8A1, COL17A1, FBN2, COL13A1, LTBP4, DPT, FBLN1, UMOD, LTBP2, AEBP1, NID1, NID2, FBLN2, LTBP1, VTN, IGFBP7, IMPG1, COL28A1, COL24A1, TFPI2, FN1, COL1A1, COL1A2, COL5A1, CILP, COL5A3, COL5A2, COL9A1, COL9A2, TGFBI…	13353	139	18967	1.23649	0.0320522	0.00046837	0.000456002
GOTERM_MF_DIRECT	GO:0051015	actin filament binding	194	1.17206	8.01611e-06	CYFIP1, ARPC5L, ANTXR1, SAMD14, POF1B, MPRIP, PKNOX2, ACTN3, ACTN2, MAP1S, ACTN1, MYO7B, MYO7A, ACTN4, SHTN1, ABITRAM, BIN1, TAGLN2, TLN2, EZR, TLN1, SPTBN4, MACF1, SPTBN5, FLII, TWF1, IQGAP1, IQGAP2, IQGAP3, ACTR3B, ACTR3C, BLOC1S6, MICAL1, MYO6, SPTBN1, SPTBN2, MYH7B, NEBL, MYO5A, AIF1L, FERMT1, MYO5B, GJB6, MYO5C, CORO6, CORO7, FERMT2, HIP1, ARPC1B, ARPC1A, RCSD1, TRIOBP, SLC6A4, LIMD2, PANX1,…	13353	233	18967	1.18268	0.0322544	0.00046837	0.000456002
GOTERM_MF_DIRECT	GO:0003676	nucleic acid binding	264	1.59497	8.71318e-06	EIF4A2, EIF4A1, POP7, EIF4A3, GPATCH2, GPATCH1, GPATCH4, GPATCH8, ALKBH8, ZDBF2, TBK1, RAVER1, PEG10, DHX57, MTERF1, TRIM27, SCAPER, DDX17, DDX18, ENDOG, DDX11, CIRBP, RECQL, SETMAR, AARSD1, RNASE3, RNASE1, SND1, SULT2B1, DHX40, CARHSP1, DDX39A, XRN1, DDX39B, XRN2, NEIL1, EXD2, AARS1, RTEL1, DHX8, TRMT2A, AKAP17A, HNRNPLL, RNPC3, DHX30, BRIP1, DHX33, PDCD11, ERI2, DHX36, ERI3, HLTF, DHX37, DHX38,…	13353	325	18967	1.15383	0.0350095	0.000501928	0.000488674
GOTERM_MF_DIRECT	GO:0003678	DNA helicase activity	58	0.350411	9.46818e-06	ERCC6L, MRE11, DDX3X, MCM7, FBH1, MCM8, CHD9, DQX1, MCM9, CHD8, CHD7, CHD6, CHD5, CHD4, CHD3, CHD2, CHD1, HELB, RUVBL2, RUVBL1, SMARCAD1, HFM1, DDX11, ATRX, TWNK, RECQL, CHD1L, GTF2F2, SUPV3L1, SUB1, MCM3, MCM4, MCM5, MCM6, RAD54L2, DNA2, MCM2, PIF1, BLM, RTEL1, DHX9, IGHMBP2, RAD54B, RECQL4, DHX30, BRIP1, WRN, RECQL5, DHX36, G3BP1, RAD54L, RTEL1-TNFRSF6B, XRCC6, XRCC5, SETX, RAD50, ERCC3, ERCC2	13353	61	18967	1.35057	0.0379848	0.000537845	0.000523643
GOTERM_MF_DIRECT	GO:0001223	transcription coactivator binding	47	0.283954	1.04223e-05	ZBTB8A, CCNT2, THRB, EPAS1, GATA6, SIX1, RORA, GATA3, AHR, GATA2, HIF1A, GATA1, RELA, TERT, EP300, STAT6, MAP3K7, TEAD2, MED1, ZBTB17, CREBBP, SMAD4, SMAD3, STAT1, RPL23, MED9, NFATC1, HNF1A, TRERF1, ESR1, MED6, NFKB1, RUNX1, CIT, CDK9, AR, MED25, LHX3, HAND2, RARA, TFAM, ATF7, PGR, FLYWCH1, PPARA, VGLL4, PPARD	13353	48	18967	1.39084	0.0417317	0.000583936	0.000568516
GOTERM_MF_DIRECT	GO:0030674	protein binding, bridging	102	0.61624	1.86207e-05	RAB3A, ICE1, PDCD6, DCAF7, GRB14, PPP4R2, INSC, TRIM22, MEN1, VPS18, FBXW7, ANK2, FRMD4A, ATP1B3, ANK3, CDYL, ATP1B2, ATP1B1, HCFC1, TRIM17, CSNK2B, COL8A2, FSCN1, FSCN2, FKBP4, SQSTM1, OPTN, TRIM11, PSMD10, CUL5, CUL2, CUL1, NOLC1, NMD3, SLC9A1, NCSTN, APH1B, ADAP2, FLRT2, FLRT3, VPS11, DVL2, ZC3H18, CNTLN, HSPA8, CBX5, CRADD, CAV2, ST13, CAV1, BFAR, ARPC4, COL1A2, FXYD2, BCL3, GRB2, MMS19, COL1…	13353	116	18967	1.249	0.0733316	0.00102917	0.001002
GOTERM_MF_DIRECT	GO:0051117	ATPase binding	78	0.471242	1.92115e-05	UBXN1, RAB3A, SNX10, TCIRG1, PKD2, BBC3, PEX26, ATP5IF1, PPP3CA, FBL, RUVBL2, RUVBL1, TUNAR, VCPKMT, ATP6V1E1, PELP1, SNTA1, GABARAPL2, LHCGR, TRPC5, ATP6V1G1, S100A1, PDE4D, TRPC1, PIH1D1, ANK2, ATP1B3, ATP1B2, ATP1B1, ANK1, AR, SELENOS, LCK, CLPP, TMEM106B, CHMP4A, PGR, ALDOB, EZR, RALA, BRSK2, RALB, NUFIP1, SRC, TAF9, DERL1, TOR1AIP2, SNU13, PSEN1, EGFR, TOR1AIP1, NKD2, TMTC4, DNAJB1, ATXN3, N…	13353	86	18967	1.2883	0.0755681	0.00104767	0.00102
GOTERM_MF_DIRECT	GO:0001228	transcriptional activator activity, RNA polymerase II transcription regulatory region sequence-specific binding	381	2.30184	2.03693e-05	ATF1, ATF2, ZNF175, EHF, SPI1, ZNF292, RBPJ, BACH1, IKZF3, SOX21, ELK1, ELK3, SOX2, SPIB, ELK4, SPIC, HOXA9, SOX1, SOX17, SOX18, CREB3L4, MYC, CREB3L1, CREB3L2, MYB, ZNF845, HOXA1, SOX9, ZNF600, HOXA7, ZNF841, JUNB, SOX4, HOXA5, TP63, MEF2A, NKX2-8, MEF2C, NKX2-6, MEF2B, FOXH1, RFX2, EBF2, SOX11, EBF3, SOX12, HNF1A, SOX10, ISL1, RUNX2, OVOL2, RUNX1, AR, DDIT3, ZNF836, RFX4, RFX5, ZSCAN21, HOXB3, …	13353	483	18967	1.12046	0.0799352	0.00109619	0.00106724
GOTERM_MF_DIRECT	GO:0097110	scaffold protein binding	64	0.38666	2.48202e-05	YWHAE, TREM2, PARK7, GRIK2, TREM1, PHF6, PANX1, IKBKB, GRM3, GJA1, CASP8, UBTF, NCK2, SCN5A, NOS1, MAP3K7, DSP, KCNH2, GRID2, MAP2K1, HSP90AA1, MAP2K2, SYK, CHUK, PDE4D, KRT8, KRT5, CIT, CDC37, KCNQ1, ATG4B, IL6ST, CRK, SHANK1, NLGN3, GRIA1, SRC, LRP4, ITPR2, KCNA5, DLL1, CACNA1H, CACNA1G, ADCY5, TCOF1, PSAP, P2RY1, PLCG2, FYN, LYN, XRCC6, CD163, NLGN4X, HOMER1, CAV2, NOS3, CRIPT, ATP2B4, BRAF, B…	13353	69	18967	1.3175	0.0965333	0.00131837	0.00128356
GOTERM_MF_DIRECT	GO:0005200	structural constituent of cytoskeleton	96	0.57999	3.01027e-05	SYNM, HIP1, ARPC1B, YEATS4, KRT20, BICD1, ACTB, LMNB2, LMNB1, ACTG1, TUBB8, EPB41L4B, TUBA1C, TUBA1B, TUBB6, TUBA1A, TUBB3, TUBB1, NEFL, TUBB7P, NEFM, NEFH, SPTAN1, KRT6B, KRT6A, PLS1, DSP, ACTR3, ACTR2, ACTL6B, KRT2, TUBB, TPM1, ANK2, KRT5, ANK3, TUBG2, KRT31, TUBG1, ANK1, TUBA4B, TUBA4A, KRT9, CD2AP, ACTA1, TUBB2B, TUBB2A, LORICRIN, TLN2, TLN1, CYLC1, INA, PLEC, SPTBN4, TUBAL3, EPB41, ACTL7A, T…	13353	109	18967	1.25102	0.115844	0.00157846	0.00153678
GOTERM_MF_DIRECT	GO:0008289	lipid binding	166	1.0029	3.20158e-05	GLTP, DGKG, SH3GL3, SCARB1, MT-TP, DGKB, DGKA, PITPNA, HDLBP, FNBP1L, FABP12, LIPF, BPIFA1, BPIFA3, SCP2, OSBP, LIPG, SH3GL2, TNS2, AP2M1, SH3GL1, SH3GLB1, STARD3, CADPS2, FNBP1, STARD7, STARD8, STARD9, TEX2, PRLR, RUFY1, RBP7, TIAM1, BIN3, MELK, RBP2, DOK7, RBP1, MAL, IAPP, CHMP4A, OSBP2, UNC119B, CETP, VCP, CRABP2, INSIG2, INSIG1, MTTP, ATP5MC3, LPAR2, LPAR3, OMA1, RASGRP1, ATP5MC1, SCUBE2, SEC…	13353	199	18967	1.18488	0.122735	0.00165753	0.00161376
GOTERM_MF_DIRECT	GO:0016922	ligand-dependent nuclear receptor binding	43	0.259787	3.60503e-05	ASAH1, SMARCD3, NR1I2, CRX, TAF1L, BAZ2A, HIF1A, RXRA, NRIP1, TRIM24, EP300, PPARGC1A, NCOA1, SMARCE1, NCOA2, TCF7L2, MED1, BCAS3, JUND, SMAD3, STAT1, BUD31, NCOA3, NR1H4, TRIP4, NR0B1, ACTN4, PROX1, ARID1A, ISL1, SIRT1, NCOR1, SNW1, MYOD1, CRY2, C1D, TADA3, CRY1, CTNNB1, NCOA7, TACC1, TACC2, TAF1	13353	44	18967	1.38815	0.137093	0.00184307	0.0017944
GOTERM_MF_DIRECT	GO:0051020	GTPase binding	37	0.223538	3.7411e-05	BECN1, STOML2, CLTA, AMBRA1, ENO1, YBX1, FNBP1L, MYL12A, RASIP1, MYL12B, GOLGA4, FLNA, IARS1, RABAC1, SPTBN1, MARCHF5, HSP90AA1, BNIP3, RAB3IP, ATG14, POU4F1, AIMP1, EPRS1, RRAGC, ATG16L1, BIN1, RRAGB, GNB2, RASA1, GNB1, RRAGD, GNB3, PREB, RADIL, ULK1, LAMTOR1, LCP1	13353	37	18967	1.42043	0.141882	0.00188902	0.00183914
GOTERM_MF_DIRECT	GO:0001222	transcription corepressor binding	47	0.283954	5.32976e-05	HDAC5, HDAC3, FAM89B, CTBP2, CTBP1, HDAC1, PHF1, EHMT2, USP11, LEF1, EHMT1, WIZ, RORA, ENO1, ETS1, HDAC6, STK36, SIX3, ELOB, HES1, ELOC, ZNF644, ZBTB7A, SUZ12, SMAD4, SMAD3, EED, STAT1, ZBTB16, NEK6, PHF12, NR1D1, RUNX3, ESR1, PBX1, RUNX1, PER2, PER1, PER3, BCL6, CNOT2, MTF2, CTNNB1, LCOR, HDGF, EZH2, TP73	13353	49	18967	1.36245	0.195869	0.00265838	0.00258818
GOTERM_MF_DIRECT	GO:0003725	double-stranded RNA binding	67	0.404785	0.000103117	EIF4A1, HSP90AB1, TFRC, CLTC, HNRNPU, ADAR, ADARB1, ADARB2, ELAVL1, OASL, IFIH1, TUBA1B, DHX58, DHX15, DGCR8, LRRFIP1, ZBP1, MBNL1, STRBP, ACTN1, ZFR, RC3H1, DICER1, ILF2, RC3H2, MRPL44, DUS2, SUPV3L1, ILF3, OAS3, SIDT1, TLR8, TLR7, MYH4, TLR3, SIDT2, STAU1, STAU2, DHX9, PRKRIP1, DDX1, DDX21, SLC3A2, DDX60, HSPD1, MTDH, DHX30, DHX33, DHX36, ADAD1, DROSHA, NLRP1, ZNF346, RFTN1, EIF2AK2, MSN, TUBB4…	13353	74	18967	1.28606	0.344115	0.0050813	0.00494712
GOTERM_MF_DIRECT	GO:0043022	ribosome binding	71	0.428951	0.000104632	NOMO3, SRP19, FMR1, CCDC47, OLA1, MAIP1, LETM2, SEC61A2, SEC61A1, SEC61G, ZC3H12A, HABP4, RACK1, SEC61B, PELO, NOMO1, NOMO2, EIF2A, EIF5A, IFRD2, PRMT3, GTPBP6, RPSA, SLFN12, DNAJC2, IMPACT, SLFN14, GUF1, SBDS, GEMIN5, ETF1, LETMD1, ZNF598, RPN2, STAU2, EIF5A2, IGHMBP2, MTIF3, BAG6, NCLN, SRP72, ERI1, MAP3K20, RICTOR, GCN1, ABCF1, YTHDF1, NAA10, HSPA5, YTHDF3, EFL1, PYM1, SRP68, EEF2, EIF2S1, MTO…	13353	79	18967	1.27659	0.348167	0.00509458	0.00496005
GOTERM_MF_DIRECT	GO:0046332	SMAD binding	49	0.296037	0.000120529	ACVRL1, CITED2, IPO7, YY1, ZMIZ1, CREB3L1, RNF111, ACVR1, MEF2A, MAGI2, TCF12, FOXH1, AXIN1, TGFBR1, TGFBR2, TGFBR3, USP15, DDX5, TGFBRAP1, ACVR1B, TOB1, SAV1, PURB, PURA, FLNA, DROSHA, ZBTB7A, SKIL, SMAD2, SKOR1, SMAD4, SKOR2, SMURF2, HMGA2, PML, HIPK2, SKI, FKBP1A, COL3A1, BMP2, DAB2, SNW1, COL1A2, COL5A2, CTNNB1, STUB1, BMPR1B, FERMT2, BMPR1A	13353	52	18967	1.33848	0.389206	0.00579959	0.00564645
GOTERM_MF_DIRECT	GO:0005109	frizzled binding	39	0.235621	0.000122785	APP, WNT2B, WNT8A, WNT8B, LRP6, SDCBP, WNT6, ZNRF3, WNT11, DVL1, DVL2, DVL3, RSPO3, TMED2, WNT1, WNT2, WNT3, CTHRC1, WNT4, FZD1, RNF43, WNT10B, WNT10A, WNT5B, MYOC, RYK, WNT3A, FZD7, WNT7B, WNT5A, WNT9B, WNT7A, WNT9A, WNT16, SFRP1, BAMBI, DLG4, CCDC88C, ROR2	13353	40	18967	1.38492	0.394814	0.00583941	0.00568521
GOTERM_MF_DIRECT	GO:0017124	SH3 domain binding	109	0.658531	0.000181128	ERRFI1, NCF1, WIPF1, WIPF3, INPPL1, CBLC, CBLB, SYNGAP1, PTTG1, DPYSL3, SIRPA, OSTF1, USP8, ADAM10, AFAP1, CYBA, CD2AP, ADAM19, TOM1L1, RUFY1, ADAM17, ADAM15, ADAM12, ELMO1, ADAM9, ELMO2, SKAP1, KHDRBS1, KHDRBS3, ARHGAP17, NCKIPSD, FUT8, MICAL1, INPP5D, ABL1, INPP5J, TP53BP2, SOCS7, DRD4, SOCS4, LYN, VASP, UVRAG, AFAP1L2, AFAP1L1, SYNJ2, ARHGAP27, QKI, ARHGAP31, SYNJ1, NOXA1, GRB2, PTTG3P, RAD9A,…	13353	128	18967	1.20958	0.523306	0.0085151	0.00829025
GOTERM_MF_DIRECT	GO:0046872	metal ion binding	1996	12.059	0.000195076	ATF2, MT-CO1, ITSN1, TESK1, TESK2, ALKBH7, ZC3H12D, ALKBH5, ALKBH4, CAPNS1, AKT2, ZC3H12A, ANKFY1, ZNF17, ZNF19, CACNA2D1, CACNA2D3, CACNA2D2, RC3H1, ZNF12, ZNF14, ISL1, RC3H2, ZNF16, ACE2, EWSR1, ZC3H11A, MT-CO2, ATF7, OPTN, ZNF28, SAR1B, ZNF20, PLA2G3, BAZ2A, BAZ2B, ZNF23, ZC3HAV1, ZNF24, ADAMTS12, ZNF25, CIAO3, ADAMTS10, ADAMTS16, RNF212, RNF214, RNF213, RNF216, ADAMTS19, ADAMTS18, ADAMTS17, T…	13353	2723	18967	1.0412	0.549743	0.00906659	0.00882718
GOTERM_MF_DIRECT	GO:0005125	cytokine activity	158	0.954567	0.000204539	CSF3, IL1RN, CNTF, CSF2, CSF1, EPO, FGF2, TNF, NAMPT, TNFSF10, IL12B, TNFSF11, IL12A, FAM3C, CER1, WNT5B, WNT5A, ADIPOQ, FLT3LG, MIF, IL23A, SCG2, TNFRSF11B, WNT6, THPO, IL36RN, WNT1, WNT2, WNT3, WNT4, IFNA21, TNFSF18, WNT10B, TGFB2, WNT10A, TGFB1, TNFSF14, TSLP, TGFB3, WNT3A, TNFSF15, TNFSF12, TNFSF13, GDF2, LIF, IL36G, INHBB, INHBA, GDF3, GDF6, GDF5, BMP7, BMP6, IL2, INHBE, BMP5, AIMP1, BMP4, I…	13353	192	18967	1.1689	0.566841	0.00939959	0.00915139
GOTERM_MF_DIRECT	GO:0051219	phosphoprotein binding	37	0.223538	0.000225089	RB1, YWHAE, URI1, PRKCSH, YWHAB, EPB41, SRC, DPYS, PLAT, ARR3, PKD2, PHF6, TBK1, UBASH3B, SFN, PITX2, SNCA, MEN1, LYN, BBS1, CBX4, PIH1D1, TRPV1, APTX, MID1, IGF2R, MID2, MTOR, TOX3, RRAGA, TBL2, THRAP3, SAG, PIN1, FKBP4, LRP11, PAFAH1B1	13353	38	18967	1.38305	0.601767	0.010229	0.00995893
GOTERM_MF_DIRECT	GO:0001618	virus receptor activity	71	0.428951	0.000259764	CD86, SCARB2, ITGB1, SCARB1, CLEC4M, ITGB5, TFRC, CD81, CD80, ITGB3, HTR2A, IDE, F11R, PVR, CLDN1, ICAM1, LAMP1, ANPEP, HYAL2, MRC1, BSG, DAG1, ITGAV, ITGB7, ITGB6, CCR5, TNFRSF4, SERPINB3, CR2, CR1, CXADR, ITGA2, RPSA, CLDN6, ACE2, ILF3, PLSCR1, NPC1, TYRO3, ITGA5, CD46, CLEC4G, XPR1, EPHA2, SELPLG, CXCR4, SLC3A2, SLC1A5, SLC7A1, EGFR, DPP4, EFNB2, EFNB3, TNFRSF14, NCAM1, LDLR, CD55, SLAMF1, SIV…	13353	80	18967	1.26063	0.654435	0.0116751	0.0113668
GOTERM_MF_DIRECT	GO:0001221	transcription cofactor binding	36	0.217496	0.000304193	SMARCD3, CTBP2, CTBP1, CHD6, TWIST1, RORA, CHD4, CTCF, GATA2, FOXO3, GATA1, RXRA, MYC, EP300, SREBF1, JUND, UBE2I, CBX3, LMO2, HMGA1, NR1H4, HNF1B, PAX6, FOS, BAIAP2, ESR1, PBX1, SMARCA4, NR5A1, CREB3, NR5A2, ZNF618, SP1, CTNNB1, PPARG, NFE2L2	13353	37	18967	1.38204	0.711869	0.0135234	0.0131663
GOTERM_MF_DIRECT	GO:0043621	protein self-association	66	0.398743	0.000336243	TCP10L, ACHE, GPSM2, RYR2, ABCD3, LDB1, FLT3, FHOD1, SLC2A1, TNFAIP3, PCSK9, PTH1R, S100A7A, RNF112, ZFYVE27, TMEM43, CTSC, NKX3-1, RSAD2, DYRK1A, AXIN1, SYP, EML2, FOXP1, EML4, KCTD9, PEAK3, ZNF639, FAM20C, PPARG, ADAM8, ERGIC3, TP53, CRK, VAMP2, CARD11, PLEC, SPTBN5, SSNA1, BCL10, MALT1, TTN, ATXN1, CCL5, TDG, HSF1, ABL1, DVL2, PTK2B, NLRP1, ZSWIM2, NHERF1, DMTN, MDH2, CARD8, SGTA, ELP1, SVIP, …	13353	74	18967	1.26687	0.747278	0.0147875	0.014397
GOTERM_MF_DIRECT	GO:0030331	estrogen receptor binding	40	0.241663	0.000400656	PCNA, WBP2, SRC, LEF1, PHB2, RERG, DCAF1, PAGR1, NSD1, NRIP1, PPARGC1B, DCAF13, ZNF366, NKX3-1, NCOA1, MED1, XBP1, PRMT2, PARP1, NCOA6, TAF10, TRIP4, DDX54, WIPI1, FOXL2, DNAAF4, ISL1, ESR1, LATS1, CNOT1, SRARP, CTNNB1, PADI2, LCOR, STRN, MMS19, TACC1, PPARG, PPID, CCDC62	13353	42	18967	1.35279	0.805828	0.0174328	0.0169725
GOTERM_MF_DIRECT	GO:0004721	phosphoprotein phosphatase activity	44	0.265829	0.00047233	PTPRS, CTDP1, PTEN, PPM1H, PDXP, CTDSPL2, PPM1D, DUSP16, TIMM50, MTM1, PPP2CA, PTPA, PPP1CC, PPP4R1, DUSP10, PTPMT1, TNS3, TNS1, DUSP4, DUSP5, DUSP2, DUSP1, CTDSPL, PPP2R5A, PTPN11, PPP2R5D, PTPN12, SSH2, CDC25C, DUSP8, SSH3, DUSP9, CDC25A, DUSP6, CDC25B, SSH1, DUSP7, PPP1CA, CTDNEP1, PPM1A, DLG1, PPP5C, CTDSP1, CTDSP2	13353	47	18967	1.32976	0.855183	0.0201232	0.0195918
GOTERM_MF_DIRECT	GO:0016874	ligase activity	44	0.265829	0.00047233	LIPT2, PRKN, UBE3C, UBR2, UBE3A, BRCA1, DTX3, UBE3B, UBE2L5, RNF5, ACACA, HERC5, UCHL1, HECTD3, TRIM25, LRIG3, BTRC, MCCC2, LIG1, ACSL1, FANCL, MCCC1, ACSL6, MIB2, LIG4, LIG3, WWP2, ACSL3, ACSF2, GCAT, PJA1, MIB1, ITCH, SUCLA2, TTLL1, HECW1, PCCB, MDM2, LNX1, SUCLG2, TTLL11, CARS1, CARS2, TTLL9	13353	47	18967	1.32976	0.855183	0.0201232	0.0195918
GOTERM_MF_DIRECT	GO:0042169	SH2 domain binding	39	0.235621	0.000531378	KHDRBS1, IRS1, SRC, CTR9, INPPL1, ARHGAP5, NLK, GHR, SIT1, SH3PXD2B, NUP62, BLNK, DAG1, ABL1, RACK1, JAK2, PAG1, SH2B2, SLAMF1, AFAP1L2, SYK, SIGLEC10, AFAP1, LILRB1, SYP, SYNGR3, LAX1, SHCBP1, PTK2, RUFY1, CCDC88A, LCK, TRPV4, DLC1, KIT, PTPN6, SQSTM1, CRK, SKAP1	13353	41	18967	1.35114	0.886268	0.0224055	0.0218139
GOTERM_MF_DIRECT	GO:0043021	ribonucleoprotein complex binding	34	0.205413	0.000553331	TOP2B, RNASEL, DDX5, RPLP1, EIF4A3, SRP54, HNRNPU, PHF6, TIMM50, PQBP1, SMG6, IFIH1, RNF135, PES1, PITX2, EEFSEC, DDX17, PRMT5, PRMT7, CBX5, SECISBP2, WDR12, CKAP5, PPP1CA, UHMK1, BOP1, ITCH, PRPF6, GEMIN4, MDM2, CD2BP2, PRPF31, PPIH, EZH2	13353	35	18967	1.37985	0.89604	0.0230931	0.0224833
GOTERM_MF_DIRECT	GO:0000049	tRNA binding	71	0.428951	0.000594585	TRMU, IFIT5, NAT10, THUMPD3, YARS1, YARS2, ALKBH8, FARS2, THG1L, ALKBH1, XPO5, WDR6, EARS2, EIF2A, EIF2S3B, EIF5B, RARS1, MRPS27, TYW5, EIF1AY, METTL1, EIF1AX, PUS1, NSUN2, MARS1, DARS2, NSUN6, TRNT1, TRNAU1AP, DUS2, EEF1A1, CTU2, SARS1, CTU1, SARS2, SLFN11, DALRD3, NEMF, CARS1, TARS1, AARS1, AARS2, KARS1, IGHMBP2, HSD17B10, TERT, IARS2, IARS1, DTD1, TRMT1L, DTD2, EEFSEC, TRMT10A, PTCD1, TRMT10C,…	13353	81	18967	1.24507	0.91219	0.0245642	0.0239155
GOTERM_MF_DIRECT	GO:0004715	non-membrane spanning protein tyrosine kinase activity	43	0.259787	0.000617676	BLK, ITK, PKDCC, SRC, TXK, ABL1, PTK2B, ABL2, CSK, FYN, JAK2, JAK3, JAK1, LYN, SRMS, YES1, SYK, RIPK2, TNK2, PRKCD, STYK1, DYRK1A, MATK, EIF2AK2, PTK6, TYK2, BAZ1B, BMX, PTK2, FGR, CLK1, HCK, ZAP70, FER, WEE1, TEC, MELK, FES, PEAK1, LCK, BTK, FRK	13353	46	18967	1.32779	0.920108	0.0252629	0.0245958
GOTERM_MF_DIRECT	GO:0045499	chemorepellent activity	28	0.169164	0.000683695	SEMA5A, SEMA5B, SEMA7A, SEMA3C, SEMA3D, SEMA3A, SEMA3B, SEMA3G, SEMA3E, SEMA3F, EFNA5, DPP4, FLRT2, FLRT3, SEMA6B, SEMA6C, SEMA4A, EPHA7, SEMA6A, SEMA4D, SEMA4B, SEMA6D, SEMA4C, APOA1, SEMA4F, NRG1, SEMA4G, NRG3	13353	28	18967	1.42043	0.939024	0.0274148	0.0266909
GOTERM_MF_DIRECT	GO:0001671	ATPase activator activity	28	0.169164	0.000683695	RAB3A, TOR1AIP2, DNAJC24, HSCB, TOR1AIP1, DNAJB2, DNAJB1, DNAJB6, NKRF, DNAJB4, AHSA2P, DNAJC19, MYBPC3, ATP6AP1, AHSA1, ATP1B3, ATP1B2, ATP1B1, DNAJC15, GTF2H4, DNAJA1, ATP4B, DNAJC2, DNAJC1, DNAJC7, FXYD2, DNAJC10, DNAJA2	13353	28	18967	1.42043	0.939024	0.0274148	0.0266909
GOTERM_MF_DIRECT	GO:0005085	guanyl-nucleotide exchange factor activity	189	1.14186	0.00077889	ITSN2, TRIO, DENND5B, ITSN1, KNDC1, RCBTB2, THG1L, DOCK10, PREX2, EEF1B2, RABGEF1, PREX1, CYSLTR2, HERC2, HERC1, RCC1, PLCE1, ARHGEF40, FBXO8, SBF1, SBF2, TBC1D10A, SWAP70, GAPVD1, BCR, TIAM1, OBSCN, FRMD7, MADD, SPATA13, ELMO1, RIN3, PREB, DENND6A, RIN1, RIN2, NGEF, ARHGEF26, ARHGEF25, ARHGEF28, MYCBP2, ADRB1, KALRN, RASGRP1, C9ORF72, RASGRP3, RIC8A, ABR, RAP1A, RIC8B, TBXA2R, SLC38A9, ECT2, RAL…	13353	236	18967	1.13755	0.9587	0.0309061	0.03009
GOTERM_MF_DIRECT	GO:0003724	RNA helicase activity	66	0.398743	0.000785876	EIF4A2, DDX3Y, EIF4A1, DDX49, DDX3X, DDX46, DDX47, EIF4A3, DDX42, DDX43, DDX41, IFIH1, DHX57, DHX58, DHX15, DHX16, MTREX, DDX17, DDX18, UPF1, DDX59, DDX55, DDX56, DDX53, DDX54, DDX10, DDX51, DDX52, DDX50, SUPV3L1, DHX40, DDX19A, DDX19B, DDX39A, SKIC2, DDX39B, SNRNP200, DDX28, DDX6, DDX5, DDX27, DDX24, DHX8, DHX9, YTHDC2, DDX1, DDX23, DDX20, DDX21, DDX60, RAD54B, HELZ2, DHX30, BRIP1, DHX32, DHX33,…	13353	75	18967	1.24998	0.959865	0.0309061	0.03009
GOTERM_MF_DIRECT	GO:0035091	phosphatidylinositol binding	93	0.561866	0.000993659	PLEKHF2, HIP1, NCF1, NUMA1, PITPNB, PITPNA, NCF4, SNX13, PIK3C2G, SNX10, SNX11, PIK3C2A, PITPNC1, ZCCHC14, PIK3C2B, ING2, SH3PXD2A, MCF2L, SH3PXD2B, TOM1, TNFAIP8L3, PXDC1, RAG2, SBF2, APPL2, APPL1, BCAS3, EXOC8, PARD3B, NISCH, TOM1L1, TOM1L2, SLC9A3, PITPNM1, HGS, KIF16B, PARD3, SGK3, MAPT, AIDA, SGK1, TLN1, STAM2, GRB7, ITPR1, ITPR2, SNX32, ITPR3, SNX33, SNX30, PLD1, SNX31, MTM1, PLD2, GGA2, SN…	13353	110	18967	1.20091	0.982856	0.0387054	0.0376834
GOTERM_MF_DIRECT	GO:0051879	Hsp90 protein binding	41	0.247704	0.00105061	GUCY1B1, AHR, NOD2, NR3C1, HDAC8, HIF1A, HDAC6, USP19, NPAS2, STIP1, NUP62, CHORDC1, HSF1, KDR, RPS3, AHSA2P, GBP1, UNC45A, SLC12A2, UNC45B, PACRG, KSR1, CSNK2A1, PTGES3, EIF2AK3, TSC2, AHSA1, TSC1, ERN1, PPP5C, CDK5, CDC37, TTC4, CYP1A1, STUB1, CYP2E1, MAPT, BMAL1, TELO2, PPID, KPNB1	13353	44	18967	1.32358	0.986421	0.0405378	0.0394673
GOTERM_MF_DIRECT	GO:0008234	cysteine-type peptidase activity	36	0.217496	0.00122708	TINAGL1, CTSZ, OTUD7B, CTSW, CTSV, CTSS, SENP6, SENP7, CASP7, CTSO, CASP8, CASP5, CASP6, CTSL, SENP8, CTSK, CAPN2, CTSH, CAPN3, CTSF, CTSC, CTSB, USP25, USP48, USP9X, USP21, USP9Y, SENP2, SENP3, ESPL1, OTULIN, ATG4C, ATG4B, ATG4A, BLMH, ATG4D	13353	38	18967	1.34567	0.993408	0.0469043	0.0456657
GOTERM_MF_DIRECT	GO:0005179	hormone activity	95	0.573949	0.00126595	BMP10, TOR2A, EPO, CGB8, SCT, CGB7, CGB5, ADM, CGB3, C1QTNF9, PRL, ERFE, CGB1, METRNL, MLN, NPPB, NPPC, INSL6, UCN2, NPPA, GAST, AMH, INSL3, TSHB, INSL4, CHGB, EDN1, EDN2, EDN3, FSHB, ADIPOQ, GIP, FNDC5, CORT, VGF, ANGPTL8, CRH, UTS2, IAPP, FBN2, REG3A, CALCA, COPA, RETNLB, PTH, CSH1, LHB, STC1, RETN, PTHLH, KNG1, INS, APELA, TTR, THPO, BGLAP, STC2, NPY, PPY, PRLH, CGA, GPHA2, CCL25, KL, NMB, IGF…	13353	113	18967	1.19417	0.994378	0.0479421	0.0466761
GOTERM_MF_DIRECT	GO:0005164	tumor necrosis factor receptor binding	31	0.187289	0.00134233	EDA, TRADD, FASLG, TNF, TNFSF13B, BABAM2, CASP8, TNFSF10, TNFSF11, FADD, TNFSF12-TNFSF13, TRAP1, SIVA1, TNFSF14, CD70, TNFSF15, STAT1, TNFSF12, TNFSF13, TRAF2, TRAF1, CD40LG, TRAF4, TRAF3, TRAF6, TNFSF4, TRAF5, LTA, TNFSF9, TRIM37, TNFSF8	13353	32	18967	1.37604	0.995888	0.0503683	0.0490383
GOTERM_MF_DIRECT	GO:0000987	core promoter proximal region sequence-specific DNA binding	52	0.314161	0.00141829	ATF2, SPI1, ELL, HMGB2, AHR, YY1, YY2, SOX9, TEAD1, TCF12, FOXH1, ARNT, HNF1B, ISL1, PAX2, POU5F1, TFDP1, MTF1, ZNF516, TP53, ZNF395, UHRF1, CXXC1, TWIST1, GATA3, HIF1A, E2F1, E2F2, E2F3, MSX1, ZBTB7B, E2F7, NKX2-2, E2F8, SMAD2, TFAP2B, XBP1, NFE4, SMAD3, DMRT1, TIPARP, ESRRB, HMGA1, FOXN3, KLF4, ELL2, ELL3, TFCP2, SP1, LHX1, SP3, TCF3	13353	58	18967	1.27349	0.996987	0.0522597	0.0508797
GOTERM_MF_DIRECT	GO:0005080	protein kinase C binding	52	0.314161	0.00141829	TOP2A, UGT1A10, TOP2B, IRS1, PRKCSH, ITGB3, PLEK, HSPB1, HINT1, C1QBP, RACK1, DACT2, ITGAV, YWHAG, DACT1, DSP, AVPR1B, GLRX3, PRKCB, AVPR1A, TIRAP, FEZ1, SRSF2, PKP2, ADAM9, PICK1, PRKD2, PRKD1, SQSTM1, HDAC5, SDC4, SRC, ADCY4, ADD3, HDAC9, ADCY6, HDAC7, PARD6B, PARD6A, GRK5, TDG, ABL1, FLNA, PDLIM5, UGT1A7, CAVIN2, CAVIN3, NELL1, CCDC88A, MARCKS, TRPV4, PKN1	13353	58	18967	1.27349	0.996987	0.0522597	0.0508797
GOTERM_MF_DIRECT	GO:0005525	GTP binding	313	1.89101	0.00150897	ACSM1, RTCB, NUDT2, RNF112, GNAT2, ARFIP2, PIP4K2B, ARL16, GNAT1, SEPHS1, ZNG1B, ZNG1E, TRIM23, ARL11, ARL14, DAPK1, GTPBP6, GTPBP8, GTPBP2, GTPBP1, GTPBP4, GTPBP3, RRAGA, RRAGC, RRAGB, RRAGD, RABL3, GUF1, SUCLG2, UPRT, RABL6, SAR1A, RRAD, SAR1B, AGAP2, NOLC1, AGAP1, AGAP3, GSPT2, GSPT1, RHOT2, RHOT1, RRAS, PCK2, INSR, RANBP17, RAB39A, RAB27A, RAB27B, ERAL1, GPN1, GPN3, EHD1, EHD2, GLUD1, EHD3, G…	13353	405	18967	1.09776	0.997922	0.0551042	0.0536491
GOTERM_MF_DIRECT	GO:0051287	NAD binding	35	0.211455	0.00161597	CTBP2, HIBADH, HPGD, CTBP1, ADH7, NUDT6, HSD11B2, LDHB, ADH4, CYB5R3, ALDH2, ALDH1B1, NNT, IDH3B, ME1, AOX1, PHGDH, ME3, ME2, NDUFV1, IDH3A, PARP1, IDH3G, IDH1, IDH2, SORD, GRHPR, UGDH, GPD1, ALDH1A1, GAPDHS, NDUFS2, GPD1L, GAPDH, GLYR1	13353	37	18967	1.34365	0.998659	0.0584896	0.0569451
GOTERM_MF_DIRECT	GO:0008092	cytoskeletal protein binding	55	0.332286	0.00170574	B4GALT1, LSP1, PKD2, SYNE3, SLC8A1, SYNE1, EPB41L4B, EPB41L4A, CNTRL, CAPN2, DUSP3, ANXA2, ACTN2, KRT2, TPM1, DYRK1A, ANK3, FRMD3, ALDOC, ALDOB, ALDOA, CRK, PSMD10, MACF1, EPB41, LIN7C, CORO1A, TOR1AIP1, NCKIPSD, EPB41L5, EPB41L1, EPB41L2, EPB41L3, PACSIN2, PACSIN3, FLNC, FARP2, FARP1, RPH3AL, TOR1A, NEBL, RDX, MSN, SORBS1, DLG1, FABP3, DES, CDK5, CAPN10, DLG5, ABI1, NF2, ANXA2P2, PTPN4, PTPN3	13353	62	18967	1.26006	0.999072	0.0611972	0.0595812
GOTERM_MF_DIRECT	GO:0003746	translation elongation factor activity	30	0.181247	0.00179764	HBS1L, EEF1DP3, GFM1, ELOF1, EEF1A1P5, ELL, EIF5A2, EEF1B2, EFTUD2, TCEAL4, ELOB, EIF5A, EEFSEC, TSFM, EFL1, ELOA2, EEF2, GTPBP2, SUPT5H, ELL2, GTPBP1, TUFM, EEF1G, EEF1A1, ABTB1, EEF1D, TCEA3, EEF1A2, TCEA2, TCEA1	13353	31	18967	1.37461	0.999363	0.0633824	0.0617087
GOTERM_MF_DIRECT	GO:0046875	ephrin receptor binding	30	0.181247	0.00179764	APP, SHC1, SRC, EFNA5, CBL, EFNA4, PIK3CG, AQP1, EFNB2, EFNB1, SDCBP, EFNB3, SIPA1L1, CHN1, ABL1, FYN, ANKS1A, ANKS1B, NCK1, LYN, PTPN1, EPHA4, EPHA7, EFNA1, EFNA3, EFNA2, CDK5, GRB2, CRK, CDK5R1	13353	31	18967	1.37461	0.999363	0.0633824	0.0617087
GOTERM_MF_DIRECT	GO:0030165	PDZ domain binding	76	0.459159	0.00186859	DOCK4, GRIK5, KIF14, PTEN, GRIK2, F11R, GRM7, TMEM88, ERC1, TBC1D10A, SNTA1, NSF, GRID2, MAP2K2, CXADR, SLC34A1, ARHGEF16, PDZK1, SSTR2, CIT, TGFBR3, SLC9A3, ADAM17, ACOX1, ADGRB1, EXOC4, RAPGEF2, CFTR, LLGL2, SLC22A4, GRIA1, PRKN, SLC22A5, USHBP1, SDC2, LPAR1, LPAR2, ADRB1, PSEN1, CLCN3, CXXC4, NKD1, SNTG2, SRR, GNG5, DMD, FZD1, KCNJ4, MPP2, FZD3, NHERF1, DTNA, FZD2, CADM1, PLEKHA1, FZD4, KIDINS…	13353	89	18967	1.21295	0.999524	0.0653209	0.0635961
GOTERM_MF_DIRECT	GO:0003743	translation initiation factor activity	54	0.326245	0.00212931	EIF4A2, EIF4A1, EIF3CL, EIF2D, DENR, EIF2B1, EIF2A, EIF2S3B, EIF5B, EIF1AY, EIF1AX, EIF4E2, EIF1B, RRN3, MTIF2, MTIF3, EIF1AD, EIF4H, EIF4EBP2, EIF4E, EIF4B, MCTS1, EIF2B5, EIF2B4, EIF2B3, EIF2B2, EIF2AK3, EIF2S2, EIF2S1, EIF3M, EIF2S3, EIF5, COPS5, AGO3, EIF3K, EIF6, EIF3L, AGO1, EIF3I, AGO2, EIF3J, EIF3G, TAF4B, EIF3H, EIF3E, EIF3F, DHX29, EIF3C, EIF3D, EIF4G3, EIF4G2, EIF3A, EIF4G1, EIF3B	13353	61	18967	1.25743	0.999836	0.0738041	0.0718553
GOTERM_MF_DIRECT	GO:0030527	structural constituent of chromatin	82	0.495408	0.00216078	H2AX, H2AC19, H2AC15, H2AC16, H1-10, H2AC17, H2AC18, H2AC11, H2AC12, H2AC13, H2BC26, H2BC12L, H2BC21, H4C2, H4C1, H4C4, H4C3, H4C6, H3-3A, H4C5, H3-3B, H3C8, H2AC8, H2AC6, H2AC7, H2AC4, H2AC1, H2BC17, H2BC18, H2BC12, H2BC13, H2BC14, H2AJ, H2BC15, H4C16, H4C15, H4C14, H4C13, H2BC11, H4C12, H4C11, H2BC19P, MACROH2A2, CENPA, MACROH2A1, H3C15, H3C13, H3C14, H3C11, H3C12, H3C1, H3C10, H3C3, H3C2, H3C4…	13353	97	18967	1.20078	0.999856	0.0742653	0.0723043
GOTERM_MF_DIRECT	GO:0031492	nucleosomal DNA binding	38	0.22958	0.00229657	SMARCD2, HDAC2, SMARCB1, HDAC1, CHD4, MACROH2A1, H1-10, ACTB, HMGN4, HMGN5, RBBP4, H1-9P, RCC1, MTA2, HMGN2, HMGN3, H3-3A, H3-3B, HMGN1, H2AZ1, SMARCE1, MBD3, SMARCC1, SMARCC2, ACTL6A, MBD2, HMGA2, H1-1, H1-0, GATAD2B, H1-3, SMARCA4, H1-2, H1-5, H1-4, H3-5, H1-6, HNRNPC	13353	41	18967	1.3165	0.999918	0.0782748	0.0762079
GOTERM_MF_DIRECT	GO:0000993	RNA polymerase II core binding	29	0.175205	0.00240298	URI1, ELOF1, DHX9, GTF2B, CTR9, SUPT4H1, HNRNPU, CCAR2, CDC73, WDR43, SCAF8, RECQL5, PCF11, SMYD2, ZNF326, RPRD1B, RPRD1A, SMYD3, RTRAF, NCOA3, ESRRB, ELP2, RPRD2, ELP4, AGO1, AGO2, WAC, PAF1, ERCC5	13353	30	18967	1.37308	0.999947	0.0805429	0.0784161
GOTERM_MF_DIRECT	GO:0008656	cysteine-type endopeptidase activator activity involved in apoptotic process	24	0.144998	0.0024222	CASP8AP2, BEX3, APAF1, BAD, CARD8, ATP2A3, RPS27L, NOD1, CTSV, NGF, CTSS, PYCARD, BCL2L13, NLRP12, RPS27, CTSL, CTSK, CASP1, RACK1, CTSH, ST20, NLRP1, CARD16, NKX3-1	13353	24	18967	1.42043	0.999951	0.0805429	0.0784161
GOTERM_MF_DIRECT	GO:0005104	fibroblast growth factor receptor binding	24	0.144998	0.0024222	KLB, KL, FRS2, FGF1, FRS3, FGF2, FGF3, FGF4, FGF5, FGF17, FGF6, FGF16, FGF7, FGF8, FGF9, FLRT2, FLRT3, FGF19, FGF18, FGF20, FGF23, FGF22, FGF10, FGF21	13353	24	18967	1.42043	0.999951	0.0805429	0.0784161
GOTERM_MF_DIRECT	GO:0000166	nucleotide binding	81	0.489367	0.00258842	GPSM2, SLC27A1, MOCS2, DHRS11, LRRK2, MRPL39, PYGM, NUBP1, LTB4R, NUBP2, HINT1, ATP7B, HINT3, REV3L, NUDT16, CCN1, POLE, APAF1, RMI1, DHDH, TNNI3K, CHD1L, AARSD1, ATAD3A, GNL1, ATAD3C, NT5C3A, NT5C3B, LSG1, SARS2, CRY2, DMC1, VDAC3, CRY1, SLC27A6, VDAC2, DXO, SUCLG1, HPRT1, BLVRA, SLC27A4, SLC22A4, NAXE, KARS1, AKAP7, ATP1A1, NT5C2, FHIT, ABO, ORC5, ORC4, NT5E, EXOSC10, POLD1, POLR2D, VPS11, MFN2…	13353	96	18967	1.19849	0.999975	0.0853761	0.0831216
GOTERM_MF_DIRECT	GO:0030295	protein kinase activator activity	37	0.223538	0.00296781	CAB39, EPO, RPLP1, DUSP19, AGAP2, PRKAG2, DBF4B, RPTOR, STK11, WNT11, MAP3K20, PDE8A, MARK2, NEK9, DAXX, MAP2K1, STRADA, MAPK8IP2, MT3, MOB3A, MOB1B, TOM1L1, MOB1A, MOB3C, TPX2, GPRC5B, GPRC5A, RGCC, PIK3CA, WNK1, RHEB, MOB2, MADD, SPDYA, FGF13, GPRC5C, CDK5R1	13353	40	18967	1.3139	0.999995	0.0955774	0.0930536
GOTERM_MF_DIRECT	GO:0019838	growth factor binding	37	0.223538	0.00296781	CSF1R, NRP1, NRP2, FLT1, BMPR2, FLT3, FLT4, HTRA1, LTBP2, ACVR1B, NKD2, GHR, GHRHR, SDCBP, ACVR1C, ERBB3, ERBB2, KDR, A2M, CCN1, IGHA2, RHBDF1, PDGFRB, PDGFRA, EPHA7, FGFBP1, EPHA8, RHBDF2, LIFR, OSMR, ACVR2B, TGFBR1, ACVR2A, KIT, TEK, IL6ST, EPHA2	13353	40	18967	1.3139	0.999995	0.0955774	0.0930536
GOTERM_MF_DIRECT	GO:0043531	ADP binding	37	0.223538	0.00296781	PRPS2, VCP, PRKAG1, PRKAG2, MIEF1, NOD2, ATP5F1A, CYB5R3, RUVBL2, CHORDC1, RUVBL1, P2RY1, MYO6, MYO18A, LONP1, ME1, PGK1, NLRP3, MYH10, ABCD1, APAF1, ABCC8, TAP1, MYO9B, MYO7A, ATP5F1D, MSH6, ERN1, ACTA1, GLUD1, PPP5C, GCLC, GLUD2, MSH2, MYH9, COQ8A, ABCG1	13353	40	18967	1.3139	0.999995	0.0955774	0.0930536
GOTERM_MF_DIRECT	GO:0018024	histone-lysine N-methyltransferase activity	28	0.169164	0.0032059	N6AMT1, SUV39H2, SETD2, PRDM9, SMYD5, EHMT2, SUV39H1, SETD7, DOT1L, EHMT1, NSD3, MECOM, NSD1, PRDM16, NSD2, SMYD2, KMT5B, KMT5A, SMYD3, SETDB1, KMT5C, SETD1B, SETDB2, SETMAR, ASH1L, NUP98, EZH1, EZH2	13353	29	18967	1.37145	0.999998	0.101644	0.0989605
GOTERM_MF_DIRECT	GO:0004693	cyclin-dependent protein serine/threonine kinase activity	28	0.169164	0.0032059	CCNK, CCND3, CDK20, CDK17, CDKL2, CDKL3, CDKL4, CDK11A, CDK19, CDKL5, MOK, CDK11B, CDK9, CDK8, CDK7, CDK6, CDK5, CDK4, CDK3, CDK2, CDK1, CDK10, CDK12, CDK13, CDK14, CDK15, CDK16, CDKL1	13353	29	18967	1.37145	0.999998	0.101644	0.0989605
GOTERM_MF_DIRECT	GO:0051019	mitogen-activated protein kinase binding	23	0.138956	0.00331182	DUSP2, ACE, GCH1, DUSP1, STAU2, PTAFR, MICAL2, PTPRJ, ARRB2, PPM1D, SIRT1, DUSP16, MAPK7, TNIP1, MAPKAPK3, TPR, NBR1, MAPKAPK2, ABL1, PRKG2, MAPKAPK5, ATF7, CDK5RAP3	13353	23	18967	1.42043	0.999999	0.104195	0.101444
GOTERM_MF_DIRECT	GO:0035064	methylated histone binding	66	0.398743	0.00340425	KDM5A, PHF2, SETD5, PHF1, FMR1, ZMYND8, CHD8, KDM8, NCAPG2, SGF29, ING1, CHD1, RRP8, PHF8, ING4, ZCWPW1, ING5, ING2, ING3, SPIN1, WDR5, PWWP2A, KAT8, RAG2, MORC4, ATRX, MSL3, CDYL, JMJD7, CDYL2, MSH6, PYGO1, DPPA3, MTF2, SPIN2A, ZMYND11, HDGFL2, KDM7A, GLYR1, L3MBTL1, KMT2E, L3MBTL2, UHRF1, CXXC1, MBTD1, FAM156B, FAM156A, RBBP5, TP53BP1, BPTF, SUZ12, CBX8, KDM4A, CBX6, CBX5, CBX4, CBX3, CBX2, CBX…	13353	77	18967	1.21751	0.999999	0.106285	0.103479
GOTERM_MF_DIRECT	GO:0008094	DNA-dependent ATPase activity	36	0.217496	0.00382642	TOP2A, SMARCAL1, BLM, CHD6, IGHMBP2, TTF2, BTAF1, RBBP4, HLTF, DHX36, MYO18A, SMARCAD1, BPTF, RFC3, XRCC6, XRCC5, XRCC2, DDX11, XRCC3, SMARCA5, INO80, SMARCA1, SMARCA2, SMARCA4, RAD51B, MSH6, RAD51D, CDK7, RAD51, RAD51C, MSH2, MSH3, MSH4, DMC1, MSH5, ERCC6	13353	39	18967	1.31117	1	0.118561	0.11543
GOTERM_MF_DIRECT	GO:0038023	signaling receptor activity	184	1.11165	0.00434458	EPHB6, CD86, CHRM3, TNFRSF6B, CSF3R, GUCY1B1, CLEC4M, NPY2R, REG1A, LY75, ANTXR2, PVR, ANTXR1, ICAM1, AMOT, ANPEP, BSG, EIF2D, SEC62, CMKLR1, SEC63, PAQR8, PAQR9, CUBN, PAQR6, GUCY1A1, PAQR7, PAQR4, CD93, CD300A, PAQR5, BTN1A1, KRT1, PAQR3, CEL, JMJD6, EDAR, PROCR, SELENOS, APLNR, PLA2R1, SQSTM1, FKBP3, RTN4R, GRIA1, NOTCH2, REG3A, NOTCH3, ADCYAP1R1, SUCNR1, NOTCH1, CUL5, TEX264, NOTCH4, TNFRSF11…	13353	234	18967	1.11692	1	0.133604	0.130076
GOTERM_MF_DIRECT	GO:0043539	protein serine/threonine kinase activator activity	47	0.283954	0.00440256	SLC27A1, BMPR2, DDX3X, CAB39, CAB39L, DBF4B, IQGAP1, STK4, STK3, TCL1B, TCL1A, MLST8, PIM1, RICTOR, GCN1, MAP2K6, MAP2K1, TGFB1, MAP2K2, ACSL1, STRADA, STRADB, ADIPOQ, DAB2IP, IGF2, DELE1, ATG13, PARP8, ETAA1, BMP2, DBF4, CD40LG, INCENP, RHEB, TAOK1, TAOK2, SPRY2, CALM3, FAM20A, BMPR1B, MAP3K13, CALM1, CALM2, BMPR1A, CDK5R1, LTF, MAP3K12	13353	53	18967	1.25963	1	0.134377	0.130828
GOTERM_MF_DIRECT	GO:0070182	DNA polymerase binding	22	0.132914	0.00452105	FANCI, CDT1, ACD, RTEL1, HSP90AA1, PCNA, HSP90AB1, TERC, PTGES3, NAT10, HMGB1, SMARCA4, SMG6, RAD51, POLG2, PAXX, FANCD2, LONP1, NABP2, CDK2AP1, NHEJ1, RMRP	13353	22	18967	1.42043	1	0.136971	0.133354
GOTERM_MF_DIRECT	GO:0003924	GTPase activity	279	1.6856	0.00469634	RNF112, GNAT2, ARL16, GNAT1, MMUT, ZNG1E, TRIM23, ARL11, ARL14, ENTPD7, GTPBP2, GTPBP1, GTPBP4, GTPBP3, RRAGA, RRAGC, RRAGB, RRAGD, RABL3, GUF1, RABL6, SAR1A, RRAD, SAR1B, AGAP2, AGAP1, AGAP4, AGAP3, GSPT2, GSPT1, GNG10, RHOT2, RHOT1, RRAS, ABCA4, RAB39A, RAB27A, RAB27B, GPN1, GNG11, GPN3, DIRAS3, ARF3, HBS1L, ARF4, ARF1, GFM1, GFM2, DIRAS1, SRP54, ARHGAP5, RAB22A, GNGT1, TUBA1C, TUBA1B, TUBA1A, …	13353	363	18967	1.09174	1	0.141235	0.137506
GOTERM_MF_DIRECT	GO:0000175	3'-5'-exoribonuclease activity	31	0.187289	0.00475954	EXD2, DIS3L, PARN, ISG20L2, EXOSC7, EXOSC5, EXOSC10, EXOSC4, ERI1, EXOSC9, ERI2, ERI3, EXOSC3, EXOSC2, DIS3L2, TOE1, PNPT1, CNOT6L, DIS3, ANGEL2, ANGEL1, USB1, POLRMT, REXO2, PAN2, ISG20, CNOT6, CNOT7, PDE12, XRN2, CNOT8	13353	33	18967	1.33434	1	0.142091	0.138339
GOTERM_MF_DIRECT	GO:0097718	disordered domain specific binding	35	0.211455	0.00492154	RB1, HSP90AA2P, HSP90AB2P, HSP90AA4P, HSP90AB4P, HSP90AB1, NUMA1, KCNA1, CLTC, KEAP1, AP2A2, GJA5, FYN, TEAD2, AP2M1, SMAD2, DFFB, RRM1, HSP90AA1, PPIL1, CDKN2A, NCOA3, FN1, HSPA2, FKBP8, MDM2, CTNNB1, CALM3, EZR, CALM1, CALM2, GAPDH, TP53, BCL2L2, HSPA1A	13353	38	18967	1.30829	1	0.145863	0.142011
GOTERM_MF_DIRECT	GO:0004175	endopeptidase activity	67	0.404785	0.00533798	KDM8, PREP, ECE1, IDE, PCSK6, PCSK5, PIDD1, ADAMTS5, SHH, ADAMTS3, CAPN7, CASP1, CPNE1, CTSH, MMP7, MME, MMP1, MMP2, MMP3, ADAM10, JMJD7, MMP8, MMP9, SENP1, BACE1, MMP12, ACE2, PSMA6, ADAM17, MMP14, MMP13, F9, CLPP, ATG4B, CARD16, LPA, HTRA3, HTRA4, PSEN2, FURIN, PLG, KLK3, PSEN1, MALT1, PSMB10, PSMB6, PSMB7, ADAMTS15, ADAM28, PSMB5, ADGRG6, RCE1, ELANE, NAPSA, ACE, ERAP2, CMA1, RHBDD1, CARD8, ER…	13353	79	18967	1.20467	1	0.157067	0.15292
GOTERM_MF_DIRECT	GO:0017025	TBP-class protein binding	26	0.157081	0.00567017	GTF2A1, GTF2A2, THRA, GTF2B, TAF1L, AHR, NR3C1, NR3C2, CAND2, HHEX, BTAF1, CAND1, TAF1B, RUVBL2, RUVBL1, DR1, BRF2, BRF1, TAF12, TAF11, ESR1, DRAP1, PSMC5, YEATS2, PSMC1, TAF1	13353	27	18967	1.36782	1	0.16565	0.161276
GOTERM_MF_DIRECT	GO:0016787	hydrolase activity	201	1.21435	0.00606527	EIF4A2, PANK4, SMARCAL1, EIF4A1, AHCYL2, AHCYL1, TP53RK, HDAC11, NUDT5, NUDT6, ACTB, AADACL2, ZC3H12D, NDST1, AADACL3, LIPE, DHX57, ZC3H12A, DHX58, ATP6V1E1, ZNG1B, DDX18, ENTPD1, ATP6V0E1, IAH1, DDX11, ENTPD5, ENTPD7, CMBL, CEL, DICER1, HDHD3, ASRGL1, DHX40, PLPP6, POR, BTD, VDAC2, MPPE1, CES3, CFTR, CES2, RTEL1, ABCB4, PLA2G6, BRIP1, FIGNL1, DHX36, AFMID, LTA4H, APOBEC3C, APOBEC3D, XRCC6, TEX30…	13353	258	18967	1.10661	1	0.175936	0.17129
GOTERM_MF_DIRECT	GO:0000979	RNA polymerase II core promoter sequence-specific DNA binding	21	0.126873	0.00616129	H2AZ1, GTF2A1, CEBPB, POU2F1, TBP, STAT1, HDAC1, GTF2B, TAF1L, PAX6, FOS, MACROH2A1, RELA, REST, GBX2, RUVBL2, TBPL1, H3-3A, EZH2, H3-3B, TAF1	13353	21	18967	1.42043	1	0.177462	0.172776
GOTERM_MF_DIRECT	GO:0016491	oxidoreductase activity	182	1.09957	0.0075149	ERO1A, MT-ND4L, MT-ND4, KIAA1191, MT-ND5, MTRR, KDM1A, KDM1B, COX6A1, IFI30, MT-ND1, FADS3, IL4I1, ALKBH4, HEPHL1, CYP2D6, IYD, FDXR, FADS1, GSTK1, MECR, DHDH, CYBB, PGD, SDHA, PDIA5, ALDH3A2, ALDH3A1, SELENOM, POR, CRYZL1, VDAC2, FAR1, CYP2E1, FAR2, STEAP1, GLYR1, MAOB, MAOA, CTBP1, SDR39U1, COX7A2, CYP2C19, ADH7, ADH5, ADH6, HSD11B1, ALDH3B2, NDOR1, CYB5R3, RDH12, RDH11, DHRS7B, ALDH3B1, RDH13,…	13353	233	18967	1.10952	1	0.213753	0.208108
GOTERM_MF_DIRECT	GO:0020037	heme binding	124	0.749154	0.00752577	GUCY1B2, STEAP3, STEAP4, GUCY1B1, MT-CO1, EPX, MPO, BACH1, CYB5D2, CYP4Z1, CYP2D7, TDO2, CYP2D6, CYP1B1, ADGB, GUCY1A2, GUCY1A1, CYBB, SDHC, CYBA, SDHD, CYP27A1, CYP39A1, THAP4, CYP2E1, IDO2, STEAP1, IDO1, ABCB6, FECH, LPO, CYP2C19, CYP2C18, CYP19A1, CYP27B1, TPO, CYB5R4, CYP2B6, CYP4X1, CYP11A1, STC2, HMOX1, CYC1, HMOX2, CYP2J2, AMBP, HBG2, HBG1, EIF2AK1, CYP4F3, PXDNL, NR1D1, CYP2C9, FA2H, CYP2…	13353	155	18967	1.13634	1	0.213753	0.208108
GOTERM_MF_DIRECT	GO:0019003	GDP binding	65	0.392702	0.00767209	DIRAS3, DIRAS1, RASEF, SRP54, RERG, RAB22A, GNAT1, HRAS, RAB8A, TRIM23, RAB2A, NME2, RRAS2, RHOA, RHOB, RAP2C, DYNC1LI1, RAP2A, RAB31, RAP2B, MRAS, RRAGC, RAB35, RRAGD, SUCLG2, ARL8B, ERAS, RAB7A, ARF6, PRPS2, RALA, RAB5B, RALB, RAB5C, ARL3, UCP1, GNAI3, ARL2, MIEF1, GNAI1, RAP1B, RAB21, NRAS, RAP1A, RAB40C, RRAS, RAB28, GBP1, RAB4A, RAB27A, RAB27B, RAB11B, RAB10, RIT1, RAB14, RHEB, RAB12, RAB18,…	13353	77	18967	1.19906	1	0.216406	0.210691
GOTERM_MF_DIRECT	GO:0031491	nucleosome binding	29	0.175205	0.00805276	L3MBTL1, HP1BP3, CGAS, RNF4, NOC2L, SUPT6H, CABIN1, HIRA, ZNHIT1, SAP30L, RCC1, SUPT16H, PARP1, EED, ACTR6, PARP2, SMARCA5, DNTTIP1, SIRT6, CHD1L, SSRP1, SMARCA1, ARID1A, ARID1B, NAP1L4, RNF168, MLLT10, RNF169, GLYR1	13353	31	18967	1.32879	1	0.224053	0.218137
GOTERM_MF_DIRECT	GO:0019787	ubiquitin-like protein transferase activity	29	0.175205	0.00805276	UBE2D4, RNF14, UBE2D2, UBE2D3, UBE2D1, UBE2L6, UBE2L5, UBE2L3, ARIH1, UBE2F, UBL4A, ATG3, UBE2H, UBE2I, UBE2B, UBE2C, UBE2E3, ATG10, UBE2E1, UBE2E2, UBE2G1, UBE2A, ITCH, CDC34, UBE2S, ATG16L1, UBE2N, KRAS, UBE2M	13353	31	18967	1.32879	1	0.224053	0.218137
GOTERM_MF_DIRECT	GO:0050660	flavin adenine dinucleotide binding	58	0.350411	0.00817701	ACADVL, MTRR, KDM1A, PYROXD1, KDM1B, ETFA, MTO1, AIFM3, ACOXL, AIFM1, AIFM2, AOX1, ACADM, NOS1, ACAD11, ACADS, ACAD10, ACAD8, ACAD9, CYBB, KMO, SDHA, DUS2, POR, ACOX2, ACOX1, ILVBL, IVD, CHDH, DPYD, AGPS, VDAC2, ACOX3, DLD, DUS3L, MAOB, MAOA, ETFDH, PPOX, NDOR1, LDHD, D2HGDH, XDH, NOS2, TXNRD2, NOS3, TXNRD1, GSR, FMO1, MTHFR, FMO2, FMO5, ACADSB, GFER, SQLE, NOX4, NOX5, DUS1L	13353	68	18967	1.21154	1	0.225973	0.220006
GOTERM_MF_DIRECT	GO:0017116	single-stranded DNA-dependent ATP-dependent DNA helicase activity	20	0.120831	0.00838105	RFC5, POLQ, PIF1, RFC3, RFC4, MCM7, MCM8, RFC2, DSCC1, MCM9, WRNIP1, CHTF18, HELB, RAD51, CHTF8, MCM3, MCM4, MCM5, DNA2, MCM2	13353	20	18967	1.42043	1	0.230057	0.223982
GOTERM_MF_DIRECT	GO:0030020	extracellular matrix structural constituent conferring tensile strength	40	0.241663	0.00918177	COL17A1, COL18A1, COL15A1, COL16A1, COL13A1, COL14A1, COL11A1, COL11A2, COL12A1, COL19A1, COL10A1, COL28A1, COL27A1, COL24A1, COL25A1, COLQ, COL1A1, COL3A1, COL2A1, COL1A2, COL4A2, COL5A1, COL4A1, COL4A4, COL6A2, COL5A3, COL7A1, COL4A3, COL5A2, COL6A1, COL4A6, COL8A2, COL9A1, COL4A5, COL6A3, COL8A1, COL21A1, COL6A6, COL6A5, COL9A2	13353	45	18967	1.2626	1	0.249452	0.242865
GOTERM_MF_DIRECT	GO:0031072	heat shock protein binding	54	0.326245	0.00920961	ITGAM, HSP90AB1, FAF1, ITGB2, SPN, ZFP36, ADORA1, METTL18, DAXX, PACRG, APAF1, TOMM34, APOA2, APOA1, CAMKMT, DNAJC7, EEF1D, CDC37, TFAM, DNAJC9, PRKD1, FKBP4, ST13P4, PPID, FKBP5, PRKN, HDAC2, PDXP, HTT, HSPA14, METTL21C, BAG2, DNAJB6, IRAK1, LMAN2, TPR, HSF1, CDC37L1, BAK1, HSPA9, HSPA8, HSPA1L, HSPA5, ST13, LIMK1, HSPA6, HSPA2, DNAJA3, OGDH, ETFBKMT, STUB1, BCOR, HSPA1B, HSPA1A	13353	63	18967	1.21751	1	0.249452	0.242865
GOTERM_MF_DIRECT	GO:0008233	peptidase activity	86	0.519575	0.00952387	APP, OTUD7A, IHH, PARK7, PCSK7, PEPD, PCSK5, CNDP2, ADAMTS4, CASP9, ADAMTS5, LACTB, SHH, CASP7, CASP8, CASP3, HMCES, LONP2, CAPN3, CTSH, CTSG, CAPN1, CTSE, CTSD, HABP2, TGM2, CFAP44, CTSB, DCD, MMP1, MMP3, PPP2R5C, UCHL3, MMP8, MMP9, BACE1, ADAM17, PREPL, FOLH1, NPEPL1, CLPP, MASP2, MASP1, LAP3, MYRF, DHH, TMPRSS3, HM13, HPN, FGL2, KLK5, HTRA2, FURIN, ABHD5, SPG7, MALT1, KLK7, ZMPSTE24, PSMB5, PS…	13353	105	18967	1.1634	1	0.256267	0.2495
GOTERM_MF_DIRECT	GO:0070577	lysine-acetylated histone binding	24	0.144998	0.00993443	BRD3, BRD2, KMT2A, ZMYND8, TAF1L, BAZ2A, MLLT1, YEATS4, MLLT3, SIRT1, ZZEF1, SMARCA4, ATAD2B, ZZZ3, CARM1, PSME4, TRIM24, DPF2, PHIP, BRD9, BRD7, BRDT, BRD4, TAF1	13353	25	18967	1.36361	1	0.263843	0.256876
GOTERM_MF_DIRECT	GO:0070412	R-SMAD binding	24	0.144998	0.00993443	SMAD2, JUN, MYOCD, DDX5, SMAD4, RANBP3, SMAD3, PARP1, SMURF1, ZC3H3, FOXH1, AXIN1, PAX6, LDLRAD4, FOS, SMAD6, PPM1A, RGCC, PMEPA1, DROSHA, STUB1, PPARG, TRIM33, MEN1	13353	25	18967	1.36361	1	0.263843	0.256876
GOTERM_MF_DIRECT	GO:0030332	cyclin binding	32	0.19333	0.010309	CDKN1A, CDKN1B, HDAC3, CRABP2, CUL3, GPS2, PROCA1, TNFAIP1, HERC5, RBM4, RACK1, CDK5RAP3, CIZ1, XRCC6, POLN, FBXW7, PTCH1, USP2, NDC80, FBXO31, GAK, CDK6, MDFIC, CDK4, CDK3, CDK2, CDK1, CDK12, INSM1, CDK13, CDK14, CDK15	13353	35	18967	1.29868	1	0.27177	0.264594
GOTERM_MF_DIRECT	GO:0004177	aminopeptidase activity	28	0.169164	0.0104322	ENPEP, KDM8, DPP3, DPP4, NPEPPS, DPP6, DPP7, DNPEP, DPP8, DPP9, ANPEP, RNPEP, CTSH, LTA4H, METAP1D, ERAP2, LVRN, ERAP1, LNPEP, JMJD7, XPNPEP1, XPNPEP2, XPNPEP3, TPP2, BLMH, LAP3, METAP1, METAP2	13353	30	18967	1.32573	1	0.27177	0.264594
GOTERM_MF_DIRECT	GO:0005496	steroid binding	28	0.169164	0.0104322	AKR1D1, NR3C1, SERPINA6, CYP3A4, NR3C2, HSD11B1, HSD11B2, PGRMC1, PGRMC2, SULT1E1, HSD17B1, GPER1, UGT1A8, PAQR8, ESRRA, PAQR9, PAQR6, PAQR7, UGT1A1, PAQR5, ESRRB, ESRRG, ESR1, ESR2, AR, CYP21A2, PGR, SHBG	13353	30	18967	1.32573	1	0.27177	0.264594
GOTERM_MF_DIRECT	GO:0004222	metalloendopeptidase activity	91	0.549783	0.0113009	MIPEP, ECE1, IDE, ECE2, PHEX, MMP21, MMP20, ADAMTS4, ADAMTS5, MMP25, MMP24, ADAMTS3, MMP27, ADAMTS1, MMP26, MMP28, PMPCB, PMPCA, ADAMTS8, PRSS2, ADAMTS9, ADAMTS6, ADAMTS7, MMP7, MME, MMP1, MMP2, MMP3, ADAM11, ADAM10, MMP8, MMP9, MMP10, ADAMTS20, ADAM19, ADAM2, MMP12, AFG3L2, MMP11, ADAM17, MMP14, MMP13, MEP1B, ADAM15, MMP16, MMP15, PAPPA, MMP17, ADAM12, ADAM9, MMP19, YME1L1, ADAM8, UQCRC2, THOP1,…	13353	112	18967	1.1541	1	0.290542	0.28287
GOTERM_MF_DIRECT	GO:0070628	proteasome binding	19	0.11479	0.0113775	USP13, USP14, PSMD14, WFS1, ADRM1, RAD23A, ZFAND1, RAD23B, UCHL5, UBAC1, ECPAS, DNAJB2, BAG6, UBD, ID1, PSME4, SACS, PSMG1, PSMF1	13353	19	18967	1.42043	1	0.290542	0.28287
GOTERM_MF_DIRECT	GO:0005516	calmodulin binding	164	0.990817	0.0114008	MYLK2, SLC8A1, MYLK, ATP5IF1, RGS4, RGS2, RGS1, AKT1, SPA17, KCNH1, CDK5RAP2, UNC13B, USP6, KCNH5, DAPK1, DAPK2, CASK, PHKA1, MYO7A, PHKA2, EEF1A1, PCP4, OBSCN, MAPKAPK3, EWSR1, KCNQ1, MAPKAPK2, FKBP8, ORAI1, MAPKAPK5, KCNQ5, DDX5, PDE1C, RRAD, EPB41, PDE1A, UBR4, CACNA1C, IQGAP1, AEBP1, IQGAP2, PLA2G6, IQGAP3, CAMSAP1, SLC9A1, CAMSAP2, CNN3, CNN2, CNN1, PPP3R1, CALD1, MAP2, MYO6, MYH14, KCNN1, M…	13353	210	18967	1.10929	1	0.290542	0.28287
GOTERM_MF_DIRECT	GO:0019843	rRNA binding	39	0.235621	0.011437	MRPS17, DDX28, UTP25, RNASEL, FASTKD2, TACO1, PPAN, MRPL16, DDX21, RPS4Y1, RPL8, RPF2, RPL9, RPS4X, NGRN, MRPL20, EMG1, RPS18, ERI1, BRIX1, RPL37, RBM34, RPS11, PTCD3, NPM1, RPS9, MRPS27, KDM2B, NSUN4, IMP3, RPS5, MTERF4, RPL23A, ERAL1, MRPS7, FASTKD5, SBDS, ANG, NOL12	13353	44	18967	1.25902	1	0.290542	0.28287
GOTERM_MF_DIRECT	GO:0030971	receptor tyrosine kinase binding	56	0.338328	0.0118482	DOCK4, CBLC, CBLB, CRKL, FNTA, GRB14, HYAL2, RACK1, ITGAX, NCK2, CPNE3, MAP3K7, YWHAG, NCK1, DUSP3, MYOC, MST1, ARHGEF16, FLT3LG, NRG1, RNF41, TIAM1, PITPNM1, NRG3, PITPNM3, GFRAL, ELMO2, FIZ1, GAS6, SQSTM1, TP53, CRK, SHC4, SHC2, SHC3, PCNA, SHC1, LRP4, PIK3R2, CBL, TOB1, ALKAL2, PLCG1, PTPN1, ANGPT4, ANGPT2, CADM4, ANGPT1, PTPN11, PTPN14, CD2, GDNF, ARTN, PTPN2, EIF3A, ZPR1	13353	66	18967	1.20521	1	0.297296	0.289446
GOTERM_MF_DIRECT	GO:0048018	receptor agonist activity	56	0.338328	0.0118482	CD86, APP, EDA, CD80, HMGB1, CXCL13, AREG, TNFSF13B, CTSG, PGLYRP1, WNT5A, WNT9B, NRG1, WNT9A, EREG, BTC, GREM1, SFRP2, NRG3, NRG4, GAS6, ZP3, HBEGF, LRPAP1, CCL11, PTH, WNT8A, WNT8B, TGFA, SEMA3E, NTS, DLL1, DLL4, GPNMB, TAC4, WNT1, TAC1, WNT2, WNT3, WNT4, WNT10B, WNT10A, EGF, WNT3A, TNFSF12, WNT7B, TNFSF13, IGF2, WNT7A, AGT, VEGFA, TAFA2, IL17D, F2RL2, HSPA1A, CCL26	13353	66	18967	1.20521	1	0.297296	0.289446
GOTERM_MF_DIRECT	GO:0046983	protein dimerization activity	146	0.882069	0.012626	APP, PDCD6, AHR, FERD3L, PYCARD, NARS1, MYC, BTRC, MEF2A, HES7, HES6, ABCG8, MEF2C, ABCG5, MEF2B, FBXW11, NSMCE3, NSMCE1, MITF, HNF1A, CLPX, MYCL, MYCN, CLOCK, ST13P4, ABCG1, ABCG2, MAX, EPAS1, TWIST2, TWIST1, HIF1A, NPAS2, NEUROD1, NEUROD2, NHLH2, SOHLH2, ZBED1, TPPP, APOE, ZBED6, ZBED4, STAT5A, STAT5B, ST13, HPS4, THAP12, MLXIPL, ID2, ID1, BHLHE40, ID4, ID3, TCF4, TCF3, MXD1, MXD3, MYF5, MXD4, …	13353	186	18967	1.11496	1	0.314879	0.306564
GOTERM_MF_DIRECT	GO:0044389	ubiquitin-like protein ligase binding	23	0.138956	0.0130977	USP13, H2BC9, JUN, VCP, CEBPB, DTX3L, STAT1, UBE2C, PTPRN, STAT2, TRIP4, SUMO4, STAM, PARP9, ITCH, CCNB1, SUMO1, DDRGK1, HGS, SUMO3, SUMO2, SUMO1P1, CDK5RAP3	13353	24	18967	1.36125	1	0.322708	0.314186
GOTERM_MF_DIRECT	GO:0019957	C-C chemokine binding	23	0.138956	0.0130977	CCR1, CX3CR1, CXCR5, CXCR4, CXCR6, ZFP36, CXCR1, CXCR3, CCRL2, CXCR2, ACKR4, CCR9, ACKR3, CCR8, CCR7, ACKR2, ACKR1, CCR6, CCR5, CCR4, CCR10, CCR3, CCR2	13353	24	18967	1.36125	1	0.322708	0.314186
GOTERM_MF_DIRECT	GO:0042162	telomeric DNA binding	27	0.163122	0.0134755	PIF1, SMG1, SMG7, SMG5, SMG6, HMBOX1, TERT, TP53BP1, UPF2, CTC1, UPF1, ACD, XRCC6, STN1, XRCC5, TINF2, ZBTB10, RPA2, UPF3A, TERF1, TERF2, TEN1, NCL, HNRNPD, TERF2IP, POT1, TELO2	13353	29	18967	1.32247	1	0.330028	0.321314
GOTERM_MF_DIRECT	GO:0048487	beta-tubulin binding	38	0.22958	0.014205	B4GALT1, PDCD5, HTT, SMC3, SLC6A2, GABARAP, HDAC6, UXT, IFT74, GJA1, RGS2, SPAST, RACGAP1, EMD, BBS4, CCT5, APPL1, NDEL1, GABARAPL2, BCAS3, GABARAPL1, PACRG, MAP1S, TBCD, DLEC1, TBCA, PEX14, LRPPRC, EML4, VAPB, TRPV4, TAOK1, GJB6, ADNP, FGF13, ARL8A, CDK5R1, ARL8B	13353	43	18967	1.25526	1	0.345824	0.336693
GOTERM_MF_DIRECT	GO:0000400	four-way junction DNA binding	18	0.108748	0.0154112	GEN1, BLM, FANCM, XRCC2, XRCC3, HMGB2, HMGB3, HMGB1, RAD51B, YY1, MSH6, MECP2, RAD51D, WRN, RAD51C, MSH2, ABL1, MEN1	13353	18	18967	1.42043	1	0.370775	0.360984
GOTERM_MF_DIRECT	GO:0070064	proline-rich region binding	18	0.108748	0.0154112	YAP1, ITSN1, WBP4, BAIAP2, GIGYF2, GHR, CYLD, BAIAP2L1, GAREM1, ABI2, CCND1, NEDD4, ABL1, CSK, APBB1, PFN1, RABAC1, SH3D19	13353	18	18967	1.42043	1	0.370775	0.360984
GOTERM_MF_DIRECT	GO:0003899	DNA-directed 5'-3' RNA polymerase activity	34	0.205413	0.015505	RPAP1, POLR2A, POLR2B, POLR2C, POLR2D, POLR2E, POLR2F, POLR2G, POLR2H, POLR2I, POLR2J, POLR2K, POLR2L, POLR2J2, POLRMT, POLR3A, POLR3B, POLR1A, POLR3C, MED21, POLR1B, POLR3D, MED20, POLR3E, POLR1C, POLR1D, POLR3F, POLR1E, POLR3G, POLR1F, POLR3H, POLR1G, POLR1H, POLR3K	13353	38	18967	1.27091	1	0.370851	0.361058
GOTERM_MF_DIRECT	GO:0019955	cytokine binding	41	0.247704	0.0158167	CSF1R, NRP1, NRP2, CSF3R, IL23R, CXCR4, IL5RA, TNFRSF11A, PARK7, IL2RG, CSF2RA, IL27RA, GHR, LEPR, IL12B, TNFRSF14, IL12RB1, IL13RA2, GBP1, IL6R, ELANE, IL12RB2, IL13RA1, IFNAR2, CD74, FZD4, IFNGR1, IL11RA, TNFRSF9, NOG, BGN, LIFR, OSMR, PRLR, POU5F1, KIT, IL3RA, IL17F, IL6ST, CRLF1, IFNAR1	13353	47	18967	1.2391	1	0.373931	0.364057
GOTERM_MF_DIRECT	GO:0019894	kinesin binding	41	0.247704	0.0158167	SPTBN5, CLSTN2, CLSTN3, STAU2, KCNA2, KLC1, LRP8, ACTB, TTBK2, KLC4, KLC3, KLC2, AP1G1, KIF3A, KIF5A, KIF1B, KIFAP3, FAM83D, DISC1, NEFH, SYBU, SNCA, SPAG9, ARHGEF10, TOR1A, NEK6, DCDC2, TOR1B, MAPK8IP2, MAPK8IP3, MAPK8IP1, KTN1, SHTN1, IFT88, KIF18B, DLG4, KIFBP, PRC1, CROCC, PLEKHM2, DCP1A	13353	47	18967	1.2391	1	0.373931	0.364057
GOTERM_MF_DIRECT	GO:0005096	GTPase activator activity	221	1.33519	0.0171172	USP6NL, ERRFI1, PREX2, PREX1, SYNGAP1, OPHN1, TBC1D10C, AGFG2, TBC1D10A, SRGAP2B, AGFG1, TBC1D10B, STARD8, GAPVD1, BCR, DEPDC1B, LARS1, ARHGAP19-SLIT1, ADPRH, RIN3, PREB, RIN1, RIN2, LLGL1, LLGL2, TBC1D9B, NPRL2, NPRL3, AGAP2, AGAP1, AGAP4, IQGAP1, AGAP3, THY1, IQGAP2, HACD3, IQGAP3, ABR, RACGAP1, STARD13, JUN, RABGAP1L, GRTP1, EIF5, NRP1, ARHGAP8, GDI1, GDI2, ARHGAP1, CHM, SIPA1L2, ARHGAP5, SIPA…	13353	289	18967	1.08621	1	0.393417	0.383028
GOTERM_MF_DIRECT	GO:0016746	transferase activity, transferring acyl groups	44	0.265829	0.0172133	AGPAT5, LIPT1, CIITA, TAFAZZIN, KMT2C, CHAT, DLST, GLYAT, CROT, BRCA1, DTX3, PIGW, LCLAT1, AGPAT2, AGPAT4, PORCN, HHAT, CPT2, GPAT4, DBT, EP300, LRAT, DLAT, TGM3, WWTR1, PDHX, HHATL, CPT1A, HMGCS1, DGAT1, OXSM, MBOAT7, MBOAT2, PLAAT3, PLAAT2, MBOAT4, CPT1C, PLAAT4, LPCAT4, SOAT2, FASN, LPCAT3, LPCAT2, CRAT	13353	51	18967	1.22547	1	0.393417	0.383028
GOTERM_MF_DIRECT	GO:0019902	phosphatase binding	44	0.265829	0.0172133	SPTBN4, PPP1R36, CSRNP2, PPP1R11, SH2D4A, ELL, PPP1R35, MAST2, PPP1R18, SPRED1, PPP3R1, CHCHD3, MAPK1, CEP192, SBF2, CTSC, MAPK3, TPRN, SMAD2, NHERF2, NHERF1, SMAD3, SYK, FCRL6, PVRIG, FCRL3, MAGI2, SIGLEC10, TSC2, NFATC2, TRPC4AP, SYTL2, SH3YL1, DLG1, CARHSP1, DLG3, WNK1, CRY2, RCAN3, CRY1, TERF2IP, PPARA, SFI1, DZIP3	13353	51	18967	1.22547	1	0.393417	0.383028
GOTERM_MF_DIRECT	GO:0030215	semaphorin receptor binding	22	0.132914	0.017218	SEMA6B, SEMA5A, SEMA6C, SEMA5B, SEMA4A, SEMA7A, SEMA6A, SEMA4D, SEMA3C, SEMA3D, SEMA3A, SEMA4B, SEMA6D, SEMA3B, SEMA4C, SEMA3G, SEMA4F, SEMA3E, SEMA3F, SEMA4G, SH3BP1, PLXNB1	13353	23	18967	1.35867	1	0.393417	0.383028
GOTERM_MF_DIRECT	GO:0005158	insulin receptor binding	22	0.132914	0.017218	PTPN1, APP, SHC1, IRS1, SRC, IRS4, IGF2, IRS2, PTPN11, PIK3R1, SORBS1, IGF1, INS, IGF1R, SNX4, CCDC88A, SNX1, SNX2, GRB10, ENPP1, PHIP, INSL3	13353	23	18967	1.35867	1	0.393417	0.383028
GOTERM_MF_DIRECT	GO:0003707	steroid hormone receptor activity	22	0.132914	0.017218	PAQR8, ESRRA, PAQR7, ABHD2, ESRRB, ESRRG, NR1D1, NR2E1, NR2C1, NR2E3, ESR1, ESR2, NR3C2, RXRB, NR4A3, RXRA, PGRMC2, GPER1, PGR, PPARA, RXRG, PPARD	13353	23	18967	1.35867	1	0.393417	0.383028
GOTERM_MF_DIRECT	GO:0048027	mRNA 5'-UTR binding	26	0.157081	0.0173526	RPL5, DDX3X, SHMT2, MRPS11, SHMT1, FMR1, UTP23, RPS14, SYNCRIP, LARP1, DHX36, IGF2BP1, IGF2BP3, IGF2BP2, MYH10, CCT5, RPS13, RPL41, RPS7, RPS3A, LARP6, GNL3, RSL1D1, NCL, RARA, RPL26	13353	28	18967	1.31897	1	0.39429	0.383879
GOTERM_MF_DIRECT	GO:0051082	unfolded protein binding	105	0.634364	0.0191514	HSP90AA4P, CLU, CCAR2, CLGN, CCT6B, RUVBL2, SIL1, AIP, DNAJB13, CLPX, ERN1, ERN2, AFG3L2, CDC37, DNAJB11, SCG5, AIPL1, PPIB, PPIA, HTRA2, HSP90B1, GRPEL1, GRPEL2, SERPINH1, SCAP, HSPA9, NACA4P, TRAP1, HSPA8, TOR1A, HSPA5, HSPA6, HSPA2, HSP90AA5P, CCT6A, NACA, HYOU1, NACAD, CALR, CALR3, HSP90AB2P, HSP90AB1, HSPB2, HSPB1, CHAF1B, NUDCD3, CHAF1A, CCT3, CCT2, MKKS, NUDC, HSP90AA1, CCDC115, VBP1, PDRG…	13353	132	18967	1.12989	1	0.432759	0.421332
GOTERM_MF_DIRECT	GO:0019888	protein phosphatase regulator activity	33	0.199372	0.019376	PPP1R15A, PPP1R15B, ANKLE2, SET, PPP2R2A, ARPP19, PTPA, PPP4R1, PPP2R1B, PPP4R2, PPME1, PPP2R1A, PPP6R1, PPP2R5E, PPP1R7, GNA12, ENSA, PPP6R3, SHOC2, IGBP1, PPP1R16A, PPP2R5B, PPP2R5A, EIF2AK2, PPP2R3B, PPP2R5D, PPP2R3A, PPP2R5C, PPP2R2C, PPP2R2B, PPP1R3B, PPP2R2D, PPP1R1B	13353	37	18967	1.26687	1	0.433048	0.421613
GOTERM_MF_DIRECT	GO:0061631	ubiquitin conjugating enzyme activity	33	0.199372	0.019376	UBE2D4, UBE2D2, UBE2D3, UBE2D1, UBE2L6, TAF1L, UBE2J2, UBE2Z, UBE2L5, UBE2J1, UBE2L3, UBE2Q1, UBE2Q2, UBE2H, UBE2B, UBE2C, AKTIP, UBE2E3, UBE2E1, UBE2E2, UBE2G1, UBE2A, UBE2G2, UBE2W, CDC34, UBE2R2, UBE2S, UBE2T, UBE2N, UBE2O, BIRC6, UBE2K, TAF1	13353	37	18967	1.26687	1	0.433048	0.421613
GOTERM_MF_DIRECT	GO:0005005	transmembrane-ephrin receptor activity	17	0.102707	0.0208242	EPHB6, EPHA5, EPHA4, EPHA7, EPHA6, EPHA10, EPHA8, EFNA4, EFNA3, EFNB3, EPHB2, EPHA1, EPHB1, EPHB4, EPHA3, EPHB3, EPHA2	13353	17	18967	1.42043	1	0.459724	0.447585
GOTERM_MF_DIRECT	GO:0005001	transmembrane receptor protein tyrosine phosphatase activity	17	0.102707	0.0208242	PTPRT, PTPRU, PTPRR, PTPRN2, PTPRO, PTPRM, PTPRK, PTPRH, PTPRF, PTPRG, PTPRD, PTPRE, PTPRB, PTPRC, PTPRZ1, PTPRA, PTPN6	13353	17	18967	1.42043	1	0.459724	0.447585
GOTERM_MF_DIRECT	GO:0044183	protein binding involved in protein folding	43	0.259787	0.0209068	CALR3, HSP90AB1, WIPF1, CCDC47, HSPB1, HSPA14, CCT6B, CLGN, DNAJB1, DNAJB6, KHSRP, CCT8, DNAJB7, CCT7, CCT5, CCT4, CCT3, HSPA9, WDR83OS, CD74, CCT2, HSPA8, RIC3, DFFA, HSP90AA1, HSPA1L, HSPA5, HSPA6, HSPA2, HSPE1, CCT6A, PDCL3, LYRM7, TCP1, APLF, ANP32E, FKBP8, PFDN1, PFDN2, ZMYND10, CALR, HSPA1B, HSPA1A	13353	50	18967	1.22157	1	0.459724	0.447585
GOTERM_MF_DIRECT	GO:0017147	Wnt-protein binding	29	0.175205	0.0210294	PTPRO, LRP5, FZD10, NID1, APCDD1, LRP6, PORCN, FRZB, WIF1, CTHRC1, WLS, FZD1, FZD3, FZD2, FZD5, MUSK, FZD4, RYK, FZD7, FZD6, FZD9, FZD8, SFRP4, SFRP1, SFRP2, SFRP5, ROR1, ROR2, RECK	13353	32	18967	1.28726	1	0.459948	0.447803
GOTERM_MF_DIRECT	GO:0008139	nuclear localization sequence binding	25	0.151039	0.0222718	POM121, NOLC1, CABP1, IPO4, IPO5, NPAP1, POM121C, KPNA6, KPNA7, KPNA4, KPNA5, TNPO1, KPNA2, TNPO2, KPNA3, KPNA1, NUP214, BRAP, NUP153, RANBP6, NFKBIA, POM121L2, NUP98, NUP58, KPNB1	13353	27	18967	1.31521	1	0.470843	0.45841
GOTERM_MF_DIRECT	GO:0070006	metalloaminopeptidase activity	25	0.151039	0.0222718	ENPEP, RNPEPL1, PEPD, DPP3, NPEPPS, ANPEP, RNPEP, LTA4H, METAP1D, ERAP2, LVRN, ERAP1, LNPEP, MMP14, NPEPL1, XPNPEP1, MMP16, AOPEP, XPNPEP2, MMP15, XPNPEP3, MMP17, LAP3, METAP1, METAP2	13353	27	18967	1.31521	1	0.470843	0.45841
GOTERM_MF_DIRECT	GO:0031683	G-protein beta/gamma-subunit complex binding	21	0.126873	0.0225636	GNAZ, CETN1, CETN2, CETN3, GNAI3, GNAI1, PIK3R5, GNAI2, GNA13, GNAO1, GNA14, GNA15, GNAL, GNAT2, GNA11, GNAQ, GNA12, ADORA1, GNAS, GNAT1, PLCB2	13353	22	18967	1.35586	1	0.470843	0.45841
GOTERM_MF_DIRECT	GO:0043027	cysteine-type endopeptidase inhibitor activity involved in apoptotic process	21	0.126873	0.0225636	TNFAIP8, TNFSF14, BIRC8, XIAP, SERPINB9, NOL3, MT3, PRDX3, RPS6KA3, PRDX5, RPS6KA1, DPEP1, CD27, BIRC5, AVP, BIRC7, GAS6, BIRC2, NAIP, BIRC3, SNCA	13353	22	18967	1.35586	1	0.470843	0.45841
GOTERM_MF_DIRECT	GO:0005520	insulin-like growth factor binding	21	0.126873	0.0225636	IGFBP1, IGFBP5, HTRA3, IGFBP3, IGFBP2, HTRA4, CRIM1, HTRA1, IGF2R, IGF1R, ESM1, IGFBPL1, CCN6, CCN5, CCN4, IGFBP7, CCN3, IGFBP6, CCN2, IGFALS, CCN1	13353	22	18967	1.35586	1	0.470843	0.45841
GOTERM_MF_DIRECT	GO:0051010	microtubule plus-end binding	21	0.126873	0.0225636	DST, NUMA1, DCTN1, FBXW11, TBCB, CKAP5, KNSTRN, TTBK2, CLIP2, CLIP1, KIF18A, STIM1, APC, CLIP4, MAPRE3, KIF2C, MAPRE1, MAPRE2, CLASP1, CLASP2, PAFAH1B1	13353	22	18967	1.35586	1	0.470843	0.45841
GOTERM_MF_DIRECT	GO:0004709	MAP kinase kinase kinase activity	21	0.126873	0.0225636	MAP3K2, MAP3K3, MAP3K1, LRRK2, ARAF, BRAF, EGFR, MOS, TAOK2, MAP3K20, MAP3K10, MAP3K8, MAP3K9, RAF1, MAP3K6, MAP3K13, MAP3K7, MAP3K14, MAP3K11, MAP3K4, MAP3K5	13353	22	18967	1.35586	1	0.470843	0.45841
GOTERM_MF_DIRECT	GO:0050321	tau-protein kinase activity	21	0.126873	0.0225636	GSK3B, BRSK1, BRSK2, GSK3A, PRKAA1, ROCK1, ROCK2, DYRK1A, CSNK1D, TTBK1, TTBK2, CDK5, TAOK1, TAOK2, PHKG2, SIK3, FYN, MARK4, MARK3, MARK2, MARK1	13353	22	18967	1.35586	1	0.470843	0.45841
GOTERM_MF_DIRECT	GO:0070034	telomerase RNA binding	21	0.126873	0.0225636	PINX1, PARN, HNRNPU, SMG7, TENT4B, SMG5, SMG6, EXOSC10, XRN1, TERT, TEP1, DKC1, DHX36, GAR1, NHP2, NAF1, SNRPD3, HNRNPC, NOP10, SNRPB, WRAP53	13353	22	18967	1.35586	1	0.470843	0.45841
GOTERM_MF_DIRECT	GO:0031593	polyubiquitin binding	32	0.19333	0.0241335	VCP, UBXN1, ABRAXAS1, ZFAND6, ABRAXAS2, BRCC3, AGAP3, FAAP20, HDAC6, DNAJB2, BAG6, BABAM2, SHARPIN, PSMD4, UBQLN1, TOM1, UFD1, IKBKG, EPS15, UBQLN4, UBQLN3, UBL7, UBQLN2, ZRANB1, AGL, RAD23A, RAD23B, UBAC1, TNIP3, DZIP3, RAD18, OPTN	13353	36	18967	1.2626	1	0.498515	0.485351
GOTERM_MF_DIRECT	GO:0051059	NF-kappaB binding	32	0.19333	0.0241335	NOTCH2, GSK3B, HDAC2, HDAC3, HDAC1, SETD6, FAF1, AKAP8, BCL10, RELA, MTDH, PDCD11, CPNE1, TP53BP2, EP300, HIF1AN, CDK5RAP3, PIAS3, NPM1, RNF25, CDKN2A, ANXA4, COMMD6, COMMD7, FOXP3, NFKBIA, PSMA6, BRMS1, DNAJA3, APEX1, TAF4B, PPARD	13353	36	18967	1.2626	1	0.498515	0.485351
GOTERM_MF_DIRECT	GO:0005198	structural molecule activity	151	0.912276	0.0249343	CLDN2, CLDN1, IGF1R, ERVK-21, PNN, MPZ, ERVK-24, BVES, TGM3, ERVK-5, ERVK-6, ERVK-9, ERVK-7, ERVK-8, OLFM4, KRT75, MAPK8IP2, ANK1, KRT9, CLDN6, FLG2, CLDN5, CLDN4, CLDN3, MAP1B, CLDN8, COL4A3, MAP1A, CLDN7, MATR3, TLN2, VPS25, LLGL1, VCL, FLG, SPRR2E, COPB2, MACF1, COPA, SEH1L, PSMD11, PSMD13, EPB41, COPB1, EVPL, PPL, KRT40, KRT33A, SNTG2, MAP2, SNTG1, EPB41L1, EPB41L2, NPHP1, CLTCL1, EPB41L3, MA…	13353	195	18967	1.09992	1	0.512468	0.498936
GOTERM_MF_DIRECT	GO:0050839	cell adhesion molecule binding	58	0.350411	0.0253926	ITGB1, TENM1, TENM2, TENM3, TENM4, ITGB3, ITGB2, ITGAL, PVR, PTPRF, CDH1, NPTN, ITGB7, KIRREL3, DSP, FGB, FGA, POSTN, KIRREL1, CXADR, ITGA4, FGG, OBSCN, JAML, CLDN7, DSG2, ADAM8, PKP3, EZR, NLGN3, NRXN3, NRXN2, CD1D, AFD1, SDCBP, LRRC4C, NTNG1, SLC14A2, NLGN4X, VCAM1, JUP, CADM1, RDX, MSN, PTPN11, LILRB2, PTPRD, TJP1, AFDN, PTK7, CPE, PTPN6, TGFBI, NECTIN3, NECTIN2, TJP3, NECTIN1, TJP2	13353	70	18967	1.17693	1	0.519279	0.505567
GOTERM_MF_DIRECT	GO:0031210	phosphatidylcholine binding	28	0.169164	0.0264937	SCARB2, CETP, IGHM, GPR119, PITPNB, PITPNA, PCTP, RASGRP1, SERPINA5, JCHAIN, PLTP, ABCA1, PCYT1A, GPR12, APOA2, APOA1, APOA4, RPE65, PITPNM1, APOC1, NF1, CHMP2A, CHMP3, ESYT3, VDAC2, ESYT2, VDAC1, ESYT1	13353	31	18967	1.28297	1	0.539101	0.524866
GOTERM_MF_DIRECT	GO:0070411	I-SMAD binding	16	0.0966651	0.0280628	SMAD2, SMAD1, SMAD4, SMAD3, SMURF1, TGFB1I1, AXIN1, SMAD9, AXIN2, ACVR1B, SMAD6, SMAD5, TGFBR1, SMAD7, FKBP1A, CTNNB1	13353	16	18967	1.42043	1	0.554478	0.539837
GOTERM_MF_DIRECT	GO:0005159	insulin-like growth factor receptor binding	16	0.0966651	0.0280628	SHC1, IRS1, INSR, IGF2, ARRB1, PIK3R1, IGF1, INS, SOCS2, SOCS1, GNAS, REN, CRK, YWHAG, YWHAH, INSL4	13353	16	18967	1.42043	1	0.554478	0.539837
GOTERM_MF_DIRECT	GO:0004698	calcium-dependent protein kinase C activity	16	0.0966651	0.0280628	PRKCG, PRKCI, PRKCH, PRKCB, PKN3, PRKCE, PRKCD, PRKCA, PRKCZ, PRKD3, CCL3, PRKD2, PKN2, PRKCQ, PKN1, PRKD1	13353	16	18967	1.42043	1	0.554478	0.539837
GOTERM_MF_DIRECT	GO:0004707	MAP kinase activity	16	0.0966651	0.0280628	NLK, MAPK14, MAPK15, MAPK12, MAPK13, MAPK10, MAPK11, MAPK9, MAPK8, MAPK7, MAPK1, MAP2K7, MAPK6, MAP3K7, MAPK4, MAPK3	13353	16	18967	1.42043	1	0.554478	0.539837
GOTERM_MF_DIRECT	GO:0003688	DNA replication origin binding	16	0.0966651	0.0280628	DHX9, DDX11, MCM10, CDC6, HSPD1, ORC5, ORC4, POLA1, CDC45, ORC1, ORC3, GRWD1, ORC2, KAT7, MCM5, MCM2	13353	16	18967	1.42043	1	0.554478	0.539837
GOTERM_MF_DIRECT	GO:0004016	adenylate cyclase activity	16	0.0966651	0.0280628	GUCY2C, GUCY1B1, GUCY2D, NPR1, NPR2, ADCY4, ADCY3, ADCY2, ADCY1, ADCY8, GUCY2F, ADCY7, ADCY6, ADCY5, ADCY10, ADCY9	13353	16	18967	1.42043	1	0.554478	0.539837
GOTERM_MF_DIRECT	GO:0008047	enzyme activator activity	54	0.326245	0.0293101	RAMAC, GMFB, GMFG, WDR4, NCAPG2, HSPB2, MIA2, APOC4-APOC2, CXCL1, DAOA, CASP9, KRTCAP2, MMP24, GM2A, TRIM23, DBNL, DTX3L, RFC1, EED, PRKCE, PRKCD, WRNIP1, DDOST, DPM2, DPM3, DBF4, CLPS, MMP16, DAD1, MMP15, MMP17, SDHAF4, PPP1R12B, GTF3C4, COX17, ARL1, SLX4, PITRM1, PSAP, FNIP1, STRIT1, CYB5B, SUZ12, CTSA, XRCC5, CFLAR, PRKRA, ALOX5AP, RAB3GAP2, ERCC5, TAB1, SAE1, DCP1A, DCP1B	13353	65	18967	1.18005	1	0.57394	0.558784
GOTERM_MF_DIRECT	GO:0031418	L-ascorbic acid binding	20	0.120831	0.0294688	EGLN1, EGLN3, PHYH, EGLN2, P3H2, OGFOD3, P3H1, PLOD3, PLOD2, PLOD1, P3H3, DBH, ALKBH3, P4HA1, P4HA2, OGFOD1, P4HA3, OGFOD2, PAM, P4HTM	13353	21	18967	1.35279	1	0.57394	0.558784
GOTERM_MF_DIRECT	GO:0019789	SUMO transferase activity	20	0.120831	0.0294688	PIAS4, RANBP2, HDAC4, PIAS3, UBE2I, UHRF2, CBX4, CDKN2A, NSMCE2, MUL1, TOPORS, PIAS2, PML, PIAS1, HDAC7, RNF212, TRIM28, MDM2, ZBED1, TRIM27	13353	21	18967	1.35279	1	0.57394	0.558784
GOTERM_MF_DIRECT	GO:0015026	coreceptor activity	44	0.265829	0.0319403	ITGB1, CD86, NRP1, RAMP2, RAMP3, IGSF1, ITGB3, CD80, LRP5, CXCR4, CSF2RB, CXCR6, IL2RG, LILRA4, LRP6, GANAB, HJV, KDR, CCR8, ITGAV, LBP, CCR5, IL12RB2, NGFR, ITGA4, RGMB, IL17RC, ACVR2A, RGMA, TGFBR3, CD4, TMIGD2, CD8B, CD8A, IL2RB, CD28, ACKR3, CSPG4, IL6ST, RAMP1, RECK, NECTIN2, ENG, NECTIN1	13353	52	18967	1.2019	1	0.619127	0.602779
GOTERM_MF_DIRECT	GO:0035198	miRNA binding	34	0.205413	0.0327565	TUT7, TUT4, FMR1, DDX21, YBX1, ELAVL1, SPOUT1, SOX2, RBM4, SOCS3, ZC3H7A, ZC3H7B, KCNQ1OT1, ZC3H12A, ZNF346, HNRNPA1, SOX4, RBM10, PNPT1, RC3H1, MIAT, PUM1, NEAT1, POU5F1, TARBP2, PUM2, LIN28A, AGO3, AGO1, AGO2, HNRNPA2B1, HIF1A-AS2, MATR3, GAS5	13353	39	18967	1.23832	1	0.631953	0.615266
GOTERM_MF_DIRECT	GO:0001965	G-protein alpha-subunit binding	27	0.163122	0.0332565	GRIA1, GPSM2, RGS19, LPAR1, IGF1R, RIC8A, RGS4, RGS2, RIC8B, RGS1, DRD1, RGS22, DRD2, GAS2L2, SASH1, RGS7, ADGRV1, F2R, OPRM1, IGF2R, CCDC88A, CCDC88C, RGS10, F2RL1, NUCB1, PLCD4, NUCB2	13353	30	18967	1.27839	1	0.635604	0.61882
GOTERM_MF_DIRECT	GO:0046966	thyroid hormone receptor binding	27	0.163122	0.0332565	GTF2B, JMJD1C, MED16, MED17, OASL, MED12, MED13, MED30, ZNHIT3, NSD1, BRD8, HMGN3, MED1, PRMT2, NCOA6, NCOA3, TAF11, GTF2H1, MED4, NR0B2, MED24, NCOR1, THRAP3, TRIP6, TAF7, TACC1, TRIP12	13353	30	18967	1.27839	1	0.635604	0.61882
GOTERM_MF_DIRECT	GO:0005507	copper ion binding	50	0.302078	0.0338698	LOXL3, LOXL4, PARK7, DBH, LOXL1, LOXL2, ATP7B, HEPHL1, HEPH, ATP7A, COA6, APOA4, COMMD1, F5, IL1A, F8, LOX, SCO1, DCT, SCO2, S100A5, ANG, MT-CO2, ADNP, TP53, CUTA, COX17, RNF7, GPC1, S100A13, S100A12, MTCO2P12, COX11, SNCA, PRNP, AOC1, SLC31A1, SNAI3, TYR, MT3, CP, SOD3, ATOX1, SOD1, LACC1, CCS, ALB, PAM, HAMP, CUTC	13353	60	18967	1.18369	1	0.644313	0.627299
GOTERM_MF_DIRECT	GO:0008307	structural constituent of muscle	37	0.223538	0.0349978	SYNM, NEXN, MYL6B, JPH1, TTN, CSRP3, CSRP2, CSRP1, DAG1, CAPN3, MYH11, DMD, MYBPC3, MYBPC1, TPM4, ACTN3, ACTN2, NEBL, TPM2, TPM1, SORBS2, NEB, PTPRD, MYL5, MYL6, KRT19, SMTN, OBSCN, ASPH, MYL1, MYOT, MYL2, MYL3, MYH8, TCAP, MYL9, PLEC	13353	43	18967	1.22223	1	0.662689	0.645191
GOTERM_MF_DIRECT	GO:0003824	catalytic activity	111	0.670614	0.0367054	ALDH1L1, RPP30, ECI1, HHIP, ECI2, ABAT, ACCS, FLAD1, CAPN3, ENPP5, TGM3, ARSA, PCYT2, RSAD2, PHYKPL, ANGEL2, ANGEL1, ECH1, TALDO1, CEL, CDYL, OLFM4, GCAT, DCTD, EML5, LGSN, PDE12, ILVBL, HHIPL2, PFKFB2, MTARC1, PLD5, PLD4, FHIT, PLD3, SGPL1, MAN2A1, PPCS, ARSD, MGAM, EPHX2, AZIN1, RCL1, CNOT6, HAL, AMACR, TDP2, ECHDC1, MAN2B1, ECHDC3, DUS1L, OGG1, DBH, MED16, CLYBL, ALAD, HINT1, SPTLC1, AUH, KYNU…	13353	142	18967	1.11034	1	0.682359	0.664341
GOTERM_MF_DIRECT	GO:0003727	single-stranded RNA binding	40	0.241663	0.0367679	PIWIL1, DLX2, DHX9, IFIT5, IGHMBP2, HNRNPU, ADARB2, DDX60, IFIH1, ENDOV, EXOSC10, DHX58, LONP1, POLR2G, RBM7, HNRNPA1, CBX8, CBX6, AQR, MIR181C, CBX4, CNBP, STRBP, DDX11, ZFR, MIR9-1, A1CF, JMJD6, ILF3, AGO3, LACTB2, AGO1, HNRNPF, AGO2, TLR8, L1TD1, TLR7, SNRPC, LSM14A, RIGI	13353	47	18967	1.20888	1	0.682359	0.664341
GOTERM_MF_DIRECT	GO:0042626	ATPase activity, coupled to transmembrane movement of substances	40	0.241663	0.0367679	ABCD4, ABCD3, ABCB1, ABCB6, ABCB7, ABCB4, ABCB5, ABCB8, ABCB9, ABCB11, ABCA12, ABCC10, ABCC11, ABCA13, ABCC12, SEC14L3, ABCD1, ATP6V1D, ABCC3, ABCA1, ABCC4, ABCG8, ABCC1, ATP6V1G1, RALBP1, ABCG5, ABCC2, ABCC8, ABCC5, ABCA3, ABCA4, ABCC6, TAP2, ABCA9, TAP1, ABCC9, ABCA7, ABCA8, CFTR, ABCG2	13353	47	18967	1.20888	1	0.682359	0.664341
GOTERM_MF_DIRECT	GO:0071889	14-3-3 protein binding	30	0.181247	0.0370458	SYNPO2, IRS2, FOXK1, ARRB2, PRKCZ, ZFP36L1, HDAC7, RPTOR, ZFP36, AANAT, YWHAQ, KIF13B, NEK1, AKT1, RBM7, SRPK2, PPP1R12A, KSR1, BAD, PRKCE, DAB2IP, NFATC2, KLHL22, HLA-F, ESR1, DDIT4, TMCC3, SIK1, PI4KB, TP53	13353	34	18967	1.25332	1	0.682359	0.664341
GOTERM_MF_DIRECT	GO:0000774	adenyl-nucleotide exchange factor activity	15	0.0906235	0.0377049	HSPA4, HSPA4L, HSPBP1, CCAR2, BAG4, HSPH1, BAG5, GRPEL1, BAG2, BAG3, GRPEL2, BAG1, HYOU1, PFN1, SIL1	13353	15	18967	1.42043	1	0.682359	0.664341
GOTERM_MF_DIRECT	GO:0042809	vitamin D receptor binding	15	0.0906235	0.0377049	MED1, TAF11, MED16, TOB2, MED4, MED17, MED12, MED14, MED24, RXRA, MED13, SNW1, MED30, THRAP3, TAF7	13353	15	18967	1.42043	1	0.682359	0.664341
GOTERM_MF_DIRECT	GO:0045236	CXCR chemokine receptor binding	15	0.0906235	0.0377049	CXCL6, CXCL9, CXCL8, CXCL1, PPBP, CXCL13, CXCL3, CXCL2, CXCL5, CXCL10, CXCL11, ITCH, CXCL12, PF4V1, PF4	13353	15	18967	1.42043	1	0.682359	0.664341
GOTERM_MF_DIRECT	GO:0050998	nitric-oxide synthase binding	15	0.0906235	0.0377049	CD74, CAV3, CAV1, ATP2B4, ACTB, SLC6A4, DNM2, DNM3, NOS1AP, CALM3, DMD, SCN5A, CALM1, CALM2, SNTA1	13353	15	18967	1.42043	1	0.682359	0.664341
GOTERM_MF_DIRECT	GO:0035259	glucocorticoid receptor binding	15	0.0906235	0.0377049	STAT5A, STAT5B, CEBPB, SMAD3, FLT3, ETS2, NR4A2, NCOR2, GRIP1, NR4A1, NR4A3, NRIP1, TACC1, FKBP4, YWHAH	13353	15	18967	1.42043	1	0.682359	0.664341
GOTERM_MF_DIRECT	GO:0008429	phosphatidylethanolamine binding	15	0.0906235	0.0377049	GABARAPL2, CD300A, PEBP1, ANXA11, TREM2, GABARAP, MAP1LC3B, MAP1LC3A, MAP1LC3C, NF1, ESYT3, ESYT2, ESYT1, MFGE8, PLTP	13353	15	18967	1.42043	1	0.682359	0.664341
GOTERM_MF_DIRECT	GO:0008093	cytoskeletal adaptor activity	19	0.11479	0.0383458	GAS2L3, SORBS2, ANK2, ANK3, BAIAP2, BICD1, ANK1, BICD2, SDCBP, BIN3, ABI2, MAP1A, INSC, NCK2, GAS2, MARK4, GAS2L2, OBSL1, NCK1	13353	20	18967	1.34941	1	0.690899	0.672655
GOTERM_MF_DIRECT	GO:0016740	transferase activity	116	0.700822	0.0392496	GALNT12, GALNT13, JADE2, GALNT10, PPAT, KDR, SEPHS1, HADH, TKTL1, RNF43, ALG8, ALG5, RC3H1, CASD1, CPT1C, MID1, RC3H2, MID2, UHMK1, KCTD11, TRIM16, CUL9, FTO, MGST3, RPN1, GSTT1, DTX3, ABO, ART3, PTDSS2, PTDSS1, PORCN, AANAT, RNF216, CHST15, B4GALNT1, E4F1, BARD1, FDPS, GGT7, GSTM1, SIAH2, SIAH1, MCAT, NDUFAF6, GALNTL5, RNF182, UBA2, COLGALT2, CHM, PFAS, TRIM8, TRIM6, SPTLC2, TRIM5, NAPRT, GMPPA,…	13353	149	18967	1.10584	1	0.704084	0.685492
GOTERM_MF_DIRECT	GO:0004860	protein kinase inhibitor activity	33	0.199372	0.040021	CDKN1C, CDKN1A, CDKN1B, ITPRIP, GMFB, YWHAB, PRKRIP1, GMFG, DUSP19, SOCS3, SOCS1, DEPTOR, QARS1, CHORDC1, MBIP, CHP1, NCK1, SNCA, HEXIM1, NPM1, SPRY4, PARVA, MAPK8IP1, DUS2, DNAJC3, TAOK3, WNK1, AKT1S1, PPP1R1B, TRIB3, SMCR8, TRIB1, TRIB2	13353	38	18967	1.23353	1	0.714786	0.695911
GOTERM_MF_DIRECT	GO:0030145	manganese ion binding	58	0.350411	0.0409954	FEN1, MRE11, B4GALT1, DYRK2, SOD2-OT1, XYLT2, PEPD, NUDT3, IMPA1, PAPOLA, PIM1, ME1, NUDT16, PRKACA, XXYLT1, MTPAP, LARGE1, LARGE2, PRKACB, GLUL, ARG2, ARG1, POMGNT1, PPM1A, PPM1B, NPEPL1, MPPED2, FAM20C, MPPE1, LAP3, B4GALT7, EXD2, IDI1, PPM1M, ADCY2, ATP2C1, ABO, HMGCL, WRN, EXTL2, MGAT5, ABL1, ABL2, MGAT1, MGAT2, CDIPT, PCK2, GALNT4, NEK4, GALNT3, GALNT2, GALNT1, SOD2, ADCY10, XPNPEP1, TDP2, X…	13353	71	18967	1.16035	1	0.729005	0.709755
GOTERM_MF_DIRECT	GO:0017056	structural constituent of nuclear pore	26	0.157081	0.0415849	POM121, NUP205, NUP107, NUP188, NUP160, NPAP1, POM121C, NUP85, TPR, NUP62, NUP88, NUP214, NDC1, NUP133, NUP155, UPF3B, UPF3A, NUTF2, NUP153, NUP93, POM121L2, NUP35, NUP54, NUP98, NUP62CL, NUP58	13353	29	18967	1.27349	1	0.733112	0.713754
GOTERM_MF_DIRECT	GO:0016853	isomerase activity	26	0.157081	0.0415849	FBH1, ECI1, ECI2, HSD17B4, ALOX12B, HSPD1, PBLD, SPAST, ENOSF1, KATNA1, DSE, TOPBP1, CYP2J2, HSD3B2, HSD3B1, ITPK1, RPE65, GNPDA1, TMX3, KATNAL1, DCT, GNPDA2, KATNAL2, PIN1, PPIL3, CFTR	13353	29	18967	1.27349	1	0.733112	0.713754
GOTERM_MF_DIRECT	GO:0051539	4 iron, 4 sulfur cluster binding	39	0.235621	0.0440894	ISCA2, PRIM2, RTEL1, IREB2, ETFDH, CIAO3, NUBP1, NUBP2, NFU1, BRIP1, DPH1, NTHL1, DPH2, PPAT, POLD1, CDK5RAP1, TYW1, REV3L, POLE, NDUFV1, MUTYH, RTEL1-TNFRSF6B, RSAD2, DDX11, ELP3, CDKAL1, SDHB, POLA1, NDUFS8, NDUFS7, DPYD, ERCC2, NDUFS2, NDUFS1, ACO1, DNA2, ACO2, CIAPIN1, ABCE1	13353	46	18967	1.20428	1	0.77393	0.753494
GOTERM_MF_DIRECT	GO:0001786	phosphatidylserine binding	51	0.30812	0.0473778	SCARB2, TRIM72, SCARB1, TREM2, HMGB1, OSBPL10, SMPD3, RS1, ANXA6, CPNE1, ANXA9, APPL2, APPL1, ANXA2, MME, CD300A, ANXA5, ANXA13, TIMD4, SYTL2, ADGRB1, MFGE8, TLN1, GAS6, GRAMD1B, ASAP1, THBS1, SCIN, FCHO2, CD300LF, MARK1, GSDMD, SYT5, OSBPL8, GSDMC, HSPA8, SYT3, GSDMB, GSDMA, SYT2, OSBPL5, SYT1, CAVIN2, SYT13, SYT9, SYT8, RPE65, SYT7, SYT6, AXL, ANXA2P2	13353	62	18967	1.16842	1	0.824575	0.802801
GOTERM_MF_DIRECT	GO:0003774	motor activity	51	0.30812	0.0473778	MYL6B, KIF15, KIF5A, MYO18B, MYO18A, KIF1C, KIF1A, DYNC2H1, KIF23, MYO7A, KIF22, MYH1, MYH2, KIF9, MYL6, MYO3B, KIF2A, MYH8, MYH9, KIF2C, KIF20A, MYH4, KIF20B, MYH6, MYH7, GPR88, KLC1, KIF3A, MYO6, MYH14, MYH11, KIF3C, DNAI1, MYH10, MYH7B, MYO10, MYO5A, MYO9A, MYO19, MYO16, MYO1D, MYO1E, CENPE, MYO1B, MYO1C, KIF18B, MYO15B, MYO5B, KIF26B, MYO5C, PIN1	13353	62	18967	1.16842	1	0.824575	0.802801
GOTERM_MF_DIRECT	GO:0004601	peroxidase activity	32	0.19333	0.0487139	HBB, LPO, HBD, EPX, PTGS2, MPO, CYGB, TXNDC17, PTGS1, PRDX3, DUOX1, PRDX2, TPO, PRDX5, PRDX4, PRDX1, SESN2, DUOX2, HBZ, GPX2, GPX1, HBG2, GPX4, HBG1, GPX3, GPX6, GPX8, GPX7, HBA2, PXDNL, HBA1, PXDN	13353	37	18967	1.22848	1	0.836067	0.813989
GOTERM_MF_DIRECT	GO:0046933	proton-transporting ATP synthase activity, rotational mechanism	18	0.108748	0.0496973	ATP6V1A, ATP5PF, ATP5PD, ATP5PB, ATP5F1C, ATP5F1D, ATP5F1E, MT-ATP8, MT-ATP6, ATP5F1A, ATP5F1B, ATP5MGL, ATP5PO, ATP5F1EP2, ATP5MG, ATP6V0C, ATP5MF, ATP5ME	13353	19	18967	1.34567	1	0.836067	0.813989
GOTERM_MF_DIRECT	GO:0004950	chemokine receptor activity	18	0.108748	0.0496973	CCR1, CX3CR1, GPR17, GPR35, CXCR4, CXCR1, CXCR3, CCRL2, ACKR4, CCR9, CCR8, ACKR2, CCR6, CCR5, CCR4, CCR3, CCR2, CMKLR1	13353	19	18967	1.34567	1	0.836067	0.813989
GOTERM_MF_DIRECT	GO:0070063	RNA polymerase binding	18	0.108748	0.0496973	TCERG1, CCNT2, CCNT1, DHX9, TAF10, YTHDC2, BRCA1, PHRF1, ZFP36, PABPN1, TCERG1L, BIN1, NEDD4, STOM, PKN2, ANP32B, ERCC6, PPIB	13353	19	18967	1.34567	1	0.836067	0.813989
GOTERM_MF_DIRECT	GO:0043548	phosphatidylinositol 3-kinase binding	18	0.108748	0.0496973	PDGFRB, BECN1, IRS1, INSR, INSRR, DAB2IP, IRS4, IRS2, PIK3R1, CORO1A, IGF1R, AXL, LCK, TYRO3, CALM3, CALM1, JAK2, CALM2	13353	19	18967	1.34567	1	0.836067	0.813989
GOTERM_MF_DIRECT	GO:0004708	MAP kinase kinase activity	18	0.108748	0.0496973	MAP2K3, MAP2K4, MAP2K1, MAP2K2, BRAF, MAPK14, MAPK10, MAPK8, MAPKAPK3, PBK, MAPK1, MAPKAPK5, MAP3K9, PAK3, MAP2K7, MAP2K5, MAP2K6, MAPK3	13353	19	18967	1.34567	1	0.836067	0.813989
GOTERM_MF_DIRECT	GO:0001216	bacterial-type RNA polymerase transcriptional activator activity, sequence-specific DNA binding	18	0.108748	0.0496973	MYOG, FOXC2, SPI1, BNC1, CRX, GATA4, SOX10, HIF1A, MLXIPL, IRF3, MYOD1, E2F1, E2F3, E2F4, NKX2-5, E2F5, PPARA, TP53	13353	19	18967	1.34567	1	0.836067	0.813989
GOTERM_MF_DIRECT	GO:0043024	ribosomal small subunit binding	18	0.108748	0.0496973	PTCD3, NPM1, USP16, DDX3X, MTIF2, MTIF3, ERAL1, UNG, NME1, LARP1, G3BP1, EIF4H, PIM1, DHX29, ABCE1, CPEB2, EIF1B, EIF4B	13353	19	18967	1.34567	1	0.836067	0.813989
GOTERM_MF_DIRECT	GO:0042974	retinoic acid receptor binding	14	0.0845819	0.0504911	MED1, PRMT2, CTBP2, HMGA1, MED9, ACTN4, ASXL1, MED25, SNW1, CNOT1, NSD1, PRAME, TACC1, LRIF1	13353	14	18967	1.42043	1	0.836067	0.813989
GOTERM_MF_DIRECT	GO:0005161	platelet-derived growth factor receptor binding	14	0.0845819	0.0504911	LYN, PDGFRB, PDGFRA, IL1R1, ITGB3, PDGFB, PDGFA, PTPRJ, VEGFD, VEGFA, ERN1, PDGFD, PDGFC, ITGA5	13353	14	18967	1.42043	1	0.836067	0.813989
GOTERM_MF_DIRECT	GO:0008559	xenobiotic-transporting ATPase activity	14	0.0845819	0.0504911	ABCC3, ABCC4, ABCC1, RALBP1, ABCB1, ABCC2, ABCC5, ABCA3, ABCB5, ABCA8, ABCB11, ABCC10, ABCC11, ABCG2	13353	14	18967	1.42043	1	0.836067	0.813989
GOTERM_MF_DIRECT	GO:0043394	proteoglycan binding	14	0.0845819	0.0504911	FCN2, FN1, ADA2, NID1, THBS1, CTSS, COMP, COL2A1, COL5A1, CTSL, CTSK, COL5A3, SLIT2, CTSB	13353	14	18967	1.42043	1	0.836067	0.813989
GOTERM_MF_DIRECT	GO:0048306	calcium-dependent protein binding	74	0.447076	0.0515484	FCN2, SNAP25, S100A7L2, CLEC4M, PDCD6, STMN2, VLDLR, S100A7A, DMBT1, CHORDC1, ANXA6, ANXA7, RAC3, CHP1, CPNE3, NOS1, CD177, MBL2, PDCD6IP, ANXA1, S100A2, ANXA2, ANXA3, S100A1, ANXA4, VPS37C, ALG2, ANXA11, VPS37B, SYN1, TNNT3, S100A6, CASQ2, S100A5, S100A4, NSMF, MASP2, S100A3, MASP1, S100A9, S100A8, STX1A, VAMP2, S100A7, RBM22, DDX5, TSG101, CABP1, LRP8, SLC9A1, S100A16, S100A13, S100A12, TNNI3, …	13353	93	18967	1.13023	1	0.850132	0.827684
GOTERM_MF_DIRECT	GO:0035925	mRNA 3'-UTR AU-rich region binding	25	0.151039	0.0517865	ELAVL4, ELAVL1, ZFP36L2, ZFP36L1, FXR1, TIAL1, ZFP36, EXOSC4, EXOSC9, KHSRP, DHX36, EXOSC8, ZC3H12A, HNRNPA0, APOBEC1, TIA1, CPSF1, NUDT21, ILF3, CPEB1, AGO2, HNRNPD, CPEB3, CPEB2, RBMS3	13353	28	18967	1.26824	1	0.850629	0.828167
GOTERM_MF_DIRECT	GO:0008137	NADH dehydrogenase (ubiquinone) activity	38	0.22958	0.0526841	MT-ND6, NDUFB9, MT-ND4L, NDUFA13, NDUFB8, MT-ND4, NDUFB7, MT-ND5, NDUFB6, NDUFB10, NDUFA12, MT-CO1, NDUFB5, NDUFB4, NDUFA10, NDUFB3, MT-ND2, MT-ND3, MT-ND1, NDUFV2, NDUFV1, NDUFA9, NDUFA8, NDUFA7, NDUFA6, NDUFA5, NDUFA4, NDUFA3, NDUFA2, NDUFA1, NDUFS8, NDUFS7, NDUFS6, NDUFS5, NDUFS4, NDUFS3, NDUFS2, NDUFS1	13353	45	18967	1.19947	1	0.861912	0.839152
GOTERM_MF_DIRECT	GO:0004866	endopeptidase inhibitor activity	41	0.247704	0.0538612	CSTB, USP14, ITIH4, ITIH3, ITIH2, PROS1, PZP, SPINT2, CST7, TFPI, THBS1, WFDC2, KNG1, C3, C4B, CST3, C4A, PCSK1N, C5, SMR3B, CPAMD8, SPP2, PI3, PSMF1, A2M, GBP2, IGHA2, CAST, SPINK2, SPINK1, AHSG, SERPINF2, A2ML1, UCHL5, OPRPN, SLPI, CD109, FETUB, HRG, LPA, RECK	13353	49	18967	1.18852	1	0.877658	0.854482
GOTERM_MF_DIRECT	GO:0009055	electron carrier activity	56	0.338328	0.0550408	STEAP4, NCF1, NCF2, AKR1B1, ETFA, ETFB, LOXL2, AKR7A2, AKR7A3, ALDH2, IDH3B, ME1, PHGDH, ME2, GFUS, GPX2, CYBB, SDHC, CYBA, SDHD, SDHA, SDHB, POR, COX7A2L, ASPH, NDUFS6, NDUFS3, NDUFS2, VDAC2, NDUFS1, MT-CO3, IDO1, MAOB, ETFDH, COX7A2, COX5A, CYP19A1, ADH5, NDOR1, COX11, CYC1, NDUFV2, NQO2, SRD5A1, GSR, AKR1C4, DHRS3, ALDH4A1, QDPR, P4HA2, CYP1A2, CYCS, NOX4, DEGS1, CIAPIN1, MT-CYB	13353	69	18967	1.15281	1	0.893321	0.869732
GOTERM_MF_DIRECT	GO:0016791	phosphatase activity	50	0.302078	0.055275	PTPRO, PTPRM, PTPRJ, PTPN22, DUSP18, DUSP15, DUSP16, PPP1CB, DUSP11, DUSP12, PPP1CC, DUSP10, CA3, ACP6, DUSP13B, ENPP1, ACP2, ACP3, TNS3, DUSP4, DUSP5, ARMT1, DUSP3, SACM1L, DUSP28, DUSP8, PTP4A1, DUSP23, PHOSPHO2, DNAJC6, PGP, PXYLP1, PGAM5, PHLPP2, PRUNE1, PDXP, ATP1A1, INPP5F, INPP5D, INPP5J, INPP5K, LHPP, EPHX2, SSH2, SSH3, SSH1, PPP1CA, PPP5C, PUDP, TAB1	13353	61	18967	1.16429	1	0.893576	0.86998
GOTERM_MF_DIRECT	GO:0031624	ubiquitin conjugating enzyme binding	28	0.169164	0.0560011	PRKN, TRIM72, DCUN1D5, RNF14, RNF180, DCUN1D3, DCUN1D4, DCUN1D1, DCUN1D2, RNF19B, GRIK2, AUP1, ZMYM2, RNF19A, ARIH2, ARIH1, MARCHF6, ANKIB1, SIAH3, SIAH2, SIAH1, FOXL2, RNF40, RNF144A, RNF125, TOLLIP, TRAF6, PPARA	13353	32	18967	1.24288	1	0.894704	0.871079
GOTERM_MF_DIRECT	GO:0016538	cyclin-dependent protein serine/threonine kinase regulator activity	28	0.169164	0.0560011	CCNK, CCNT2, CCNJ, CCNT1, CCNI, CCNH, CCNF, CCNC, CKS1B, CCNB3, CCNB2, CCND3, CCNB1, CCND2, CCND1, CCNL2, CCNL1, CCNA2, CCNA1, CCNE2, CCNY, CCNE1, CDK4, CCNG2, CCNG1, CCNQ, CCNP, CCNO	13353	32	18967	1.24288	1	0.894704	0.871079
GOTERM_MF_DIRECT	GO:0001968	fibronectin binding	28	0.169164	0.0560011	ITGB1, LRRC15, TNFAIP6, SDC4, ITGB3, LOXL3, FBLN1, HSD17B12, THBS1, CTSS, FSTL3, CTSL, CTSK, ITGAV, CCN2, IGFBP6, ITGA4, IGFBP5, MYOC, ITGA3, MMP2, IGFBP3, VEGFA, CCDC80, SFRP2, LPA, EPHA1, LACRT	13353	32	18967	1.24288	1	0.894704	0.871079
GOTERM_MF_DIRECT	GO:0017134	fibroblast growth factor binding	21	0.126873	0.0582012	CEP57, KLB, KL, FGFBP1, API5, ITGB3, CXCL13, THBS1, GLG1, TGFBR3, FIBP, RPS19, GPC1, S100A13, ITGAV, RPS2, SCN5A, FGFR4, FGFR3, FGFR2, FGFR1	13353	23	18967	1.29691	1	0.919084	0.894815
GOTERM_MF_DIRECT	GO:0016493	C-C chemokine receptor activity	21	0.126873	0.0582012	CCR1, CX3CR1, CXCR5, CXCR4, CXCR6, CXCR1, CXCR3, CCRL2, CXCR2, ACKR4, CCR9, ACKR3, CCR8, CCR7, ACKR2, CCR6, CCR5, CCR4, CCR10, CCR3, CCR2	13353	23	18967	1.29691	1	0.919084	0.894815
GOTERM_MF_DIRECT	GO:0008135	translation factor activity, RNA binding	21	0.126873	0.0582012	EIF4A1, EIF2B3, EIF1AX, MTIF2, MTIF3, EIF2S2, CPEB1, EIF2S3, EEF2K, EEF1D, EEF1A2, EIF4H, CPEB3, EIF4E2, EIF4G3, CPEB2, GCN1, EIF4G2, ABCF1, CPEB4, EIF4G1	13353	23	18967	1.29691	1	0.919084	0.894815
GOTERM_MF_DIRECT	GO:0005504	fatty acid binding	31	0.187289	0.0590631	CRABP2, GSTP1, CRABP1, AFP, FABP12, ADH5, ACOXL, HNF4A, FFAR4, CD36, PTGDS, UGT1A8, GSTM2, FABP9, FABP1, RBP7, FABP2, FABP3, FABP4, ACOX2, FABP5, RBP2, ACOX1, FABP6, FABP7, ALB, APOC1, NDUFAB1, GSTA1, RBP1, ACOX3	13353	36	18967	1.22315	1	0.922016	0.897669
GOTERM_MF_DIRECT	GO:0030280	structural constituent of epidermis	31	0.187289	0.0590631	FLG, SPRR2E, KRT81, KRT80, KRT86, KRT85, KRT84, KRT83, PI3, KRT6C, KRT6B, KRT6A, KRT71, KRT4, KRT3, KRT2, KRT1, KRT79, KRT7, KRT78, KRT77, KRT5, KRT10, KRT76, KRT75, KRT74, KRT73, KRT72, PKP1, LORICRIN, SPRR1A	13353	36	18967	1.22315	1	0.922016	0.897669
GOTERM_MF_DIRECT	GO:0005154	epidermal growth factor receptor binding	31	0.187289	0.0590631	ARF4, HIP1, SHC1, CBLC, TGFA, AREG, SNX4, ATXN2, SNX1, EFEMP1, SNX2, ERBB4, AGR2, FAM83B, VAV3, EGF, TNK2, EREG, VAV2, BTC, CCDC88A, FER, EPGN, RNF126, PLSCR1, GRB2, ITGA5, SOS1, MS4A1, CNOT9, HBEGF	13353	36	18967	1.22315	1	0.922016	0.897669
GOTERM_MF_DIRECT	GO:0008138	protein tyrosine/serine/threonine phosphatase activity	37	0.223538	0.0627259	MTMR2, MTMR3, DUSP19, PTEN, TPTE, PTH2, DUSP18, DUSP15, STYXL1, PTPDC1, CDC14A, PPM1F, CDC14B, DUSP11, DUSP12, PTPMT1, DUSP13B, SBF1, TPTE2, DUSP5, RNGTT, DUSP3, DUSP1, STYX, DUSP28, SSH2, SSH3, DUSP9, DUSP6, SSH1, DUSP7, DUSP22, PTP4A1, PTP4A2, DUSP23, PTP4A3, CDKN3	13353	44	18967	1.19445	1	0.974262	0.948536
GOTERM_MF_DIRECT	GO:0001664	G-protein coupled receptor binding	58	0.350411	0.0628864	FCN1, APP, SCT, ITGB4, USP33, ARRB1, ARRB2, ARR3, GNAT2, ADORA1, PROK2, GNAT1, RSPO1, INSL3, GPRASP2, ARHGEF11, PACRG, ARHGEF12, CORT, GPRC5B, SAG, PICK1, ARHGEF1, PRKN, GNAZ, FPR1, GNAI3, GNAI1, GNAI2, GNA13, GNA14, GRK3, GNA15, GRK2, GNA11, NPY, GNA12, PPY, S1PR1, FLNA, S1PR2, HSPA8, USP20, POMC, GNAO1, DNAJA1, PYY, MARCO, GNAL, MT-RNR2, GNAQ, SAA1, GNAS, SAA2, GHRL, STUB1, HSPA1B, HSPA1A	13353	72	18967	1.14424	1	0.974262	0.948536
GOTERM_MF_DIRECT	GO:0042393	histone binding	160	0.966651	0.0635491	KDM1B, HJURP, TONSL, YEATS4, NOC2L, IPO7, IPO9, KAT5, DPF2, RCC1, PWWP2A, DPF3, KAT8, KAT7, SAMD13, RAG1, TSPYL2, DAXX, SMARCC1, TSPYL1, SMARCC2, SFMBT1, KMT5C, PRKCB, PIH1D1, USP3, VRK1, PYGO2, TBL1XR1, KAT6B, GRWD1, KAT6A, HAT1, TSPYL6, ASF1A, ASF1B, GLYR1, TSPYL5, L3MBTL1, KMT2D, ANP32CP, L3MBTL3, SET, L3MBTL2, SRCAP, ANP32A, AIRE, TNKS, KMT2C, BAZ2A, CD1D, SUPT6H, MBTD1, SBNO1, ZNHIT1, USP51,…	13353	211	18967	1.0771	1	0.976294	0.950514
GOTERM_MF_DIRECT	GO:0004438	phosphatidylinositol-3-phosphatase activity	17	0.102707	0.064128	MTMR1, MTMR2, MTMR10, MTMR3, MTMR12, MTMR11, MTMR14, SACM1L, PTEN, MTMR8, MTMR9, SYNJ2, MTMR4, MTMR6, MTM1, FIG4, SYNJ1	13353	18	18967	1.34152	1	0.976294	0.950514
GOTERM_MF_DIRECT	GO:0046965	retinoid X receptor binding	17	0.102707	0.064128	NCOA1, RARG, NCOA6, VDR, NR1H2, NR1H4, HMGA1, MED9, NR0B2, NR4A2, NCOR2, MED25, NSD1, NRIP1, RARB, TACC1, PPARG	13353	18	18967	1.34152	1	0.976294	0.950514
GOTERM_MF_DIRECT	GO:0003887	DNA-directed DNA polymerase activity	24	0.144998	0.064211	POLQ, ERVK-9, POLN, POLM, REV1, DNTT, TENT4B, POLB, POLE4, POLD3, POLD4, POLA1, CHRAC1, POLG2, POLD1, POLE2, POLE3, REV3L, POLI, POLL, POLK, POLE, POLH, POLG	13353	27	18967	1.2626	1	0.976294	0.950514
GOTERM_MF_DIRECT	GO:0050681	androgen receptor binding	24	0.144998	0.064211	KDM3A, DAXX, DDX5, TMF1, KDM4C, PRMT2, KDM1A, RNF14, PRKCB, TGFB1I1, FOXH1, TCF21, RNF6, WIPI1, PARK7, SMARCA4, FOXP1, PRPF6, SNW1, NSD1, EP300, CALR, PKN1, ZBTB7A	13353	27	18967	1.2626	1	0.976294	0.950514
GOTERM_MF_DIRECT	GO:0004812	aminoacyl-tRNA ligase activity	13	0.0785404	0.0673596	HARS1, KARS1, MARS1, DARS2, AARSD1, YARS1, WARS1, GARS1, QARS1, NARS2, TARS2, FARSA, CARS2	13353	13	18967	1.42043	1	0.994587	0.968324
GOTERM_MF_DIRECT	GO:0043138	3'-5' DNA helicase activity	13	0.0785404	0.0673596	BLM, FANCM, DHX9, FBH1, RECQL, NAV2, RECQL4, WRN, RECQL5, ERCC3, MCM5, ASCC3, MCM2	13353	13	18967	1.42043	1	0.994587	0.968324
GOTERM_MF_DIRECT	GO:0017017	MAP kinase tyrosine/serine/threonine phosphatase activity	13	0.0785404	0.0673596	DUSP4, DUSP5, DUSP2, DUSP1, DUSP18, DUSP8, DUSP16, DUSP9, DUSP6, DUSP14, DUSP7, DUSP21, DUSP10	13353	13	18967	1.42043	1	0.994587	0.968324
GOTERM_MF_DIRECT	GO:0031994	insulin-like growth factor I binding	13	0.0785404	0.0673596	IGFBP1, IGFBP5, ITGB4, IGFBP4, ITGB3, INSR, IGFBP3, IGFBP2, LRP2, IGF1R, ITGAV, ITGA6, IGFBP6	13353	13	18967	1.42043	1	0.994587	0.968324
GOTERM_MF_DIRECT	GO:0008353	RNA polymerase II carboxy-terminal domain kinase activity	13	0.0785404	0.0673596	CCNK, CDK19, DYRK1A, CDK9, CDK8, CDK7, CDK6, CDK4, CDK1, MAPK1, CDK12, CDK13, BRD4	13353	13	18967	1.42043	1	0.994587	0.968324
GOTERM_MF_DIRECT	GO:0005003	ephrin receptor activity	13	0.0785404	0.0673596	EPHB6, EPHA5, EPHA4, EPHA7, EPHA6, EPHA10, EPHB2, EPHA1, EPHB1, EPHB4, EPHA3, EPHB3, EPHA2	13353	13	18967	1.42043	1	0.994587	0.968324
GOTERM_MF_DIRECT	GO:0043560	insulin receptor substrate binding	13	0.0785404	0.0673596	ZNF592, INSR, PRKCD, INSRR, PIK3CB, PIK3R1, PRKCZ, IGF1R, PIK3CA, NCL, LONP1, GRB2, JAK2	13353	13	18967	1.42043	1	0.994587	0.968324
GOTERM_MF_DIRECT	GO:0010485	H4 histone acetyltransferase activity	13	0.0785404	0.0673596	NAA50, ATF2, NAA60, NAA40, USP22, BRCA2, ING3, KAT5, KAT6A, HAT1, EP300, KAT8, KAT7	13353	13	18967	1.42043	1	0.994587	0.968324
GOTERM_MF_DIRECT	GO:0051721	protein phosphatase 2A binding	27	0.163122	0.0684231	ANKLE2, BOD1L1, SMG7, ADCY8, ARPP19, STRN4, SLC6A3, FOXO1, SMG5, STRN3, PTPA, PPME1, GNA12, ENSA, IGBP1, PTPN1, STAT1, SPHK1, DAB2IP, MASTL, CTTNBP2NL, MFHAS1, RPS6KB1, BCL2, STRN, MAPT, TP53	13353	31	18967	1.23715	1	1	0.973832
GOTERM_MF_DIRECT	GO:0043015	gamma-tubulin binding	30	0.181247	0.0713176	CEP57, BRSK1, DDX3X, TUBGCP2, WIPF3, DIXDC1, BRCA2, NDRG1, PAK1, RACGAP1, CEP70, NDN, MARK4, WASHC1, GIT1, RAB11FIP5, CDK5RAP2, OFD1, LYN, WASH3P, NEDD1, RAD51D, CEP57L1, CENPJ, FEZ1, TUBGCP5, TUBGCP6, TUBGCP3, TUBGCP4, ARHGEF7	13353	35	18967	1.21751	1	1	0.973832
GOTERM_MF_DIRECT	GO:0032452	histone demethylase activity	20	0.120831	0.0732014	KDM5A, KDM6B, KDM5B, KDM4A, KDM5C, KDM4B, KDM4C, KDM2A, KDM2B, KDM1A, KDM4E, KDM1B, FBXL19, JMJD6, PHF8, RIOX2, UTY, JARID2, KDM7A, KDM6A	13353	22	18967	1.2913	1	1	0.973832
GOTERM_MF_DIRECT	GO:0004683	calmodulin-dependent protein kinase activity	20	0.120831	0.0732014	CAMK2B, MYLK2, CAMK2D, PNCK, CAMK1D, DAPK1, CAMK2A, MYLK3, CAMKK2, MAPKAPK3, CAMK4, MKNK1, MAPKAPK2, MKNK2, ITPKA, PTK2B, MAPKAPK5, CAMK1, CAMK2G, CAMK1G	13353	22	18967	1.2913	1	1	0.973832
GOTERM_MF_DIRECT	GO:0017046	peptide hormone binding	36	0.217496	0.0744005	GUCY2C, GLP1R, VIPR1, OXTR, ADCYAP1R1, VIPR2, GIPR, NPR1, NPR2, SLC40A1, ECE1, PTH1R, CRHR1, RXFP2, CRHR2, MC4R, GHR, GHRHR, CCKAR, EDNRB, GALR2, GALR1, LEPR, ACVR1, GHSR, LHCGR, AVPR1B, SCTR, PTH2R, AVPR1A, INHBA, PRLR, HCRTR2, MC3R, CCKBR, FSHR	13353	43	18967	1.1892	1	1	0.973832
GOTERM_MF_DIRECT	GO:0050661	NADP binding	36	0.217496	0.0744005	H6PD, HIBADH, HMGCR, TM7SF2, HSD11B1, DUOX1, NDOR1, SPR, NNT, HSD17B1, ME1, NOS1, CRYM, G6PD, NOS2, NOS3, IDH1, GSR, FMO1, MTHFR, FMO2, PGD, FMO5, DHFR, GRHPR, POR, DPYD, CAT, CRYZL1, GAPDHS, VDAC2, NOX5, DHCR7, GAPDH, NOX1, GLYR1	13353	43	18967	1.1892	1	1	0.973832
GOTERM_MF_DIRECT	GO:1990782	protein tyrosine kinase binding	42	0.253746	0.075165	ITGB1, KHDRBS1, BMPR2, CTNND1, NEDD9, TREM2, PTPN22, CDH5, GJA1, TRIM6, CDH1, BLNK, PLCG2, SIRPA, CSK, SH2B3, RAB8A, CLASP2, ACVR1, EPHA4, HSP90AA1, DUSP3, DSCAM, FCRL3, PSG1, PTPN11, PSG3, GP6, DUSP22, PSG9, CEACAM3, CD4, CEACAM1, CEACAM7, PSG4, MFAP3, CEACAM4, CASS4, NOX4, CD247, CRK, TJP2	13353	51	18967	1.16977	1	1	0.973832
GOTERM_MF_DIRECT	GO:0017018	myosin phosphatase activity	65	0.392702	0.0779599	DUSP19, PTEN, DUSP18, DUSP15, DUSP16, CDC14A, DUSP14, CDC14B, PPP1CB, DUSP12, PPP3CA, PPP6C, PPP1CC, PPP3CB, PPP3CC, DUSP10, DUSP13B, ILKAP, DUSP4, DUSP5, DUSP2, DUSP3, DUSP1, SSU72, CTDSPL, DUSP28, DUSP8, DUSP9, DUSP6, DUSP7, CTDNEP1, DUSP22, DUSP23, PPM1A, PPM1B, DUSP21, CTDSP1, CTDSP2, MYH8, PGAM5, MYH6, PHLPP2, CTDP1, PHLPP1, PPM1M, PPM1H, PDXP, PPM1D, PPM1E, RPAP2, PPM1F, PPM1G, PPP2CA, PPP2…	13353	82	18967	1.12595	1	1	0.973832
GOTERM_MF_DIRECT	GO:0004435	phosphatidylinositol phospholipase C activity	23	0.138956	0.0792492	CCR1, CHRM3, CASR, CHRM1, PLCL2, GDPD5, PLCB3, EDNRA, PLCB4, PLCZ1, CCL5, BDKRB2, PLCG2, PLCE1, PLCH1, PLCG1, PLCD3, PLCB1, CCR5, PLCD4, PLCB2, F2RL2, PLCD1	13353	26	18967	1.25653	1	1	0.973832
GOTERM_MF_DIRECT	GO:0061630	ubiquitin protein ligase activity	264	1.59497	0.0805369	TRAF3IP2, CBLC, CBLB, CCAR1, HERC5, RNF112, RABGEF1, HERC4, RNF115, HERC3, RNF114, HERC2, TRIM28, TRIM24, FBXO4, TRIM25, TRIM26, FBXO6, TRIM27, BTRC, TRIM21, TRIM22, RNF111, HERC6, TRIM23, VPS18, MED1, WSB1, NHLRC3, FBXO2, NSMCE1, MED8, RC3H1, RC3H2, MED6, MED7, RNF123, RNF126, RNF125, TRIM17, HECW2, HECW1, TRIM13, TRIM14, TRIM15, CBLL1, TRIM11, RNF122, RNF121, TRIM64C, MYCBP2, NEDD4L, MEFV, ANAP…	13353	356	18967	1.05335	1	1	0.973832
GOTERM_MF_DIRECT	GO:0005521	lamin binding	16	0.0966651	0.0823528	SUN2, PRNP, BNIP3L, SUN1, NARF, AKAP8L, TOR1AIP1, SYNE1, PPP1CC, TMEM201, IFI27, PKP1, DMD, PLCB1, LBR, TMPO	13353	17	18967	1.33688	1	1	0.973832
GOTERM_MF_DIRECT	GO:0042813	Wnt-activated receptor activity	16	0.0966651	0.0823528	FZD1, FZD3, FZD2, FZD5, FZD4, RYK, FZD7, FZD6, FZD9, LRP5, FZD8, FZD10, NID1, PKD1, LRP6, ROR1	13353	17	18967	1.33688	1	1	0.973832
GOTERM_MF_DIRECT	GO:0015020	glucuronosyltransferase activity	26	0.157081	0.0832265	UGT1A10, UGT2B28, EXTL1, UGT1A5, UGT1A4, UGT3A2, UGT1A3, UGT2A1, UGT1A9, LARGE1, LARGE2, UGT1A8, UGT1A7, UGT1A6, UGT2B10, CSGALNACT1, UGT2B11, UGT1A1, B3GAT3, UGT2B15, UGT2B17, EXT1, EXT2, B4GAT1, UGT2B4, UGT2B7	13353	30	18967	1.23104	1	1	0.973832
GOTERM_MF_DIRECT	GO:0008514	organic anion transmembrane transporter activity	26	0.157081	0.0832265	SLC22A3, SLC22A6, SLC22A2, SLC22A1, SLC1A2, SLC1A3, SLC1A4, SLC1A5, ABCC11, SLC1A7, SLCO1B1, SLCO2B1, SLCO1B3, SLC17A3, SLC19A1, SLC22A11, ABCC2, ABCC5, MFSD10, SLCO3A1, SLCO4A1, SLCO1A2, SLC22A8, SLC22A7, SLC22A9, ABCG2	13353	30	18967	1.23104	1	1	0.973832
GOTERM_MF_DIRECT	GO:0015631	tubulin binding	53	0.320203	0.0837966	NUMA1, GPAA1, TTLL10, LRRK2, STMN2, BCCIP, KIF14, STMN3, STMN4, BRCA1, PHF6, GJA1, STMN1, DAG1, CDK5RAP2, AGTPBP1, MAP1S, VBP1, DYRK1A, UNC5C, DLEC1, CACYBP, EML1, EML2, CLIP1, MAP7D3, IFT81, MAP1A, BIRC5, TTLL11, TTLL12, ATF5, ALDOA, HDGFL3, PRKN, RABGAP1, DCTN1, PRUNE1, MAP2, TPR, RPS3, TPPP, PRNP, TBCC, TBCA, TTLL5, TPPP3, TTLL4, AGBL1, CENPJ, TTLL1, HDGF, TTLL9	13353	66	18967	1.14065	1	1	0.973832
GOTERM_MF_DIRECT	GO:0004402	histone acetyltransferase activity	29	0.175205	0.085745	NAA60, ATF2, GTF3C4, SRCAP, GTF2B, TAF9, TAF1L, KAT5, EP300, KAT8, KAT7, METTL8, KAT14, NCOA1, CREBBP, PHF10, NCOA3, TAF10, SUPT7L, KAT2B, KAT2A, MCM3AP, MED24, TADA2A, KAT6B, KAT6A, HAT1, CLOCK, TAF1	13353	34	18967	1.21154	1	1	0.973832
GOTERM_MF_DIRECT	GO:0004519	endonuclease activity	44	0.265829	0.0870442	MUS81, FEN1, ANKLE1, DCLRE1C, TSEN15, PNKP, OGG1, ENDOV, EME1, YBEY, EXO1, EME2, NTHL1, PPP1R8, ZC3H12A, G3BP1, RNASE7, RBBP8, PMS2, PELO, N4BP2, RAG1, GEN1, ENDOG, DIS3, SETMAR, APEX2, PXDNL, RNASE3, RNASE1, BIVM-ERCC5, TSN, REXO4, SND1, MRPL44, ERN2, LAS1L, ERCC4, APEX1, ERCC1, ERCC5, ANG, DNASE1L3, DNASE1L1	13353	54	18967	1.15739	1	1	0.973832
GOTERM_MF_DIRECT	GO:0097200	cysteine-type endopeptidase activity involved in execution phase of apoptosis	12	0.0724988	0.0894817	CASP9, CASP14, CASP7, CASP8, CASP12, CASP5, CASP6, CASP10, CASP3, CASP4, CASP2, CFLAR	13353	12	18967	1.42043	1	1	0.973832
GOTERM_MF_DIRECT	GO:0003954	NADH dehydrogenase activity	12	0.0724988	0.0894817	NDUFA9, NDUFA13, MT-ND4, NDUFS8, MT-ND5, NDUFS7, AIFM1, NDUFS3, NDUFS2, NDUFV2, MT-ND1, ENOX1	13353	12	18967	1.42043	1	1	0.973832
GOTERM_MF_DIRECT	GO:0046790	virion binding	12	0.0724988	0.0894817	APCS, TSG101, CLEC4M, ANXA2, CD209, PTX3, ANXA2P2, ANXA9, SIGLEC1, PPIA, HIPK2, NECTIN1	13353	12	18967	1.42043	1	1	0.973832
GOTERM_MF_DIRECT	GO:0015132	prostaglandin transmembrane transporter activity	12	0.0724988	0.0894817	ABCC4, SLCO1B1, SLC22A6, SLCO3A1, SLCO4A1, SLC22A2, SLCO2B1, SLCO2A1, SLC22A1, SLC22A8, SLC22A7, SLC22A11	13353	12	18967	1.42043	1	1	0.973832
GOTERM_MF_DIRECT	GO:0042805	actinin binding	12	0.0724988	0.0894817	CSRP3, TRPC5, CSRP2, CSRP1, MICALL2, LMO7, PDLIM5, PROM1, PKD2, RELA, NFKB1, TTN	13353	12	18967	1.42043	1	1	0.973832
GOTERM_MF_DIRECT	GO:0030983	mismatched DNA binding	12	0.0724988	0.0894817	MSH6, MSH5-SAPCD1, MSH2, MSH3, TDG, MSH4, MSH5, PMS2, MLH1, APTX, PMS1, MLH3	13353	12	18967	1.42043	1	1	0.973832
GOTERM_MF_DIRECT	GO:0070410	co-SMAD binding	12	0.0724988	0.0894817	SMAD2, TGIF1, SMAD1, SMAD3, CITED1, USP9X, USP9Y, FOXH1, GATA4, PAX6, SMAD6, TRIM33	13353	12	18967	1.42043	1	1	0.973832
GOTERM_MF_DIRECT	GO:0019001	guanyl nucleotide binding	12	0.0724988	0.0894817	GNA13, GNAO1, GNA15, GNAL, GNAT2, GNAQ, GNA11, GNA12, GNAS, GNAT1, GNAI1, GNAI2	13353	12	18967	1.42043	1	1	0.973832
GOTERM_MF_DIRECT	GO:0004706	JUN kinase kinase kinase activity	12	0.0724988	0.0894817	MLKL, RIPK2, LRRK2, MAP3K20, MAP3K21, MAP3K10, RIPK1, MAP3K9, MAP3K13, MAP3K11, MAP3K5, MAP3K12	13353	12	18967	1.42043	1	1	0.973832
GOTERM_MF_DIRECT	GO:1990381	ubiquitin-specific protease binding	19	0.11479	0.0916075	PRKN, VCP, RHBDD2, AMFR, DERL3, CLTC, PTEN, DERL1, SYVN1, SPATA2, RAD23A, PARK7, BAG6, SART3, SUMO1, SELENOS, CHMP3, LCOR, MARCHF6	13353	21	18967	1.28515	1	1	0.973832
GOTERM_MF_DIRECT	GO:0030515	snoRNA binding	19	0.11479	0.0916075	NOP56, UTP6, NOP58, NOP14, NUFIP1, IMP3, WDR3, HEATR1, NUDT1, DDX21, SNU13, IMP4, NUDT16L1, NUDT5, IPO4, BYSL, RRP9, SDE2, NUDT16	13353	21	18967	1.28515	1	1	0.973832
GOTERM_MF_DIRECT	GO:0035035	histone acetyltransferase binding	22	0.132914	0.0973286	MEF2A, EGR1, BCAS3, MED1, MYOCD, CEBPB, PCNA, CITED2, STAT1, ECD, TRIP4, PAX6, FOXP3, GLI3, SIRT2, KAT2B, KANSL1, SP1, MTF1, TAF7, ZBTB7A, TP53	13353	25	18967	1.24998	1	1	0.973832
GOTERM_MF_DIRECT	GO:0043236	laminin binding	22	0.132914	0.0973286	ITGB1, ACHE, LRRC15, ECM1, TINAGL1, ITGA3, ITGA2, LYPD3, RPSA, NID1, THBS1, CTSS, LGALS3, BCAM, LGALS1, GPC1, ADGRG6, DAG1, ADAM9, ITGA7, ITGA6, AGRN	13353	25	18967	1.24998	1	1	0.973832
GOTERM_MF_DIRECT	GO:0004896	cytokine receptor activity	46	0.277912	0.0992136	CSF3R, FLT3, IL23R, MPL, IL20RA, IL20RB, IL5RA, CSF2RB, IL2RG, CSF2RA, IL22RA2, IL27RA, GHR, IL1RL1, LEPR, IL21R, IL12B, IL12RB1, IL13RA2, IL6R, IL12RB2, IL13RA1, IFNAR2, CD74, IL15RA, IL4R, FZD4, IFNGR1, IL10RB, IL11RA, IL10RA, IFNGR2, LIFR, IFNLR1, OSMR, F3, PRLR, EPOR, IL17RB, IL2RB, IL3RA, IL6ST, IL7R, CD44, CRLF1, IFNAR1	13353	57	18967	1.14631	1	1	0.973832
