# Supplementary material for: Revealing the Role of Beesioside O from Actaea vaginata for the Treatment of Breast Cancer Using Network Pharmacology, Molecular Docking, and Molecular Dynamics Simulation
Source: Int J Mol Sci. 2025 Mar 4;26(5):2283. doi: 10.3390/ijms26052283 (PMC11899959; doi:10.3390/ijms26052283)
Supplement: Supplementary file 1 [file ijms-26-02283-s001.zip › S5 The Cellular Components of BRCA.xlsx]

## Sheet: Sheet1
Category	Term		Count	%	PValue	Genes	List Total	Pop Hits	Pop Total	Fold Enrichment	Bonferroni	Benjamini	FDR
GOTERM_CC_DIRECT	GO:0005654	nucleoplasm	3609	21.804	1.39806e-269	SCOC, PWWP2B, PTPDC1, ALKBH8, ZC3H12D, ALKBH3, ALKBH2, ALKBH5, SCP2, ALKBH1, PRKACG, ZC3H12A, BBX, PRKACA, PRKACB, FNBP4, SAP30BP, PRKAB2, CXADR, SECISBP2, ZNF12, PRKAB1, ZNF16, EWSR1, ZC3H11A, MPPE1, CLOCK, OPTN, SF1, SLBP, URI1, SET, SHMT1, LOC102724159, ZNF22, ZNF24, LTA4H, ATRIP, GTF2IRD2B, HEXIM1, TOE1, HEXIM2, CREBBP, JUN, PRPF38A, NCAPH2, LARP7, BTBD10, PBX1, AGO3, LAS1L, C8ORF44-SGK3, AGO…	13826	4076	20647	1.32225	2.49274e-266	2.49274e-266	2.2327e-266
GOTERM_CC_DIRECT	GO:0005829	cytosol	4767	28.8001	2.59698e-264	ITSN2, SCOC, NUP107, ITSN1, ALKBH8, FAM110A, ALKBH3, ALKBH5, CAPNS1, DPYSL4, SCP2, DPYSL5, DPYSL2, PRKACG, FAM110B, DPYSL3, GPBP1, ANKFY1, BBX, PRKACA, PRKACB, GSTK1, PRKAB2, SDS, FNBP1, PRKAB1, BCR, MTHFD1, SCO2, DDIT3, LARS1, DDIT4, TXNIP, ORAI1, PLBD1, CLOCK, OPTN, UNC119B, SLBP, URI1, SET, SAR1B, SHMT2, SHMT1, ZC3HAV1, LARP1, HLCS, SFN, LTA4H, GSTM4, HEXIM2, GSTM3, CREBBP, GSTM2, PRPF38B, GST…
GOTERM_CC_DIRECT	GO:0005737	cytoplasm	4626	27.9483	1.95195e-147	ITSN2, JRK, ITSN1, SPINT2, PTPDC1, ALKBH8, FAM110A, ZC3H12D, ALKBH4, CAPNS1, SCP2, DPYSL5, ALKBH1, DPYSL2, DPYSL3, ZC3H12A, PRKACA, PRKACB, PRKAB2, CXADR, FNBP1, ESX1, PRKAB1, SPINT1, LRATD2, EWSR1, FEZ1, DDIT3, LARS1, DDIT4, TXNIP, JTB, HOATZ, CLOCK, OPTN, SLBP, URI1, SET, SHMT2, SHMT1, TEX26, ZC3HAV1, PRPSAP1, PRPSAP2, LARP1, HLCS, SFN, LTA4H, HEXIM1, GSTM4, TOE1, HEXIM2, GSTM3, CREBBP, GSTM2, …
GOTERM_CC_DIRECT	GO:0005634	nucleus	4807	29.0418	2.19093e-127	JRK, TFRC, PWWP2B, ALKBH8, FAM110A, ZC3H12D, ALKBH3, ALKBH2, ALKBH5, ALKBH1, FAM110C, PRKACG, ZC3H12A, GPBP1, PWWP2A, BBX, PRKACA, PRKACB, ZNF17, SAP30BP, PRKAB2, ZNF19, ESX1, ZNF12, PRKAB1, ZNF14, ZNF16, ABITRAM, EWSR1, DDIT3, TXNIP, TCEANC2, CLOCK, OPTN, SF1, ZNF28, SLBP, URI1, SET, SHMT2, SHMT1, MEPCE, ZNF20, ZNF22, ZNF23, ZC3HAV1, ZNF24, ZNF25, SFN, LTA4H, ATRIP, GTF2IRD2B, HEXIM1, HEXIM2, GS…
GOTERM_CC_DIRECT	GO:0070062	extracellular exosome	1949	11.775	4.14202e-116	ITSN2, TFRC, ITSN1, IGHV3-23, F11R, ISLR, CAPNS1, DPYSL2, ANKFY1, PGLYRP1, PRKACA, PRKACB, MIR30D, WLS, GSTK1, CACNA2D1, CD2AP, BCR, ACE2, MTHFD1, SPINT1, PLBD2, CRABP2, SHMT2, SHMT1, MIR328, EPB41L2, PDGFC, SFN, LTA4H, GSTM3, GSTM2, JUP, NEBL, FUCA1, FUCA2, FN1, PGA3, MIR338, PGA5, PGA4, AIF1L, MIR342, B4GAT1, CILP, FXYD3, PRXL2B, FXYD2, FASN, AGO2, FAT1, FAT2, HYOU1, FAT4, HLA-DRB1, LGMN, MTMR1…	13826	2240	20647	1.29934	7.38522e-113	1.47704e-113	1.32296e-113
GOTERM_CC_DIRECT	GO:0005925	focal adhesion	415	2.50725	5.03282e-49	RPL4, MDC1, NCKAP1, CYFIP1, RPL5, RPL30, TES, RPL3, RPL31, ARPC5L, SLC4A2, RPL8, RPL9, RPL6, DCAF6, RPL7, GJA1, ALCAM, MPRIP, RPL38, RPL23, STARD8, RPL22, ZFYVE21, AFAP1, HSPG2, ARMC5, RPL27, ABCB4, FLII, IQGAP1, THY1, HACD3, EPB41L5, NCSTN, FLRT2, FLRT3, PRKAR2A, EPB41L2, PIP5K1A, RSU1, PIP5K1C, FZD1, ARL14EP, FZD2, JUP, MCAM, RDX, L1CAM, AIF1L, FERMT1, EHD3, PPFIBP1, HNRNPK, TRIP6, FAT1, NOX4, …	13826	434	20647	1.42797	8.97351e-46	1.49559e-46	1.33957e-46
GOTERM_CC_DIRECT	GO:0005739	mitochondrion	1197	7.23175	1.07667e-38	MT-ND6, TDRKH, MT-ND4L, MT-ND4, MT-ND5, OSGEPL1, TFRC, MT-CO1, ARAF, ALKBH7, MT-ND2, ZFYVE1, MT-ND3, MT-ND1, LIPF, ATP5IF1, ALKBH3, LACTB, SCP2, CYP2D7, CYP2D6, ALKBH1, FAM110B, LIPG, AKT1, CKMT1B, MTERF1, MLYCD, PRKACA, PRKACB, TMEM8B, GSTK1, STARD3, GABARAPL1, SDS, ENDOG, SECISBP2, NGDN, HDHD5, LARS2, SCO1, MTHFD1, MTHFD2, SCO2, FEZ1, DDIT4, TMEM126A, UQCRC1, JTB, MT-CO2, MT-CO3, TMEM126B, UQCR…	13826	1466	20647	1.21933	1.9197e-35	2.74242e-36	2.45634e-36
GOTERM_CC_DIRECT	GO:0016442	RISC complex	383	2.31392	4.92029e-36	MIR30B, MIR30A, MIR106A, MIR106B, MIR425, MIR203A, MIR203B, MIR424, MIR676, MIR1-1, MIR433, MIR675, MIR552, MIR671, MIR1197, MIR22HG, MIR30E, MIR320B1, MIR30D, MIR320B2, MIR194-2, MIR194-1, MIR1180, MIRLET7BHG, MIR9-3, MIR9-2, MIR9-1, MIR323B, DICER1, MIR558, MIR323A, SND1, MIR1-2, MIR556, MIR324, MIR202, MIR135A1, MIR196A1, MIR196A2, MIR135A2, MIR1183, MIR3120, MEG3, MIR20B, MIR20A, DHX9, MIR196…	13826	413	20647	1.38487	8.77288e-33	1.09661e-33	9.82213e-34
GOTERM_CC_DIRECT	GO:0016607	nuclear speck	405	2.44683	3.9682e-33	MAML2, MAML1, EHMT2, GPATCH2, HNRNPU, SMC5, SMC6, SMC4, ALKBH5, NAMPT, PRKACA, PRKACB, DDX17, FNBP4, MEF2C, DNAAF1, ESX1, RUFY1, AR, ABITRAM, DDX39A, DDX39B, SARNP, PSME4, MAML3, ATF4, ZNF395, BAZ2A, AKAP17A, PLA2G6, HIF1A, C12ORF57, TERT, PIP5K1A, RREB1, LHPP, TOE1, BARD1, HEXIM2, SETD1B, SETD1A, NR0B1, ELL3, NFATC4, TREML1, FIBP, HBP1, CDK12, DZIP1, CDK13, MOCS2, GTF2H2C, ELL, OGG1, NCAPG2, SRP…	13826	445	20647	1.35911	7.07531e-30	7.86145e-31	7.04136e-31
GOTERM_CC_DIRECT	GO:0048471	perinuclear region of cytoplasm	646	3.90285	1.48553e-32	CYFIP2, CYFIP1, PATJ, TFRC, STMN2, TESK1, ZFYVE1, PREX1, LRAT, VPS35, PRKACA, PRKACB, CDK5RAP2, PRKCG, TSTD1, MAP1S, SERPINF1, PRKCE, PRKCD, PRKCA, DICER1, EML1, GTPBP4, CD2AP, MAP1B, SRFBP1, PRKD1, OPTN, MTMR2, SET, SRCAP, MTMR9, SLC5A1, BCL10, SLC5A3, PRKCZ, MTMR6, MTDH, MIR214, PRDX5, CYB5R4, S100A16, PRKAR2B, FIGNL1, MYO6, S100A13, PLCG2, VTI1A, HMOX1, S100A14, PSMF1, HCRT, VTI1B, ABCA1, LYN,…	13826	754	20647	1.27944	2.64871e-29	2.64871e-30	2.3724e-30
GOTERM_CC_DIRECT	GO:0032991	macromolecular complex	602	3.63702	1.71457e-32	RPL5, TES, RPL3, ZFYVE9, FRMPD1, HNRNPU, F11R, PHB2, CLDN1, DCAF7, ATP5IF1, SCP2, DPYSL5, AKT2, MYC, ZC3H12A, PSMD3, AKT1, CDK5RAP3, RNF111, MEF2C, CXADR, RPL23, ATG12, HCFC1, BCR, AR, CLDN3, PRKAR1A, PADI4, ASF1A, ASF1B, ATF4, SET, SRCAP, PRKDC, ACTL7A, MTMR8, MTMR9, CDCA8, SNU13, DAZ1, BCL10, HIF1A, GIGYF2, PRDX3, C3, HSPH1, PRKAR2A, NKX2-5, ATG5, PRELID1, NFE4, ERLIN1, TRIP4, ERLIN2, NR0B2, GP…	13826	697	20647	1.28981	3.05707e-29	2.77916e-30	2.48924e-30
GOTERM_CC_DIRECT	GO:0005615	extracellular space	1556	9.40068	3.30023e-31	MIR30B, MIR30A, TFRC, SCT, POP1, IGHV3-23, TSKU, DPYSL3, PGLYRP1, MIR30E, MIR30D, CXADR, IGHV3-30, ACE2, SPINT1, MTHFD2, PLBD1, COL13A1, PDGFB, PDGFA, PLA2G3, LYPD3, PLA2G6, MIR328, MIR335, ADAMTS15, SCGB1D1, MIR331, SCGB1D2, PDGFD, PDGFC, SFN, TSLP, FUCA2, FN1, IGHV3-13, MIR339, MIR338, MOV10, MIR345, PPFIBP2, MIR342, CILP, MIR340, HLA-DRB1, SFTA3, ACHE, MIR130A, MIR130B, PRKAG2, MMP21, PRKAG3, …	13826	1990	20647	1.16766	5.88431e-28	4.90359e-29	4.39206e-29
GOTERM_CC_DIRECT	GO:0043231	intracellular membrane-bounded organelle	828	5.00242	8.78563e-27	CHIC2, POP7, SLC4A1AP, TFRC, ZFYVE9, LIPA, LIPF, ZFYVE27, TBK1, SCP2, CYP2D7, CYP2D6, AKT2, LIPG, GPBP1, ANKFY1, STARD3, MEF2C, FNBP1, RFX1, HDHD3, RC3H2, SCAMP3, SCAMP2, RUFY1, RFX5, PADI3, FAR1, FAR2, CYP2E1, CLOCK, MTMR2, SLCO5A1, ABCB9, HSD11B1, UGT8, HSD11B2, CYP2B6, VTI1A, PUSL1, PPARGC1A, VTI1B, ABCA1, HEXIM1, LYN, CCZ1B, ABCA3, FUCA1, ABCA4, CYP4F3, ABCA9, ABCA7, NR0B1, ABCA8, AZU1, NR0B2…	13826	1014	20647	1.21942	1.56648e-23	1.20498e-24	1.07928e-24
GOTERM_CC_DIRECT	GO:0005813	centrosome	489	2.95433	5.87924e-23	ITSN2, TESK1, HNRNPU, PHAX, TPGS1, FAM110A, GLE1, ZFYVE26, PPP4R2, WDR90, CSPP1, PRKACA, PRKACB, CDK5RAP3, CDK5RAP2, ANKS1B, PRKCB, MAP1S, DDX11, IFT80, ZNF12, DNAAF4, NUP93, KIAA1217, DYNC1LI1, DYNC1LI2, IFT88, IFT81, PRKAR1A, FEZ1, HOXB4, JTB, ATF5, RABL6, ATF4, CEP85L, SLAIN2, WDR62, AAAS, SKA3, DYNC2LI1, RRP7A, RIC8B, PRKAR2B, PRKAR2A, CEP70, CEP72, CEP78, PLK4, PLK3, PLK5, PLK2, PLK1, RAB3IP…	13826	576	20647	1.26779	1.04827e-19	7.48763e-21	6.70653e-21
GOTERM_CC_DIRECT	GO:0016020	membrane	2703	16.3304	8.79627e-22	NUP107, TFRC, SPINT2, COMTD1, CAPNS1, SCP2, DPYSL2, AKT3, AKT1, ANKFY1, PRKACA, PRKACB, GTSE1, GSTK1, FRS2, FRS3, RC3H2, BCR, SIGIRR, ACE2, MTHFD1, SPINT1, ASPHD1, ORAI3, AGTR1, TMEM126A, JTB, ORAI1, MT-CO2, TMEM126B, ATF6, PDGFB, PDGFA, TEX29, RHOT2, RNF213, RHOT1, LARP1, NPBWR1, PDGFC, NPBWR2, ATG5, JAG1, NCAPH2, EIF2AK3, EIF2AK2, LNPEP, LARP4, TREML1, AGO3, LAS1L, FASN, AGO2, FAT1, HYOU1, STRN…	13826	3677	20647	1.09777	1.56838e-18	1.04558e-19	9.3651e-20
GOTERM_CC_DIRECT	GO:0000781	chromosome, telomeric region	169	1.02102	1.55802e-21	DCLRE1B, MRE11, RIF1, KDM1A, SMC5, SMC6, PPP1CB, PPP1CC, SMCHD1, CHEK2, CHEK1, H4C2, NBN, H4C1, H4C4, H4C3, H4C6, MEN1, H4C5, NSMCE3, NSMCE2, TINF2, THOC1, NSMCE1, LIG4, WRNIP1, THOC3, THOC2, H2AC1, THOC5, THOC7, THOC6, EID3, H4C16, H4C15, MSH2, TEP1, H4C14, WDR82, H4C13, HAT1, H4C12, NHP2, H4C11, ATF7, DYDC1, DNA2, LRIF1, TELO2, PIF1, RTEL1, BLM, TERC, TNKS, PRKDC, MACROH2A2, MACROH2A1, ORC5, RA…	13826	175	20647	1.44215	2.77796e-18	1.73622e-19	1.5551e-19
GOTERM_CC_DIRECT	GO:0005794	Golgi apparatus	907	5.4797	1.83496e-21	MT-TP, SCOC, CHIC2, ZFYVE1, NDST1, ALKBH5, NDST3, LIPG, WLS, GABARAPL2, GABARAPL1, SCAMP2, FEZ1, MPPE1, ATF6, OPTN, HS3ST3A1, SAR1A, ABCB6, SAR1B, ACTL7A, SLC30A10, GABARAP, GIGYF2, DYNC2LI1, MYO6, VTI1A, VTI1B, ABCA1, LYN, LRBA, ABCA7, H1-0, TREML1, COL1A1, B4GAT1, FASN, FAT2, NMT2, PSMG1, ACHE, ARF4, OSBPL11, LITAF, ARHGAP4, SHH, SMPD4, TMEM43, CTLA4, C11ORF24, APC2, MAMDC4, MYOC, EIPR1, OPALIN…	13826	1144	20647	1.18397	3.27173e-18	1.92455e-19	1.72378e-19
GOTERM_CC_DIRECT	GO:0016604	nuclear body	317	1.91518	8.93075e-21	MDC1, GFI1, RAPH1, TONSL, TESK2, EHMT1, MKI67, DCAF7, ALKBH8, LSM10, RNF112, LSM11, DCANP1, TRIM25, EPC1, EIF2D, SNRPD3, TRIM22, HOXA4, SCN1A, PABIR1, DAXX, SCAF11, METTL3, TINF2, NSMCE2, ACTN4, KNL1, HCFC2, MED7, LARS1, LGALS13, KCTD13, YME1L1, ADPRS, FLYWCH1, NUP98, HOXB7, TP53, TELO2, SF1, RPN2, SRCAP, DHX8, DHX9, AIRE, EPB41, CSTF2, ZBTB1, PRDM15, GATA4, HIF1A, ZBTB4, MTDH, DSN1, PGBD3, XRRA1…	13826	359	20647	1.31864	1.59235e-17	8.8464e-19	7.92356e-19
GOTERM_CC_DIRECT	GO:0005783	endoplasmic reticulum	926	5.59449	1.85809e-20	MT-TP, TMEM97, ZFYVE1, NSDHL, ZFYVE27, SCP2, CYP2D6, ALKBH1, LRAT, WLS, TMEM8B, GABARAPL1, STARD4, PRAP1, LARS1, CLDN8, ATF6, SET, CRABP2, SAR1A, ABCB6, SAR1B, MTMR9, THY1, HACD3, HACD2, MTMR6, GIGYF2, UGT8, GRIN2A, CYB5R4, CYB5R3, PSMF1, B3GALNT2, GLYATL2, HACE1, LRBA, ABCA4, ERLIN1, EIF2AK3, ABCA7, ABCA8, ERLIN2, COL1A2, TBL2, PRXL2B, HYOU1, PSMG1, NOX5, SRPX, PIGP, RPLP0, SNX10, ARHGAP5, BBC3,…	13826	1175	20647	1.17688	3.31297e-17	1.74367e-18	1.56177e-18
GOTERM_CC_DIRECT	GO:0000785	chromatin	880	5.31658	2.02668e-20	ATF1, ATF2, SPI1, EHMT2, EHMT1, RBPJ, SPIB, SPIC, PPP4R2, BBX, PKNOX1, MEF2A, HES7, HES6, MEF2C, MEF2B, ESX1, CSNK2A2, RFX2, RFX3, RFX1, ISL1, AR, RFX8, RFX7, DDIT3, RFX4, RFX5, NOBOX, ATF7, ATF5, ATF6, CLOCK, ATF3, ATF4, SET, CDCA5, SHOX2, GATA6, GATA5, GATA4, GATA3, GATA1, HLCS, HESX1, PPARGC1A, CREBBP, JUN, PBX3, NR0B1, PBX4, H1-1, NR0B2, H1-0, FLI1, H1-3, PBX1, NR2F6, H1-5, FAM111B, NANOG, ZB…	13826	1112	20647	1.18178	3.61358e-17	1.80679e-18	1.61831e-18
GOTERM_CC_DIRECT	GO:0009986	cell surface	541	3.26849	2.88287e-19	PHB1, TFRC, HNRNPU, FZD10, ENO1, ENO2, PHB2, SLC4A4, GLDN, ATP5IF1, LIPG, DIP2A, TMEM8B, SERPINF2, UNC5C, CEL, CRIPTO, RC3H2, ACE2, TYRO3, ANOS1, LRPAP1, ABCB1, HPN, PDGFB, PDGFA, THY1, IQGAP2, C3, GHRHR, ADAMTS15, GRIN2A, KLRK1, PDGFC, PROM1, ELANE, S100A10, PROM2, FZD1, LYN, NGFR, FZD3, FZD5, FZD4, FZD6, FZD9, ABCA7, GP6, L1CAM, H1-1, GRIN2B, TREML1, TNFSF4, HRG, PAM, HLA-DRB1, ADA, FERMT2, ACH…	13826	657	20647	1.22968	5.14015e-16	2.44769e-17	2.19235e-17
GOTERM_CC_DIRECT	GO:0016363	nuclear matrix	126	0.761237	1.87695e-17	SPARC, SMARCB1, GFI1, ATN1, HNRNPU, YEATS4, SMC3, PHB2, ACTB, DCAF7, YY1, MAEA, BASP1, CFL2, RUVBL2, CFL1, RUVBL1, MYB, KAT8, ZNF326, ARID2, MEN1, PIAS4, LOC654780, SMARCC1, SMARCC2, TINF2, PRKCD, THOC1, KRT8, CASK, SRRM1, TEP1, PSPC1, DGKQ, LGALS13, HAT1, MATR3, NSMF, PPIG, LRIF1, TP53, SPTBN4, BLM, PAXIP1, PRKCZ, GMCL1, GMCL2, GHRHR, ATXN3, ATXN1, HLCS, ATXN7, RAD21, ZNF703, HLTF, MORC2, S100A1…	13826	129	20647	1.45862	3.3466e-14	1.52118e-15	1.36249e-15
GOTERM_CC_DIRECT	GO:0043025	neuronal cell body	328	1.98163	3.01948e-17	CYFIP1, HSP90AA4P, EIF4A3, STMN2, DIXDC1, PHAX, ELK1, C4B, C4A, ALCAM, DPYSL5, PPP2R1A, DPYSL2, CCN3, VPS35, GNAT1, EPHB2, SCN1A, EPHA5, EPHA7, MAP1S, UNC5C, CSNK1E, PDYN, MAPK8IP2, MAPK8IP1, HCFC1, TIAM1, OMP, XRN1, MAP1B, KCNQ1, RUFY3, FEZ1, MAP1A, AKAP9, RIN3, PI4K2A, SPTBN4, SLC22A3, PDE1C, PDE1A, HPN, LPAR1, TTBK1, FXR1, FXR2, INPP5F, MAP2, PRKAR2B, PENK, VTI1A, KCNN1, APOD, KCNN3, APOE, KCN…	13826	382	20647	1.28224	5.38373e-14	2.33361e-15	2.09017e-15
GOTERM_CC_DIRECT	GO:0005788	endoplasmic reticulum lumen	273	1.64935	3.14114e-17	APP, MT-TP, SPON1, COL12A1, DMP1, TXNDC12, C4B, C4A, LGALS1, STS, EVA1A, DAG1, IL12B, IL12A, CCN1, B2M, SIL1, CHGB, ARSA, P3H2, P3H1, JMJD8, ACE2, IL23A, COL8A2, MXRA8, SERPING1, SPARCL1, COL8A1, CES3, CES2, CES1, COL13A1, SDC2, MTTP, PDGFB, PDGFA, CFP, C3, ARSL, STC2, PDGFD, PENK, PDGFC, SERPINH1, ARSH, TSPAN5, APOE, ARSG, APOB, ARSD, ARSB, COL24A1, FUCA2, FN1, CP, MANF, COL1A1, TF, BPIFB2, COL1…	13826	311	20647	1.31088	5.60066e-14	2.33361e-15	2.09017e-15
GOTERM_CC_DIRECT	GO:0005694	chromosome	232	1.40164	3.70156e-17	MDC1, RRP1, EHMT1, HSF2BP, SMC6, NOC2L, MKI67, SMC3, SMC4, PWP1, SMC2, SPATA22, RCC1, UBAP2L, KAT7, DDX18, DAXX, ESCO1, RECQL, DNTTIP1, DNTTIP2, ESCO2, HASPIN, NEIL3, GRWD1, CCDC86, NUP98, NEIL1, CLOCK, RHNO1, ZNF276, CDCA2, PAXIP1, ANAPC16, SYCP2L, CDCA5, ZBTB4, RAD21, SURF6, SETDB1, SETD1B, SETDB2, WAPL, PUM3, ELL3, H1-5, STAG1, TADA2A, STAG2, MPHOSPH10, INTS7, TOP6BL, ATR, BRME1, SETD2, KDM8, …	13826	259	20647	1.33767	6.59988e-14	2.63995e-15	2.36456e-15
GOTERM_CC_DIRECT	GO:0005667	transcription factor complex	212	1.28081	4.34326e-17	RB1, ATF1, SPI1, SOX2, HOXA9, KAT5, SOX17, SOX18, SOX15, SOX8, SOX9, PKNOX1, JUNB, SOX4, ABT1, MEF2A, HES6, MEF2B, BSX, FOXH1, PTOV1, SOX14, MED9, RFX3, HNF1B, HNF1A, RUNX2, MED7, DDIT3, SUB1, FLYWCH1, CLOCK, TP53, BEX1, PRKDC, EPAS1, GATA6, GATA2, HIF1A, GATA1, NHLH2, NKX2-1, ALX4, NKX2-5, WWTR1, JUN, CREBBP, XRCC6, JUND, FOXF2, FOXF1, SNAI3, NFATC3, PBX3, NFATC2, NFATC1, SNF8, TRERF1, NFATC4, R…	13826	234	20647	1.35295	7.74403e-14	2.97847e-15	2.66776e-15
GOTERM_CC_DIRECT	GO:0031965	nuclear membrane	235	1.41977	4.66121e-17	JPT1, NUP107, CCNI, MRGPRF, NUDT1, TMEM97, AQP1, GLE1, EDNRB, CREB3L4, CPNE1, HABP4, RCC1, EPC1, TRIM27, PTGDS, HOXA7, SEPHS1, TMPO, IL15RA, NUP210, BROX, GTPBP4, NUP93, PLPP6, RNF123, NSMF, NUP98, STX1A, EPHA3, RTEL1, NUP205, POM121, RETSAT, HPN, GATA6, ZBTB1, HACD3, AAAS, C9ORF72, KLK6, MTDH, BRIP1, SPAST, POM121C, NUP85, MYO6, DHX37, ZBED1, TNRC18, SCAI, BRAP, INTS1, DMPK, INTS2, SURF4, MAD2L1…	13826	263	20647	1.33436	8.31093e-14	3.07812e-15	2.75702e-15
GOTERM_CC_DIRECT	GO:1904813	ficolin-1-rich granule lumen	122	0.737071	8.31051e-17	FCN1, CDA, CALML5, GMFG, APEH, SRP14, PSMD6, PSMD7, PNP, PSMD2, FTH1, PSMD3, COTL1, CAPN1, OSTF1, KCMF1, KRT1, MIF, ILF2, EEF1A1, ACLY, BIN2, CSNK2B, PPIE, PPIA, VCL, KPNB1, CFD, PSMD12, VCP, PSMD11, PSMD14, PSMD13, A1BG, GNS, PRDX4, COMMD9, LTA4H, ATG7, ARSB, GSDMD, HSPA8, XRCC6, JUP, IDH1, HSPA6, PRG2, ARPC5, HOOK3, EEF2, DERA, CDK13, GPI, DDX3X, SERPINA1, HSP90AB1, TNFAIP6, CTSZ, C1ORF35, HBB,…	13826	125	20647	1.45751	1.97953e-13	5.29201e-15	4.73996e-15
GOTERM_CC_DIRECT	GO:0030027	lamellipodium	178	1.0754	1.04434e-15	NCKAP1, CYFIP1, RNH1, FAM89B, PLXND1, ITSN1, CTNND1, RAPH1, INPPL1, STMN2, TESK1, CIB1, ACTB, ACTG2, MYLK, AMOT, CDH2, TUBB3, CDH1, DPYSL3, CFL1, DAG1, AKT1, PLCE1, ARPIN, SRGAP2B, CD177, SWAP70, TSC1, UNC5C, SCRIB, DGKZ, SRCIN1, NRBP1, SHTN1, ABITRAM, RUFY3, SPATA13, FSCN1, AJUBA, EPHA2, PXN, IQGAP2, MEFV, CORO1A, CORO1B, CORO1C, SLC9A1, DPP4, SNX1, SNX2, PODXL, PIP5K1A, PLCG1, SRGAP2, MYH10, VA…	13826	194	20647	1.37018	1.78157e-12	6.42087e-14	5.75106e-14
GOTERM_CC_DIRECT	GO:0045121	membrane raft	221	1.33519	3.41297e-15	APP, CBLC, CBLB, ENO2, ICAM1, GJA1, EDNRB, PPP2R1B, BSG, KDR, EPHB1, CXADR, UNC5A, UNC5B, SLC34A1, ANK2, PDZK1, CRIPTO, ACE2, KCNQ1, BTK, VDAC2, ORAI1, VDAC1, PLPP3, PI4K2A, SDC4, ABCB4, BCL10, THY1, PRKCZ, CD1A, LDHB, CD79A, PRKAR2B, INPP5D, CD19, PLCG2, SERPINH1, FADD, TRPM8, CD14, PAG1, GPM6B, NTSR1, S100A10, PROM2, ABCA1, LYN, ERLIN1, ERLIN2, GP6, BST2, PPT1, CD24, RET, SLC6A2, SLC6A3, SLC6A4…	13826	249	20647	1.32542	6.13654e-12	2.02844e-13	1.81684e-13
GOTERM_CC_DIRECT	GO:0000776	kinetochore	151	0.912276	5.5758e-15	ERCC6L, NUP107, SMARCB1, ZWILCH, GTF2B, FBXO28, HJURP, HNRNPU, BUB1B, MEIKIN, ACTB, CDC20, PPP1CC, MTBP, RASSF2, KAT5, ZNF207, TRAPPC12, KAT8, NEK2, ARID2, SMARCC1, SMARCC2, FBXW11, KNL1, KNSTRN, SGO1, DYNC1LI1, CLIP1, DYNC1LI2, CFDP1, ZW10, CHMP4C, CHMP4B, CHMP4A, NUP98, MAD1L1, ZNF276, SEH1L, MEAF6, ANAPC16, PSEN2, PSEN1, SKA3, SKA1, NUP160, SKA2, DSN1, NUP85, TPR, TP53BP1, CDT1, PLK3, CBX5, PH…	13826	162	20647	1.39195	9.89764e-12	3.20698e-13	2.87244e-13
GOTERM_CC_DIRECT	GO:0034774	secretory granule lumen	112	0.676655	2.8312e-14	FCN1, GHDC, CYFIP1, CDA, GMFG, SRP14, EPX, PYCARD, PSMD6, PSMD7, PNP, PSMD2, PSMD3, COTL1, OSTF1, MIF, ARHGAP45, EEF1A1, BIN2, CSNK2B, PPIE, SCG3, PPIA, S100A9, S100A8, VCL, CFD, PSMD12, VCP, PSMD11, PSMD14, PSMD13, A1BG, C3, PRDX4, COMMD9, S100A12, ATG7, S100A11, HSPA8, XRCC6, XRCC5, IDH1, DEFA5, HSPA6, ARPC5, HOOK3, EEF2, NFKB1, DERA, TF, PCSK1, GPI, SERPINA3, DDX3X, HSP90AB1, GDI2, C1ORF35, HM…	13826	116	20647	1.44185	5.0478e-11	1.57751e-12	1.41295e-12
GOTERM_CC_DIRECT	GO:0001650	fibrillar center	145	0.876027	3.95482e-14	FOXA1, DCLRE1A, SMARCB1, OTP, TTF1, LIPA, IPO4, DCAF1, FBL, HERC4, RPS6KA6, SESN1, TRIM27, CHCHD1, RPP38, RSAD2, DDX11, IMP4, CD2AP, THAP1, DKC1, PSPC1, CD2BP2, EZR, HOXB5, RAI14, CEMIP, FBLIM1, NOLC1, MRI1, SPATA2, AGER, FHIT, ACACA, MTDH, DSN1, NUAK1, ORC6, DEAF1, UBD, GAR1, IP6K1, RREB1, NHEJ1, BCL9L, ESRRA, SPECC1, CCDC137, NONO, SMARCA5, TIMM44, MRPL23, TRERF1, BTBD10, SMARCA4, SMAD7, ARHGAP…	13826	156	20647	1.38805	7.04712e-11	2.1368e-12	1.9139e-12
GOTERM_CC_DIRECT	GO:0022626	cytosolic ribosome	92	0.555824	6.2786e-14	RPL4, HBS1L, RNF10, RPL5, RPL30, RPL3, RPL32, RNF14, RPL31, RPL34, RPLP1, RPLP0, LTN1, RPL10A, RPL8, RPL9, RPL6, RPL7, RPS4X, RPS15, RPS14, RPL7A, RPS17, RPS16, RPS19, RPL18A, RPS18, RPL36, RPL35, RPL38, RPL37, RPS11, RPL39, PELO, RPS10, RPS13, RPS12, RPS9, RPL21, RPS7, RPS8, RPL23, RPS5, RPL22, RPS6, RPL13A, RPS3A, RPSA, EEF1A1, NEMF, RPL37A, RPL24, RPL27, ETF1, RPL26, RPL29, RPL28, UBA52, ZNF59…	13826	93	20647	1.47729	1.12041e-10	3.29257e-12	2.9491e-12
GOTERM_CC_DIRECT	GO:0098978	glutamatergic synapse	354	2.13871	7.25115e-14	TRIO, EIF4A3, ZDHHC5, ARPC5L, PPP2R2A, ICAM5, PHB2, ACTB, EPS8, SYNGAP1, OPHN1, PPP2R1A, DAG1, AKT1, HOMER3, VPS35, EPHB2, BSN, PRKACA, EPHB1, VPS18, EPHA4, PRKCI, EPHA7, SLC6A17, DAPK1, ACTN2, ACTN1, FBXO2, RPL22, NGDN, SCRIB, CPT1C, BCR, BCAN, TIAM1, PRKAR1B, BIN1, PRKAR1A, AKAP9, SPARCL1, PFN1, STX1A, PFN2, CTBP2, CTBP1, STXBP1, LPAR1, LPAR2, PRKCZ, PCDH17, FXR1, ABR, GRIN2A, PPP3R1, FLRT3, PR…	13826	426	20647	1.24095	1.29263e-10	3.69394e-12	3.3086e-12
GOTERM_CC_DIRECT	GO:0005911	cell-cell junction	173	1.04519	1.89779e-13	APP, CTNND1, AQP7, CLDN2, F11R, AQP3, ACTB, ACTG1, PNN, CDH5, CDH2, AKT1, MAGI1, KIRREL3, PRKCG, KIRREL1, PRKCH, MAP2K2, CXADR, MAGI3, ACTN1, MAGI2, PRKCD, KRT8, THEMIS, CASK, FRS2, SCRIB, RPGRIP1L, CD2AP, TIAM1, CLDN5, CLDN4, ADAM17, OBSCN, CLDN3, PARD3, ADGRB1, MYADM, PKP2, FSCN1, PKP4, PKP3, PRKD1, STEAP1, DSC1, AJUBA, DSC2, SKAP1, VCL, DSC3, COL17A1, GRIA1, USP53, COL13A1, HEPACAM, HPN, PXN, …	13826	192	20647	1.34557	3.38301e-10	9.39932e-12	8.4188e-12
GOTERM_CC_DIRECT	GO:0090575	RNA polymerase II transcription factor complex	117	0.706863	9.99169e-13	ATF1, ATF2, GTF2B, BACH1, BACH2, TRIM28, MYB, JUNB, LOC654780, LMO4, HOXB9, MAF, DDIT3, RFX5, ATF7, ADNP, ATF5, ATF6, ATF3, ATF4, MAX, GATA4, HIF1A, NEUROD1, HLTF, NKX2-5, S100A10, STAT5A, STAT5B, DR1, XBP1, JUN, SMAD4, POU2F1, JUND, CBX3, VDR, NONO, HMGA1, RFXANK, PBX1, FOSL2, DRAP1, FOSL1, MAFB, MAFG, RFXAP, MAFF, NFE2L3, MAFK, TCF3, MXD3, NFE2L1, MYF5, NFE2L2, CREBZF, THRB, CHD4, DBP, HYAL2, N…	13826	124	20647	1.40904	1.78157e-09	4.81491e-11	4.31263e-11
GOTERM_CC_DIRECT	GO:1990904	ribonucleoprotein complex	171	1.03311	1.05255e-12	RPL4, RPL5, JRK, FMR1, HNRNPU, PHAX, HNRNPR, ACTB, RPL7, EFTUD2, ZFP36, RUVBL2, RUVBL1, TRIM21, DDX17, RPS9, RPS7, RPS8, RPS5, SECISBP2, PIH1D1, RPL22, RPS6, DYRK1A, TRIM39-RPP21, ACTN4, CSNK1E, ILF2, JMJD6, ILF3, HNRNPUL1, TEP1, NCL, RPP21, NHP2, SNRPG, PIH1D2, RPL27, RPL26, ERG, NUP98, SLBP, DDX5, DHX9, DDX1, MEPCE, SNU13, IQGAP1, HNRNPLL, MRPL10, ZFP36L2, ZFP36L1, ATXN2, PCBP3, ZNF827, PCBP4, …	13826	191	20647	1.33697	1.87679e-09	4.93868e-11	4.42349e-11
GOTERM_CC_DIRECT	GO:0071013	catalytic step 2 spliceosome	90	0.543741	1.4034e-12	ISY1, EIF4A3, GPATCH1, PPWD1, HNRNPU, WDR83, HNRNPR, DDX41, CWC27, PRPF19, EFTUD2, SART1, PNN, SYNCRIP, SNRPD2, SNRPD1, MAGOH, CWC22, MTREX, SNRPD3, BCAS2, ISY1-RAB43, SRRM2, AQR, SNRPN, PRPF4B, TFIP11, PLRG1, CRNKL1, CDC40, SRRM1, PRPF6, SYF2, HNRNPH1, FRG1, SNRPG, PPIE, SNRPA1, SNRPE, SNRPGP15, PABPC1, SNRPF, CACTIN, SNRNP200, SLU7, RBM22, SNRPB, ZCCHC8, SF3B2, DDX5, SF3B3, RBM8A, DHX8, SF3B6, …	13826	92	20647	1.46088	2.50232e-09	6.41605e-11	5.74674e-11
GOTERM_CC_DIRECT	GO:0005912	adherens junction	166	1.0029	1.48709e-12	VEZT, OXTR, CTNND2, CTNND1, PARK7, PVR, ACTB, CDH8, CDH7, CDH6, CDH5, CDH4, BAIAP2L1, CDH3, POF1B, CDH2, TRIM29, CDH1, DAG1, HMCN1, MAGI1, EPHA4, CXADR, TMOD3, ADAM10, FRS2, FRMD4A, LMO7, SCRIB, ADAM15, PARD3, PKP2, PKP1, PKP4, PKP3, EZR, PLPP3, TLN1, AJUBA, DSC2, LLGL1, VCL, LLGL2, SPTBN4, NOTCH1, CDCA3, EFNA5, AFD1, NDRG1, CNN3, EFNB2, EPB41L5, IGSF21, SDCBP, CDH20, NPHP1, CDH22, CDH26, PIP5K1C…	13826	185	20647	1.33998	2.65138e-09	6.62869e-11	5.93719e-11
GOTERM_CC_DIRECT	GO:0005874	microtubule	276	1.66747	2.3241e-11	TTLL10, TPGS1, GOLGA2, RASSF1, RASSF3, RUSC1, RASSF5, FAM110C, DPYSL2, CSPP1, STMN1, KIF21A, KIF21B, CDK5RAP3, CDK5RAP2, GABARAPL3, DYNC2H1, GABARAPL1, MAP1S, MTUS1, MTUS2, EML1, EML2, EML4, EML5, SHTN1, TIAM1, DYNC1LI1, DYNC1LI2, KATNAL1, KATNAL2, CEP57L1, MAP1B, FEZ1, MAP1A, TTLL11, KIF20A, KIF20B, MACF1, IQGAP1, IQGAP2, MEFV, GABARAP, DYNC2LI1, SPAST, HSPH1, RACGAP1, MAP2, MAP7, MAP4, DNAH11, …	13826	331	20647	1.24521	4.14386e-08	1.0107e-09	9.05264e-10
GOTERM_CC_DIRECT	GO:1903561	extracellular vesicle	141	0.851861	2.46751e-11	MIR30B, MIR30A, RAB3A, TFRC, SERPINE2, IFT172, COL12A1, MIR26B, MIR1908, MIR106A, MIR106B, MIR4505, PCMT1, EFEMP2, MIR4749, PEG10, MIR152, MIR4467, MIR4741, MIR30E, MIR320B1, MIR30D, MIR194-1, ARRDC1, SLC11A2, MIR15B, MIR15A, MIR27B, MIRLET7I, MIR27A, MIRLET7D, ATP1B1, MIRLET7B, MIRLET7C, MIR135A1, RBP3, VCL, MIR20B, MIR20A, FBLN2, MIRLET7A1, SLC5A5, MIR214, SDCBP, MIR1973, MIR4324, APOE, GRIA4, …	13826	156	20647	1.34975	4.39956e-08	1.04752e-09	9.3824e-10
GOTERM_CC_DIRECT	GO:0030496	midbody	167	1.00894	2.6736e-11	ZNF330, CEP126, CTNND1, KEAP1, HNRNPU, PPP1CC, ZFYVE26, ALKBH4, NEK2, TRAPPC14, CIAO2B, LZTS2, SH3GLB1, USP8, IST1, DDX11, ANXA11, UHMK1, EML4, KATNAL1, MAK, CHMP4C, CHMP4B, JTB, ERH, PKP4, CHMP4A, LAP3, KIF20A, TTLL12, KIF20B, ARL8A, ARL8B, ANAPC2, TXNDC9, ARL3, CDCA8, IQGAP1, HSP90B1, SPAST, KIF3B, RACGAP1, MICAL1, RAD21, ECT2, MARK4, MYH10, RAB11FIP3, RAB11FIP4, UVRAG, HSPA5, PTCH1, RCC2, RDX,…	13826	189	20647	1.31952	4.76704e-08	1.10861e-09	9.92964e-10
GOTERM_CC_DIRECT	GO:0005741	mitochondrial outer membrane	188	1.13581	2.81607e-11	ATF2, MTCH1, MTCH2, TRAF3IP3, CISD1, CISD2, PHB2, TOMM22, THG1L, PPP1CC, SLC25A46, SH3GLB1, BNIP3L, EPHA4, CPT1A, RSAD2, STARD7, ACSL1, SLC11A2, ACSL6, TOMM34, MUL1, ACSL5, ACSL4, ACSL3, KMO, CPT1C, SOX10, TUFM, ARMCX3, ARMC1, ARMCX1, ARMCX2, IFI27, ARMCX6, VDAC3, TRIM14, VDAC2, PGR, ULK1, VDAC1, RAF1, LETMD1, SPATA18, UBA52, EXD2, NLRX1, MAOB, ABCB6, CNP, MAOA, MTARC1, MGST3, MGST1, ATP5MC3, PLD…	13826	216	20647	1.29976	5.02105e-08	1.14115e-09	1.0221e-09
GOTERM_CC_DIRECT	GO:0005856	cytoskeleton	443	2.67641	3.86681e-11	FRMPD1, WIPF2, FRMPD2, RAPH1, FNBP1L, DPYSL2, ZC3H12A, CDK5RAP2, FNBP1, PRKCE, BIN1, CLNS1A, MYL2, PARD3, CDC42SE1, ACTL7A, SLAIN1, GLG1, EPB41L5, EPB41L1, EPB41L2, EPB41L3, S100A12, PLEK2, JUP, RDX, GRIN2B, FERMT1, TRIP6, NOSTRIN, FERMT2, CDC42SE2, KCNC3, TGFB1I1, LOC101928697, OSBPL10, TRIM9, CSRP3, TMSB4X, TMSB4Y, TNKS1BP1, JAK2, JAK3, NEFH, JAK1, HSBP1, RIPK2, ELMOD3, DYNLL1, DYNLL2, CIT, APB…	13826	557	20647	1.18771	6.89452e-08	1.53212e-09	1.37229e-09
GOTERM_CC_DIRECT	GO:0030424	axon	306	1.84872	4.56914e-11	APP, CNTF, TPGS1, PHB2, GLDN, ACTB, AQP1, C4B, C4A, ZFYVE27, ALCAM, DPYSL2, BSG, CCN3, KIF21A, KIF21B, DIP2B, EPHB2, BSN, SLC12A6, EPHB1, SCN1B, SCN1A, EPHA5, EPHA4, NGDN, CPT1C, MAPK8IP3, CD2AP, UHMK1, BCR, SLC5A7, SHTN1, ADCY9, OMP, BIN1, MAP1B, RUFY3, FEZ1, MAP1A, RIN3, ULK1, STX1A, LLGL1, MTMR2, HEPACAM, STXBP1, MYCBP2, LPAR3, IQGAP1, IGSF9, FXR1, ABR, SPAST, FXR2, INPP5F, DHX36, MAP7, MAP4, …	13826	372	20647	1.2284	8.14679e-08	1.77104e-09	1.58629e-09
GOTERM_CC_DIRECT	GO:0032040	small-subunit processome	74	0.447076	5.8169e-11	WDR3, FCF1, NAT10, FBLL1, PWP2, AATF, WDR46, IPO4, WDR43, RRP9, RPS4X, FBL, RPS14, RPS17, RPS16, RPS19, RPS11, UTP14A, RPS13, RPS12, UTP14C, UTP15, WDR36, RPS9, UTP11, RPS7, DIMT1, RPS8, IMP3, RPS5, RPS6, NGDN, WDR75, DNTTIP2, RPS3A, IMP4, UTP18, UTP25, RPS19BP1, PRKDC, UTP23, HEATR1, NOL7, LOC102724159, SNU13, NOC4L, NOL6, RRP7A, EMG1, EXOSC10, RPS15A, PDCD11, BMS1, DHX37, UTP20, RPS27A, DCAF13,…	13826	75	20647	1.47343	1.03715e-07	2.20671e-09	1.97651e-09
GOTERM_CC_DIRECT	GO:0031410	cytoplasmic vesicle	270	1.63122	8.72679e-11	USP6NL, TRAF3IP2, TFRC, WIPF1, TESK1, FNBP1L, HERC3, RUSC1, KIF21B, LGALS8, TRIM21, WLS, AGFG1, GABARAPL3, GABARAPL2, STARD4, ARL14, FNBP1, ARRDC1, DAPK2, ARRDC2, SLC11A2, MAPK8IP3, TFR2, RUFY4, BTK, RUBCNL, RIN3, PI4K2A, ENPEP, GGNBP2, STXBP4, MAPKAP1, PIK3R4, TGFA, MEFV, GABARAP, PRDX5, SNX1, SPAST, INPP5F, MYO6, SNX9, NRBF2, N4BP3, SNX8, ATP6V1C1, SNX5, SNX6, PROM2, ABCA4, OCEL1, CCDC88A, TF, …	13826	325	20647	1.24063	1.55599e-07	3.24164e-09	2.90348e-09
GOTERM_CC_DIRECT	GO:0005681	spliceosomal complex	124	0.749154	1.1464e-10	TXNL4B, GEMIN2, DQX1, WDR83, HNRNPR, TTF2, EFTUD2, PNN, LGALS3, SNRPD2, RBMX2, SNRPD1, CWC22, SNIP1, SNRPD3, TXNL4A, AQR, SNRPN, CIRBP, WBP11, CRNKL1, SRRM1, PRPF4, RBMXL1, PRPF6, DDX39B, NCL, PRPF3, CLNS1A, SRSF2, SNRPG, PPIH, SNRPE, SREK1, SNRPF, SNRPC, SNRNP200, SNRPA, SF1, SNRPB, DDX5, DHX8, PRKRIP1, AKAP17A, C9ORF78, HTATSF1, PRPF8, DHX32, HNRNPDL, ZMAT2, DHX38, AAR2, IVNS1ABP, HSPA8, API5, …	13826	136	20647	1.36158	2.04402e-07	4.17148e-09	3.73631e-09
GOTERM_CC_DIRECT	GO:0035578	azurophil granule lumen	87	0.525616	2.01758e-10	SERPINA3, PYGB, HEXB, FAF2, GDI2, MPO, ORM2, PYCARD, HEBP2, GM2A, NAPRT, PSMD1, CTSG, GUSB, PRSS2, CTSC, SERPINB3, CAP1, ARSA, CCT2, ACTR2, ANXA2, NHLRC3, IST1, ARG1, RNASET2, TUBB, PRKCD, RNASE3, UNC13D, ARHGAP45, DNAJC3, ACLY, NPC2, PADI2, PRTN3, BPI, S100A7, FTL, GRN, VCP, RETN, GNS, C3, PLAC8, SDCBP, DSN1, DPP7, CYB5R3, TTR, CREG1, MAPK1, AGA, CCT8, ARSB, ELANE, TXNDC5, CTSA, VAT1, DYNC1H1, T…	13826	91	20647	1.4277	3.59735e-07	7.1947e-09	6.44416e-09
GOTERM_CC_DIRECT	GO:0043235	receptor complex	193	1.16602	2.4748e-10	EPHB6, APP, MT-TP, VIPR1, IL23R, IL27RA, KDR, IL12B, EPHB2, EPHB1, EPHB4, EPHB3, ACVR1, EPHA5, CUBN, EPHA4, EPHA7, EPHA6, MUSK, EPHA8, GPR160, TYRO3, KCTD12, EPHA1, EPHA3, EPHA2, ADCYAP1R1, EPHA10, MTTP, MST1R, PTPRN2, INSR, PEX5L, ACVRL1, DDR1, RET, NRP1, PIGR, PTH1R, VLDLR, OLR1, CD36, FCRL5, INSRR, GPBAR1, GFRA1, GFRA3, OSMR, TLR1, CD200R1, GPRC5B, GPRC5A, ADRB3, SLTM, FSHR, KIT, GFRAL, TLR7, …	13826	225	20647	1.28096	4.41257e-07	8.65209e-09	7.74952e-09
GOTERM_CC_DIRECT	GO:0015629	actin cytoskeleton	225	1.35935	2.59989e-10	WIPF1, IPP, IFIT5, ACTB, MYLK, SAMD14, BAIAP2L1, MPRIP, OPHN1, SYNPO, MYOZ1, PKNOX2, DAPK1, MYO7B, ALG2, AFAP1, MYO7A, ACTN4, CD2AP, BIN3, BIN1, MYL2, TAGLN2, TLN2, EZR, EPHA3, MACF1, TMEM63B, DHX9, ABCB4, FLII, TWF1, IQGAP1, IQGAP2, KALRN, GABARAP, MICAL1, MYO6, TSPAN5, STK38L, ZNF268, VASP, JUP, MYO5A, PARVA, PARVB, H1-0, AIF1L, ANLN, MSRA, SMTN, BPIFB4, MYO5B, MYO5C, HNRNPC, INTS6, CLIC5, LAD1…	13826	267	20647	1.25844	4.63561e-07	8.91463e-09	7.98467e-09
GOTERM_CC_DIRECT	GO:0005759	mitochondrial matrix	329	1.98768	2.80801e-10	ISCA2, ISCA1, ACSM3, ACSM1, ECI1, NUDT1, NUDT2, ABAT, ALKBH7, CCAR2, GLS, GCSH, TP53AIP1, FLAD1, PDK4, LONP1, FDXR, PDK3, FOXO3B, MTERF1, MLYCD, MMUT, ACAD10, EARS2, PDK2, PDK1, MCCC2, ACOT9, PDHX, GSTK1, MECR, PHYKPL, MCCC1, HOGA1, CLPX, CYP27A1, LARS2, BTD, PPA2, MTHFD2, SCO2, PDE12, LACTB2, CLPP, GUF1, ACOT2, SUCLG2, TFAM, SUCLG1, ADPRS, TARS2, AURKAIP1, ALDH7A1, TP53, LIPT2, LIPT1, EXD2, SHMT…	13826	406	20647	1.21013	5.00668e-07	9.44656e-09	8.46111e-09
GOTERM_CC_DIRECT	GO:0035861	site of double-strand break	84	0.507492	5.71703e-10	H2AX, SMARCAL1, ATF2, MRE11, RIF1, PHF1, ARPC1A, TONSL, CGAS, SMC5, SMC6, PRPF19, INSL6, UFL1, SMCHD1, HELB, KAT5, PAXX, UIMC1, EPC1, SMARCAD1, POLL, NBN, CYREN, POLH, ACTR3, ACTR2, CNTD1, PARP3, PARP1, ZGRF1, SETMAR, HUS1, SIRT6, ESCO2, CHD1L, SIRT7, INIP, RNF168, DDB1, MMS22L, RNF169, AIM2, DMC1, TIMELESS, TP53, ASF1A, FH, VCP, PNKP, WAS, RNF8, SAMHD1, MBTD1, WDR70, RNF138, LMNA, RBBP8, TP53BP1…	13826	88	20647	1.42547	1.01935e-06	1.88768e-08	1.69076e-08
GOTERM_CC_DIRECT	GO:0031093	platelet alpha granule lumen	67	0.404785	8.04532e-10	SERPINA3, APP, ORM1, SERPINA1, SPARC, PROS1, SERPINE1, OLA1, F13A1, ORM2, CLU, ISLR, TMSB4X, QSOX1, TIMP1, SRGN, FGB, FGA, VWF, AHSG, ACTN2, HGF, ACTN1, FGG, SERPINF2, ACTN4, GTPBP2, F5, F8, MMRN1, SERPING1, NHLRC2, GAS6, ALDOA, CFD, TOR4A, TEX264, PDGFB, PDGFA, PLG, A1BG, THBS1, KNG1, A2M, LEFTY2, IGHA2, VTI1B, TGFB2, TGFB1, APOOL, TGFB3, EGF, IGF2, FN1, VEGFB, VEGFC, VEGFD, IGF1, PPBP, VEGFA, S…	13826	68	20647	1.47138	1.43448e-06	2.60815e-08	2.33607e-08
GOTERM_CC_DIRECT	GO:0030054	cell junction	200	1.20831	1.05678e-09	PATJ, TES, CCNF, SMC5, F11R, IFI30, GJA1, NAMPT, KDR, CPNE3, BVES, CDK5RAP2, MEF2B, CXADR, ACTN3, ACTN2, MAP1S, ACTN1, MRPS18B, SCRIB, ACTN4, ESCO2, CLDN5, BIN2, RUFY3, PARD3, CDC42SE1, SPTBN4, MACF1, SPTBN5, NLRX1, EPB41, PRKCZ, FLRT3, DPH1, EPB41L2, EPB41L3, NEU1, TP53BP2, MCMBP, TSPAN1, SPTBN1, SPTBN2, AFAP1L1, DTNA, NCAPH2, ABCA7, CGN, ELL3, FERMT1, OCLN, GJB6, CCDC88C, PAF1, HOXD4, ADA, FERM…	13826	236	20647	1.26555	1.88424e-06	3.36472e-08	3.01371e-08
GOTERM_CC_DIRECT	GO:0005764	lysosome	258	1.55872	1.14743e-09	GBA1, TMEM97, IFI30, LIPA, TIAL1, IL4I1, ZFYVE26, STS, TRIM29, PIP4K2A, VPS35, VPS36, CHID1, VPS18, ARSA, FNBP1, ARRDC3, SLC11A2, ANK2, ANK3, UNC13D, DYNC1LI2, RRAGA, RRAGC, TRIM17, RRAGB, KCNQ1, LARS1, RRAGD, PLBD1, VOPP1, PDE1C, FUT10, VPS26A, BCL10, CD1D, ABCB9, CD1C, GNS, C9ORF72, GABARAP, NEU2, TRPM2, SNX1, SNX2, NEU1, VPS11, ARSG, ARSD, ARSB, SNX6, CTSA, NAPSA, ACE, INSR, FUCA1, LRBA, FUCA2…	13826	313	20647	1.23094	2.04586e-06	3.58923e-08	3.21481e-08
GOTERM_CC_DIRECT	GO:0015630	microtubule cytoskeleton	170	1.02707	1.22164e-09	JPT1, TUBB8, TUBB6, RASSF1, RUSC1, TUBB3, PPP2R1A, CHORDC1, TUBB1, TEKT2, TEKT3, AKT1, CHP1, TEKT4, TEKT5, KIFAP3, GTSE1, PKNOX2, GAS2L3, PRKCI, ANAPC7, CEP131, MTUS1, MTUS2, GTF2F2, EML1, TUBA4A, EML4, NISCH, SHTN1, CLIP1, MAP7D3, KATNAL1, KATNAL2, MAP7D1, MAP7D2, RELL1, FAM161B, ANAPC2, SHMT2, ARL6, ARL3, MYCBP2, PIK3R4, CDCA8, ARL2, SLAIN2, HMMR, IQGAP1, PLA2G6, NDRG1, SKA1, CCNB2, NUAK1, SPAS…	13826	197	20647	1.28867	2.17818e-06	3.75549e-08	3.36372e-08
GOTERM_CC_DIRECT	GO:0005789	endoplasmic reticulum membrane	849	5.12929	1.36626e-09	PGAP2, PGAP3, ZFYVE1, NSDHL, ZFYVE27, CYP2D7, CYP2D6, LRAT, WLS, WDR83OS, STARD3, GABARAPL2, CTAGE1, CTAGE4, CTAGE9, CYP2E1, ATF6, HPD, TMEM238L, RETSAT, ABCB6, DHH, SAR1B, HPN, B3GLCT, ABCB9, HACD3, HACD2, HSD11B1, CYB5R1, HSD11B2, GRIN2A, CYB5R4, CYP2B6, CYB5R3, RDH12, RDH11, VTI1A, VTI1B, ABCA1, B3GALNT2, LRBA, CYP4F3, ERLIN1, EIF2AK3, ERLIN2, GRIN2C, GRIN2B, GRIN2D, CYP2C9, CYP2C8, MYMX, TBL2…	13826	1132	20647	1.12001	2.43603e-06	4.12887e-08	3.69815e-08
GOTERM_CC_DIRECT	GO:0005635	nuclear envelope	179	1.08144	1.55067e-09	GHDC, TOR2A, IPO11, NUP107, NUP188, GOLT1A, CSE1L, RTCB, ITSN1, NRM, IPO7, GLE1, IPO8, IPO9, MYC, BANF1, RGS7, TMPO, NUP214, RNF43, BNIP3L, NUP210, IST1, FBXW11, BROX, CYBB, ANXA11, IRAG2, LMO7, VRK2, LEMD2, TMEM170A, CTDNEP1, NUP93, IFI27, BIN1, S100A6, TYRO3, CHMP4B, NSMF, NUP98, ATF6, MAD1L1, KPNB1, LRRC59, GNAZ, NUP205, POM121, SEH1L, MGST3, RNF180, MTMR8, AAAS, PRKCZ, RTN4, MTMR6, NUP160, FX…	13826	209	20647	1.27899	2.76483e-06	4.60806e-08	4.12736e-08
GOTERM_CC_DIRECT	GO:0000502	proteasome complex	58	0.350411	2.25425e-09	UBE3C, ZFAND2A, ZFAND2B, HSPB1, UBE3A, PSMD8, PSMD6, PSMD7, PSMD4, PSMD5, PSMD2, PSMD3, PSMD1, PAAF1, RAD23A, RAD23B, PSMA5, PSMA6, PSMA3, PSMA4, PSMA1, PSMA2, PSME3, PSME4, PSME1, PSME2, PSMD10, USP14, PSMD12, VCP, PSMD11, PSMD14, PSMD13, UBR1, PRICKLE1, PSMA7, PSMB10, ECPAS, PSMB6, PSMB7, PSMB4, PSMB5, PSMB2, PSMB3, PSMB1, UBQLN1, PSMF1, TXNL1, ADRM1, PSMB8, PSMB9, SEM1, PSMC5, PSMC6, PSMC3, PS…	13826	58	20647	1.49335	4.01931e-06	6.58905e-08	5.90169e-08
GOTERM_CC_DIRECT	GO:0072686	mitotic spindle	129	0.779362	2.40713e-09	HNRNPU, CDC14A, CDC14B, TUBB8, GOLGA2, TUBB6, TUBB3, TUBB1, CDC27, NUSAP1, TRAPPC14, SLC34A1, CD180, KNSTRN, EML1, EML2, EML4, NEIL2, FAM161A, TBL1XR1, MAK, HECW2, PKP4, MAD1L1, EPB41, CUL3, WDR62, AAAS, SKA3, SKA1, PKHD1, RACGAP1, TPR, MBIP, MAP4, TPPP, ECT2, FAM83D, MAP9, KAT14, DR1, DCDC2, KLHL22, CDC7, CDC6, PYCR3, WAPL, TBCK, TPX2, DIAPH1, ZZZ3, TADA2A, YEATS2, WNK1, CDC16, TADA3, CDK1, LSM1…	13826	145	20647	1.32856	4.2919e-06	6.92243e-08	6.2003e-08
GOTERM_CC_DIRECT	GO:0010008	endosome membrane	227	1.37144	2.68498e-09	VPS29, SLC46A1, SLC46A2, TFRC, WDR83, AQP4, ANTXR2, ANTXR1, WDR91, ANKFY1, VPS35, VPS18, CUBN, ATP6V0E1, HLA-B, HLA-A, WDR81, ATP6V0D1, UBA52, VPS25, CFTR, VPS28, VPS26A, CD1D, CD1C, CD1A, SNX3, NCSTN, SNX1, APH1B, SNX2, VPS11, ATP6V0A2, ATP6V0A4, PIP5K1C, CD14, APOB, HLA-DQA1, ATP6V0A1, NDFIP2, NDFIP1, INSR, SNF8, EHD1, EHD2, EHD3, TF, EHD4, HLA-DRB3, HLA-DRB1, ITM2B, RET, ARHGAP1, RAB22A, WDR44…	13826	273	20647	1.24172	4.7873e-06	7.59891e-08	6.80621e-08
GOTERM_CC_DIRECT	GO:0005819	spindle	132	0.797487	2.88682e-09	RB1, BUB1B, NR3C1, CCAR2, CDC20, MAEA, CSPP1, CDC27, NUSAP1, ZNF207, KPNA7, AKT1, FBXO5, CIAO2B, ANAPC7, MAP1S, AFG2A, AFG2B, SPICE1, MTUS1, ACOT13, ANXA11, VRK1, CSNK1D, HASPIN, LEMD2, MID1, EML2, MAP7D3, KATNAL1, KATNAL2, KIF16B, MAP7D1, SPECC1L, JTB, ANAPC5, KIF20A, TTLL12, ARL8A, MAD1L1, ARL8B, DCUN1D5, HMMR, BCL2L10, SPAST, KIF3B, RACGAP1, NUP85, CLTCL1, E4F1, FAM83D, EVI5, SAC3D1, RAB11FIP4…	13826	149	20647	1.32296	5.14719e-06	8.04251e-08	7.20353e-08
GOTERM_CC_DIRECT	GO:0005938	cell cortex	156	0.942484	3.29457e-09	FRMPD1, AQP7, ENO1, FNBP1L, FRY, FGF1, ENO2, EPS8, FAM110A, AKT2, FAM110C, INSC, ARFIP2, AKT1, POTEF, HMCN1, CCN2, FNBP1, OSR1, SPINK5, TSC1, MYO7A, NRBP1, TLE6, CLIP2, CLIP1, MELK, BIN2, NCL, PARD3, CLIP4, FSCN1, WDPCP, PRKD1, PFN1, ASTN2, MYL9, CSNK1G2, RAI14, EPB41, PXN, PSEN2, RHOBTB3, STK39, ITPR2, CABP1, PSEN1, IQGAP1, IQGAP2, CORO1A, IQGAP3, RHOBTB1, CORO1C, RHOBTB2, MYL12B, PDZD4, RIC8B, …	13826	180	20647	1.29423	5.8742e-06	9.03726e-08	8.09451e-08
GOTERM_CC_DIRECT	GO:0005884	actin filament	92	0.555824	3.86543e-09	WIPF1, WIPF2, WIPF3, LMOD1, KEAP1, FMN1, WASL, RCSD1, ARHGAP6, ACTB, AMOT, ACTG1, POTEKP, PSTPIP1, POF1B, PSTPIP2, POTEI, POTEJ, COTL1, RAC2, POTEE, PLS3, POTEF, RAC1, PLS1, APC2, TMOD1, VPS18, GAS2L3, ANXA1, TPM4, ACTN3, TPM3, ACTN2, TPM2, ACTN1, TPM1, COBL, PAWR, TSC1, SHROOM4, ACTA1, HCK, INF2, ACTBL2, CTTN, PALLD, GAS2, LCP1, EZR, RHOQ, ANAPC2, GAS7, SPTBN4, SRC, WAS, GDPD2, TWF1, IQGAP1, COR…	13826	99	20647	1.38776	6.89204e-06	1.04425e-07	9.35317e-08
GOTERM_CC_DIRECT	GO:0005768	endosome	266	1.60706	4.53682e-09	PI4K2B, APP, VPS29, SLC46A1, SCOC, TFRC, STMN2, RNF112, STS, BSG, KDR, ANKFY1, VPS35, TRIM27, ATP6V1E1, VPS36, IL15RA, STARD3, VPS18, CUBN, ARSA, PRKCI, SLC34A1, ARRDC3, SLC11A2, ZFYVE21, GAPVD1, SYTL4, RUFY1, BIN1, VOPP1, ASTN2, EZR, ATP6V0D1, PI4K2A, VPS28, LRPAP1, ADCYAP1R1, ABCB6, AGAP2, LPAR1, VPS26A, VPS26B, MTMR4, PRKCZ, C9ORF72, CRHR1, GIGYF2, BLOC1S6, SNX1, SPAST, SNX2, MYO6, VPS11, VTI1…	13826	326	20647	1.2185	8.08911e-06	1.20734e-07	1.08139e-07
GOTERM_CC_DIRECT	GO:0005796	Golgi lumen	98	0.592073	8.06756e-09	ERO1A, APP, PROS1, GOLIM4, DEFB1, DAG1, PCID2, WNT5B, MUCL1, WNT5A, OMD, KERA, HSPG2, MUC3A, BCAN, ZG16, LRPAP1, SDC4, SDC2, LHB, SDC3, PDGFB, PROZ, PDGFA, UMOD, VTN, WNT6, WNT1, CGA, FGF23, WNT3, WNT4, TGFB1, MUC16, DEFA6, MUC17, WNT3A, DEFA4, MUC19, DEFA5, DEFA3, DEFA1, PROC, OGN, CSPG5, SDC1, CSPG4, MUC20, PODXL2, NCAN, PCSK6, PCSK5, MUC12, SDF4, MUC15, ABCC5, RHBDF2, BGN, F2, NGF, DCN, MUC5AC…	13826	107	20647	1.36774	1.43844e-05	2.11536e-07	1.89469e-07
GOTERM_CC_DIRECT	GO:0032587	ruffle membrane	93	0.561866	1.06985e-08	ITGB1, ARF4, C2CD5, ITGB3, WWC1, PLEK, FAM107A, IFIT5, CIB1, PTPRJ, PPP1R9B, EPS8, ADGRE2, PSD2, AKT2, PSD4, CFL1, PDE4A, ITGAV, SH3BGRL3, RAC1, APPL2, CDKL5, KSR1, TPM1, SH2D3C, RHOA, TIRAP, NME1, ARHGAP45, DNM2, MTSS2, FGR, EEF1A1, TIAM1, ADAM17, SPATA13, ARHGEF4, PLEKHO1, ARHGEF2, ITGA5, LCP1, EZR, TLN1, PDE9A, EPHA2, KANK1, MACF1, SRC, PDXP, MTMR9, TWF1, CLCN3, AIF1, MTMR6, EGFR, CORO1C, EPB4…	13826	101	20647	1.37506	1.90753e-05	2.76456e-07	2.47616e-07
GOTERM_CC_DIRECT	GO:0042470	melanosome	94	0.567907	2.74227e-08	ITGB1, YWHAE, HSP90AB1, TFRC, YWHAB, ITGB3, CLTC, SLC2A1, LAMP1, BSG, ANXA6, FLOT1, RAC1, CTSD, CTSB, RAB2A, PDIA3, HSP90AA1, PDCD6IP, ANXA2, SERPINF1, ANXA11, ATP1B3, MYO7A, PDIA6, YWHAZ, SND1, PDIA4, SYTL2, GCHFR, MMP14, SYPL1, DCT, TMEM33, DNAJC5, RAB35, CANX, ATP6V1B2, ERP29, RAB38, SEC22B, PPIB, CD63, PMEL, RAB1A, RAB5B, AHCY, TMED10, RAB5C, CNP, TYRP1, RPN1, CAPG, SLC1A4, SLC3A2, ATP1A1, SL…	13826	103	20647	1.36286	4.88934e-05	6.98495e-07	6.25629e-07
GOTERM_CC_DIRECT	GO:0005840	ribosome	149	0.900193	4.42662e-08	RPL4, RPL5, RPL3, RPL32, RPL31, RPL8, RPL9, RPL6, RPS6KA4, RPS15, RPS6KA3, RPS14, RPS17, RPS16, RPS19, RPL18A, RPL36AL, RPS18, RPS6KA2, RPS6KA1, RPL36, RPL38, RPL37, RPS11, RPS10, RPS13, RPS9, RPL21, RPS7, RPS8, RPS5, RPL23, RPL22, RPS6, MRPS18B, MRPS18A, MRPS18C, EEF1A1, RPL24, RPL27, RPL29, AURKAIP1, RPL28, UBA52, SF1, DAP3, MRPL18, MRPL19, MRPL16, RPS4Y1, MRPL13, MRPL10, MRPL11, MRPL20, DNAJC2…	13826	174	20647	1.27878	7.89234e-05	1.11164e-06	9.95677e-07
GOTERM_CC_DIRECT	GO:0030425	dendrite	361	2.18101	4.63515e-08	EPHB6, EIF4A3, ZDHHC5, HNRNPR, TPGS1, ELK1, C4B, RABGEF1, C4A, HTR6, SAMD14, ZFYVE27, ALCAM, HTR7, DPYSL5, PPP2R1A, DPYSL2, HOMER3, CCN3, KIF21A, KIF21B, DIP2B, EPHB2, BSN, EPHB1, TP63, EPHB3, GPR179, PRKCG, EPHA5, EPHA4, EPHA7, EPHA6, MAP1S, EPHA8, NGDN, UNC5C, ANK3, PDYN, CPT1C, MAPK8IP3, CD2AP, MAPK8IP1, SLC5A7, ADCY9, ABITRAM, XRN1, BIN1, MAP1B, RUFY3, FEZ1, MAP1A, ADGRB1, RIN3, NSMF, RPL28, …	13826	460	20647	1.17195	8.26413e-05	1.14784e-06	1.0281e-06
GOTERM_CC_DIRECT	GO:0071005	U2-type precatalytic spliceosome	50	0.302078	4.88228e-08	CWC27, EFTUD2, SART1, SNRPD2, RBMX2, SNRPD1, CWC22, DHX16, SNIP1, SNRPD3, TXNL4A, SRRM2, IK, PRPF4, PRPF6, PRPF3, SNRPG, SNRPA1, SNRPE, SNRPF, SNRNP200, SNRPB, SF3B4, SF3B5, SF3B2, SF3B3, WBP4, SNU13, PRPF8, RNF113A, ZMAT2, SNRPB2, SF3B1, SF3A3, SF3A1, PRPF38A, SF3A2, MAGOHB, LSM5, LSM4, LSM3, LSM2, SMU1, LSM8, LSM7, LSM6, PHF5A, MFAP1, PRPF31, BUD13	13826	50	20647	1.49335	8.70472e-05	1.19248e-06	1.06808e-06
GOTERM_CC_DIRECT	GO:0000922	spindle pole	121	0.731029	5.79148e-08	DYNC2I1, CEP19, INPPL1, BCCIP, HNRNPU, FRY, CDC14A, CEP128, CDC14B, FAM110A, UXT, CDC20, GOLGA2, RASSF1, FAM110C, CSPP1, KNTC1, NEK2, CDK5RAP2, RALBP1, IK, DDX11, DNAAF1, IRAG2, WDR73, KNSTRN, CDC25B, SGO1, DYNC1LI1, KATNAL1, KATNAL2, ZW10, SBDS, PKP4, ALPK1, MAD1L1, TUBGCP2, CUL3, BOD1L1, UMOD, BRCC3, WDR62, AAAS, DSN1, CCNB1, SPAST, RAD21, ENKD1, PLK4, PLK3, PLK5, ODF2, PLK2, NEK6, NEK7, PLK1, …	13826	138	20647	1.30938	0.000103257	1.39543e-06	1.24986e-06
GOTERM_CC_DIRECT	GO:0016605	PML body	99	0.598115	6.2273e-08	RB1, ZNF451, MRE11, SMC5, PARK7, SMC6, RDM1, EIF4ENIF1, BASP1, CHEK2, MAGEA2, NBN, TRIM27, RNF111, PIAS4, DAXX, USP7, CSNK2A1, DAPK3, NSMCE2, PIAS2, THAP1, PIAS1, KAT6A, CSNK2B, TRIM16, SQSTM1, TP53, SPTBN4, BLM, MAX, HMBOX1, TERT, ZBED1, SKIL, PPARGC1A, N4BP1, UBE2I, CBX5, ZBTB16, CDK9, ISG20, TDP2, SP3, LRCH4, ATR, RPAIN, TENM2, CIITA, CALCOCO2, AKAP8L, PTEN, CHD3, SPN, TRIM8, ZMYM2, SUMO1, SUM…	13826	110	20647	1.34401	0.000111027	1.48044e-06	1.326e-06
GOTERM_CC_DIRECT	GO:0005743	mitochondrial inner membrane	385	2.326	6.79836e-08	MT-ND6, MT-ND4L, PHB1, MT-ND4, MT-ND5, MT-CO1, MT-ND2, PHB2, MT-ND3, MT-ND1, FDXR, CKMT1B, MPV17, ENDOG, CLPX, SCO1, SCO2, UQCRC1, TMEM126A, YME1L1, MT-CO2, UQCRC2, MT-CO3, CYP2E1, TMEM126B, LETMD1, ABCB7, SHMT2, MRPL18, MRPL19, MRPL16, MRPL14, ABCB8, MRPL15, MRPL12, MRPL13, MRPL10, MRPL11, MRPL20, LDHB, GRPEL1, PTPMT1, GRPEL2, LDHD, RDH13, APOOL, MRPL27, MRPL28, MRPL23, MRPL24, MRPL21, MRPL22, D…	13826	494	20647	1.16384	0.000121207	1.59493e-06	1.42855e-06
GOTERM_CC_DIRECT	GO:0000228	nuclear chromosome	54	0.326245	9.95299e-08	TOP2A, SMARCB1, SPO11, PINX1, HNRNPU, CHD1, SMC2, H4C2, H4C1, H4C4, H4C3, H4C6, H3-3A, H4C5, H3-3B, H3C8, PBRM1, IK, ATRX, BAZ1A, SPIDR, H4C16, H4C15, H4C14, H4C13, H4C12, MSH5, H4C11, BIRC5, TERF2IP, TOP1, BLM, HDAC8, MACROH2A1, EXOSC9, H3C11, FIGNL1, H3C12, POLD2, H3C1, H3C10, H3C3, H3C2, H3C4, H3C7, H3C6, H4C8, SMARCE1, JUN, H4C9, HMGA2, SETX, RAD51, NCAPD2	13826	55	20647	1.46619	0.000177446	2.3047e-06	2.06428e-06
GOTERM_CC_DIRECT	GO:0045177	apical part of cell	72	0.434993	1.51756e-07	APP, CLIC4, PATJ, EDA, HFE, CETN2, AQP8, FRMPD2, IFIT5, PLAT, SLC7A11, SIPA1L3, AQP1, EPB41L4B, PCM1, CDH2, CHL1, CA2, DUOXA2, ACP3, MIR181A2, DYNC2H1, ACVR1, SLC11A2, ARHGEF18, EMP2, TUBG2, VASH1, TUBG1, EDAR, ADGRF5, ITGA8, NUMB, DPEP1, EZR, CRB1, ENPEP, C5AR1, ITPR3, MYL12B, SLC25A27, DYNC2LI1, CDC42, SRR, SVBP, MYO6, DVL2, ATP6V0A4, DRD3, MPDZ, LDLR, ATP6V1C1, DUOX2, SPECC1, VCAM1, HOMER1, HO…	13826	77	20647	1.39638	0.000270544	3.46898e-06	3.1071e-06
GOTERM_CC_DIRECT	GO:0016323	basolateral plasma membrane	213	1.28685	1.75019e-07	SLC23A2, MT-TP, SLC46A1, TFRC, AQP8, FRMPD2, AQP7, AQP4, SLC4A1, SLC4A2, AQP3, CLDN1, SLC4A4, AQP1, VSIG1, BSG, DAG1, SLC12A6, CXADR, ANK2, SCRIB, ANK3, ANK1, SLC5A6, KCNQ1, CLDN8, CLDN7, ORAI1, ALPK2, EZR, PLPP3, NAIP, SLC22A3, SLC22A6, EPB41, SLC22A2, SLC22A1, MTTP, PDGFB, TGFA, UMOD, SLC26A10P, IQGAP1, CD1D, SLC5A3, MAP7, OTOF, ATP6V0A4, SLC19A1, PROM2, ABCA1, ST14, CADM1, SLC10A1, ABCA8, SLC6…	13826	261	20647	1.21871	0.000312009	3.9501e-06	3.53803e-06
GOTERM_CC_DIRECT	GO:0005791	rough endoplasmic reticulum	57	0.344369	2.23185e-07	RPL4, PCSK1, MT-TP, APP, NCF1, PLOD3, PCSK9, TMEM97, SLC7A11, SYNE3, RPL6, MYC, MPZ, ZC3H12A, CA4, LRAT, SEC62, PTGDS, GLUL, HGFAC, TP63, EPHA5, MYOC, SFTPD, CYBB, CDKAL1, CKAP4, PKM, CANX, RPL27, ADCYAP1R1, SFTPA2, RPN2, STAU1, HM13, RPN1, MTTP, PSEN1, BGLAP, HCRT, RPL18, ARSB, FKRP, F12, SUCO, HTR5A, BAIAP2, MT3, LIN28A, P2RX3, RAB14, SCGB1A1, RANGRF, SFTPA1, TMCC1, RPS21, RPS23	13826	59	20647	1.44272	0.000397861	4.97425e-06	4.45534e-06
GOTERM_CC_DIRECT	GO:0000932	P-body	90	0.543741	2.84306e-07	LIMD1, ELAVL1, EDC3, SYNE1, ZC3H12D, EDC4, EIF4ENIF1, ZFP36, TRIM5, ZC3H12A, TRIM21, DIS3L2, UPF1, NANOS3, RC3H1, RC3H2, PATL1, PSMA6, CARHSP1, PSMA4, HAX1, XRN1, PSMA2, CSDE1, TOP1, EIF4E2, SQSTM1, AJUBA, DDX6, GARRE1, C9ORF72, ZFP36L1, BTBD1, FAM184A, POLR2D, IGF2BP1, IGF2BP3, POLR2G, IGF2BP2, DCPS, EIF4E, APOBEC3C, APOBEC3D, YTHDF1, YTHDF2, RBPMS, APOBEC3G, YTHDF3, APOBEC3H, LSM1, SAMD4A, SAMD…	13826	100	20647	1.34401	0.00050679	6.18193e-06	5.53704e-06
GOTERM_CC_DIRECT	GO:0001726	ruffle	90	0.543741	2.84306e-07	ITGB1, CYFIP1, NCKAP1, WIPF1, MTMR14, RAB22A, AMOT, ARFIP2, APPL2, APPL1, DBNL, ACTN1, NME2, ARAP3, COBL, KNSTRN, MTSS1, CD2AP, ACAP2, CLIP1, CTTN, PALLD, RASA1, S100A6, ATP6V1B2, MYADM, FSCN1, MYH9, ITGB1BP1, TLN2, ITGA5, LCP1, EZR, ARHGEF7, TLN1, TLR4, ARF6, TMEM87A, ROCK1, ARHGEF26, ASAP3, ARHGAP18, CAPG, IQGAP1, MEFV, AIF1, SAMSN1, FGD1, MTM1, CYTH3, FGD3, LIMA1, FGD4, PAK1, FGD5, PARD6A, FGD…	13826	100	20647	1.34401	0.00050679	6.18193e-06	5.53704e-06
GOTERM_CC_DIRECT	GO:0000139	Golgi membrane	523	3.15974	3.60002e-07	PI4K2B, SCOC, PGAP2, PGAP3, XYLT2, SPRING1, ABCA12, SCAMP5, NDST1, GJA1, CREB3L4, NDST3, AP1S2, AP1S1, PLCE1, WLS, GABARAPL2, PRKCI, GLCE, FNDC3A, RNF125, CYP2E1, HPD, ATF6, PI4K2A, OPTN, RNF121, NAA60, HS3ST3A1, ABCB6, DHH, PDGFB, PDGFA, SLC30A10, ABO, GABARAP, GLG1, NCSTN, CHST11, PDGFD, PDGFC, CHST15, ST3GAL4, VTI1A, ST3GAL5, ST3GAL6, ST3GAL1, HLA-DQA1, ST3GAL2, ST3GAL3, B3GALNT2, NDFIP2, HACE…	13826	691	20647	1.13027	0.000641677	7.73353e-06	6.92678e-06
GOTERM_CC_DIRECT	GO:0000151	ubiquitin ligase complex	103	0.622281	4.33968e-07	UBE2D4, UBE2D2, UBE2D3, FBXO25, RNF19B, UBE2D1, UBE2L6, FBXO24, FBXO21, UBE2L5, UBE2L3, MAEA, RNF19A, FBXO4, FBXO8, FBXO7, FBXO9, FBXW4, MED1, FBXW11, MED8, UBE2E1, UBE4A, UBE4B, LMO7, ARMC8, FBXO10, FBXO11, MED6, RNF40, MED7, RBCK1, UBE2V1, CBLL1, DCUN1D5, DCUN1D3, DCUN1D4, DCUN1D1, DCUN1D2, UBR2, UBR1, BRCC3, UBE2J2, SHARPIN, MED30, MED31, BARD1, BRAP, SMURF2, UBE2C, UBAC1, ABTB1, MAVS, RANBP10…	13826	117	20647	1.31465	0.000773466	9.21149e-06	8.25056e-06
GOTERM_CC_DIRECT	GO:0001725	stress fiber	68	0.410826	5.51036e-07	FHOD1, FAM107A, ILK, FHL3, SIPA1L3, SEPTIN11, MYLK, AMOT, PGM5, SYNPO, TPM4, TPM3, LIMCH1, ACTN1, TPM1, CYBA, ACTN4, SHROOM4, ACTA2, ACTA1, DAAM1, PALLD, FSCN1, MYH9, ROR1, LCP1, MYL9, MYH6, MYH7, FBLIM1, SYNPO2, DCTN4, PXN, MST1R, LPP, PRKCZ, MYL12A, PRICKLE4, CORO1B, MYL12B, PDLIM1, CNN2, LIMA1, ABLIM1, PDLIM3, PDLIM2, ABLIM3, BAG3, XIRP1, MICALL2, MYH14, FLNB, PDLIM5, MYH10, GAS2L2, PDLIM4, PD…	13826	73	20647	1.39106	0.000982015	1.15588e-05	1.0353e-05
GOTERM_CC_DIRECT	GO:0022625	cytosolic large ribosomal subunit	59	0.356452	5.86619e-07	RPL4, RPL5, RPL30, RPL3, RPL32, RPL31, RPL34, RPLP1, RPLP0, RPL10A, ZCCHC17, RPL8, RPL9, RPL6, RPL7, RPL39P5, RPL7A, MRPL1, RPL18A, RPL36AL, RPL36, RPLP2, RPL35, RPL38, RPL37, RPL39, RPL21, RPL23, RPL22, RPL13A, RPL7L1, RPL37A, NHP2, RPL24, RPL27, RPL26, RPL29, RPL28, UBA52, RPL10, RPL12, RPL11, RPL36A, SNU13, FXR2, RPL14, RPL13, RPL15, RPL18, RPL17, RPL19, RPL39L, RPL41, RPL35A, RPL23A, RPL3L, R…	13826	62	20647	1.42109	0.00104539	1.20223e-05	1.07682e-05
GOTERM_CC_DIRECT	GO:0017053	transcriptional repressor complex	59	0.356452	5.86619e-07	GFI1, GMNN, ARID4A, HMGB1, RBPJ, N4BP2L2, GLI3, CCND1, SIN3A, HEY2, MEN1, NCOR2, NCOR1, TBL1XR1, C1D, DEPDC1, TP53, HDAC4, HDAC3, ZNF350, LIN37, CTBP2, CTBP1, HDAC1, GPS2, LIN9, PRDM10, HOXD10, GATA1, RELB, PRDM16, MIER1, RBBP8, TBL1X, HOXC9, ZNF224, ELANE, JAZF1, SPEN, JUN, JUND, CBX5, CDX2, ZBTB16, PHF12, CORO2A, H1-0, SKI, REST, TFAP4, SP1, SP3, RLIM, MDM2, INSM2, MDM4, HDGF, INSM1, RCOR1	13826	62	20647	1.42109	0.00104539	1.20223e-05	1.07682e-05
GOTERM_CC_DIRECT	GO:0014069	postsynaptic density	217	1.31102	7.41011e-07	RPL30, MT-ND2, RPL8, PHB2, RPL6, RPL7, EPS8, RNF112, RPS14, SAMD14, SYNGAP1, RPS19, RUSC1, RPS18, RPL38, HOMER3, VPS35, SYNPO, BSN, RPS13, SRGAP2B, ANKS1B, PRKCG, DAPK1, INSYN1, SCRIB, MAPK8IP2, BCR, MAP1B, ADGRB1, NSMF, PRR12, STX1A, MTMR2, KALRN, PRKCZ, FXR1, GRIN2A, FXR2, FLRT3, PCBP1, PCBP2, SPTBN1, LYN, NGFR, CADM1, HOMER1, BCL11A, IQSEC1, HOMER2, NETO2, GRIN2B, DCLK1, RPS25, CPEB1, RPS27, H…	13826	269	20647	1.20467	0.00132035	1.50139e-05	1.34477e-05
GOTERM_CC_DIRECT	GO:0030141	secretory granule	86	0.519575	8.98766e-07	PCSK2, EXOC3L1, PTPRN, OXT, SNX10, PLAT, TRH, BRCA2, MPO, RPH3A, NPPC, CTSG, ATP7A, CHGB, SRGN, SLC30A8, SLC30A5, GKN1, CYBA, CARTPT, PRSS58, GAL, VAMP7, SYPL1, ANGPTL6, IL1B, SCG5, TFF3, AVP, SCG2, VAMP2, LTF, ATP6V1A, KLK1, PLA2G1B, STXBP1, STXBP2, TMPRSS4, KLK5, KLK4, KLK3, KLK2, CLCN3, KLK9, CFP, THBS1, KLK8, KLK7, FSTL4, HSPD1, KLK6, CDC42, GHRHR, PCSK1N, SCFD2, DMD, SPRR2A, HCRT, PAK2, ELAN…	13826	96	20647	1.33779	0.00160122	1.80056e-05	1.61273e-05
GOTERM_CC_DIRECT	GO:0005576	extracellular region	1578	9.53359	1.05534e-06	TFRC, SCT, GMFG, IGHV3-23, SPINT2, ISLR, VSTM4, PGLYRP1, CXADR, IGHV3-30, IGHV3-33, ACE2, SPINT1, PLBD1, PLBD2, COL13A1, PDGFB, PDGFA, PLA2G3, LYPD3, LYPD5, ADAMTS12, PLA2G7, ADAMTS10, ADAMTS16, ADAMTS19, PDGFD, ADAMTS18, ADAMTS17, PDGFC, LTA4H, HCRT, ATG7, JAG1, TSLP, JUP, FUCA1, FUCA2, FN1, IGHV3-13, LNPEP, PGA3, PGA5, PGA4, HYOU1, LGMN, SFTA3, ACHE, MMP21, MMP20, IL18BP, SMPD3, SHH, MMP25, MMP…	13826	2208	20647	1.06726	0.00187991	2.09076e-05	1.87265e-05
GOTERM_CC_DIRECT	GO:0042383	sarcolemma	96	0.57999	1.11403e-06	ITGB1, RYR1, TRIM72, RYR2, SYNM, DYSF, SLC2A1, CIB1, AQP4, SLC2A4, SLC2A5, SLC8A1, RYR3, AQP1, SGCE, PPP3CA, FGF6, SMPD4, SGCA, LAMP1, CDH2, SGCB, BSG, ANXA6, DAG1, FLOT1, ANXA8, PGM5, SCN5A, NOS1, BVES, ACP1, SGCG, PRKG1, SNTA1, ANXA1, ANXA2, KCND3, ABCC8, ANXA5, KRT8, BGN, ANK2, ANK3, OPRM1, ATP1B1, ANK1, CACNB1, CACNB2, OBSCN, MYOT, COL6A2, COL6A1, NOS1AP, COL6A3, SLC27A6, SYNC, UTRN, PDE9A, V…	13826	109	20647	1.31524	0.00198434	2.18276e-05	1.95506e-05
GOTERM_CC_DIRECT	GO:0043005	neuron projection	293	1.77018	1.23906e-06	EPHB6, CYFIP2, CYFIP1, AHCYL2, MT-ND5, CPNE5, ITSN1, STMN2, STMN3, ABAT, STMN4, RNF112, PPP2R1A, STMN1, VPS35, EPHB2, SPA17, ANKS1A, EPHB1, EPHB4, EPHB3, EPHA5, EPHA4, EPHA7, EPHA6, CXADR, EPHA8, ANK2, CSNK1D, ACTN4, ANK3, DNAAF4, ANK1, KCNQ1, GPR161, MAP1A, NSMF, PRR12, EPHA1, PI4K2A, STX1A, EPHA3, EPHA2, ATF4, ADCYAP1R1, TPH1, EPHA10, IQGAP1, CRHR1, TRPM2, GRIN2A, FLRT2, MAP2, NPBWR1, NPBWR2, I…	13826	374	20647	1.16992	0.00220681	2.40136e-05	2.15085e-05
GOTERM_CC_DIRECT	GO:0016324	apical plasma membrane	317	1.91518	1.76036e-06	SLC23A2, SLC46A1, OXTR, PATJ, AHCYL1, AQP8, AQP5, SLC4A2, CLDN1, AQP1, GJA1, GNAT1, ATP6V1E1, SLC34A2, CUBN, SLC6A19, ATP6V1G1, PRKCI, SLC6A18, SLC34A1, SLC11A2, SLC6A14, ANK2, MYO7A, PDZK1, CRIPTO, SLC5A6, ACE2, CLDN4, SLC5A8, KCNQ1, PARD3, WDPCP, EZR, ATP6V0D1, CFTR, SLC22A4, SLC22A3, ENPEP, ABCB1, SLC22A5, ABCB4, SLC22A2, HPN, SLC22A1, STC1, UMOD, IQGAP1, SLC5A1, THY1, SLC5A2, SLC5A3, PRKCZ, M…	13826	408	20647	1.16027	0.00313381	3.37498e-05	3.02291e-05
GOTERM_CC_DIRECT	GO:0005769	early endosome	248	1.49831	1.78268e-06	APP, VPS29, PHB1, TFRC, ZFYVE9, WIPF3, RABGEF1, ZFYVE26, RUSC1, AKT2, LIPG, AP1S2, KDR, AP1S1, ANKFY1, VPS35, TRIM27, CCDC93, WLS, VPS18, ARRDC3, SLC11A2, AP1B1, ANK2, HLA-G, NISCH, KCNQ1, RIN3, ASTN2, ATP6V0D1, PLPP2, CFTR, VPS28, EPHA3, VPS26A, CD1E, VPS26B, SLC5A1, SLC30A10, SNX3, PRDX3, SNX4, NCSTN, INPP5F, BLOC1S1, VPS8, VPS11, APOE, APOB, RAB11FIP5, RABGAP1L, PPP1R21, SIAH2, MYO5A, PHETA1, …	13826	313	20647	1.18323	0.00317347	3.3814e-05	3.02866e-05
GOTERM_CC_DIRECT	GO:0043202	lysosomal lumen	87	0.525616	1.88319e-06	SCARB2, CSF3, HEXB, NCAN, HEXA, GBA1, FASLG, CTSV, IFI30, LIPA, CTSS, NAGLU, GM2A, HYAL1, CTSL, SMPD1, CTSK, LAMP2, IDS, ACP2, CTSF, GUSB, CTSD, PDGFRB, CHID1, ARSA, CUBN, MANBA, HSP90AA1, RNASET2, GAA, OMD, BGN, KERA, HSPG2, DCN, BCAN, VCAN, NPC2, PLBD2, ASAH1, SERPINB13, SDC4, IDUA, SDC2, SDC3, CD1E, PRELP, GNS, PLD3, ACAN, GPC1, NEU1, PSAP, GPC3, GPC2, GPC5, GPC4, GC, APOB, GPC6, ARSB, TXNDC5,…	13826	98	20647	1.32573	0.0033521	3.53445e-05	3.16574e-05
GOTERM_CC_DIRECT	GO:0098685	Schaffer collateral - CA1 synapse	89	0.537699	2.86502e-06	ITGB1, HIP1, PTPRS, CHRM1, DGKB, CTNND1, LRRC4, PLAT, ACTB, GRM1, ACTG1, EEA1, AKAP12, PPP3CA, NETO1, CAPZB, ADORA3, ARHGDIA, LRRTM2, NPTN, PPFIA1, NEFL, TNR, SLC16A7, BSN, NEFH, SRGN, GHSR, EPHA4, PRKCI, EPHA7, DCC, WNT5A, CASK, SLC30A1, SYP, SYN1, RHOB, BCR, RAP2A, TUBB2B, PRKAR1B, ADORA2B, CDH11, INA, SHANK1, PAFAH1B1, PFN2, RALA, ROCK1, STXBP4, ITPR1, ADRB1, PLG, PTN, ADCY1, ADCY8, CPLX1, PRK…	13826	101	20647	1.31592	0.00509531	5.32118e-05	4.76608e-05
GOTERM_CC_DIRECT	GO:0045171	intercellular bridge	88	0.531658	3.74976e-06	JPT1, PHLDB1, HNF4G, SRA1, TUBB8, DUSP11, NGRN, TUBB6, TUBB3, PPP1R13L, TUBB1, QSOX1, CD34, NINL, CEP55, PKNOX2, APC2, PARP3, GPX2, PRKCI, TUBB, RBM18, CEP131, HAUS3, KCTD1, MTUS2, KIF23, TEX14, OLFM4, NISCH, TUBB2B, TUBB2A, RAB35, KIF20A, SNRNP25, TMEM9, DNAJC8, NUPR1, KIF20B, FAN1, ANAPC2, PHLPP2, DCTN1, EPB41, XPA, CDCA8, SKA1, KLK6, CYTH4, MICAL1, FLNC, FAM83D, AAMP, RAB11FIP3, TRIM45, GSTM4,…	13826	100	20647	1.31414	0.00666353	6.8926e-05	6.17357e-05
GOTERM_CC_DIRECT	GO:0005815	microtubule organizing center	136	0.821653	3.974e-06	BUB1B, NR3C1, FRY, NUBP2, FAM110A, RASSF1, FAM110C, RUVBL1, FAM110B, TEKT2, CEP250, CDK5RAP2, MAP2K1, RPS7, MAP1S, MTUS1, IRAG2, PPP4R3A, KNSTRN, EML4, SPECC1L, EHBP1L1, AKAP9, JTB, TTLL12, NEIL1, AJUBA, TP53, ATF4, KMT2E, TSG101, TUBGCP2, BOD1L1, ARL2, PRKCZ, CAMSAP1, DYNC2LI1, PPP4C, NLRP3, MAP4, ECT2, MARK4, EVI5, RAB11FIP4, BBS2, SPECC1, NEK8, YES1, ODF2, NEK7, RAB3IP, PLK1, DCDC2, TRIP4, MLL…	13826	163	20647	1.24598	0.00706061	7.16012e-05	6.41319e-05
GOTERM_CC_DIRECT	GO:0031982	vesicle	148	0.894152	3.97561e-06	RAB3C, MT-TP, CD81, RAB3D, CIB1, ACTB, EPS8, IBSP, BASP1, LAMP3, KIF5B, CFL1, AKT1, LZTS2, SYBU, SLC30A7, SLC34A2, SLC34A1, STX7, SLC6A14, MYO7B, CASK, MYO7A, MIF, CD2AP, MYL6, BIN1, RAB34, CHMP4B, RIN3, RAB38, TAGLN2, WDFY2, EZR, A3GALT2, PPIA, UBA52, CETP, CSH1, MTTP, SLC1A2, CLEC16A, VPS26A, PRKCZ, ABO, GIGYF2, CORO1C, SNX1, DPP7, UBB, ALDH3B1, MYO6, UBC, TSPAN4, PROM1, KCNN4, TSPAN1, VTI1B, R…	13826	179	20647	1.23472	0.00706347	7.16012e-05	6.41319e-05
GOTERM_CC_DIRECT	GO:0031594	neuromuscular junction	77	0.465201	4.0927e-06	ITGB1, ACHE, APP, SERPINE2, LAMC1, CRKL, TUBA1A, NEFL, PRKACA, LARGE1, PRKACB, DLGAP4, SNTA1, UNC13B, CHRNB1, EPHA4, POSTN, EPHA7, CXADR, MUSK, ITGA3, F2R, NRG1, ANK3, SYP, SYNGR3, CD2AP, SLC5A7, FCHSD2, PRKAR1A, DNAJC5, TBC1D24, COL4A5, MYH9, CDH15, SYNC, UTRN, PDZRN3, CRK, RAPSN, HDAC4, GRIA1, CHRNA1, LAMA5, LAMA2, LAMA4, PSEN2, LRP4, PSEN1, CHRND, SYNGR2, ERBB4, SV2A, CHRNE, ERBB2, SPOCK1, MPP…	13826	86	20647	1.33707	0.00727074	7.29729e-05	6.53605e-05
GOTERM_CC_DIRECT	GO:0010494	cytoplasmic stress granule	84	0.507492	4.29313e-06	DYRK3, DDX3X, CELF1, FMR1, ZFAND1, CASC3, YBX1, ELAVL1, PQBP1, TIAL1, RPTOR, RBM4, ENDOV, ZFP36, OGFOD1, KHSRP, HABP4, TRIM25, UBAP2L, CTSG, MBNL1, RBFOX1, PABPC4, NANOS3, PABPC5, CIRBP, RC3H1, LARP4B, RC3H2, ATXN2L, DDX19A, DDX19B, CSDE1, BPI, PABPC1, KPNB1, GRB7, DDX6, VCP, PRKAA2, NUFIP2, ROCK1, STAU1, STAU2, DDX1, C9ORF72, GIGYF2, FXR1, RNF135, NXF1, ATXN2, FXR2, LARP1, MCRIP1, DHX36, G3BP1, …	13826	95	20647	1.32043	0.00762544	7.57886e-05	6.78824e-05
GOTERM_CC_DIRECT	GO:0000786	nucleosome	119	0.718946	5.74776e-06	TRRAP, KDM1B, H2AC19, YEATS4, H2AC15, H2AC16, ACTB, H2AC17, H2AC18, H2AC11, H2AC12, H2AC13, H2AC14, KAT5, H2BC12L, RUVBL2, RUVBL1, EPC1, EPC2, H4C2, H4C1, H4C4, H4C3, H4C6, TGM2, H4C5, H2AC8, H2AC6, H2AC7, H2AC4, H2AC1, MORF4L1, H4C16, H4C15, H4C14, KAT6B, KAT6A, MORF4L2, H4C13, H4C12, H4C11, GLYR1, MEAF6, SRCAP, H2BC19P, MACROH2A2, MACROH2A1, MBTD1, ZNHIT1, EP400, H3C1, H3C3, DMAP1, H3C2, H3C4, …	13826	141	20647	1.26034	0.0101959	0.000100473	8.99918e-05
GOTERM_CC_DIRECT	GO:0030426	growth cone	122	0.737071	5.88443e-06	APP, FMR1, SYAP1, CTNND1, STMN2, STMN3, CIB1, STMN4, HNRNPR, ENO2, EPS8, PREX1, TUBB3, BASP1, DPYSL3, CFL1, KIF21B, CXADR, DSCAM, LMTK2, TSC1, UNC5C, CSNK1E, MAPK8IP3, SHTN1, ACAP3, ABITRAM, FRMD7, MAP1B, RUFY3, FEZ1, FSCN1, KIF20B, NGEF, COPA, TSHZ3, PSEN2, PSEN1, IQGAP1, THY1, NDRG2, KLC1, FXR1, FXR2, DVL1, ABL1, INPP5J, MYH14, OTX2, NGFR, TOR1A, AUTS2, MYO5A, ARPC5, SSH1, SETX, ADCY10, CDK5, T…	13826	145	20647	1.25647	0.0104371	0.000101863	9.12372e-05
GOTERM_CC_DIRECT	GO:0043229	intracellular organelle	51	0.30812	8.49481e-06	TDRKH, MDC1, NVL, BUB1B, BRCA1, ZDBF2, LONP2, POLL, TOPBP1, PIP4K2C, PIAS4, NSF, PARP4, RFC1, AFG2A, AFG3L2, DBF4, KATNAL2, BIN1, STIM2, YME1L1, AMPH, MCPH1, VCP, PLD5, SPG7, DBF4B, SLC5A1, AKAP1, TTN, SPAST, G3BP2, TP53BP1, RPS27A, ECT2, BUB1, BCL2L14, SPTBN1, SPTBN2, BARD1, SLF1, POLM, HOMER2, LIMK2, LIMK1, XRCC1, BUB1B-PAK6, BYSL, PSMC2, DCP1A, DCP1B	13826	54	20647	1.41038	0.0150322	0.000145637	0.000130444
GOTERM_CC_DIRECT	GO:0042645	mitochondrial nucleoid	46	0.277912	1.01663e-05	DDX28, LRRC59, ACADVL, SOD2-OT1, POLDIP2, SHMT2, FASTKD2, MPG, PRORP, TFB1M, HSD17B10, DHX30, ATP5F1B, TERT, TOP1MT, DBT, LONP1, MTERF1, POLG, TEFM, HSPA9, TRMT10C, UQCC2, ELAC2, TWNK, TFB2M, POLRMT, SOD2, ATAD3A, LRPPRC, CLPX, TUFM, HADHB, SUPV3L1, HADHA, CPS1, POLG2, DNAJA3, FASTKD5, TFAM, VDAC2, VDAC1, SSBP1, DNA2, SLC25A5, GRSF1	13826	48	20647	1.43112	0.0179634	0.000172634	0.000154625
GOTERM_CC_DIRECT	GO:0016328	lateral plasma membrane	70	0.42291	1.05916e-05	GPSM2, NUMA1, MTCL1, PTPRO, SLC7A11, PKD1, CLDN1, GJA1, PPP2R1A, CDH1, BSG, C1QTNF5, LEPR, SCN5A, BVES, SLC16A3, SNTA1, ABCC1, ANXA1, AXIN1, ANK3, ATP1B2, ATP1B1, CLDN5, CLDN4, CEACAM1, CLDN3, CLDN15, KCNQ1, CLDN7, CLDN12, CLDN18, DSG1, DSG2, SLC22A1, TACSTD2, ARL2, AKAP7, LIN7A, ATP1A1, IQGAP1, LIN7C, IQGAP3, NKD2, CORO1C, ERBB3, EPCAM, DVL1, GNA12, DVL2, DMD, DRD2, MARK2, SLC12A2, FZD3, SLC16A1…	13826	78	20647	1.34018	0.0187076	0.000176493	0.000158081
GOTERM_CC_DIRECT	GO:0044297	cell body	70	0.42291	1.05916e-05	STEEP1, PLXND1, EPO, USP33, PARK7, CD3E, RLBP1, ACTG2, RNF112, CASP8, DPYSL3, GLUL, CCT3, CCT2, PACRG, CXADR, TUBB, ATP6AP2, RPS6, TACR1, MAPK8IP3, SYN1, MAPK8IP1, ACTA2, ACTA1, PITPNM1, PITPNM3, TCP1, RBP1, ZPBP2, RDH5, RAB38, MAPT, RPL28, TLR2, GNAZ, NAXE, STAU1, STK39, SLC1A2, WNK4, GNAI2, GNG3, PGRMC1, P2RY1, PTK2B, FYN, FADD, CCT8, DISC1, CCT7, CCT5, BPTF, CCT4, SLC12A2, TMEM132E, HSPA1L, TR…	13826	78	20647	1.34018	0.0187076	0.000176493	0.000158081
GOTERM_CC_DIRECT	GO:0005640	nuclear outer membrane	58	0.350411	1.27183e-05	AHCTF1, NUP107, ITPRIP, NUP188, TMEM53, ENO1, SYNE3, SYNE2, SYNE1, GLE1, SMPD4, NUP62, TMEM109, EMD, BOK, NDC1, NUP214, SEC13, NUP210, NUP133, SIGMAR1, NUTF2, NUP93, NAV3, NUP50, NUP54, NUP98, NUP58, SLC22A3, POM121, NUP205, SEH1L, GUCY2D, RETSAT, UGT2B28, ITPR3, PSEN1, AAAS, PTGS2, GUCY2F, NUP160, GHRHR, NUP85, KASH5, CLMN, TPR, RNASE7, NUP88, NUP43, RAE1, RANBP2, NUP155, DMPK, NUP153, LRPPRC, N…	13826	63	20647	1.37483	0.0224217	0.000208043	0.00018634
GOTERM_CC_DIRECT	GO:0035580	specific granule lumen	58	0.350411	1.27183e-05	CYFIP1, GHDC, ORM1, CRISP3, CTSZ, HP, CXCL1, ORM2, TIMP2, QSOX1, ACAA1, PGLYRP1, SPTAN1, B2M, CEP290, CTSD, CAMP, ARG1, ARMC8, OLFM4, MMP8, ILF2, SLPI, LRRC7, CHI3L1, BPI, DOCK2, VCL, KPNB1, LTF, DNASE1L1, PDXK, CANT1, RETN, HPR, CFP, CNN2, NEU1, ELANE, GSDMD, AOC1, JUP, DEFA4, GGH, RAB27A, LYZ, NFKB1, ERP44, LRG1, TCN1, TOLLIP, LCN2, PTPN6, PTX3, FOLR3, HPSE, NIT2, FRK	13826	63	20647	1.37483	0.0224217	0.000208043	0.00018634
GOTERM_CC_DIRECT	GO:0009898	cytoplasmic side of plasma membrane	96	0.57999	1.48428e-05	NCF1, TRADD, SYAP1, PTEN, AP2A1, PTPN22, SLC4A1, EFCAB7, AP2A2, LITAF, IKBKB, PPP3CA, RGS2, GM2A, CDH1, RGS1, PALM, PGM5, RGS8, SAMD12, ACP1, AP2M1, JAK1, PRMT8, G6PD, MAP2K2, CHUK, TRAF2, TYK2, TRAF1, KCNAB2, ANK1, RHOA, SHROOM4, AJAP1, EPN3, PTP4A1, HCK, CACNB4, RASA3, TRAF3, TRAF6, TRAF5, KIT, CHMP4C, S100A6, MYH9, DSG1, CHMP4B, CHMP4A, PKP4, GNB1L, BIRC2, RNF31, DIABLO, EPB41, ALOX15, HTRA2, …	13826	112	20647	1.28001	0.0261178	0.000240589	0.000215491
GOTERM_CC_DIRECT	GO:0034451	centriolar satellite	110	0.664572	2.20869e-05	CD86, PATJ, KEAP1, KIF5B, CSPP1, NEK1, TRAPPC14, LHCGR, G6PD, IL4R, CEP131, KCTD1, TAP1, KNSTRN, MID1, CD2AP, PRKCQ, LRIF1, RPP25, CCNO, FLII, KLHL12, WDR62, PLA2G6, SKA1, PIK3R5, ODF2L, PDZD2, PODXL, PACSIN2, CEP72, ZBED6, PIBF1, RAB11FIP3, RAB11FIP5, BBS1, CCDC18, CCDC14, NEK6, PLK1, RASSF7, DCDC2, UPF3B, NR0B1, HOOK3, SASS6, DZIP1, PBOV1, CEP57, C2CD5, NAA40, C2CD3, DYSF, CHD3, DBH, PCM1, CNTR…	13826	131	20647	1.25395	0.0386159	0.000354783	0.000317772
GOTERM_CC_DIRECT	GO:1904724	tertiary granule lumen	52	0.314161	2.36711e-05	CYFIP1, CDA, ORM1, TNFAIP6, CRISP3, HP, HBB, CXCL1, CTSS, FTH1, TIMP2, CTSH, QSOX1, PRSS3, PGLYRP1, SPTAN1, GOLGA7, B2M, CTSD, CAMP, PGM1, DBNL, TMT1A, ARMC8, OLFM4, MMP8, ILF2, MMP9, FLG2, ALDOC, ALDOA, LTF, CSTB, ASAH1, CANT1, HPR, CFP, CST3, CNN2, LTA4H, GSDMD, IDH1, GGH, PPBP, LYZ, LRG1, TCN1, PTPN6, PTX3, FOLR3, YPEL5, NIT2	13826	56	20647	1.38668	0.0413277	0.0003735	0.000334537
GOTERM_CC_DIRECT	GO:0005762	mitochondrial large ribosomal subunit	52	0.314161	2.36711e-05	MRPL38, MRPL39, MRPL36, MRPL37, MRPL34, MRPL35, MRPL32, MRPL33, MRPL4, MRPL41, MRPL42, MRPL3, MRPL2, MRPL40, MRPL1, MRPL9, NSUN4, MRPL49, MRPS18A, MRPL47, MRPL48, MRPL45, MRPL46, MRPL43, MRPL44, MRPL52, MRPL53, MRPL50, MRPL51, MRPL18, MRPL19, MRPL16, MRPL14, MRPL58, MRPS30, MRPL15, MRPL12, MRPL57, MRPL13, MRPL54, MRPL10, MRPL55, MRPL11, MRPL20, GADD45GIP1, MTERF4, MRPL27, MRPL28, MRPL23, MRPL24, …	13826	56	20647	1.38668	0.0413277	0.0003735	0.000334537
GOTERM_CC_DIRECT	GO:0019898	extrinsic component of membrane	69	0.416868	3.77557e-05	TRIO, NCF1, TAMM41, DEFB1, PIK3C2G, WDR45, EFCAB7, RPH3A, RNF112, DMBT1, RB1CC1, MCF2L, ARHGEF40, RGS6, UBXN6, PLEKHG4, DEFB106B, ANXA1, VPS13C, OSR1, VPS13D, ANXA13, GML, VPS13A, PLAUR, WIPI1, GFRA1, GFRA3, DEFB106A, SYTL4, ATG13, RNF40, MAL, EZR, MGLL, BECN1, SEC23A, MTMR3, WDR45B, ARHGEF25, HPCA, STK39, UMOD, SNX33, JAKMIP1, KALRN, BLOC1S6, BCL2L11, MICALL1, TPR, PACSIN2, INPP5J, PRNP, MUC16, …	13826	78	20647	1.32104	0.0651037	0.000590512	0.000528911
GOTERM_CC_DIRECT	GO:0072562	blood microparticle	122	0.737071	4.20302e-05	ZNF177, FCN2, PRSS1, TFRC, ACSM1, PROS1, IGHV3-23, ITGA2B, HP, F13A1, SLC4A1, C4BPA, CLU, ACTB, ACTG2, ACTG1, IGHG3, C4B, IGHG4, C4A, IGHG1, IGHG2, C1RL, POTEE, POTEF, EIF2A, ZBTB38, KRT1, SERPINF2, IGKV2D-28, IGKV4-1, SERPING1, PFN1, CFB, CFH, A1BG, HPR, KNG1, OAZ3, C3, VTN, HPX, SDCBP, C9, APOE, A2M, IGHA1, IGHA2, HSPA8, TGFB1, AMBP, HBG2, IGKV2D-40, HSPA6, FN1, IGHV3-13, MSN, HSPA2, TMPRSS13, …	13826	148	20647	1.231	0.0722022	0.000651651	0.000583672
GOTERM_CC_DIRECT	GO:0030670	phagocytic vesicle membrane	72	0.434993	4.25392e-05	SLC48A1, SNAP23, TCIRG1, RAB22A, RAB43, PIP4P1, DMBT1, LAMP2, RAC2, RAC3, RAC1, ATP7A, B2M, RAB8A, ATP6V0B, HLA-H, ATP6V0E1, SLC15A2, ANXA3, HLA-B, TAP2, CYBB, HLA-C, TAP1, OCRL, CYBA, HLA-A, HLA-F, HLA-G, ATG12, HLA-E, TAPBP, DNM2, TLR1, VAMP8, VAMP7, RAB34, RAB38, PIK3C3, TLR6, ATP6V0D1, SEC22B, ATP6V0C, HLA-DQB1, TLR2, RAB7A, HVCN1, PIK3R4, CORO1A, INPP5B, SEC14L3, RAB11FIP1, RAB20, RAB23, ATP…	13826	82	20647	1.31123	0.0730438	0.000652531	0.00058446
GOTERM_CC_DIRECT	GO:0045111	intermediate filament cytoskeleton	54	0.326245	4.28793e-05	ZNF131, SYNM, ZNF175, MTRR, SMG7, KRT20, HOXA13, SYNE2, ING4, NEFM, BCAS3, SAP30BP, HSDL1, KRT4, DST, SYCE1L, PRKCE, KRT8, KRT7, MMP14, PFDN5, PHLDB2, S100A8, PLEC, PSMD10, EXD2, KRT80, USP10, PADI6, NR1I2, NOL9, DDX60, EVPL, TTBK2, ADCY5, EIF1AD, NDOR1, CCT8, DISC1, MDN1, STN1, DTNA, KRT13, CTNS, SMARCA2, CLK3, GFAP, NSFL1C, DES, KRT17, EPPK1, PKN2, VIM, NES	13826	59	20647	1.36679	0.0736058	0.000652531	0.00058446
GOTERM_CC_DIRECT	GO:0030018	Z disc	113	0.682697	4.31849e-05	SLC4A1, FBXO22, SLC8A1, STK11, C10ORF71, CFL2, CAPN3, SYNPO, MYOZ1, SCN1A, ACTN3, ACTN2, ACTN1, KRT8, ANK2, ANK3, ACTN4, ANK1, OBSCN, BIN1, SCN8A, PRKD1, OBSL1, MYL9, RTN2, PSEN2, CACNA1D, CACNA1C, PSEN1, MYL12A, MYL12B, BAG3, SMN2, SMN1, SCN3B, CAV3, JUP, HOMER1, NEBL, NEB, PARVA, PARVB, FBXO32, RYR1, RYR2, BMP10, SLC2A1, FHL2, FHL3, HSPB1, JPH1, ADRA1A, RYR3, SYNE2, PPP3CA, CSRP3, PPP3CB, CSRP2…	13826	136	20647	1.24079	0.0741105	0.000652531	0.00058446
GOTERM_CC_DIRECT	GO:0002102	podosome	32	0.19333	4.4329e-05	DOCK5, WDR1, SRC, CAPG, ASAP1, SCIN, SH3PXD2A, SH3PXD2B, LPXN, TNS3, SH3GL1, SVIL, VCAM1, GSN, AFAP1L1, DBNL, TPM4, PTPN12, TJP1, KIF9, HNRNPK, BIN2, CTTN, PALLD, NOS1AP, FSCN1, ADAM8, RHOU, LCP1, ARHGEF5, VCL, FERMT3	13826	32	20647	1.49335	0.0759974	0.000658656	0.000589946
GOTERM_CC_DIRECT	GO:0042788	polysomal ribosome	32	0.19333	4.4329e-05	RPL30, RPL32, NUFIP2, RPL31, DHX9, RPL11, ELAVL4, RPL36A, RPL10A, RPL8, RPL6, RPL7A, LARP1, RPL18A, RPL36, RPL38, RPL18, RPL39, ABCF1, RPL19, BTF3, RPL41, PNPT1, NR0B1, LARP4B, RPS26, RPS28, RPS29, RPL24, EIF3H, RPS21, RPS23	13826	32	20647	1.49335	0.0759974	0.000658656	0.000589946
GOTERM_CC_DIRECT	GO:0030139	endocytic vesicle	61	0.368536	4.86372e-05	SH3KBP1, GOLIM4, DYSF, ARRB2, PIK3C2B, AMOT, RABGEF1, HYAL2, FFAR4, FLOT2, CUBN, SPHK1, PLEKHG5, SFTPD, AVPR2, STX7, APOA1, AVPR1A, GAPVD1, TIRAP, MTSS1, CD2AP, RABEP1, CTTN, HEATR5B, RAPGEF2, HCLS1, RIN3, RIN1, STAM2, RAPGEF6, RIN2, ARF6, NLGN3, RALA, RAB5B, RAB5C, LPAR1, LPAR2, PLD1, ECPAS, DPP4, MYO6, VPS11, DRD2, AMELX, DRD3, RAB11FIP3, RAB11FIP4, ABCA1, DAB2IP, IGF2R, EHD1, EHD2, OCLN, TF, E…	13826	68	20647	1.33962	0.0830683	0.000716695	0.000641931
GOTERM_CC_DIRECT	GO:0005923	bicellular tight junction	109	0.658531	5.37312e-05	PATJ, FRMPD2, CLDN2, F11R, CLDN1, AMOT, CDH5, CCND1, POF1B, SYNPO, BVES, MAGI1, PRKCI, CXADR, MAGI3, MAGI2, FRMD4A, RPGRIP1L, ANK3, CLDN6, CLDN5, CLDN4, CLDN3, JAML, CLDN8, PARD3, CLDN7, MXRA8, ADCYAP1R1, USP53, WNK4, ARHGAP17, LIN7A, LIN7C, PRKCZ, MTDH, NPHP1, SYMPK, NPHP4, ECT2, MPDZ, VASP, FZD5, TBCD, CGN, OCEL1, TJAP1, DLG1, OCLN, DLG3, CDK4, STRN, AMOTL2, AMOTL1, RIGI, PALS1, YBX3, EPB41L4B,…	13826	131	20647	1.24255	0.091359	0.000785268	0.00070335
GOTERM_CC_DIRECT	GO:0005581	collagen trimer	81	0.489367	5.45523e-05	FCN1, COL18A1, FCN2, EDA, COL14A1, COL12A1, PLOD3, C1QTNF9, PLOD1, WDR46, GLDN, C1QTNF3, RPS18, C1QTNF6, C1QTNF5, COL10A1, EMILIN2, EMILIN1, TIMP1, CD36, MBL2, CCBE1, SCARA3, COL27A1, MMP1, COL25A1, ADIPOQ, SFTPD, PCOLCE, C1QL4, MMP8, C1QTNF9B, PABIR2, WDR33, COL2A1, COL4A2, LOX, COL4A1, COL6A2, COL4A3, COL6A1, COL4A6, COL8A2, COL4A5, COL6A3, COL21A1, COL6A6, COL6A5, EMID1, COLEC12, COL17A1, C1QB…	13826	94	20647	1.28682	0.0926884	0.000790786	0.000708292
GOTERM_CC_DIRECT	GO:0032993	protein-DNA complex	41	0.247704	5.50346e-05	KDM5A, PRKDC, MAX, GTF2B, LEF1, GATA1, HOXA11, HHEX, EP300, POLR2H, NKX2-5, SUZ12, TEAD4, MYOG, TCF7L2, ZBTB17, NPM1, XRCC6, JUND, NFYA, PARP1, JUP, EYA1, NFYB, XRCC5, NFYC, TREX1, HMGA2, SOX12, FOS, TBX5, PAX2, ST18, RAD52, SP1, DDIT3, SP3, CTNNB1, NUPR1, TOP1, NFE2L2	13826	43	20647	1.42389	0.0934685	0.000791345	0.000708793
GOTERM_CC_DIRECT	GO:0005881	cytoplasmic microtubule	53	0.320203	5.78616e-05	RAB3D, BICD1, HID1, TUBA1C, TUBA1B, TUBA1A, SERP1, GTSE1, SYBU, APC2, BCAS3, GRAMD2B, DYNLT1, FBXW11, DCXR, MTUS2, TUBG2, TUBG1, MID1, CYP2A6, SELENOS, TMEM214, BIRC5, KIF2C, FAM161B, MAPRE1, MAPRE2, PAFAH1B1, TUBGCP2, ARL3, ARHGAP18, BCL10, CLMP, TOGARAM2, TOGARAM1, CLASP1, CLASP2, ENKD1, DYNC1H1, SCTR, FHDC1, REEP1, CYLD, NIN, APC, REEP4, TRPV4, REEP3, REEP2, SAA1, SAA2, SRPRB, TPT1	13826	58	20647	1.36461	0.0980266	0.000817	0.000731772
GOTERM_CC_DIRECT	GO:0031252	cell leading edge	53	0.320203	5.78616e-05	ARF3, ARF1, DDX3X, LDB1, ITGB4, DOCK8, STON1, SRA1, SLK, DUOXA1, DUOXA2, ATP7A, NDEL1, BCAS3, PRKCI, DST, EXOC8, LMO4, SCRIB, TUBG2, TUBG1, CD2AP, SHTN1, MYH9, PABPC1, SSX2IP, PHLDB2, PAFAH1B1, DCTN1, CXCR4, PRKCZ, HDAC6, CORO1B, DUOX1, SH3BP1, DPP9, DUOX2, CLASP2, CARMIL1, CADM4, CDC42BPG, GBF1, KDF1, CDC42BPB, CDC42BPA, SCAF1, BSPRY, OCLN, ARPC2, CAPRIN1, JMY, AAK1, VIM	13826	58	20647	1.36461	0.0980266	0.000817	0.000731772
GOTERM_CC_DIRECT	GO:0031012	extracellular matrix	203	1.22644	5.81935e-05	SPON1, HPSE2, TRIL, DMP1, CCN6, CCN5, CCN4, CCN3, CCN2, CCN1, PRSS2, CCBE1, OMD, BCAN, ANOS1, COL8A2, COL8A1, GPLD1, COL13A1, ADAMTS12, GLG1, ADAMTS10, ADAMTS16, ADAMTS15, FLRT2, ADAMTS19, FLRT3, ADAMTS18, ADAMTS17, APOE, COL24A1, LRRN2, FN1, VASN, COL1A1, COL1A2, COL9A1, COL9A2, COL18A1, ECM1, ECM2, UCMA, NCAN, ELN, LRRC32, MMP21, MMP20, MMP25, MMP24, MMP27, MMP26, ADAMTSL3, MMP28, TIMP2, COL10A…	13826	259	20647	1.17046	0.0985602	0.000817	0.000731772
GOTERM_CC_DIRECT	GO:0000792	heterochromatin	45	0.27187	5.96534e-05	FOXC1, UHRF2, UHRF1, HDAC1, SUV39H1, PSIP1, CHD5, BMI1, MECP2, SALL1, EME1, TRIM28, SALL4, ORC2, HSF1, TASOR, BEND3, TNKS1BP1, SMARCAD1, MORC2, H2AZ1, ZBTB18, MBD3, CBX8, CBX6, PHC2, CBX5, ANAPC7, CBX3, KMT5C, CBX2, CBX1, ATRX, MBD2, DNMT3A, RRP1B, SIRT1, SIRT2, WDR76, PML, H1-5, H1-4, TCP1, MPHOSPH8, EZH1	13826	48	20647	1.40001	0.100904	0.000830953	0.000744269
GOTERM_CC_DIRECT	GO:0000791	euchromatin	56	0.338328	7.17739e-05	SETD5, ICE1, ELL, ICE2, PSIP1, ZC3H8, ASH2L, AFF4, TRIM28, ALKBH1, RUVBL2, TRIM24, JAK2, PELP1, BCAS3, TBP, DNMT3A, DNTT, SIRT1, SKIC8, CREB1, SKIC3, MYOD1, PADI2, NSMF, KMT2E, UHRF1, CTR9, HIF1A, RNF2, CECR2, EXOSC5, EXOSC10, EXOSC4, POLR2A, HSF1, EXOSC3, H2AZ1, JUN, CBX3, CBX2, NR1H4, RRP1B, H1-1, KLF4, ESR1, H1-0, H1-3, POU4F2, H1-2, H3-5, SP1, ID2, CTNNB1, TCF3, RBMX	13826	62	20647	1.34883	0.120127	0.000992038	0.00088855
GOTERM_CC_DIRECT	GO:0014704	intercalated disc	44	0.265829	8.20947e-05	ITGB1, SPTBN4, FHOD1, SLC2A1, AKAP6, KCNA5, SLC8A1, SLC9A1, GJC1, PAK1, GJA1, TMEM65, CDH2, GJA5, CTNNA1, PGM5, SCN5A, SCN1B, YWHAH, SCN1A, DSP, CXADR, JUP, CAV3, SLC31A1, ANKRD23, ANK2, ANK3, ATP1B1, TJP1, MYH1, DLG1, DES, PIK3CA, FXYD1, PKP2, RANGRF, DSG2, FGF13, OBSL1, HAMP, VAMP5, SCN4B, DSC2	13826	47	20647	1.39803	0.136171	0.00111736	0.0010008
GOTERM_CC_DIRECT	GO:0022627	cytosolic small ribosomal subunit	44	0.265829	8.20947e-05	MRPS11, RPS27L, RPS4Y1, RPS15, RPS4X, RPS14, RPS17, RPS15A, RPS16, RPS19, RPS18, RACK1, RPS3, RPS2, RPS27A, RPS11, RPS10, RPS13, EIF2A, RPS12, RPS9, RPS7, RPS8, RPS5, RPS6, B3GALT4, RPSA, HBA2, ISG15, RPS3A, HBA1, RPS26, RPS25, RPS10P5, RPS28, RPS27, RPS29, RPS20, FAU, DHX29, UBA52, RPS21, RPS24, RPS23	13826	47	20647	1.39803	0.136171	0.00111736	0.0010008
GOTERM_CC_DIRECT	GO:0071007	U2-type catalytic step 2 spliceosome	30	0.181247	9.31828e-05	DHX8, PRPF19, PRPF8, EFTUD2, SNRPD2, SNRPD1, CWC22, SNRPB2, SNRPD3, BCAS2, SRRM2, AQR, PPIL1, BUD31, CDC5L, PLRG1, CWC15, CRNKL1, CDC40, XAB2, SNRNP40, SNW1, SYF2, SNRPG, PPIE, SNRPA1, SNRPE, SNRPF, RBM22, SNRPB	13826	30	20647	1.49335	0.153083	0.0012524	0.00112175
GOTERM_CC_DIRECT	GO:0005604	basement membrane	82	0.495408	9.34205e-05	COL18A1, ACHE, LAD1, SPARC, LAMC3, ITGB4, TNC, LAMC2, LAMC1, LOXL1, LOXL2, SPN, EFEMP2, ADAMTS1, DAG1, TIMP3, HMCN1, TIMP1, EGFL6, DST, ANXA2, SERPINF1, P3H2, CASK, NPNT, HSPG2, ACTA2, TMEFF1, TMEFF2, COL2A1, CCDC80, COL4A2, COL4A1, COL4A4, COL4A3, PXDN, MMRN2, COL4A6, COL8A2, AMTN, COL4A5, ANG, VWA2, RELL2, FREM1, FREM2, FREM3, COL17A1, LAMA5, COL15A1, CD151, LAMA2, LAMA1, LAMA4, LAMA3, FBLN1, T…	13826	96	20647	1.27557	0.153442	0.0012524	0.00112175
GOTERM_CC_DIRECT	GO:0000775	chromosome, centromeric region	58	0.350411	0.00011282	TOP2A, ZNF330, SUV39H2, SYCP1, FMR1, SUV39H1, DSCC1, HJURP, SMC5, CTCF, SMC6, SMC3, SMC4, PPP2R1A, MIS18BP1, NUF2, KAT7, OIP5, HELLS, DAXX, DNMT3A, NGDN, PPP2R5A, PPP2R5C, SMC1A, SMC1B, SGO1, INCENP, BIRC5, KIF2C, CDCA5, CDCA8, PDS5B, C9ORF78, PDS5A, AURKC, CENPA, CENPB, AURKB, PPP2CA, PKHD1, PPP2CB, RAD21, CENPT, CENPU, UVRAG, CENPW, CBX3, CBX1, WAPL, NDC80, CENPE, STAG1, CENPF, STAG2, STAG3, CE…	13826	65	20647	1.33252	0.182226	0.00150118	0.00134458
GOTERM_CC_DIRECT	GO:0009925	basal plasma membrane	61	0.368536	0.00012882	OSCP1, SLC23A2, CHRM3, SLC27A1, BMPR2, CD81, ITGB4, INPPL1, AQP5, PKD2, ABCC10, BEST1, AQP1, SLCO2B1, CD34, SLC22A11, ABCC3, ABCC1, DST, ABCC6, ANK3, SHROOM4, SLC5A6, SLC7A5, CLDN4, CEACAM1, SLC7A8, SLTM, SLCO2A1, MET, ITGA9, SLC22A4, SLC22A6, SLC22A5, SLC22A2, SLC22A1, TACSTD2, SLC1A3, SLC3A2, MST1R, SLC1A5, SLC7A1, EGFR, SLCO1B1, ERBB3, ERBB4, ERBB2, SLCO1B3, CLCA2, EPS15, SLC12A2, SLC16A1, ACE…	13826	69	20647	1.3202	0.205229	0.00169525	0.0015184
GOTERM_CC_DIRECT	GO:0071339	MLL1 complex	34	0.205413	0.000129307	INO80C, KMT2A, PHF20, MAX, CHD8, TAF9, DPY30, TAF1L, ASH2L, RNF2, RBBP5, RUVBL2, RUVBL1, WDR5, KAT8, RNASEK-C17ORF49, EPS15, E2F6, PELP1, MEN1, C17ORF49, MCRS1, TEX10, MGA, HCFC2, SENP3, HCFC1, LAS1L, KANSL1, TAF7, PRPF31, TAF6, TAF4, TAF1	13826	35	20647	1.45068	0.205918	0.00169525	0.0015184
GOTERM_CC_DIRECT	GO:0098794	postsynapse	116	0.700822	0.000142622	TRIO, RAB3A, FMR1, EIF4A3, PLAT, RPL8, SLC8A1, CDH1, RNF19A, AKT1, EPHB2, AP2M1, GHSR, MEF2C, SLC6A17, WNT5A, NGDN, CPT1C, PRKAR1B, TFR2, DGKQ, ROR2, PFN2, ANAPC2, CUL3, CHRNA7, STXBP1, PSEN1, CPLX1, SLC1A7, AGER, C9ORF72, GRK3, PPP3R1, GRK2, ABL1, EIF4EBP2, HCRT, DRD4, PRNP, BCL11A, CPSF2, FZD9, CAPRIN1, EIF4G1, GSK3B, SNAP25, GSK3A, HIP1, LRRK2, RPLP0, ELAVL4, AP2A1, ARRB2, AP2A2, ELAVL1, MECP2…	13826	142	20647	1.21992	0.22455	0.00185616	0.00166253
GOTERM_CC_DIRECT	GO:0071944	cell periphery	57	0.344369	0.000148782	PANK1, ICAM2, CIB1, ICAM5, CLU, PHB2, SLC8A1, ACTG2, SMPD2, TUBB3, MUC12, RAC3, CD36, NOS1, MAGI1, APC2, ITGA3, PRKCE, NME2, AXIN1, ATP1B2, MUC3A, RHOA, ITGB1BP1, EZR, ARHGEF5, EMID1, ANAPC2, SLC24A3, FBLIM1, AGAP3, THSD1, CORO1B, FUT4, NKD2, MBP, SLC12A2, TRAP1, NHERF1, SLC12A5, MUC17, ODAM, RDX, MSN, INHBB, FERMT1, KRT19, MYO1B, KRT18, KRT17, APC, STK26, KRT14, BAX, CTNNB1, EPPK1, AGRN	13826	64	20647	1.33001	0.233023	0.00192231	0.00172177
GOTERM_CC_DIRECT	GO:0045335	phagocytic vesicle	63	0.380619	0.000186161	ITGB5, ZDHHC5, RAB22A, CTSS, ACTG1, RAB43, KIF5B, ITGAV, CD36, APPL2, SRGAP2B, RAB8A, APPL1, PDIA3, CYBB, ANXA11, ATG14, MPEG1, RAB31, VAMP7, CDC42EP4, RAB34, CDC42EP2, TLR9, TRIM14, RAB38, RAB7A, BECN1, STX12, STXBP4, STXBP1, WAS, PLD4, NOD1, VPS26B, AMBRA1, NOD2, CLCN3, CORO1A, CDC42, RAB20, RAB23, STX6, FLNB, SRGAP2, ELANE, RAB11FIP5, SLAMF1, ABCA1, UVRAG, GSN, RAB39A, MTOR, RAB11A, RAB11B, FM…	13826	72	20647	1.30668	0.282481	0.00238795	0.00213885
GOTERM_CC_DIRECT	GO:0015935	small ribosomal subunit	28	0.169164	0.000195094	MRPS16, MRPS14, RPS15, RPS4X, RPS16, RPS18, RACK1, RPS3, RPS2, RPS27A, NPM1, RPS9, IMP3, RPS5, RPS6, RPSA, MRPS6, RPS26, RPS25, MRPS9, RPS28, RPS29, RPS20, FAU, RPS21, RPS24, DAP3, RPS23	13826	28	20647	1.49335	0.293822	0.00248467	0.00222547
GOTERM_CC_DIRECT	GO:0042995	cell projection	158	0.954567	0.000210461	TRIO, ATP8A2, CLSTN3, FMR1, ITSN1, CYB5D1, LAPTM4B, RIMS1, GJA5, NPPA, THSD7A, TNS3, SH3GL2, SH3GL1, MAGI1, TPTE2, SLC6A17, ACTN3, ACTN2, MAP1S, ACTN1, ACTN4, KCTD8, BIN2, TBC1D24, KCTD12, ANKK1, EZR, UTRN, VCL, GRB7, SPTBN4, MACF1, SPTBN5, RHOBTB3, CACNA1A, MRI1, FBXO45, ACTR3B, RTN4, RHOBTB1, RHOBTB2, SPTA1, TRPM2, ODF2L, GRK3, SCIN, STK36, NDN, OTOF, LPXN, PLCG1, DRD3, IMPG1, SPTBN1, SPTBN2, P…	13826	200	20647	1.17974	0.312911	0.00265785	0.00238059
GOTERM_CC_DIRECT	GO:0000118	histone deacetylase complex	41	0.247704	0.000211674	RERE, HDAC4, HDAC5, KDM3A, HDAC2, KDM3B, HDAC3, HDAC1, SATB2, MIDEAS, HDAC11, JMJD1C, HR, HDAC8, HDAC9, HDAC6, PHF21A, HDAC7, HINT1, SIN3B, RBBP4, SIN3A, SAP30L, NRIP1, TBL1Y, SAP18, RBBP7, TBL1X, MTA2, ZNF541, CBX5, MBD2, DNTTIP1, TRERF1, SAP30, TAF6L, NCOR1, TBL1XR1, ZNF217, RCOR3, RCOR1	13826	44	20647	1.39153	0.314396	0.00265785	0.00238059
GOTERM_CC_DIRECT	GO:0005763	mitochondrial small ribosomal subunit	32	0.19333	0.000258162	MRPS17, MRPS15, MRPS16, MRPS35, MRPS14, MRPS33, MRPS11, MRPS34, MRPS12, MRPS31, MRPS10, MRPL42, CHCHD1, MRPS28, PTCD3, MRPS26, MRPS27, MRPS24, MRPS25, MRPS22, MRPS23, MRPS18B, MRPS18A, MRPS2, MRPS21, MRPS7, MRPS6, MRPS5, MRPS18C, MRPS9, AURKAIP1, DAP3	13826	33	20647	1.44809	0.368945	0.00321276	0.00287761
GOTERM_CC_DIRECT	GO:0005901	caveola	65	0.392702	0.000259472	SCARB1, BMPR2, IRS1, SLC2A1, FASLG, HTR2A, ADRA1B, ADRA1A, IGF1R, LIPE, SMPD2, SPRED1, FLOT1, FLOT2, CD36, SCN5A, JAK2, BVES, PTGIS, TRPC4, MYOF, F2R, ATP1B1, TGFBR2, HCK, SMO, KCNMA1, NOS1AP, CDH13, CDH15, PLPP2, SLC22A6, ADCYAP1R1, ASAH2, SRC, AKAP6, KCNA5, EFNA5, PTGS2, ADCY8, TFPI, LRP8, HDAC6, LRP6, PACSIN2, HMOX1, MAPK1, MAPK3, CAVIN1, CAV3, CAV2, NOS3, CAVIN2, INSR, CAVIN3, CAV1, PTCH1, AT…	13826	75	20647	1.29423	0.370417	0.00321276	0.00287761
GOTERM_CC_DIRECT	GO:0090734	site of DNA damage	36	0.217496	0.000286591	H2AX, EXD2, CUL5, SPINDOC, ZMYND8, CHD4, XPC, MACROH2A1, HPF1, OARD1, ELOA, KAT7, POLK, UBQLN4, NKX3-1, HELQ, CBX5, PARP1, CBX3, XRCC5, PARP2, CBX1, RPA1, XRCC1, SIRT6, PARP9, WDR76, DDB2, TRAIP, MMS22L, SLFN11, RFWD3, APLF, ADPRS, AUNIP, ERCC6	13826	38	20647	1.41475	0.400143	0.00351032	0.00314413
GOTERM_CC_DIRECT	GO:0016592	mediator complex	40	0.241663	0.000289142	MED19, CCNC, MED16, MED15, MED12L, MED18, MED17, MED12, MED11, MED14, BCLAF1, MED13, MED30, MED10, MED31, PPARGC1B, HAVCR2, MED1, CDK19, MED8, MED9, MED4, MED27, MED26, MED6, MED29, MED13L, MED7, MED28, CDK9, MED23, CDK8, MED22, MED25, MED24, CDK6, THRAP3, CDK4, MED21, MED20	13826	43	20647	1.38916	0.402866	0.00351032	0.00314413
GOTERM_CC_DIRECT	GO:0098793	presynapse	140	0.845819	0.00028941	ITSN2, SH3GL3, RAB3A, FMR1, ITSN1, PARK7, ACTB, UBE2L3, PPP1CC, CDH2, VPS35, SH3GL2, AP2M1, SH3GL1, UNC13B, VPS18, CADPS2, ATP6V1G1, CHRNB3, RPL22, SCRIB, CEL, SRCIN1, CACNB2, CACNB4, DGKQ, TBC1D24, TNIK, PFN2, RTN4R, GRIA1, SLC22A3, CHRNA5, SLC22A2, STXBP2, SLC22A1, LIN7A, LIN7C, SLC1A7, C9ORF72, PLD2, FXR1, SDCBP, BLOC1S6, GRK3, RAP1A, FXR2, GRK2, HRH3, DVL1, OTOF, SNX9, PIP5K1C, RAB6B, ASIC1, …	13826	176	20647	1.18789	0.403152	0.00351032	0.00314413
GOTERM_CC_DIRECT	GO:0030864	cortical actin cytoskeleton	54	0.326245	0.000337098	WDR1, SLC2A1, PPP1R9A, PPP1R9B, AKAP13, LASP1, CDH2, CDH1, CAPN2, FLOT1, COTL1, FLOT2, SPTAN1, CAP1, DBNL, ACTN3, ACTN2, ACTN1, SHROOM2, SHROOM3, SHROOM1, ACTN4, SHROOM4, MED28, MTSS2, EEF1A1, CLDN5, CTTN, MYADM, LANCL2, HCLS1, UTRN, LLGL1, RAPGEF3, DBN1, LLGL2, SPTBN4, SPTBN5, PLEKHH2, IQGAP1, CORO1A, SPTA1, PDLIM2, DMD, MISP, SPTBN1, SPTBN2, GSN, RDX, DSTN, MLPH, DLC1, TRPV4, NF2	13826	61	20647	1.32198	0.451818	0.00406112	0.00363747
GOTERM_CC_DIRECT	GO:0005793	endoplasmic reticulum-Golgi intermediate compartment	70	0.42291	0.000364217	KDELR1, ATP2A1, HMGB1, MYDGF, ANPEP, CHORDC1, CA4, TRAPPC12, MYO18A, TMED3, GNPNAT1, TMED2, CHP1, TMED1, MAN1A1, TMED7, SCYL1, TMED4, TMED9, LMAN1L, IST1, CCDC115, SLC35C2, RGMB, PDIA6, RER1, SMO, RAB37, MPPE1, SEC22B, ERGIC2, ERGIC1, LRPAP1, TMED10, LMAN2L, STX17, COPB1, MTMR6, ECPAS, INPP5B, LMAN1, LMAN2, SERPINH1, PROM1, UGGT2, UGGT1, RAB6B, HSPA5, GBF1, SURF4, FN1, DDHD2, YIF1A, YIF1B, ERP44,…	13826	82	20647	1.27481	0.477702	0.00435839	0.00390372
GOTERM_CC_DIRECT	GO:0070847	core mediator complex	26	0.157081	0.000406613	MED19, MED16, MED15, MED18, MED17, MED11, MED14, MED30, MED10, MED31, MED1, MED8, MED9, MED4, MED27, MED26, MED6, MED29, MED7, MED28, MED23, MED22, MED25, MED24, MED21, MED20	13826	26	20647	1.49335	0.515742	0.00483327	0.00432907
GOTERM_CC_DIRECT	GO:0005721	pericentric heterochromatin	30	0.181247	0.000511972	DNMT1, UHRF2, IKZF1, MACROH2A1, CENPA, CENPB, CENPC, CHRAC1, KDM4A, HELLS, KDM4B, KDM4C, CBX5, CBX3, KMT5C, CBX1, ATRX, SMARCA5, SIRT6, ESCO2, LRWD1, BAZ1A, BAZ1B, ZNF618, INCENP, POLE3, SNAI1, NCAPD3, FLYWCH1, EZH2	13826	31	20647	1.44517	0.598714	0.00600557	0.00537907
GOTERM_CC_DIRECT	GO:0035267	NuA4 histone acetyltransferase complex	30	0.181247	0.000511972	MEAF6, TRRAP, YEATS4, ACTB, ACTG1, MBTD1, POTEKP, ING3, KAT5, POTEI, VPS72, POTEJ, RUVBL2, RUVBL1, EP400, POTEE, EPC1, EPC2, POTEF, BRD8, DMAP1, ACTL6B, ACTL6A, MSL3, ACTL9, MORF4L1, MRGBP, YEATS2, ACTBL2, MORF4L2	13826	31	20647	1.44517	0.598714	0.00600557	0.00537907
GOTERM_CC_DIRECT	GO:0005875	microtubule associated complex	34	0.205413	0.000547342	SPTBN5, RABGAP1, STAU1, DCTN1, PXN, MEFV, LRP8, GABARAP, TTBK1, HDAC6, ACTR1A, FNTA, MAP2, FNTB, PEA15, MAP7, KIF1B, MAP4, MAP1S, FBXW11, RANBP9, EML1, MID1, EML2, SHTN1, CLIP2, RP1, APPBP2, KIF4B, KIF4A, MAP1B, MAP1A, TRIM54, PAFAH1B1	13826	36	20647	1.41038	0.623252	0.0063785	0.0057131
GOTERM_CC_DIRECT	GO:0035097	histone methyltransferase complex	25	0.151039	0.000585899	KMT2D, PAXIP1, KMT2A, PRDM4, KMT2C, KMT2B, CXXC1, DPY30, ASH2L, HDAC9, PAGR1, RBBP5, WDR5, JARID2, KDM6A, MEN1, PRMT5, CBX5, NCOA6, SETD1B, SETD1A, HCFC2, HCFC1, WDR82, ZNF335	13826	25	20647	1.49335	0.648295	0.00678349	0.00607585
GOTERM_CC_DIRECT	GO:0033116	endoplasmic reticulum-Golgi intermediate compartment membrane	71	0.428951	0.000593926	MCFD2, SERPINA1, KDELR1, CTSZ, AREG, ROBO1, LAMP5, GOLGA2, TMED3, PIEZO1, TMED2, TMED1, TMED7, CTSC, RAB2A, TMED9, ATP6AP1, LMAN1L, SLC35C2, TAP2, TAP1, VPS13B, CSNK1D, F5, TAPBP, DCSTAMP, F8, GORASP1, MPPE1, ERGIC3, PLPP3, SEC22B, ERGIC2, ERGIC1, GRIA1, TMED10, STX17, ZDHHC20, RAB1B, GOSR2, TGFA, INS, PRRG4, SEC14L3, LMAN1, LMAN2, STX5, MGAT1, CD59, WHAMM, YKT6, CD55, BCAP31, UVRAG, GALNT1, SURF…	13826	84	20647	1.26223	0.653296	0.00683206	0.00611935
GOTERM_CC_DIRECT	GO:0046540	U4/U6 x U5 tri-snRNP complex	41	0.247704	0.000667827	RNU4-1, RNU6-1, TXNL4B, DDX23, SNU13, USP39, PRPF8, EFTUD2, SART1, SNRPD2, ZMAT2, SNRPD1, SNRPD3, TXNL4A, SNRPN, LSM5, LSM4, LSM3, LSM2, PRPF4, LSM8, SNRNP40, RNU5E-1, LSM7, PRPF6, LSM6, PRPF18, RNU5B-1, RNU5A-1, PRPF3, SNRPG, RBM42, SNRNP27, PRPF31, PPIH, SNRPE, SNRPF, SNRNP200, SNRPA, RNU4-2, SNRPB	13826	45	20647	1.3606	0.696123	0.00763292	0.00683666
GOTERM_CC_DIRECT	GO:0005657	replication fork	29	0.175205	0.000718984	H2AX, MUS81, PIF1, BLM, DNMT1, MRE11, PCNA, UHRF1, TEX264, RTF2, WRN, RECQL5, HMCES, CHEK1, NBN, TP53BP1, DMAP1, POLH, UBE2B, RADX, XRCC2, XRCC3, DONSON, RAD51B, RAD51D, RAD51C, BCL6, TP53, RAD18	13826	30	20647	1.44357	0.722632	0.00816527	0.00731348
GOTERM_CC_DIRECT	GO:0031966	mitochondrial membrane	134	0.80957	0.00080388	IFI27L2, NDUFA13, MT-ND4, MT-CO1, AQP8, COX6A1, CLU, MT-ND3, ELK1, MT-ND1, SLC39A9, FAM162A, ACAD11, SLC25A44, TMEM14B, ATG9A, PRKCA, VRK2, SDHB, MAPK8IP1, COX6B1, OXA1L, GNPAT, IFI27, TMX2, CARD19, FKBP8, VDAC2, MT-CO2, VDAC1, MT-CO3, SLC27A3, ABCG2, SLC22A4, SLC22A3, ATP5MC3, HTRA2, COX7A2, ABCB8, OMA1, ATP5MC1, ATXN3, BCL2L13, CYB5R3, ANTKMT, GSDMD, SMCP, STARD13, RHBDD1, FZD9, BLTP2, BLTP1, R…	13826	170	20647	1.17711	0.761621	0.00907164	0.0081253
GOTERM_CC_DIRECT	GO:0005876	spindle microtubule	40	0.241663	0.000893388	BIRC8, NUMA1, ARL3, BOD1L1, XIAP, KIF11, SKA3, TTL, AURKC, SKA1, AURKB, AURKA, SKA2, FAM110A, POLB, KIF3B, CAPN6, KIF3A, TOGARAM2, TOGARAM1, KIFAP3, CLASP1, CLASP2, PARP4, CCDC57, PLK1, RMDN3, CSNK1D, TUBG2, RMDN1, PSRC1, KIF2A, FAM161A, PRC1, KIF4A, CDK1, BIRC5, CALM3, CALM1, CALM2	13826	44	20647	1.35759	0.796812	0.0100183	0.00897321
GOTERM_CC_DIRECT	GO:0005776	autophagosome	66	0.398743	0.0009281	SRPX, CALCOCO2, AUP1, ZFYVE1, FYCO1, MAP1LC3B, MAP1LC3A, MAP1LC3C, PIP4K2A, PIP4K2B, PIP4K2C, WASHC1, TRIM21, SNAP29, GABARAPL3, VPS18, GABARAPL2, GABARAPL1, PEG3, ATG9B, VPS33A, ATG9A, TICAM1, ATG14, ATG12, TBC1D5, RUFY4, ADPRH, ULK3, TAX1BP1, TBC1D25, ULK2, ULK1, HAP1, SQSTM1, OPTN, BECN1, STX17, PIK3R4, HTT, AMBRA1, MEFV, C9ORF72, GABARAP, RAB23, TP53INP2, TP53INP1, MYO6, VPS11, UBQLN1, VTI1A,…	13826	78	20647	1.2636	0.809017	0.0103425	0.0092636
GOTERM_CC_DIRECT	GO:0005844	polysome	36	0.217496	0.000985076	DHX9, FMR1, HDLBP, MSI1, MSI2, RPS4Y1, FXR1, RPS4X, ATXN2, UNK, FXR2, EIF4H, RPS3, MYH10, GCN1, DIS3L2, UPF2, RWDD1, VBP1, MCRS1, RPS6, LARP7, EIF2AK4, EEF2, EIF2S1, LARP6, PSMA6, IMPACT, LIN28A, PSMA1, AGO1, AGO2, DRG1, VIM, CALR, EIF4G1	13826	39	20647	1.37847	0.827483	0.0109093	0.00977122
GOTERM_CC_DIRECT	GO:0005686	U2 snRNP	28	0.169164	0.00100768	SF3B4, SF3B5, SF3B2, RNU2-1, SF3B3, DDX46, SF3B6, HTATSF1, SNRPD2, SNRPD1, RBMX2, SNIP1, SNRPB2, SNRPD3, SF3B1, SF3A3, SF3A1, SNRPN, SF3A2, OVAAL, PHF5A, SNRPG, BUD13, SNRPA1, SNRPE, SNRPGP15, SNRPF, SNRPB	13826	29	20647	1.44185	0.834304	0.0110907	0.00993373
GOTERM_CC_DIRECT	GO:0001533	cornified envelope	53	0.320203	0.0010404	HSPB1, TGM1, CASP14, CYSRT1, CAPN1, DSP, ANXA1, SERPINB2, ANXA2, KRT2, KRT1, KAZN, KRT77, KRT75, SERPINB5, FLG2, NCL, PKP2, DSG1, LORICRIN, PKP1, DSG2, PKP4, DSG3, PKP3, DSG4, DSC1, IVL, DSC2, DSC3, FLG, SPRR2E, SPRR3, SERPINB12, CSTA, CST6, EVPL, PPL, KLK7, KLK6, SCEL, PI3, SPRR2A, SPRR2B, SPRR2D, JUP, KRT10, HRNR, KRT17, KRT16, KRT14, SPRR1A, SPRR1B	13826	61	20647	1.2975	0.843704	0.0113806	0.0101934
GOTERM_CC_DIRECT	GO:0012505	endomembrane system	135	0.815611	0.00105181	POGLUT2, ATP8A2, POGLUT1, ATP8A1, LCLAT1, CYB5D2, RAB43, NRBP2, POGLUT3, WLS, CHID1, STX7, ATP11C, FRS2, ATP11B, ATP11A, NRBP1, BCAN, TMX4, RAB31, TMX1, LARS1, RUFY3, PARD3, RABL3, FKBP8, RAB38, STX1A, RNF122, SLC22A3, LRPAP1, RAB5B, RAB5C, CCDC25, PLD1, BCL2L11, CLTCL1, VPS11, TNFRSF17, PIP5K1B, RAB6A, CNMD, RAB6B, BCL2L14, ATP8B4, ATP8B2, ASPSCR1, SELE, SELP, TMEM199, FIBP, SELL, NBEA, RHEB, JM…	13826	172	20647	1.1721	0.846854	0.0114352	0.0102423
GOTERM_CC_DIRECT	GO:0031258	lamellipodium membrane	23	0.138956	0.00121127	VASP, APC2, NCKAP1, PLXND1, DOCK8, ITGB3, KCNA2, PDXP, ANTXR1, SYNE2, DPP4, FAP, PDPN, CFL1, SLC39A6, PIEZO1, PLEK2, ITGAV, CSPG4, CD44, FERMT2, EPHA2, ANAPC2	13826	23	20647	1.49335	0.884792	0.0130891	0.0117237
GOTERM_CC_DIRECT	GO:0005770	late endosome	123	0.743113	0.00133401	VPS29, ANKRD13D, ZFYVE26, LAMP1, LAMP2, VPS35, WASHC1, ANKRD13A, CHID1, VPS18, MAP2K1, MAP2K2, SLC30A2, VPS33A, SLC11A2, F2R, SLC30A4, MAGI2, VPS33B, ATG9A, STX7, AP5B1, UNC13D, DYNC1LI2, SMO, SLC9A6, DDIT3, KCNQ1, VOPP1, ASTN2, SQSTM1, IFNAR1, TSG101, PIK3R4, CLEC16A, CD1E, VPS26B, MTM1, TMEM25, RAP1A, TTPA, CLTCL1, PSAP, VPS8, VPS11, SLC38A9, UVRAG, HSPA8, ANKRD27, ABCA3, INSR, M6PR, MYO5A, RAB…	13826	156	20647	1.17745	0.907462	0.0143286	0.0128338
GOTERM_CC_DIRECT	GO:0005905	clathrin-coated pit	55	0.332286	0.00139337	ITSN2, APP, BMPR2, TFRC, ITSN1, ARRB1, VLDLR, ARRB2, SLC2A4, AP1G1, AP1S2, AP1S1, DNM1L, AP2M1, CUBN, FNBP1, SGIP1, SPHK1, OCRL, EPN1, DNM2, EPN3, FCHSD2, CTTN, RAB35, NUMB, RAMP2, CEMIP, LRP1, LRP2, ADCY8, HSPD1, INPP5F, FCHO1, CLTCL1, MYO6, FCHO2, SH3BP4, SNX9, EPS15, LDLR, REPS1, SORT1, TNK2, HIP1R, SELE, ATAT1, DAB2, TF, NECAP1, AAK1, ACKR3, LRP10, LRP12, PICALM	13826	64	20647	1.28334	0.916767	0.0148765	0.0133246
GOTERM_CC_DIRECT	GO:0031901	early endosome membrane	156	0.942484	0.00149454	WASHC4, IFITM3, PI4K2B, SH3GL3, WASHC5, STEAP4, ZFYVE9, WASHC2C, LDLRAD4, WASHC2A, LAMP5, RABGEF1, LAMP3, WDR91, TOM1, B2M, WASHC1, EPHB1, SH3GL1, WASHC3, WLS, KCNH1, EPHA4, HLA-H, MMGT1, EPHA8, SLC11A2, VPS33B, STX7, HLA-B, HLA-C, ATP11C, OCRL, ATP11B, HLA-A, HLA-F, HLA-G, DKK1, HLA-E, RUFY1, SLC5A7, SLC9A3, RAB31, WDR81, CD8B, SLC9A6, KIF16B, HGS, STAM2, PLPP2, CFTR, PI4K2A, LLGL1, GRIA1, CD274…	13826	202	20647	1.15328	0.930523	0.0158617	0.014207
GOTERM_CC_DIRECT	GO:0005643	nuclear pore	81	0.489367	0.00161878	AHCTF1, NUP107, NUP188, IPO7, BICD2, IPO5, GLE1, NPAP1, SUMO1, XPO4, CHMP1B, NUP62, CHMP1A, KPNA4, NPIPA7, KPNA3, AGFG1, KPNA1, NDC1, EIF5A, NUP214, SEC13, NUP210, NUP133, RANGAP1, SENP2, NUP93, POM121L2, DDX19B, NUP210L, NUP50, CHMP4C, CHMP3, CHMP4B, CHMP4A, NUP54, NUP98, CHMP6, NUP62CL, NUP58, KPNB1, CHMP5, POM121, ENY2, NUP205, SEH1L, TNKS, VPS4B, MVP, VPS4A, EIF5A2, RGPD6, RGPD5, RGPD8, AAAS,…	13826	99	20647	1.22183	0.944347	0.0170786	0.015297
GOTERM_CC_DIRECT	GO:0005697	telomerase holoenzyme complex	22	0.132914	0.00173749	ACD, NVL, TERC, PTGES3, HNRNPU, NAT10, SMG7, SMG5, SMG6, LSM11, GNL3L, TERT, TEP1, DKC1, GAR1, NHP2, SNRPE, SNRPD3, HNRNPC, NOP10, SNRPB, WRAP53	13826	22	20647	1.49335	0.95498	0.0181166	0.0162267
GOTERM_CC_DIRECT	GO:0016580	Sin3 complex	22	0.132914	0.00173749	HDAC2, CSNK2A1, HDAC1, PHF12, ARID4A, TET1, ARID4B, ING1, SAP30, MORF4L1, ING2, BRMS1, RBBP4, SIN3B, SIN3A, SAP30L, BRMS1L, SAP130, SUDS3, RBBP7, SINHCAF, OGT	13826	22	20647	1.49335	0.95498	0.0181166	0.0162267
GOTERM_CC_DIRECT	GO:0005758	mitochondrial intermembrane space	72	0.434993	0.00175766	FKBP10, PANK2, CLPB, CPOX, TRIAP1, PARK7, CHCHD4, CHCHD5, CHCHD2, AIFM1, OPA1, CHCHD7, CAPN2, COA7, COA6, TIMM29, MYOC, RNASET2, SIRT5, NME4, REXO2, CDC25C, FGR, HAX1, NDUFS5, CAT, TXNIP, NDUFS1, MICU2, MICU1, THOP1, COX19, STOML2, NDUFB7, DIABLO, TIMM9, COX17, TIMM13, AK2, ARL2, HTRA2, TIMM10, PPOX, NLN, BLOC1S1, THEM4, TIMM8B, COA4, LYN, TIMM8A, TRAP1, PRELID2, NDUFA8, PRELID1, PNPT1, HSD3B2, A…	13826	87	20647	1.23587	0.956573	0.0182204	0.0163197
GOTERM_CC_DIRECT	GO:0016235	aggresome	34	0.205413	0.00179208	PRKN, RNF32, HSPB7, SLC2A3, PSEN1, HDAC6, CABIN1, BAG3, UBD, POLD1, PRDM16, DVL2, UBQLN1, HOXC9, EPS15, TRIM66, SLC2A14, ZBTB14, STRADB, URB2, RANGAP1, EEF2, ZDHHC17, KLF8, FGR, TDP2, XRN2, PRKCQ, TRIM37, HOXD3, SQSTM1, CARD14, HSPA1B, HSPA1A	13826	37	20647	1.37226	0.959162	0.0184698	0.016543
GOTERM_CC_DIRECT	GO:0005814	centriole	129	0.779362	0.00180838	TSKS, CEP19, CCNF, CEP120, BCCIP, CCP110, DEUP1, NUBP1, CEP128, NUBP2, GLE1, HERC2, WDR90, DZIP1L, CEP250, WASHC1, CEP135, FBXW8, MAGI2, STARD9, CEP131, SPICE1, IFT88, SMO, IFT81, TEDC1, TEDC2, INTU, PPP1R35, PLA2G3, WDR62, TTBK2, ODF2L, KIF3A, CEP192, NPHP4, CNTLN, ENKD1, CEP78, PLK4, STIL, ODF2, PLK2, CEP350, PLK1, HSPA6, WASH3P, IFT20, AHI1, TSGA10, CCDC88A, MKS1, SASS6, CEP83, TUBGCP3, CNTROB…	13826	165	20647	1.16752	0.960334	0.0185307	0.0165976
GOTERM_CC_DIRECT	GO:0030667	secretory granule membrane	86	0.519575	0.00182867	SIGLEC9, RAB3A, B4GALT1, SLC2A3, DBH, AP2A2, ABCA13, LGALS3, FCGR3B, ADGRE5, ANPEP, ADGRE3, CA4, ITGAX, CD38, RAC1, SLC18A2, CD177, SLC30A8, CR1, CD93, MME, SLC30A5, RHOG, HLA-B, HLA-C, RHOF, ATAD3B, RHOA, SERPINB6, VAMP8, DYNC1LI1, TYROBP, RAB31, VAMP7, VGF, MIA-RAB4B, PECAM1, EXOC3, SCG3, VAMP2, CD44, TLR2, RAB7A, RAB5B, TMED10, COPB1, HVCN1, C5AR1, PTAFR, FPR1, ITPR1, ITPR2, ITPR3, IQGAP1, IQG…	13826	106	20647	1.21158	0.961746	0.0186315	0.0166879
GOTERM_CC_DIRECT	GO:0030057	desmosome	26	0.157081	0.00196649	B4GALT1, EVPL, PPL, TCHP, PNN, CDH2, POF1B, PERP, CTNNA3, JAM3, DSP, JUP, KAZN, KLHL24, PKP2, PKP1, DSG1, UBA1, DSG2, PKP4, DSG3, PKP3, DSG4, DSC1, DSC2, DSC3	13826	27	20647	1.43804	0.970094	0.0199219	0.0178437
GOTERM_CC_DIRECT	GO:0000794	condensed nuclear chromosome	37	0.223538	0.0021061	H2AX, SUV39H1, NCAPG2, NCAPG, ADD3, SMC4, NCAPH, SMC2, TTN, NOL6, PSMC3IP, RAD21, CHEK1, CHMP1A, RRS1, RCC1, NEK2, TOPBP1, SHOC1, KIFAP3, BRD4, SUN2, NIFK, CDX2, NCAPH2, P3H4, TUBG2, TUBG1, SMC1A, LRPPRC, RAD50, RAD51, AGO3, DMC1, RGS12, NCAPD2, NCAPD3	13826	41	20647	1.34765	0.976696	0.0212157	0.0190025
GOTERM_CC_DIRECT	GO:0030666	endocytic vesicle membrane	62	0.374577	0.00228124	SCARB2, SCARB1, CSF3R, AP2A1, WASL, AP2A2, STAB1, CD36, AP2M1, WLS, WNT5B, WNT5A, ENTPD7, DNM2, ACE2, DYNC1LI1, SMO, GPR161, PICK1, UBA52, HBEGF, HLA-DQB1, COLEC12, CAMK2B, GRIA1, CAMK2D, LRP1, CAMK2A, WNT6, UBB, UBC, AP2S1, CACNG2, WNT1, RPS27A, CAMK2G, RAB11FIP3, HLA-DQA1, WNT3, GRIA4, WNT4, LYN, MSR1, CD74, CD163, WNT3A, NOS3, WNT7B, CAV1, PTCH1, WNT7A, AP2B1, RAB11A, MARCO, DLG4, HLA-DPB1, NO…	13826	74	20647	1.25118	0.982958	0.0228508	0.020467
GOTERM_CC_DIRECT	GO:0000307	cyclin-dependent protein kinase holoenzyme complex	40	0.241663	0.00235954	CDKN1A, CCNJ, PCNA, CCNI, CCNF, CCNC, CKS1B, CCNB3, CCNB2, CCND3, CCNB1, CCND2, CCND1, CCNL2, CCNL1, CDK11A, CDK11B, CCNA2, CCNA1, CDK6, CCNE2, CCNY, CDK5, CCNE1, CDK4, CCNG2, CDK3, CCNG1, CDK2, CKS2, CDK1, CDK10, CDK12, CCNQ, CDK13, CDK14, CCNP, CCNO, CDK16, CDK5R1	13826	45	20647	1.32742	0.985184	0.0232434	0.0208187
GOTERM_CC_DIRECT	GO:0005622	intracellular	40	0.241663	0.00235954	PNCK, DHX8, CCDC68, GDA, TUFT1, DHX9, YTHDC2, DQX1, ARHGAP17, DHX30, SNTG2, CLEC1A, DHX32, SH3BP1, DHX33, SNTG1, DHX34, DHX57, DHX35, DHX36, DHX15, DHX37, DHX16, CAPN3, DHX38, OSTF1, VSIG8, SNTA1, CAMK1D, PLPBP, TALDO1, DHX40, ABI1, CAMK1, DHX29, MICU1, FRK, CAMK1G, SNTB1, SNTB2	13826	45	20647	1.32742	0.985184	0.0232434	0.0208187
GOTERM_CC_DIRECT	GO:0005771	multivesicular body	40	0.241663	0.00235954	CD63, STEAP3, COLEC10, TSG101, SFTPA2, NEDD4L, SLC2A4, CST7, HDAC6, ECPAS, CD79A, LAMP1, CTSL, CHMP1B, CHMP1A, LRAT, ACP3, MBL2, CD74, SFTPB, VTA1, SFTPD, GFRA1, SORL1, RAB11A, BACE1, BST2, PRKAR1B, PRKAR1A, CHMP2B, CHMP4C, CHMP2A, CHMP3, CHMP4B, CHMP4A, ATP13A2, SFTPA1, CHMP6, TPT1, CHMP5	13826	45	20647	1.32742	0.985184	0.0232434	0.0208187
GOTERM_CC_DIRECT	GO:0001673	male germ cell nucleus	46	0.277912	0.00269719	ZMYND15, H2AX, ANKRD17, TOP2A, KDM3A, DAZAP1, PCNA, AIRE, SYCP1, ACTL7A, BRCA1, CTCF, H1-9P, ADAD1, MAEL, TRIM24, TOPBP1, PATZ1, GTF2A1L, SMARCC1, TBP, STPG4, ZBTB16, TAF10, LIMK1, HSPA2, MLH1, TERF2, REC8, TSN, MLH3, CDK7, RAD51, STAG3, CDK2, TAF7, TBPL1, TERF2IP, TESMIN, TRIP13, TOP1, TAF4, TNP1, ZFPM2, TAF3, RAN	13826	53	20647	1.29611	0.991898	0.0264236	0.0236671
GOTERM_CC_DIRECT	GO:0005811	lipid particle	86	0.519575	0.0030687	EDA, CLSTN3, AQP10, FAF2, LPCAT1, AQP7, AUP1, PRPF19, ZFYVE1, LIPE, NSDHL, AIFM2, SMPD1, DGAT2, RSAD2, ANXA2, VPS13C, PLA2G4C, SIGMAR1, VPS13A, TMT1A, ACSL4, TSC1, ACSL3, LSS, CKAP4, TMT1B, PISD, CLDN11, BSCL2, CTDNEP1, PITPNM1, TRAF6, ZW10, RBP1, PLIN4, PLIN3, PLIN2, PLIN1, GAPDH, CES1, RAB7A, VCP, SET, RAB5C, CES1P1, ALOX15, HSD17B13, ABHD5, HSD17B11, RAP1B, HSD11B2, ALDH3B2, RAB40A, SPAST, SYN…	13826	107	20647	1.20026	0.99583	0.0297267	0.0266256
GOTERM_CC_DIRECT	GO:0032588	trans-Golgi network membrane	86	0.519575	0.0030687	USP6NL, APP, CLTC, AP4E1, CLTA, RABEPK, TEPSIN, SCAMP5, RAB43, AP4M1, NDST1, MMP24, ATP7B, HTR7, AP1G1, KIF13A, AP1S2, AP1S1, ARFIP2, ARFIP1, CLBA1, ATP7A, RAB8A, BOK, SLC30A6, COG8, COG7, COG6, COG5, COG4, COG3, COG2, AP1B1, GOLPH3L, COG1, SCAMP1, SCAMP3, SCAMP2, AFTPH, RAB31, SLC9A8, PICK1, LLGL1, HLA-DQB1, CABP7, STX16, ARL1, RHOBTB3, PLD4, ASAP1, ATP2C2, TMEM165, STX10, ARFRP1, VPS51, VPS53, …	13826	107	20647	1.20026	0.99583	0.0297267	0.0266256
GOTERM_CC_DIRECT	GO:0070161	anchoring junction	39	0.235621	0.00308437	YAP1, DOCK5, KCNA1, ATN1, CXCR4, SLC3A2, RTN4, ARHGAP21, DSTYK, RAP1A, SCIN, SH3PXD2A, PDPN, SH3PXD2B, PRX, KDR, CLCA2, DUOX2, HAVCR2, SNTA1, PRIMA1, SH3GL1, AFAP1L1, DBNL, KCND2, KDF1, SIGMAR1, SLC8A3, TBC1D2, FCHSD2, BIN2, RUFY3, CCDC88C, NOS1AP, FBP2, NOX1, ADA, ARHGEF5, RAI14	13826	44	20647	1.32365	0.995946	0.0297267	0.0266256
GOTERM_CC_DIRECT	GO:0030176	integral component of endoplasmic reticulum membrane	102	0.61624	0.00313558	DPAGT1, SLC35B2, ANKLE2, SLC35B4, ARL6IP1, AUP1, TM7SF2, ZFYVE27, SEC62, WDR83OS, DGAT2, MMGT1, DNAJB12, TAP2, TAP1, CPT1C, ERN1, BSCL2, DPM2, PLPP6, DPM3, SELENOS, STIM1, FKBP8, PREB, ATF6, SLC27A2, RTN2, RTN1, ABCB9, HACD3, HACD2, RTN4, ZMPSTE24, HSD11B1, SEC14L3, PORCN, SGPL1, EBP, SARAF, RCE1, XBP1, SLC37A2, SLC37A1, HSPA5, WFS1, RHBDD2, RHBDD1, EIF2AK3, DOLK, BFAR, G6PC1, EXT1, TBL2, ACER3, …	13826	129	20647	1.18079	0.9963	0.0300577	0.0269221
GOTERM_CC_DIRECT	GO:0071011	precatalytic spliceosome	20	0.120831	0.0035557	SF3B5, PRPF38B, SF3B2, PRPF38A, SF3B6, WBP4, SNU13, LSM3, LSM2, SMU1, LSM8, PHF5A, SNRPD2, SNRPD1, RBMX2, SNRPG, PRPF31, SNRPE, SNRPGP15, SNRPD3	13826	20	20647	1.49335	0.998255	0.0336618	0.0301502
GOTERM_CC_DIRECT	GO:0071682	endocytic vesicle lumen	20	0.120831	0.0035557	CSF3, HSP90AA1, SPARC, HP, HBB, APOA1, HBA2, HPR, HBA1, HSP90B1, HPX, HSPH1, CTSL, SCGB3A2, SAA1, SAA2, HYOU1, CALR, APOE, APOB	13826	20	20647	1.49335	0.998255	0.0336618	0.0301502
GOTERM_CC_DIRECT	GO:0101031	chaperone complex	28	0.169164	0.00360595	URI1, CCDC47, HSPB8, RPAP3, UXT, STIP1, BAG2, BAG3, RUVBL2, RUVBL1, HSF1, SDF2, WDR83OS, HSPA8, SDF2L1, PTGES3, TSC1, PDRG1, PPP5C, CDC37, DNAJB11, SPAG1, PIH1D2, DNAJC9, PFDN2, STUB1, PSMG1, PSMG2	13826	30	20647	1.39379	0.998405	0.0336618	0.0301502
GOTERM_CC_DIRECT	GO:0016514	SWI/SNF complex	28	0.169164	0.00360595	RB1, SMARCD1, SMARCD2, SMARCB1, SMARCD3, ACTB, BICRA, BCL7A, BCL7C, DPF2, DPF3, BRD9, ARID2, SMARCE1, SS18, SMARCC1, PBRM1, SMARCC2, ACTL6B, BCL11B, PHF10, BCL11A, ACTL6A, ARID1A, SMARCA2, ARID1B, SMARCA4, NCR1	13826	30	20647	1.39379	0.998405	0.0336618	0.0301502
GOTERM_CC_DIRECT	GO:0000793	condensed chromosome	28	0.169164	0.00360595	L3MBTL1, TOP2A, RIF1, HMGB2, AKAP8, NCAPG, HMGB1, CTCF, MKI67, AURKC, MACROH2A1, SMC2, INSL6, TUBA1A, CHAMP1, BANF1, TOP3B, ESRRB, SMARCA5, LIG4, SETMAR, BAZ1B, SGO1, RAD51, FANCD2, CDK2, NCAPD2, PAM	13826	30	20647	1.39379	0.998405	0.0336618	0.0301502
GOTERM_CC_DIRECT	GO:0097431	mitotic spindle pole	35	0.211455	0.00367855	GPSM2, NUMA1, TNKS, BCCIP, SMC6, SMC3, AURKB, AURKA, KAT5, KATNA1, HSF1, RNASE7, CNTRL, FAM83D, RAE1, GIT1, CDK5RAP2, IK, SPAG5, PLK1, RMDN3, RMDN1, SMC1A, EML1, ASPM, STAG1, NIN, STAG2, FAM161A, MAPRE1, ARHGEF7, KIF20B, YPEL5, OR2A4, MAD1L1	13826	39	20647	1.34018	0.9986	0.0340862	0.0305303
GOTERM_CC_DIRECT	GO:0036464	cytoplasmic ribonucleoprotein granule	74	0.447076	0.00368964	TUT4, FMR1, RPLP0, HNRNPU, GABPB1, ACTB, RPL6, EDC3, GHR, RPS4X, ZC3H12D, EDC4, EIF4ENIF1, TUBA1A, ZAR1L, MAP1LC3C, ZC3H12A, BLNK, POLI, CTSH, RAC1, SLC39A2, ICOSLG, UPF2, SERPINB1, TSTD1, KHNYN, TUBB, USP3, RPS6, LIG4, PATL1, CKAP4, MYH1, NCL, SARNP, RBM20, MAPT, PABPC1, RPL28, INA, FLG, DDX6, STAU1, ROCK2, POLDIP3, DHX9, IQGAP1, HOXD10, TAF5L, FXR1, CDC42, FXR2, SOCS1, BTBD1, PCBP1, SMN2, PMS2,…	13826	91	20647	1.21437	0.998627	0.0340862	0.0305303
GOTERM_CC_DIRECT	GO:0044291	cell-cell contact zone	24	0.144998	0.00380042	CADM4, PCDH9, AHNAK, OPALIN, SCRIB, AFD1, AJAP1, RAP2C, TIAM1, FLCN, AFDN, GJA1, BAIAP2L2, RAP2B, FLOT1, FLOT2, PKP4, NECTIN3, VCL, NECTIN2, JAM2, TJP2, JAM3, NECTIN1	13826	25	20647	1.43361	0.998874	0.0349286	0.0312849
GOTERM_CC_DIRECT	GO:0032154	cleavage furrow	47	0.283954	0.00450201	ITGB1, RALA, DCTN3, ICAM2, PDXP, MYLK, RAB21, LIMA1, PPP1CC, PSTPIP1, RACGAP1, PSD2, HMCN1, ECT2, MYH10, RAB11FIP3, RAB11FIP4, CEP55, MEN1, PLK4, SVIL, SEPTIN2, NDE1, RDX, PLEKHG6, SEPTIN6, HTR3A, WDR73, MASTL, RHOC, RHOA, SEPTIN7, RAB11A, RHOB, SSH1, CIT, PITPNM1, SPIRE1, MYH9, PKN2, KIF20A, PKN1, NF2, STAMBP, PLCD3, OR2A4, ARF6	13826	55	20647	1.27613	0.999679	0.0411646	0.0368703
GOTERM_CC_DIRECT	GO:0035577	azurophil granule membrane	50	0.302078	0.00452865	PIGR, B4GALT1, ATP8A1, RAB3D, LPCAT1, MAGT1, ABCA13, RAB44, GLIPR1, LAMP1, LAMP2, TOM1, CPNE1, C3AR1, CPNE3, ACP3, SNAP29, MANBA, HLA-H, GAA, IRAG2, ATP11B, CKAP4, DDOST, VAMP8, VAMP7, CEACAM6, RAB37, DNAJC5, CEACAM8, ATP6V0C, ARL8A, CD63, RAB5C, MGST1, FPR1, PRCP, PSEN1, RAP1B, NCSTN, PSAP, STOM, CMTM6, SURF4, DNAJC13, AZU1, BST2, VAPA, LAMTOR1, CD68	13826	59	20647	1.26555	0.999694	0.0411969	0.0368993
GOTERM_CC_DIRECT	GO:0031234	extrinsic component of cytoplasmic side of plasma membrane	61	0.368536	0.00522991	ERRFI1, SNAP25, HIP1, TRAF3IP2, SYAP1, RGS1, MCF2L, AKT1, RAC1, JAK2, RGS8, JAK3, TGM3, JAK1, SYK, KCNAB2, RHOA, TIRAP, FGR, TIAM1, HCK, ZAP70, LCK, TRAF6, S100A6, BLK, SRC, ALOX15, IQGAP1, CYTH3, RACGAP1, CNR2, PTK2B, SNX9, FYN, CYTH1, SNX5, LYN, FARP1, DTNA, SRMS, YES1, CAV2, TNK2, STYK1, STAC3, PTK6, PTK2, CYLD, FER, FES, DLG4, STAC2, ESYT3, KRAS, ESYT2, ESYT1, MYD88, FRK, FERMT2, CDK16	13826	74	20647	1.231	0.999913	0.0471432	0.0422253
GOTERM_CC_DIRECT	GO:0016327	apicolateral plasma membrane	23	0.138956	0.00526164	CRB2, CXADR, JUP, MTCL1, FZD6, KRT8, TJP1, CLDN6, THBD, CLDN5, KRT19, CLDN4, OCLN, CLDN3, CDH2, CLDN8, NEDD4, PALM, CLDN7, CTNNB1, EPPK1, SLC28A2, MPDZ	13826	24	20647	1.43112	0.999918	0.0471432	0.0422253
GOTERM_CC_DIRECT	GO:0031519	PcG protein complex	23	0.138956	0.00526164	CBX8, CBX7, CBX6, PCGF6, PHC2, PHC1, KDM2B, CBX4, RING1, PCGF2, CBX2, PCGF3, BMI1, PHC3, RNF2, YY1, SCML2, RYBP, YY2, ZFP42, PCGF1, UBAP2L, SKP1	13826	24	20647	1.43112	0.999918	0.0471432	0.0422253
GOTERM_CC_DIRECT	GO:0030669	clathrin-coated endocytic vesicle membrane	58	0.350411	0.00538817	FCGR1BP, SCARB2, CHRM2, TFRC, CLTC, CD3G, AP2A1, CD3D, AP2A2, AREG, AP2M1, SH3GL2, SLC18A3, AVPR2, WNT5A, EREG, BTC, VAMP8, VAMP7, RAB35, AVP, ROR2, CFTR, VAMP2, HBEGF, HLA-DQB1, TYRP1, TGFA, ADRB2, LRP2, EGFR, AP2S1, APOE, FCGR1A, APOB, LDLR, HLA-DQA1, CD74, SYT2, FZD2, FZD5, SYT1, FZD4, EGF, M6PR, AP2B1, SYT9, IGF2R, CD4, EPGN, TF, HLA-DPB1, CD9, HLA-DRA, HLA-DRB3, IL7R, RAB5A, HLA-DRB1	13826	70	20647	1.23734	0.999934	0.0480355	0.0430245
GOTERM_CC_DIRECT	GO:0030175	filopodium	66	0.398743	0.00592262	ITGB1, SNAP25, TENM2, B4GALT1, RAPH1, INPPL1, PPP1R9A, ACTG2, DNALI1, PPP1R9B, UBE2Q1, TUBB3, ADGRA2, DAG1, ACP3, EPHA4, CXADR, ACTN2, NGDN, UNC5C, SRCIN1, ACTA2, ENAH, ACTA1, SHTN1, RUFY3, SPATA13, NOS1AP, FSCN1, ITGA6, CD302, LCP1, EZR, UTRN, RAPGEF3, TWF1, IQGAP2, MTM1, CDC42, FGD4, PODXL, PDPN, MYO6, IGF2BP1, DMD, VASP, FARP1, DYNC1H1, NHERF1, VCAM1, MYO10, RDX, MSN, WASH3P, BAIAP2, DEF6, KIT…	13826	81	20647	1.2168	0.999975	0.0525375	0.0470568
GOTERM_CC_DIRECT	GO:0008305	integrin complex	26	0.157081	0.00660981	ITGB1, ITGAM, ITGB5, ITGB4, ITGB3, ITGA2B, ITGB2, ITGAE, ITGAL, ITGAX, ITGAV, ITGB7, ITGB6, ITGA4, ITGA3, ITGA2, ITGA1, ITGAD, ITGA10, ITGA11, ITGA8, ITGBL1, ITGA7, ITGA6, ITGA5, ITGA9	13826	28	20647	1.38668	0.999993	0.058343	0.0522568
GOTERM_CC_DIRECT	GO:0033276	transcription factor TFTC complex	18	0.108748	0.0072159	ENY2, TAF12, TRRAP, TAF10, USP22, TAF9, SUPT3H, TAF5L, KAT2A, ATXN7, TADA3, TAF7, TAF6, TAF5, TAF9B, TAF4, ATXN7L3, TAF2	13826	18	20647	1.49335	0.999998	0.0625579	0.056032
GOTERM_CC_DIRECT	GO:0043505	CENP-A containing nucleosome	18	0.108748	0.0072159	H4C8, H2AC8, H4C9, H2AC4, CENPA, H4C16, H4C15, H4C14, H4C13, H4C12, H2BC11, H4C11, H4C2, H4C1, H4C4, H4C3, H4C6, H4C5	13826	18	20647	1.49335	0.999998	0.0625579	0.056032
GOTERM_CC_DIRECT	GO:0034719	SMN-Sm protein complex	18	0.108748	0.0072159	GEMIN2, DDX20, SNRPD2, SNRPD1, GEMIN4, SNRPG, SMN2, STRAP, GEMIN5, SNRPE, GEMIN6, SNRPGP15, SNRPD3, SNRPF, SMN1, GEMIN7, GEMIN8, SNRPB	13826	18	20647	1.49335	0.999998	0.0625579	0.056032
GOTERM_CC_DIRECT	GO:0031904	endosome lumen	22	0.132914	0.00726276	CD63, PTPN1, LRPAP1, APP, CSH1, AP4E1, PRF1, CSHL1, LRP2, PRL, NGF, PRLR, AP4B1, INS, GH2, AP4M1, GH1, AP4S1, JAK2, APOB, CTSD, PTPN2	13826	23	20647	1.42842	0.999998	0.0625579	0.056032
GOTERM_CC_DIRECT	GO:0097708	intracellular vesicle	22	0.132914	0.00726276	ABCA1, ITSN2, COPB1, AQP8, TYRP1, ITSN1, AP1B1, AP4E1, AP3D1, AP2B1, SLC5A1, AP2A2, ABCA13, AP3B2, AP4B1, EGFR, AP1G2, AP1G1, PLCG2, LRIG2, NEO1, APPL1	13826	23	20647	1.42842	0.999998	0.0625579	0.056032
GOTERM_CC_DIRECT	GO:0005637	nuclear inner membrane	73	0.441034	0.0074398	AHCTF1, NUP107, NUP188, NRM, LMNB2, LMNB1, TM7SF2, GLE1, NPAP1, TMEM43, NUP62, EMD, LBR, ARL6IP6, KCNH1, TMPO, NDC1, SUN3, NUP214, SUN2, SUN1, SEC13, NUP210, NUP133, SIGMAR1, ATP11B, NUTF2, LEMD3, LEMD2, SIRT1, MFSD10, ERN1, NUP93, PLPP6, TMX4, IFI27, NUP50, MATR3, NUP54, NUP98, NEMP1, NUP58, POM121, NUP205, SEH1L, PSEN2, ITPR1, AAAS, PTGS2, TOR1AIP1, NUP160, ZMPSTE24, GHRHR, TMEM201, NUP85, TRA2…	13826	91	20647	1.19796	0.999998	0.0637748	0.0571219
GOTERM_CC_DIRECT	GO:0032839	dendrite cytoplasm	29	0.175205	0.00760388	STAU1, STAU2, LRRK2, HPCA, KLHL17, GRIK3, HNRNPU, GRIK2, TRAK2, ABHD12, ABHD13, PURA, KIF3B, MAP2, KIF5B, KIF5A, FLOT2, WASF1, ZC3H14, MAP2K4, LOC654780, CDKL5, HIP1R, OPRM1, SOD1, UHMK1, SFPQ, DLG4, CANX	13826	32	20647	1.35334	0.999999	0.0648695	0.0581024
GOTERM_CC_DIRECT	GO:0005887	integral component of plasma membrane	1016	6.13823	0.00775911	TFRC, FZD10, CLDN1, HTR6, HTR7, C3AR1, CXADR, FRS2, SLC5A6, CLDN4, CLDN3, TFR2, AGTR1, JTB, ORAI1, AGTR2, ABCB4, ABCB5, HPN, IL20RA, CLCNKB, IL20RB, CLCNKA, SLCO5A1, SLC5A1, THY1, SLC5A3, IL22RA2, GRIN2A, KLRK1, NPBWR1, NPBWR2, ABCA1, JAG2, NGFR, GPR17, JAG1, GPR12, ABCA4, LNPEP, GRIN2C, GRIN2B, MYMK, GRIN2D, PCDHGA11, MYMX, FXYD3, FXYD1, FAT1, HLA-DRB3, GPR18, HLA-DRB1, GPR19, PIGR, SIGLEC9, PTH…	13826	1453	20647	1.04421	0.999999	0.0658786	0.0590062
GOTERM_CC_DIRECT	GO:0055037	recycling endosome	109	0.658531	0.0080314	APP, TFRC, PANK1, HFE, ITSN1, WIPF3, TNF, RABGEF1, WASHC1, USP6, SLC11A2, VPS33B, ATG9A, STX7, LMTK2, ATP11C, ANK2, ATP11B, ATP11A, UNC13D, NISCH, SLC9A6, SLC9A7, GPR161, ADPRH, RELCH, ULK1, TNIK, DENND6A, CFTR, ABCG1, OPTN, GRIA1, PLA2G3, SLC30A10, RAB11FIP1, INPP5F, TBC1D12, TBC1D17, RAB11FIP3, RAB11FIP5, VTI1B, RAB4B, MYO5A, RASSF9, SNF8, WASH3P, PHETA1, TF, C8ORF44-SGK3, MYO5B, TPP1, AMOTL2, …	13826	141	20647	1.15443	0.999999	0.0678672	0.0607874
GOTERM_CC_DIRECT	GO:0005834	heterotrimeric G-protein complex	32	0.19333	0.00829124	GNAZ, GNAI3, GNAI1, GNAI2, GNGT1, GNA13, GNA14, GNA15, GNG3, GNG10, GNGT2, GNG2, GNAT2, GNG5, GNG4, GNA11, GNG7, GNA12, GNG8, GNAT1, GNG12, GNG11, GNG13, GNAO1, GNAL, GNAQ, GNB2, GNB1, GNB4, GNAS, GNB3, GNB5	13826	36	20647	1.32742	1	0.0697325	0.0624581
GOTERM_CC_DIRECT	GO:0045202	synapse	390	2.35621	0.00835798	CYFIP2, CYFIP1, RPL3, RPL32, RPL34, ITSN1, ADARB1, TPGS1, GLS, HTR6, HTR7, GNAT2, DPYSL3, RPL37, PRIMA1, UNC13B, MAP1S, RPL23, PRKCE, UNC5C, CEL, PDYN, SLC5A7, BCAN, MAP1B, MAP1A, RPL24, RPL27, RPL26, RPL28, UBA52, TTYH1, GABARAP, GJC1, FLRT2, NPBWR1, NDFIP1, CADM1, FZD5, CADM2, MTHFR, HNRNPM, CPEB1, EIF5, EIF6, HNRNPF, HNRNPD, UNC119, PCDHB3, CPEB3, CPEB2, EZH2, CPEB4, CEP89, ACHE, NCAN, SLC6A4,…	13826	542	20647	1.07455	1	0.0699637	0.0626652
GOTERM_CC_DIRECT	GO:1904115	axon cytoplasm	53	0.320203	0.00843001	HSPB1, UCHL1, NETO1, OPA1, KIF5B, KIF5A, TMEM108, NEFL, KIF1C, KIF1B, AP3S1, KIF1A, SYBU, NDEL1, AGTPBP1, DST, HSBP1, FBXW11, AP3B1, RANGAP1, AP3B2, TERF2, MAPK8IP3, ARMCX3, MAP1A, MAPT, HAP1, ARL8A, ARL8B, PAFAH1B1, SPG7, HIF1A, HDAC6, TRAK2, AP3M2, RAB21, AP3M1, BLOC1S6, SPAST, KIF3B, BLOC1S1, KIF3A, TRIM46, ZC3H14, MPP2, DYNC1H1, DTNBP1, AP3D1, RAB27B, SOD1, DLG2, KIF4A, ACTR10	13826	64	20647	1.23668	1	0.0702369	0.0629099
GOTERM_CC_DIRECT	GO:0051233	spindle midzone	25	0.151039	0.00890405	APP, CTDP1, RIF1, CCDC69, KIF14, CDCA8, AURKC, AURKB, AURKA, CDC42, INSL6, RACGAP1, MAP9, CENPV, PLK1, CDC6, CENPE, UNC119, MAPRE3, PKP4, MAPRE1, KIF20B, MAPRE2, ARL8A, ARL8B	13826	27	20647	1.38273	1	0.0738415	0.0661384
GOTERM_CC_DIRECT	GO:0008023	transcription elongation factor complex	21	0.126873	0.00999237	ELOF1, NUFIP1, ELL, ICE1, ICE2, EAF1, EAF2, ZC3H8, ELP2, MLLT1, TTF2, ELP4, MLLT3, SUPT6H, AFF4, ELL2, AFF1, ELL3, CDK9, TCEA2, ERCC6	13826	22	20647	1.42547	1	0.0821032	0.0735383
GOTERM_CC_DIRECT	GO:1905370	serine-type endopeptidase complex	21	0.126873	0.00999237	FCN1, FCN2, COLEC11, PCID2, COLEC10, CFH, F10, CFI, F11, PLAUR, HTRA2, F2, F3, C3, F7, THBD, PROC, PLAU, MASP2, MASP1, MBL2	13826	22	20647	1.42547	1	0.0821032	0.0735383
GOTERM_CC_DIRECT	GO:0000159	protein phosphatase type 2A complex	17	0.102707	0.0102419	PPP2R5B, PPP2R5A, PPP2R3B, PPP2R2A, PPP2R5D, PPP2R3A, PPP2R5C, NKD1, PPP2CA, PTPA, PPP2CB, PPP2R1B, PPP2R2C, PPP2R1A, PPP2R2B, PPP2R5E, PPP2R2D	13826	17	20647	1.49335	1	0.0830063	0.0743472
GOTERM_CC_DIRECT	GO:0034399	nuclear periphery	17	0.102707	0.0102419	SP100, NUP205, NUP107, PSIP1, NUP153, PIAS1, NUP93, EBNA1BP2, TPR, DAG1, ANAPC4, MNDA, NUP98, MSX1, MAPT, TELO2, ATF4	13826	17	20647	1.49335	1	0.0830063	0.0743472
GOTERM_CC_DIRECT	GO:0022624	proteasome accessory complex	17	0.102707	0.0102419	PSMD12, PSMD11, PSMD14, PSMD13, PSMD8, PSMD6, PSMC5, PSMC6, PSMC3, PSMD4, PSMC4, PSMD5, PSMC1, PSMD2, PSMC2, PSMD3, PSMD1	13826	17	20647	1.49335	1	0.0830063	0.0743472
GOTERM_CC_DIRECT	GO:0031526	brush border membrane	52	0.314161	0.0103689	MT-TP, SLC46A1, B4GALT1, HSP90AB1, AQP8, SLC7A11, AQP1, CA4, CD36, ATP7A, SLC34A2, CUBN, SLC6A19, HSP90AA1, SLC6A18, PRKCB, SLC34A1, SLC11A2, PDZK1, MFSD10, SLC5A6, ACE2, SLC9A3, SLC7A9, SHANK2, ABCG2, SLC27A4, SLC22A5, MTTP, ITLN1, SLC3A1, LRP2, SLC5A1, GNA13, LIMA1, GNA12, ATP6V0A4, TRPM6, SLC17A3, SLC19A1, DRD5, NHERF1, PEX19, ACE, CYBRD1, SLC26A4, KCNK1, SLC28A2, SLC26A3, FOLR1, SLC28A1, SLC2…	13826	63	20647	1.2326	1	0.0836553	0.0749285
GOTERM_CC_DIRECT	GO:0005765	lysosomal membrane	294	1.77622	0.0106793	IFITM3, SLC46A3, IFITM1, SPAAR, TRAF3IP3, GBA1, ZFYVE26, EVA1A, ANPEP, AP1S2, AP1S1, ANKFY1, VPS35, ATP6V1E1, B2M, TRIM23, STARD3, VPS18, CUBN, ATP6V1G1, ATP6V0E1, SLC11A2, HLA-B, AP1B1, HLA-A, MYO7A, HLA-F, RRAGA, WDR81, RRAGC, RRAGB, RRAGD, VOPP1, ATP6V0D1, UBA52, CFTR, PI4K2A, GPLD1, ENPEP, SEH1L, ABCB6, NPRL2, NPRL3, CD1D, ABCB9, TRPM2, NCSTN, BLOC1S1, MYO6, NEU1, VPS11, ATP6V0A2, ATP6V0A4, T…	13826	405	20647	1.08406	1	0.0857714	0.0768239
GOTERM_CC_DIRECT	GO:0045334	clathrin-coated endocytic vesicle	24	0.144998	0.0119508	SFTPB, SFTA3, CEMIP, SFTPA2, SFTPC, SFTPD, CLTC, CLTB, CLTA, AP2A1, AP2B1, AP2A2, DNM2, MYO1E, INPP5F, MYO6, RAB35, CLTCL1, DVL2, AP2S1, CTLA4, SFTPA1, AP2M1, PICALM	13826	26	20647	1.37847	1	0.0955526	0.0855847
GOTERM_CC_DIRECT	GO:0000123	histone acetyltransferase complex	27	0.163122	0.0132358	MEAF6, PHF20, TRRAP, JADE1, JADE3, JADE2, TAF5L, ING4, ING5, WDR5, EP300, KAT8, KAT7, CREBBP, BRPF1, BRPF3, MCRS1, MSL3, HCFC1, MORF4L1, KAT2A, KANSL1, KANSL2, KAT6B, KANSL3, MORF4L2, OGT	13826	30	20647	1.34401	1	0.105354	0.0943639
GOTERM_CC_DIRECT	GO:0000421	autophagosome membrane	45	0.27187	0.0136808	STX17, RPN2, CALCOCO2, TEX264, GABARAP, MAP1LC3B, MAP1LC3A, LAMP1, MAP1LC3C, RB1CC1, CHMP1B, LAMP2, CHMP1A, SNAP29, GABARAPL3, SH3GLB1, GABARAPL2, UVRAG, TMEM150B, GABARAPL1, MCOLN3, ATG9A, ATP6AP2, WIPI1, ATG14, VMP1, TM9SF1, WDR81, STING1, ATG16L1, JMY, CHMP2B, CHMP4C, CHMP2A, RUBCNL, CHMP3, ATG4B, CHMP4B, ULK1, CHMP4A, ATP13A2, PRKD1, CHMP6, RAB7A, CHMP5	13826	54	20647	1.24445	1	0.10808	0.0968055
GOTERM_CC_DIRECT	GO:0005753	mitochondrial proton-transporting ATP synthase complex	20	0.120831	0.0136995	ATP5PF, ATP5PD, ATP5PB, ATP5MC3, ATP5F1C, ATP5F1D, ATP5F1E, MT-ATP8, ATP5MC1, MT-ATP6, ATP5F1A, ATP5F1B, ATP5MGL, ATP5PO, ATP5MK, ATP5MJ, ATP5F1EP2, ATP5MG, ATP5MF, ATP5ME	13826	21	20647	1.42223	1	0.10808	0.0968055
GOTERM_CC_DIRECT	GO:0000178	exosome (RNase complex)	16	0.0966651	0.0144965	DIS3, DIS3L, ZFC3H1, EXOSC7, EXOSC6, EXOSC5, EXOSC4, EXOSC10, EXOSC9, C1D, EXOSC8, EXOSC3, EXOSC2, EXOSC1, MPHOSPH6, DIS3L2	13826	16	20647	1.49335	1	0.111893	0.10022
GOTERM_CC_DIRECT	GO:0031011	Ino80 complex	16	0.0966651	0.0144965	INO80C, INO80B, INO80E, INO80D, ACTR5, MCRS1, ACTL6A, ACTR8, INO80, UCHL5, YY1, TFPT, RUVBL2, RUVBL1, INO80B-WBP1, NFRKB	13826	16	20647	1.49335	1	0.111893	0.10022
GOTERM_CC_DIRECT	GO:0016586	RSC complex	16	0.0966651	0.0144965	SMARCE1, SUZ12, SMARCD1, SMARCC1, SMARCD2, PBRM1, SMARCB1, SMARCC2, PHF10, ACTL6B, ACTL6A, ASH1L, ACTB, SMARCA4, ARID2, BRD7	13826	16	20647	1.49335	1	0.111893	0.10022
GOTERM_CC_DIRECT	GO:0031461	cullin-RING ubiquitin ligase complex	16	0.0966651	0.0144965	CUL9, DET1, CUL7, CUL5, CUL3, CUL2, GLMN, CUL1, RNF7, ANAPC11, RBX1, CUL4A, CAND1, ZSWIM8, CUL4B, ANAPC2	13826	16	20647	1.49335	1	0.111893	0.10022
GOTERM_CC_DIRECT	GO:0000779	condensed chromosome, centromeric region	16	0.0966651	0.0144965	CEBPB, CBX3, SYCP2L, KMT5C, ATRX, NCAPG, MEIKIN, CENPA, CENPB, AURKB, CENPC, SGO1, CENPE, KMT5B, NCAPD2, NCAPD3	13826	16	20647	1.49335	1	0.111893	0.10022
GOTERM_CC_DIRECT	GO:0005777	peroxisome	87	0.525616	0.0151937	ABCD4, ABCD3, ECI2, CROT, IDE, PEX26, ACOXL, SCP2, LONP2, MPV17, MLYCD, ACAA1, ACAD11, DNM1L, ABCD1, NUDT12, GSTK1, PHYH, HSDL2, SZT2, ECH1, URAD, MUL1, PLAAT3, PEX2, PTGR3, PEX1, VWA8, ALDH3A2, GNPAT, SLC25A17, ACOX2, ACOX1, PEX3, PEX6, PEX5, CAT, AGPS, PIK3C3, FAR1, FAR2, ACOX3, TKT, IDI1, MVK, PEX11B, HSD17B4, MFF, DEPP1, DDO, HMGCL, RIDA, PRDX5, PMVK, ISOC1, HACL1, CCDC33, DECR2, XDH, HAO2, F…	13826	112	20647	1.16001	1	0.116769	0.104588
GOTERM_CC_DIRECT	GO:0005682	U5 snRNP	23	0.138956	0.0159772	TXNL4B, SNRPN, TSSC4, DDX23, PRPF8, SNRNP40, RNU5E-1, PRPF18, PRPF6, SNRPD2, SNRPD1, RNU5B-1, RNU5A-1, SNRPG, CD2BP2, SNRPE, SNRPGP15, SNRPD3, SNRPF, SNRNP200, TXNL4A, AAR2, SNRPB	13826	25	20647	1.37388	1	0.121223	0.108577
GOTERM_CC_DIRECT	GO:0000124	SAGA complex	23	0.138956	0.0159772	SF3B5, ENY2, SF3B3, TAF12, TRRAP, TAF10, USP22, TAF9, SGF29, SUPT3H, SUPT7L, TAF5L, TADA2B, TAF6L, KAT2B, KAT2A, TADA2A, ATXN7, TADA3, TADA1, TAF6, SUPT20H, ATXN7L3	13826	25	20647	1.37388	1	0.121223	0.108577
GOTERM_CC_DIRECT	GO:0005761	mitochondrial ribosome	23	0.138956	0.0159772	NDUFA7, MRPS14, MRPS22, MRPL18, MRPS12, MRPL49, MRPL39, MRPL28, MRPL37, MRPL48, MRPL34, MRPL13, MRPL57, MRPL35, MRPL43, MRPL32, MRPL11, MRPL20, MRPL40, MRPL51, MRPL9, CHCHD1, DAP3	13826	25	20647	1.37388	1	0.121223	0.108577
GOTERM_CC_DIRECT	GO:0012507	ER to Golgi transport vesicle membrane	47	0.283954	0.0162415	GRIA1, MCFD2, SEC23A, TMED10, STX17, SAR1B, GOSR2, USO1, TGFA, AREG, LMAN1, VTI1A, TMED2, SCAP, STX5, CD59, SEC23B, B2M, HLA-DQA1, SEC31A, VTI1B, SREBF1, SEC16B, CD74, HLA-H, SEC24B, SEC13, SEC24A, SLC30A5, SEC16A, HLA-B, HLA-C, HLA-A, HLA-F, HLA-G, SREBF2, HLA-E, SEC23IP, VMA21, HLA-DPB1, HLA-DRA, SEC22B, HLA-DRB3, SEC24C, FOLR1, HLA-DRB1, HLA-DQB1	13826	57	20647	1.23136	1	0.122706	0.109906
GOTERM_CC_DIRECT	GO:1902494	catalytic complex	26	0.157081	0.0173591	UXS1, QPRT, LPL, PLOD1, GBA3, NEU2, EXOSC7, EXOSC5, EXOSC4, EXOSC9, EXOSC8, DNMT3B, DECR1, PNPT1, DNMT3A, TRIM39-RPP21, P3H4, P3H3, GRHPR, PCCA, PCCB, RPP21, CALM3, SCLY, CALM1, CALM2	13826	29	20647	1.33886	1	0.130047	0.116481
GOTERM_CC_DIRECT	GO:0012506	vesicle membrane	26	0.157081	0.0173591	WAS, SLC2A4, CLCN3, RAB21, BAIAP2L2, NCK2, NOS1, ACP3, GBP1, APPL1, NCK1, NOS2, NOS3, GAD1, ANXA4, ASPSCR1, TRAF2, FNDC3A, SLC5A6, PIKFYVE, SYNJ1, GIPC1, DGKQ, STK26, GRB2, SLC28A2	13826	29	20647	1.33886	1	0.130047	0.116481
GOTERM_CC_DIRECT	GO:0030017	sarcomere	41	0.247704	0.0174843	ARF3, MYLK2, ARF1, MTMR12, ARHGEF25, PYROXD1, DCTN4, LMOD1, ILK, LRRC10, SYNE1, CORO1C, MTM1, LMAN1, CAPZB, HABP4, TNNI3, TIMP4, TMOD1, MYBPC3, ADPRHL1, MMP2, LRRC27, TPM1, ABCC9, PSMA6, ACTA1, MYH2, ACTC1, MYL1, MYL2, TNNT2, MYL3, MYH8, CALM3, MYH4, CALM1, CALM2, SQSTM1, MYH6, MYH7	13826	49	20647	1.24953	1	0.130437	0.11683
GOTERM_CC_DIRECT	GO:0005802	trans-Golgi network	142	0.857902	0.0183037	PI4K2B, SCOC, ATP8A1, GOLT1A, PLOD3, GBA1, GCC2, GOLGA4, CCDC91, SLC39A9, CDH1, LAMP2, OSBP, CHAC1, WLS, CHID1, POSTN, RBFOX1, ATG9B, SLC11A2, ATG9A, GOLPH3L, DNAAF6, ATP11C, OCRL, ATP11B, ATP11A, SCAMP1, FAM91A1, PREPL, SLC9A7, RELCH, RAB38, LAP3, PRKD1, TBC1D23, PLPP3, PI4K2A, OPTN, ARL1, FUT4, ATXN2, PCSK1N, FUT7, CLTCL1, INPP5K, AP4S1, SNX9, RAB6A, ATP8B4, ATP8B3, SLC10A7, ATP8B2, ATP8B1, M6P…	13826	190	20647	1.11608	1	0.135729	0.12157
GOTERM_CC_DIRECT	GO:0090543	Flemming body	32	0.19333	0.0183459	RALA, TSG101, CELF2, VPS4B, VPS4A, KIF14, AGAP2, CAPG, C9ORF72, RACGAP1, NUP62, CNTRL, CHAMP1, CEP55, PDCD6IP, IST1, EXOC7, USP3, MICAL3, IL16, KIF23, FOXL2, STK17B, CHMP4C, EXOC4, EXOC6, BIRC6, CCDC66, OR2A4, EXOC2, EXOC1, ARF6	13826	37	20647	1.29154	1	0.135729	0.12157
GOTERM_CC_DIRECT	GO:0036020	endolysosome membrane	19	0.11479	0.01871	TASL, ABCB6, CLTC, CLEC16A, PCSK9, CLTA, AP2A1, AP2B1, AP2A2, TPCN2, RNF167, ATG16L1, AP2S1, TLR9, TLR8, TLR7, LDLR, AP2M1, TLR3	13826	20	20647	1.41868	1	0.137851	0.123471
GOTERM_CC_DIRECT	GO:0030532	small nuclear ribonucleoprotein complex	15	0.0906235	0.0204547	ARFGEF1, SNRPN, LARP7, LSM6, SNRPD2, SNRPD1, TGS1, GEMIN4, SNRPG, SNRPA1, SNRPE, SNRPD3, SNRPF, SLU7, SNRPB	13826	15	20647	1.49335	1	0.14947	0.133878
GOTERM_CC_DIRECT	GO:0030014	CCR4-NOT complex	15	0.0906235	0.0204547	CNOT6L, CNOT10, TOB1, CNOT4, CNOT6, ZFP36, CNOT7, CNOT1, CNOT11, CNOT2, CNOT3, TNKS1BP1, CPEB3, CNOT8, CNOT9	13826	15	20647	1.49335	1	0.14947	0.133878
GOTERM_CC_DIRECT	GO:0005782	peroxisomal matrix	43	0.259787	0.0208	ABCD3, ECI2, HSD17B4, CROT, IDE, DDO, HMGCL, PRDX5, ACOXL, SCP2, NUDT19, LONP2, HACL1, MLYCD, CRYM, ACAA1, HAO2, NUDT12, GSTK1, PHYH, ACOT8, NOS2, EPHX2, IDH1, ECH1, TYSND1, DHRS4, POMC, FABP1, GRHPR, GNPAT, DAO, AMACR, ACOX2, ACOX1, PEX5, CAT, AGPS, ACOT2, ATM, ACOX3, CRAT, PAOX	13826	52	20647	1.23488	1	0.151373	0.135582
GOTERM_CC_DIRECT	GO:0035371	microtubule plus-end	22	0.132914	0.0212706	SPAG5, DST, NUMA1, DCTN1, NCKAP5L, TBCB, SLAIN2, SLAIN1, CKAP5, KNSTRN, CLIP2, CLIP1, KIF18B, CLIP4, MAPRE3, KIF2C, MAPRE1, GAS2L2, MAPRE2, NCKAP5, CLASP1, CDK5RAP2	13826	24	20647	1.3689	1	0.154169	0.138086
GOTERM_CC_DIRECT	GO:0000795	synaptonemal complex	25	0.151039	0.0226695	SYCP2, SYCP1, RNF212, SYCE1, RAD21, HORMAD2, HORMAD1, FAM9B, FAM9A, UBE2I, SYCE1L, RAD21L1, TEX11, PLK1, P3H4, HSPA2, MLH1, REC8, SYN1, MLH3, WAPL, CCNB1IP1, STAG3, MSH4, SYCP3	13826	28	20647	1.33334	1	0.163642	0.146571
GOTERM_CC_DIRECT	GO:0005684	U2-type spliceosomal complex	18	0.108748	0.0254465	SF3A3, SF3B4, SF3B5, SF3B2, SF3A1, SF3A2, SF3B3, CCDC12, SF3B6, HTATSF1, RNF113A, PHF5A, RNF113B, MFAP1, PRPF31, BUD13, YJU2B, SF3B1	13826	19	20647	1.41475	1	0.182213	0.163205
GOTERM_CC_DIRECT	GO:0097038	perinuclear endoplasmic reticulum	18	0.108748	0.0254465	BCAP31, OSBPL7, OSBPL6, OSBPL3, CYBB, ADAM10, CISD2, DBI, CYBA, SYT6, OSBP, CREB3L2, CAPN2, TRIM13, NOX4, FYN, OSBPL1A, OSBP2	13826	19	20647	1.41475	1	0.182213	0.163205
GOTERM_CC_DIRECT	GO:0030133	transport vesicle	78	0.471242	0.0275311	PCSK2, PLEKHF2, PCSK1, EXOC3L1, KDELR1, RAB3D, GOLIM4, RABEPK, GOLGA5, AP1G2, C1QTNF5, CHORDC1, TMED3, TMED2, CHP1, AP3S1, TMED7, OVGP1, TMED9, EDN1, BGN, COPZ1, HCK, VGF, KCNQ1, ERP29, PLIN3, KDELR2, KDELR3, SEC22B, ATP6V1A, COPB2, COPA, TMED10, COPB1, RAB1B, USO1, GOSR1, NTS, INS, BLOC1S6, TMEM168, APH1B, CD59, NPTX1, SPRR2A, YKT6, CD55, CHGA, IL33, YIPF1, ANKRD27, DEFA6, YIPF2, CAV2, DEFA4, DE…	13826	101	20647	1.15328	1	0.196352	0.175869
GOTERM_CC_DIRECT	GO:0000242	pericentriolar material	21	0.126873	0.0281898	DYNC2I1, DYRK3, TNKS, CEP152, CEP85L, TUBE1, TUBG2, HOOK3, TUBG1, NEDD1, PCM1, NIN, TNKS2, LCK, TCP1, BBS9, NEK1, CEP192, CEP85, BBS4, CDK5RAP2	13826	23	20647	1.36349	1	0.198	0.177344
GOTERM_CC_DIRECT	GO:0030687	preribosome, large subunit precursor	21	0.126873	0.0281898	WDR37, NIP7, FBXW9, MAK16, RRP1, PPAN, RRP1B, WDR12, RPF1, FTSJ3, BOP1, NSA2, EBNA1BP2, EIF6, LAS1L, PES1, MRTO4, RRS1, ZNF622, RRP15, MDN1	13826	23	20647	1.36349	1	0.198	0.177344
GOTERM_CC_DIRECT	GO:0030688	preribosome, small subunit precursor	14	0.0845819	0.0287616	LTV1, RIOK3, RRP1, RRP1B, NOP9, BYSL, FTSJ3, ZDBF2, NOB1, TSR1, RIOK2, UTP20, RIOK1, SLX9	13826	14	20647	1.49335	1	0.198	0.177344
GOTERM_CC_DIRECT	GO:0031089	platelet dense granule lumen	14	0.0845819	0.0287616	LGALS3BP, ITIH4, ECM1, ITIH3, RARRES2, CTSW, SERPINA4, CLEC3B, APOH, SELENOP, CDC37L1, SPP2, TIMP3, FAM3C	13826	14	20647	1.49335	1	0.198	0.177344
GOTERM_CC_DIRECT	GO:0043240	Fanconi anaemia nuclear complex	14	0.0845819	0.0287616	FANCM, CENPX, FANCL, FANCA, FAAP24, FANCC, FANCB, FANCE, FAAP20, FANCG, FANCF, CORT, FAAP100, CENPS	13826	14	20647	1.49335	1	0.198	0.177344
GOTERM_CC_DIRECT	GO:0043657	host cell	14	0.0845819	0.0287616	TSG101, DYNLT1, CLEC4M, VPS37C, NUP153, VPS37A, VPS37B, IFIT1, CD209, KPNA6, NMT2, KPNA2, KPNA3, VPS28	13826	14	20647	1.49335	1	0.198	0.177344
GOTERM_CC_DIRECT	GO:0035060	brahma complex	14	0.0845819	0.0287616	SMARCE1, SMARCD1, SMARCC1, SMARCD2, SMARCB1, SMARCC2, SMARCD3, ACTL6B, ACTL6A, ARID1A, SMARCA2, ARID1B, ACTB, DPF3	13826	14	20647	1.49335	1	0.198	0.177344
GOTERM_CC_DIRECT	GO:0071564	npBAF complex	14	0.0845819	0.0287616	SMARCE1, SS18, SMARCD1, SMARCC1, SMARCB1, SMARCC2, SMARCD3, PHF10, ACTL6A, ARID1A, SMARCA2, ARID1B, ACTB, SMARCA4	13826	14	20647	1.49335	1	0.198	0.177344
GOTERM_CC_DIRECT	GO:0000177	cytoplasmic exosome (RNase complex)	14	0.0845819	0.0287616	DIS3, DIS3L, GTPBP1, EXOSC7, EXOSC6, CARHSP1, EXOSC5, EXOSC4, EXOSC10, EXOSC9, EXOSC8, EXOSC3, EXOSC2, EXOSC1	13826	14	20647	1.49335	1	0.198	0.177344
GOTERM_CC_DIRECT	GO:0043197	dendritic spine	123	0.743113	0.0317051	APP, CYFIP1, FMR1, ZMYND8, CTNND1, SLC8A1, DOCK10, RPH3A, PPP1CC, OPHN1, PALM, ADORA1, DIP2A, EPHB2, SYNPO, PRKACA, LZTS1, PRKACB, ANKS1B, USP8, EPHA4, ACTN2, ACTN1, FBXO2, TANC2, BCR, TIAM1, MAP1B, ADGRB1, GRIA1, MTMR2, LPAR1, CNN3, FXR1, ABR, GRIN2A, FXR2, KIF3B, PRKAR2B, DVL1, DRD1, DRD2, ASIC2, NTSR1, GRIA4, NGFR, PRRT2, HOMER1, NR1D1, MT3, PTK2, MOB4, ARHGAP32, DLG4, GIPC1, STRN, CPEB3, CPEB…	13826	165	20647	1.11322	1	0.217424	0.194742
GOTERM_CC_DIRECT	GO:0005778	peroxisomal membrane	54	0.326245	0.0328237	ABCD4, ABCD3, PEX26, MPV17, USP30, ABCD1, MAP2K2, ACSL1, ACSL6, ACSL4, PLAAT3, PEX2, ACSL3, PEX1, FNDC5, ALDH3A2, GNPAT, SLC25A17, ACOX1, PEX3, PEX6, PEX5, CAT, AGPS, FAR1, FAR2, SLC27A2, PEX11B, MGST1, HSD17B4, HMGCR, DHRS7B, DECR2, ATAD1, FIS1, ACBD5, PEX19, PNPLA8, TTC1, PEX12, GDAP1, PEX13, PEX14, SYT7, DHRS4, MAVS, PEX5L, DAO, CNOT1, IMPDH2, PXMP2, NBR1, PXMP4, TRIM37	13826	68	20647	1.18589	1	0.224232	0.200841
GOTERM_CC_DIRECT	GO:0030134	ER to Golgi transport vesicle	35	0.211455	0.0344451	APP, SERPINA1, TMED10, LMAN2L, STX17, CTSZ, PCSK9, KLHL12, ECPAS, GOLGA2, LMAN1, LMAN2, TMED3, TMED2, TMED1, TMED7, CTSC, SEC31A, TMED4, TMED9, LMAN1L, YIPF5, DDHD2, YIF1A, YIF1B, F5, F8, SEC23IP, PITPNM3, COL7A1, YIPF6, ERGIC3, ERGIC2, ERGIC1, CNIH4	13826	42	20647	1.24445	1	0.230055	0.206056
GOTERM_CC_DIRECT	GO:0031527	filopodium membrane	17	0.102707	0.0344502	VASP, MYO10, TTYH1, ITGA3, ITGB3, FZD9, ANTXR1, HLA-G, SYNE2, PDPN, PALM, TBC1D10C, ITGAV, DMD, NF2, UTRN, ARF6	13826	18	20647	1.41038	1	0.230055	0.206056
GOTERM_CC_DIRECT	GO:0043034	costamere	17	0.102707	0.0344502	SVIL, SYNM, HOMER1, SDC4, AHNAK, AHNAK2, KRT8, ANK2, ANK3, FXR1, KRT19, DAG1, PGM5, DMD, FLNC, VCL, PLEC	13826	18	20647	1.41038	1	0.230055	0.206056
GOTERM_CC_DIRECT	GO:0071004	U2-type prespliceosome	17	0.102707	0.0344502	SF3A1, SNRPN, SF3A2, PRPF40B, PRPF40A, PRPF39, LSM7, SNRNP70, U2AF2, SNRPG, LUC7L3, LUC7L, SNRPGP15, SNRPC, SF3B1, LUC7L2, SNRPB	13826	18	20647	1.41038	1	0.230055	0.206056
GOTERM_CC_DIRECT	GO:0043596	nuclear replication fork	17	0.102707	0.0344502	MUS81, WDHD1, SMARCAL1, PCNA, PARP1, TREX1, SMARCA5, TONSL, MCM10, BAZ1B, ETAA1, MMS22L, EME1, EME2, CARM1, ZMIZ2, SMARCAD1	13826	18	20647	1.41038	1	0.230055	0.206056
GOTERM_CC_DIRECT	GO:0016528	sarcoplasm	17	0.102707	0.0344502	MEF2C, GSN, IFRD1, DTNBP1, NFATC1, NOL3, ELAVL1, SERPINB5, SLC8A3, BCL9, SERTAD1, HABP4, SPOCK1, BAALC, SCN3A, CTHRC1, PLEC	13826	18	20647	1.41038	1	0.230055	0.206056
GOTERM_CC_DIRECT	GO:0030659	cytoplasmic vesicle membrane	103	0.622281	0.0354666	GDE1, AQP7, SAYSD1, AQP5, LAMP5, BAIAP2L2, IYD, AP1S2, AP1S1, IL15RA, CADPS2, GABARAPL1, ATG9A, ENTPD7, AP1B1, SLC30A1, MPEG1, MFSD10, CLIP1, SCNN1B, KCNQ1, TBC1D24, VOPP1, ULK2, ITPR1, ITPR2, ITPR3, TRPM2, ARHGAP21, GRIN2A, PACSIN2, SNX9, AP1M2, AP1M1, TMEM184A, RAB4A, TOR1A, ANKRD27, ABCA3, TNK2, DENND4C, FZD6, LNPEP, APPBP2, MYO5B, SPIRE1, GPR18, RYR1, TRIM72, RYR2, CLIC4, C2CD5, SH3KBP1, DYSF…	13826	137	20647	1.12273	1	0.235959	0.211344
GOTERM_CC_DIRECT	GO:0030665	clathrin-coated vesicle membrane	29	0.175205	0.037155	ATP6V1A, CEMIP, HIP1, DENND1A, ADCY8, AP1G1, MYO6, ATP6V1H, ATP6V1E1, ATP6V0E2, ATP6V1D, AP1M2, ATP6V1C1, AP1M1, ATP6V1F, ATP6V0A1, ATP6V0B, DBNL, ATP6AP1, ATP6AP2, HIP1R, AP1B1, AP3B1, AP3B2, DAB2, NECAP1, ATP6V1B2, ATP6V0D1, ATP6V0C	13826	34	20647	1.27374	1	0.243706	0.218283
GOTERM_CC_DIRECT	GO:0005680	anaphase-promoting complex	20	0.120831	0.0371778	CUL7, ANAPC15, ANAPC7, ANAPC16, UBE2C, BUB1B, RNF7, ANAPC10, ANAPC11, CDC20, FZR1, CDC23, UBE2S, CDC26, CDC27, CDC16, ANAPC4, ANAPC5, ANAPC1, ANAPC2	13826	22	20647	1.35759	1	0.243706	0.218283
GOTERM_CC_DIRECT	GO:0016234	inclusion body	20	0.120831	0.0371778	PRNP, HSP90AB1, AGL, LRRK2, HTT, KEAP1, MT3, HDAC6, DNAJB2, GYS1, PSMC5, PSMC6, BAG5, IAPP, HAP1, SNCB, SQSTM1, HSPA1B, HSPA1A, SNCA	13826	22	20647	1.35759	1	0.243706	0.218283
GOTERM_CC_DIRECT	GO:0098992	neuronal dense core vesicle	20	0.120831	0.0371778	CHGA, OPRD1, CALCA, GRP, CACNA2D1, FZD8, PLAT, ADRB1, ADRB2, PDYN, STXBP5L, GNAI2, SST, NPY, DMXL2, DVL1, KIF1A, AVP, SCG2, PLCB2	13826	22	20647	1.35759	1	0.243706	0.218283
GOTERM_CC_DIRECT	GO:0005903	brush border	48	0.289995	0.0376498	ENPEP, RGS19, FLII, SLC2A2, ITPR3, LRP2, ADD3, ACTB, AQP1, MYL12B, EPS8, SCIN, CAPZB, SI, FLNA, MYH14, FLNB, DNM1L, SLC38A2, RALGDS, CLIC1, SNX5, PLS1, ACTR3, SLC34A2, PRKCI, SLC15A1, MME, ACTN3, ACTN1, SLC34A1, DCXR, MYO7B, PDZK1, TMPRSS15, MYO1D, SLC9A3, MYO1E, MYO1B, MYL6, MYO1C, MYO15B, SOAT2, CAPZA2, MYH9, EZR, VCL, PLEC	13826	60	20647	1.19468	1	0.245896	0.220245
GOTERM_CC_DIRECT	GO:0070469	respiratory chain	26	0.157081	0.0379757	MT-ND6, NDUFB9, MT-ND4L, MT-ND4, NDUFB10, NDUFA12, MT-CO1, NDUFB3, HIGD1A, MT-ND2, MT-ND3, UQCRFS1, CYC1, NDUFA8, NDUFA6, NDUFA1, TTC19, HIGD2A, NDUFS8, NDUFS7, NDUFS5, NDUFS4, NDUFS2, CYCS, MT-CO2, MT-CYB	13826	30	20647	1.29423	1	0.245978	0.220318
GOTERM_CC_DIRECT	GO:0043209	myelin sheath	26	0.157081	0.0379757	HSP90AA4P, GDI1, ITPR3, GJC2, CA2, MPZ, ERBB2, MBP, GLUL, GPM6B, CA13, HSP90AA1, SRD5A1, TUBB4A, SIRT2, MYO1D, MAG, PRXL2B, BCL2, PLP1, CNTN2, CALM3, CALM1, CALM2, SERINC5, PLEC	13826	30	20647	1.29423	1	0.245978	0.220318
GOTERM_CC_DIRECT	GO:0005790	smooth endoplasmic reticulum	23	0.138956	0.0381228	RYR1, RYR2, APP, HSPA5, RPL10, AQP8, SYVN1, PSEN1, GABARAP, RYR3, HSP90B1, MYO1D, DNAJC3, JPH4, TH, SLMAP, CANX, ERP29, HYOU1, CALR, CASQ1, PPIB, APOB	13826	26	20647	1.32104	1	0.245978	0.220318
GOTERM_CC_DIRECT	GO:0043204	perikaryon	121	0.731029	0.0397914	APP, CPNE5, FMR1, CTNND2, SYAP1, CIB1, KNDC1, ENO2, RNF112, GRIP1, TMEM266, NPPA, KIF5A, DIP2B, SYNPO, RGS8, GLUL, SCN1B, KCNH1, MAP2K4, EPHA4, ENDOG, ADAM11, SLC5A7, SHTN1, ADCYAP1, MAP1B, RUFY3, NSMF, ASTN2, PDE9A, PI4K2A, RTN4R, HPCA, CACNA1C, CACNA1F, CPLX1, C9ORF72, GIGYF2, TRPM2, GJC2, DHX36, PENK, G3BP1, SMN2, NDN, SMN1, DRD2, NTSR1, PRPH, NGFR, OPN4, FZD5, KLHL24, EFNA2, DLG2, TH, CDK5, P…	13826	163	20647	1.10856	1	0.245978	0.220318
GOTERM_CC_DIRECT	GO:0001674	female germ cell nucleus	13	0.0785404	0.0402836	YAP1, DNMT1, TBP, DMRT1, AIRE, SYCP2L, H2BC1, SLC2A1, H2AC1, TBPL2, KPNA7, HMGN1, LHX8	13826	13	20647	1.49335	1	0.245978	0.220318
GOTERM_CC_DIRECT	GO:0034709	methylosome	13	0.0785404	0.0402836	PRMT5, PRMT1, WDR77, FUT6, SNRPD2, SNRPD1, CLNS1A, SNRPG, SNRPE, ERH, SNRPD3, SNRPF, SNRPB	13826	13	20647	1.49335	1	0.245978	0.220318
GOTERM_CC_DIRECT	GO:0005687	U4 snRNP	13	0.0785404	0.0402836	RNU4-1, SNRPN, SNRPD2, DDX39B, SNRPD1, SNRPG, PRPF31, SNRPE, SNRPGP15, SNRPD3, SNRPF, SNRPB, RNU4-2	13826	13	20647	1.49335	1	0.245978	0.220318
GOTERM_CC_DIRECT	GO:0005675	holo TFIIH complex	13	0.0785404	0.0402836	GTF2H2C_2, GTF2H2C, CCNH, GTF2H1, GTF2H2, GTF2H3, GTF2H4, GTF2H5, CDK7, ERCC3, ERCC2, MMS19, MNAT1	13826	13	20647	1.49335	1	0.245978	0.220318
GOTERM_CC_DIRECT	GO:1990909	Wnt signalosome	13	0.0785404	0.0402836	FZD1, GSK3B, LRRK2, LRP5, AXIN1, LRP6, APC, ADGRA2, DVL1, CTNNB1, WNT2, RECK, WNT3	13826	13	20647	1.49335	1	0.245978	0.220318
GOTERM_CC_DIRECT	GO:0000812	Swr1 complex	13	0.0785404	0.0402836	SRCAP, TRRAP, ACTR6, ZNHIT1, CFDP1, ING3, KAT5, RUVBL2, RUVBL1, EP400, ANP32E, BRD8, DMAP1	13826	13	20647	1.49335	1	0.245978	0.220318
GOTERM_CC_DIRECT	GO:0031464	Cul4A-RING E3 ubiquitin ligase complex	13	0.0785404	0.0402836	DET1, CDKN1B, CRBN, GLMN, TRPC4AP, DDB2, RBX1, CUL4A, DDB1, COP1, ERCC8, DTL, CUL4B	13826	13	20647	1.49335	1	0.245978	0.220318
GOTERM_CC_DIRECT	GO:0005736	DNA-directed RNA polymerase I complex	13	0.0785404	0.0402836	POLR1A, POLR1B, POLR1C, POLR1D, POLR2E, POLR1E, POLR2F, POLR1F, POLR1G, POLR2H, POLR1H, POLR2K, POLR2L	13826	13	20647	1.49335	1	0.245978	0.220318
GOTERM_CC_DIRECT	GO:0071735	IgG immunoglobulin complex	13	0.0785404	0.0402836	IGLC7, IGLC6, IGHG3, IGLL5, IGHG4, IGHG1, IGHG2, IGKC, IGLL1, IGLC3, IGLC1, IGLC2, IGHA1	13826	13	20647	1.49335	1	0.245978	0.220318
GOTERM_CC_DIRECT	GO:1990391	DNA repair complex	13	0.0785404	0.0402836	FANCI, KDM1A, ASCC1, BRCA1, BRCA2, PALB2, PHF21A, FANCD2, ASCC2, ATM, TP53BP1, ASCC3, RCOR1	13826	13	20647	1.49335	1	0.245978	0.220318
GOTERM_CC_DIRECT	GO:0099523	presynaptic cytosol	13	0.0785404	0.0402836	PRKCG, HSPA8, GDI1, CTBP2, PRKCB, STXBP1, LRRK2, HTT, FBXO45, BAIAP2, PNKD, CALB1, ARL6IP5	13826	13	20647	1.49335	1	0.245978	0.220318
GOTERM_CC_DIRECT	GO:1902495	transmembrane transporter complex	13	0.0785404	0.0402836	ATP6V1A, ATP6V1G1, ATP6V0B, ATP6V0A2, ATP6V1H, CNGB3, CNGA3, ATP6V0D1, ATP6V0C, ATP6V1D, ATP6V1C1, CNGB1, ATP6V1F	13826	13	20647	1.49335	1	0.245978	0.220318
GOTERM_CC_DIRECT	GO:0000974	Prp19 complex	13	0.0785404	0.0402836	ISY1, ISY1-RAB43, HSPA8, CDC5L, PLRG1, CWC15, PRPF19, CRNKL1, XAB2, SYF2, CTNNBL1, BCAS2, RBM22	13826	13	20647	1.49335	1	0.245978	0.220318
GOTERM_CC_DIRECT	GO:0030686	90S preribosome	13	0.0785404	0.0402836	NOP14, UTP4, HEATR1, KRI1, NOP9, ZDBF2, RSL1D1, TBL3, BMS1, RRP36, SRFBP1, UTP20, SLX9	13826	13	20647	1.49335	1	0.245978	0.220318
GOTERM_CC_DIRECT	GO:1990907	beta-catenin-TCF complex	13	0.0785404	0.0402836	TLE4, TLE3, TCF7L2, TCF7L1, TLE1, LDB1, LEF1, TCF7, PYGO2, BCL9, CTNNB1, TCF4, BCL9L	13826	13	20647	1.49335	1	0.245978	0.220318
GOTERM_CC_DIRECT	GO:0097060	synaptic membrane	34	0.205413	0.0424364	GRIA1, ITGB1, CNTNAP2, MTMR2, RALA, SRC, LRP4, ENO2, SLC1A7, TMEM240, GPHN, CDH8, GRIN2A, FLRT3, PRKCG, GHSR, ITGA3, PDE2A, HIP1R, ADAM10, BAIAP2, GRIN2B, NIPSNAP1, GRIN1, DLG1, RAP2A, NDUFS7, SYNJ1, DLG4, PTPRA, NINJ1, AKAP9, KCNK1, CRYAB	13826	41	20647	1.23838	1	0.258239	0.2313
GOTERM_CC_DIRECT	GO:0030136	clathrin-coated vesicle	52	0.314161	0.0459667	HIP1, PANK1, DENND1A, CLTC, STON1, STON2, SLC2A4, PIK3C2A, AP1G1, SCYL2, VPS18, SGIP1, VPS33A, VPS33B, ADAM10, WIPI1, OCRL, SCAMP1, EPN3, HAX1, HEATR5B, NUMB, ASTN2, VAMP2, RGS19, ABCB4, SNX3, GGA2, CLTCL1, MYO6, DVL1, FCHO2, VPS11, VTI1A, STX6, SH3BP4, SNX9, AP1M2, AP1M1, CLVS1, BCAP31, SORT1, TNK2, HIP1R, PHETA1, MYO1E, DAB2, VPS41, AAK1, GPR107, FOLR1, PICALM	13826	66	20647	1.17658	1	0.278588	0.249526
GOTERM_CC_DIRECT	GO:0031091	platelet alpha granule	16	0.0966651	0.0464053	FGB, FGA, SPARC, SERPINE2, VWF, STXBP1, VPS33B, FGG, PPBP, THBS2, THBS1, F5, SERPINA5, TREML1, VAMP7, MMRN1	13826	17	20647	1.4055	1	0.278588	0.249526
GOTERM_CC_DIRECT	GO:0098797	plasma membrane protein complex	16	0.0966651	0.0464053	EVC2, RET, NHERF1, LRP1, ANXA2, AHNAK, GFRA1, EFCAB7, HSPG2, SCNN1G, SLC6A6, EVC, HJV, SCNN1B, NEO1, S100A10	13826	17	20647	1.4055	1	0.278588	0.249526
GOTERM_CC_DIRECT	GO:0097550	transcriptional preinitiation complex	16	0.0966651	0.0464053	GTF2A1, BRF2, TBP, BRF1, TAF10, GTF2B, RPRD2, GTF2H3, GTF2E1, ESR1, GTF2F2, RPAP2, RECQL5, ERCC3, RPRD1B, RPRD1A	13826	17	20647	1.4055	1	0.278588	0.249526
GOTERM_CC_DIRECT	GO:0016342	catenin complex	28	0.169164	0.0465741	CTNND1, CDH8, CDH7, CDH6, CDH5, CDH4, CDH3, CDH2, CDH20, CDH1, CDH22, CDH23, CTNNA1, CDH26, CTNNA2, APC2, JUP, APC, CDH10, CDH11, CDH12, CTNNB1, CDH13, DCHS1, CDH15, CDH17, CDH19, ANAPC2	13826	33	20647	1.26708	1	0.278663	0.249593
GOTERM_CC_DIRECT	GO:0030863	cortical cytoskeleton	19	0.11479	0.0487732	MPP1, TMOD1, DMTN, TPM4, NOS2, GYPC, EPB41, TRPC4, SLC4A1, SELE, ACTB, CAPZB, CTTN, DLG4, CAPZA2, FLNA, NSMF, EZR, DBN1	13826	21	20647	1.35112	1	0.287956	0.257917
GOTERM_CC_DIRECT	GO:0043232	intracellular non-membrane-bounded organelle	19	0.11479	0.0487732	FUS, FMR1, PTPRM, BRCA1, FXR1, GNL3L, CNOT7, WNK1, ZAR1L, CAPRIN1, TOGARAM2, FLNA, TOGARAM1, EIF4EBP2, VHL, HNRNPA1, TARDBP, EIF4G3, CLASP2	13826	21	20647	1.35112	1	0.287956	0.257917
GOTERM_CC_DIRECT	GO:0044233	ER-mitochondrion membrane contact site	19	0.11479	0.0487732	BCAP31, AHCYL1, TOMM40, STX17, TMEM41B, MBOAT7, VPS13A, ACSL4, ATG14, ZFYVE1, BCL2L10, TMX2, CANX, RAB38, SERAC1, CLCC1, FATE1, PDZD8, ATG5	13826	21	20647	1.35112	1	0.287956	0.257917
GOTERM_CC_DIRECT	GO:0030117	membrane coat	19	0.11479	0.0487732	COPB2, COPA, ARL6, COPB1, AP1B1, AP4E1, AP2B1, AP2A2, AP3B2, AP4B1, DNM1, SYNJ1, AP1G2, AP1G1, CHMP1B, AP1S2, CHMP2A, CHMP4B, CHMP4A	13826	21	20647	1.35112	1	0.287956	0.257917
GOTERM_CC_DIRECT	GO:0055038	recycling endosome membrane	85	0.513533	0.0557964	TFRC, SCAMP5, LAMP5, ZFYVE27, RAC1, B2M, WASHC1, SLC39A4, RAB8A, BOK, PDIA3, GRIPAP1, HLA-H, ATG9B, SLC11A2, ATG9A, HLA-B, HLA-C, ATP11C, VPS13B, ATP11B, HLA-A, SCAMP1, HLA-F, HLA-G, SCAMP3, HLA-E, SCAMP2, VAMP8, RAP2C, SLC9A3, RAP2A, ACAP1, RAP2B, SLC9A6, SLC9A7, RAB35, OPTN, CFTR, HLA-DQB1, ARF6, GRIA1, CD274, STX12, ABCB11, SLC30A10, NDRG1, GGA3, MICALL1, STX6, PACSIN2, PDLIM4, RAB11FIP3, RAB1…	13826	113	20647	1.12331	1	0.320998	0.287512
GOTERM_CC_DIRECT	GO:0043226	organelle	12	0.0724988	0.0561701	CAMK2B, KCMF1, CAMK2D, ZFHX3, ZEB2, ZEB1, NBEA, LRBA, CAMK2A, NBEAL2, WDR7, CAMK2G	13826	12	20647	1.49335	1	0.320998	0.287512
GOTERM_CC_DIRECT	GO:0042641	actomyosin	12	0.0724988	0.0561701	HDAC4, KAT2B, PDCD6IP, MYO18A, MYH9, MYH14, CDC42BPB, CDC42BPA, MYH10, LOC101928697, STX1A, DBN1	13826	12	20647	1.49335	1	0.320998	0.287512
GOTERM_CC_DIRECT	GO:0035145	exon-exon junction complex	12	0.0724988	0.0561701	UPF2, UPF1, BCLAF1, RBM8A, CCDC9, MAGOH, EIF4A3, PYM1, UPF3B, UPF3A, CASC3, MAGOHB	13826	12	20647	1.49335	1	0.320998	0.287512
GOTERM_CC_DIRECT	GO:0000176	nuclear exosome (RNase complex)	12	0.0724988	0.0561701	EXOSC7, EXOSC6, EXOSC5, EXOSC4, EXOSC10, DIS3, EXOSC9, C1D, EXOSC8, EXOSC3, EXOSC2, EXOSC1	13826	12	20647	1.49335	1	0.320998	0.287512
GOTERM_CC_DIRECT	GO:0044615	nuclear pore nuclear basket	12	0.0724988	0.0561701	RANBP2, PCID2, MCM3AP, ENY2, CETN2, TPR, CETN3, NUP35, NUP153, NUP98, MAD1L1, MAD2L1	13826	12	20647	1.49335	1	0.320998	0.287512
GOTERM_CC_DIRECT	GO:0042405	nuclear inclusion body	12	0.0724988	0.0561701	RANBP2, NXF1, ATXN3, SLF1, ATXN1, PABPN1, TPR, STUB1, NUP153, NUP98, NBN, RAD18	13826	12	20647	1.49335	1	0.320998	0.287512
GOTERM_CC_DIRECT	GO:0000439	core TFIIH complex	12	0.0724988	0.0561701	GTF2H2C_2, CDK7, GTF2H2C, ERCC3, CCNH, ERCC2, GTF2H1, GTF2H2, GTF2H3, MNAT1, GTF2H4, GTF2H5	13826	12	20647	1.49335	1	0.320998	0.287512
GOTERM_CC_DIRECT	GO:0035098	ESC/E(Z) complex	12	0.0724988	0.0561701	SUZ12, HDAC2, AEBP2, RBBP4, EED, MTF2, RBBP7, EPOP, JARID2, EZH1, EZH2, PHF19	13826	12	20647	1.49335	1	0.320998	0.287512
GOTERM_CC_DIRECT	GO:0097504	Gemini of coiled bodies	12	0.0724988	0.0561701	NPAT, GEMIN2, DDX20, GEMIN4, SMN2, HABP4, GEMIN5, GEMIN6, GEMIN7, SMN1, GEMIN8, ZPR1	13826	12	20647	1.49335	1	0.320998	0.287512
GOTERM_CC_DIRECT	GO:0101003	ficolin-1-rich granule membrane	48	0.289995	0.0584317	SERPINB12, COPB1, ITGB2, FPR1, UBR4, PRCP, SLC2A3, TCIRG1, FPR2, AP2A2, FCAR, LGALS3, TRPM2, LAMP1, ADGRE3, LAMP2, TBC1D10C, ITGAX, SIRPA, CD58, RAC1, CD55, ATP6V0A1, DSP, MGAM, CR1, PTPRN2, CD93, CD300A, GAA, ATP6AP2, NBEAL2, LILRB2, DYNLL1, ATAD3B, RHOA, SERPINB6, DIAPH1, DYNC1LI1, PKP1, DSG1, ADAM8, LAMTOR1, ATP6V0C, DSC1, ARL8A, SIGLEC5, VPS35L	13826	61	20647	1.17509	1	0.332856	0.298133
GOTERM_CC_DIRECT	GO:0043296	apical junction complex	24	0.144998	0.0607491	CRB2, CRB1, PATJ, SHROOM2, SHROOM3, SHROOM1, RHOA, SHROOM4, ACTB, ACTG1, PARD3B, TJP1, FRMD6, CLDN3, CCDC85C, SAPCD2, CDH1, PARD3, PKN2, NECTIN3, NECTIN2, CRB3, PALS1, NECTIN1	13826	28	20647	1.28001	1	0.344954	0.308969
GOTERM_CC_DIRECT	GO:0016459	myosin complex	40	0.241663	0.0618838	MYL6B, CCDC102A, MYL12A, MYO18B, MYO6, MYO18A, MYH14, MYH11, BMF, MYH10, CGNL1, MCL1, MYH7B, MYO10, MYO7B, MYO5A, MYO9B, MYO7A, CGN, MYO9A, MYO19, MYO16, MYO1D, MYH1, MYO1E, MYH2, MYO1B, MYL6, MYO1C, MYO15B, MYO3B, MYO15A, MYL2, MYO5B, MYO5C, MYH8, MYH9, MYH4, MYH6, MYH7	13826	50	20647	1.19468	1	0.34636	0.310228
GOTERM_CC_DIRECT	GO:0071565	nBAF complex	15	0.0906235	0.0621622	SMARCE1, SMARCD1, SMARCC1, SMARCB1, SMARCC2, SMARCD3, ACTL6B, SS18L1, ARID1A, SMARCA2, ARID1B, ACTB, SMARCA4, DPF2, DPF3	13826	16	20647	1.40001	1	0.34636	0.310228
GOTERM_CC_DIRECT	GO:0016010	dystrophin-associated glycoprotein complex	15	0.0906235	0.0621622	CAV3, KRT8, SGCE, SNTG2, SGCA, SNTG1, SGCB, DAG1, SSPN, PGM5, DMD, UTRN, SNTB1, SNTA1, SNTB2	13826	16	20647	1.40001	1	0.34636	0.310228
GOTERM_CC_DIRECT	GO:0035102	PRC1 complex	15	0.0906235	0.0621622	CBX8, CBX7, CBX6, PCGF6, PHC2, PHC1, CBX4, RING1, PCGF2, CBX2, PCGF3, BMI1, PHC3, RNF2, PCGF1	13826	16	20647	1.40001	1	0.34636	0.310228
GOTERM_CC_DIRECT	GO:0005852	eukaryotic translation initiation factor 3 complex	15	0.0906235	0.0621622	EIF3M, COPS5, EIF3K, EIF3L, EIF3I, EIF3J, EIF3G, EIF3CL, EIF3H, EIF3E, EIF3F, EIF3C, EIF3D, EIF3A, EIF3B	13826	16	20647	1.40001	1	0.34636	0.310228
GOTERM_CC_DIRECT	GO:0001741	XY body	15	0.0906235	0.0621622	H2AX, PLK4, SMARCC1, SMARCB1, UBE2B, DNMT3A, BRCA1, ESCO2, PBX4, UBE2A, SUMO1, SIN3B, SPDYA, MAEL, BIRC2	13826	16	20647	1.40001	1	0.34636	0.310228
GOTERM_CC_DIRECT	GO:0030315	T-tubule	37	0.223538	0.0666428	RTN2, AHNAK, DYSF, AKAP6, AQP4, CACNA1C, ATP1A1, SLC2A4, SRI, ADRA1A, SLC8A1, SLC9A1, IGF1R, REM1, PPP3CB, CAPN3, CACNA1S, CACNG1, SCN5A, SCN1B, KCNJ3, SCN1A, CAV3, KCNJ11, TGFB3, RDX, AHNAK2, ATP2B4, STAC3, ANK2, SLC30A1, ANK3, ATP1B1, BIN1, FXYD1, NOS1AP, CASQ1	13826	46	20647	1.20117	1	0.369019	0.330523
GOTERM_CC_DIRECT	GO:0001772	immunological synapse	37	0.223538	0.0666428	STOML2, CD81, PRF1, NEDD9, PTPRJ, BCL10, CD3E, CORO1A, ICAM1, IL4I1, LGALS3, ALCAM, SNX27, ARHGDIA, NPTN, HAVCR2, VAV3, PDCD6IP, DUSP3, GZMA, STX7, RHOH, GZMB, SCRIB, ATP2B1, ZAP70, DLG1, PRKAR1A, LCK, CD28, MYH9, HLA-DRA, PRKCQ, EZR, CARD11, HLA-DRB1, SKAP1	13826	46	20647	1.20117	1	0.369019	0.330523
GOTERM_CC_DIRECT	GO:0044853	plasma membrane raft	29	0.175205	0.0677793	CHRNA3, SELPLG, ITGAM, CHRNA7, ITGB2, TEX101, LRP4, TREM2, ADCY8, ADD2, CDH2, PRKAR2A, DAG1, HAS2, PRKACA, PRKACB, CD177, CR1, KCND2, CAV2, STIM1, PRKAR1A, CD8A, ORAI1, MAL, PRTN3, EZR, MS4A1, SKAP1	13826	35	20647	1.23734	1	0.37415	0.335119
GOTERM_CC_DIRECT	GO:0030286	dynein complex	23	0.138956	0.0761975	DYNC2H1, DNAH3, DYNC1H1, DYNC1I2, DNAH11, DNAH2, DNAH7, DCTN2, DYNLT1, DNAH17, DCTN1, DNAH8, DNAH5, DNAH6, DNAH14, DNAH9, DYNLL1, DYNLL2, DNALI1, DYNC1LI2, DYNLRB1, DISC1, DNAL4	13826	27	20647	1.27211	1	0.418031	0.374423
GOTERM_CC_DIRECT	GO:0034704	calcium channel complex	23	0.138956	0.0761975	RYR1, RYR2, TRPC5, TRPC4, PDE4D, MCUB, AKAP6, ATP2A1, PKD1, RYR3, PTPA, TRPV6, ASPH, CASQ2, ORAI1, CALM3, MICU2, CALM1, PRKACA, MICU1, CALM2, PRKACB, MCU	13826	27	20647	1.27211	1	0.418031	0.374423
GOTERM_CC_DIRECT	GO:0017101	aminoacyl-tRNA synthetase multienzyme complex	11	0.0664572	0.0779219	AIMP1, AIMP2, RARS1, QARS1, EPRS1, KARS1, LARS1, MARS1, IARS1, EEF1E1, DARS1	13826	11	20647	1.49335	1	0.421015	0.377095
GOTERM_CC_DIRECT	GO:0071014	post-mRNA release spliceosomal complex	11	0.0664572	0.0779219	ISY1, ISY1-RAB43, XAB2, HNRNPM, MYEF2, CCDC12, SYF2, CWF19L1, CWF19L2, YJU2B, CRNKL1	13826	11	20647	1.49335	1	0.421015	0.377095
GOTERM_CC_DIRECT	GO:0035631	CD40 receptor complex	11	0.0664572	0.0779219	RNF31, IKBKB, CD40, CHUK, TRAF3, DIABLO, TRAF6, TRAF5, HTRA2, TRAF2, BIRC2	13826	11	20647	1.49335	1	0.421015	0.377095
GOTERM_CC_DIRECT	GO:0000138	Golgi trans cisterna	11	0.0664572	0.0779219	TMEM59, ST6GAL1, YIPF1, B4GALT1, YIPF2, SGMS1, YIPF6, GCC1, BET1L, HID1, BET1	13826	11	20647	1.49335	1	0.421015	0.377095
GOTERM_CC_DIRECT	GO:0071162	CMG complex	11	0.0664572	0.0779219	GINS1, GINS2, CDC45, MCM7, GINS3, GINS4, MCM3, MCM4, MCM5, MCM6, MCM2	13826	11	20647	1.49335	1	0.421015	0.377095
GOTERM_CC_DIRECT	GO:0016581	NuRD complex	17	0.102707	0.0824701	MBD3, HDAC2, CSNK2A1, HDAC1, MBD2, CHD5, CHD4, CHD3, GATAD2B, GATAD2A, MTA1, RBBP4, CDK2AP2, CDK2AP1, RBBP7, MTA2, MTA3	13826	19	20647	1.33615	1	0.43915	0.393339
GOTERM_CC_DIRECT	GO:0016282	eukaryotic 43S preinitiation complex	17	0.102707	0.0824701	EIF1AX, EIF3M, EIF3K, EIF3L, EIF3I, EIF3J, EIF3G, EIF3CL, EIF3H, EIF3E, DHX29, EIF3F, EIF3C, EIF1B, EIF3D, EIF3A, EIF3B	13826	19	20647	1.33615	1	0.43915	0.393339
GOTERM_CC_DIRECT	GO:0005666	DNA-directed RNA polymerase III complex	17	0.102707	0.0824701	POLR3GL, POLR3A, POLR3B, POLR3C, POLR3D, POLR3E, POLR1C, POLR1D, POLR2E, POLR3F, POLR2F, POLR3G, POLR3H, POLR2H, POLR3K, POLR2K, POLR2L	13826	19	20647	1.33615	1	0.43915	0.393339
GOTERM_CC_DIRECT	GO:0000800	lateral element	14	0.0845819	0.0827563	BLM, SYCP2, SYCP2L, BRCA1, BRCA2, SMC3, REC8, SMC1B, RAD51, STAG3, KASH5, INCENP, DMC1, SYCP3	13826	15	20647	1.39379	1	0.43915	0.393339
GOTERM_CC_DIRECT	GO:0046930	pore complex	14	0.0845819	0.0827563	TOMM40, DCD, ADAM10, AFD1, PLEKHA7, TOMM40L, AFDN, PDZD11, BCL2, VDAC3, BAX, VDAC2, VDAC1, BAK1	13826	15	20647	1.39379	1	0.43915	0.393339
GOTERM_CC_DIRECT	GO:0045178	basal part of cell	14	0.0845819	0.0827563	EDN1, HFE, ITGA2, DOCK7, ITGA1, SLC11A2, GKN2, PRCP, CLDN11, ADCY10, TF, FAP, KRT14, HOMER3	13826	15	20647	1.39379	1	0.43915	0.393339
GOTERM_CC_DIRECT	GO:0016529	sarcoplasmic reticulum	38	0.22958	0.0874365	RYR1, RYR2, MTMR12, POMT1, ATP2A3, ITPR1, ATP2A2, ITPR2, AKAP6, ATP2A1, ITPR3, SLC2A4, SRI, NOL3, JPH1, THBS1, THBS4, HK2, RYR3, SYNE2, RASD1, CMYA5, FSD2, CACNA1S, NOS1, XDH, GSTM2, S100A1, CACNA2D1, AGL, P3H2, ANK3, ANK1, FKBP1A, HAX1, CASQ2, CASQ1, CALR	13826	48	20647	1.18223	1	0.462609	0.414351
GOTERM_CC_DIRECT	GO:0008021	synaptic vesicle	94	0.567907	0.0988437	SNAP25, APP, RAB3C, RAB3A, KCNK9, RAB3D, STON1, SLC40A1, STON2, RPH3A, TRIM9, RNF112, LAMP1, KIF1B, BSN, SLC18A2, RAB8A, NDEL1, KIRREL3, TMED9, SLC6A17, MME, STX7, SYPL2, SYP, SYNGR3, NGF, SYN1, BACE1, SYPL1, BIN1, PICK1, AMPH, HAP1, ATP6V0D1, STX1A, VAMP2, BRSK1, STX12, MTMR2, DDC, PSEN2, PSEN1, CLCN3, MFF, NTF4, GRIN2A, NCSTN, RAB40A, SV2C, RAB40B, SV2B, RAB40C, SV2A, NTF3, VTI1A, STX4, STX3, S…	13826	128	20647	1.09668	1	0.521415	0.467022
