# Supplementary material for: Revealing the Role of Beesioside O from Actaea vaginata for the Treatment of Breast Cancer Using Network Pharmacology, Molecular Docking, and Molecular Dynamics Simulation
Source: Int J Mol Sci. 2025 Mar 4;26(5):2283. doi: 10.3390/ijms26052283 (PMC11899959; doi:10.3390/ijms26052283)
Supplement: Supplementary file 1 [file ijms-26-02283-s001.zip › S6 The KEGG Pathway analysis of BRCA.xlsx]

## Sheet: Sheet1
Category	Term		Count	%	PValue	Genes	List Total	Pop Hits	Pop Total	Fold Enrichment	Bonferroni	Benjamini	FDR
KEGG_PATHWAY	hsa05200	Pathways in cancer	511	3.08724	1.15542e-31	RB1, SPI1, ARAF, FZD10, ELK1, TFG, AKT2, PRKACG, MYC, AKT3, AKT1, PRKACA, PRKACB, PRKCG, PRKCB, DAPK1, DAPK2, DAPK3, PRKCA, BCR, EML4, AR, ADCY9, AGTR1, CTBP2, CTBP1, TERC, PDGFB, PDGFA, HIF1A, TERT, PLCG2, HMOX1, PLCG1, FZD1, JAG2, GSTM4, WNT10B, GSTM3, CREBBP, WNT10A, JUN, FZD3, GSTM2, JAG1, FZD2, GSTM1, JUP, FZD5, FZD4, FZD7, FZD6, FZD9, FN1, FZD8, BRAF, GSTM5, RET, CDKN1A, CDKN1B, GLI1, GLI3,…	6811	531	8644	1.22132	4.10174e-29	4.11329e-29	2.16063e-29
KEGG_PATHWAY	hsa05206	MicroRNAs in cancer	305	1.84268	9.89743e-25	MIR30B, MIR30A, MIR106B, MIR203A, MIR203B, GLS, CRKL, MIR1-1, RASSF1, RPS6KA5, MYC, STMN1, CYP1B1, MIR30E, SOX4, TP63, MIR30D, MIR194-2, PRKCG, MIR194-1, PRKCB, MIR9-3, PRKCE, MIR9-2, MIR9-1, PRKCA, DICER1, MIR1-2, MIR324, MIR135A1, DDIT4, MIR135A2, EZR, ZFPM2, TP53, MIR20A, ABCB1, SLC45A3, CDCA5, PDGFB, PDGFA, PIK3R3, PIK3R2, PIK3R1, MIR206, MIR326, MIR205, MIR92A2, MIR335, MIR214, MIR331, MIR21…	6811	310	8644	1.24865	3.51359e-22	1.76174e-22	9.2541e-23
KEGG_PATHWAY	hsa05205	Proteoglycans in cancer	205	1.23852	1.72088e-20	HPSE2, ARAF, FZD10, ELK1, ACTB, MYC, AKT2, PRKACG, AKT3, KDR, IL12B, AKT1, PLCE1, PRKACA, PRKACB, PRKCG, PRKCB, FRS2, ANK2, PRKCA, ANK3, HSPG2, ANK1, TIAM1, EZR, TP53, SDC4, SDC2, TWIST2, TWIST1, PIK3R3, PIK3R2, IQGAP1, PIK3R1, HIF1A, RRAS, PLCG2, PLCG1, FZD1, WNT10B, FZD3, WNT10A, FZD2, FZD5, FZD4, FZD7, FZD6, RDX, FZD9, FN1, IGF2, FZD8, BRAF, IGF1, PTK2, COL1A1, COL1A2, SDC1, NANOG, GRB2, CDKN1…	6811	205	8644	1.26912	6.10913e-18	2.04211e-18	1.07268e-18
KEGG_PATHWAY	hsa05226	Gastric cancer	149	0.900193	1.09433e-14	RB1, ARAF, FZD10, FGF1, FGF2, FGF3, FGF4, FGF5, FGF6, FRAT1, FGF7, FRAT2, FGF8, CCND1, FGF9, CDH1, MYC, AKT2, AKT3, AKT1, MAP2K1, MAP2K2, WNT5B, HGF, WNT5A, CCNE2, CCNE1, RAF1, TP53, SHC4, SHC2, SHC3, ABCB1, SHC1, TERC, TCF7, PIK3R3, PIK3R2, PIK3R1, WNT6, TERT, DVL1, DVL2, FGF20, DVL3, WNT1, WNT2, FGF23, WNT3, FGF22, WNT4, FGF21, FZD1, SMAD2, WNT10B, FZD3, TGFB2, WNT10A, SMAD4, TGFB1, FZD2, SMAD3…	6811	149	8644	1.26912	3.90188e-12	9.7395e-13	5.11597e-13
KEGG_PATHWAY	hsa05224	Breast cancer	147	0.88811	1.7641e-14	RB1, ARAF, FZD10, FGF1, FGF2, FGF3, IGF1R, FGF4, FGF5, FGF6, FRAT1, FGF7, FRAT2, FGF8, CCND1, FGF9, MYC, AKT2, AKT3, TNFSF11, AKT1, MAP2K1, MAP2K2, WNT5B, WNT5A, PGR, RAF1, TP53, SHC4, NOTCH2, NOTCH3, SHC2, SHC3, NOTCH1, SHC1, NOTCH4, TCF7, PIK3R3, PIK3R2, PIK3R1, WNT6, DVL1, DVL2, FGF20, DVL3, WNT1, WNT2, FGF23, WNT3, FGF22, WNT4, FGF21, FZD1, JAG2, WNT10B, FZD3, JUN, WNT10A, JAG1, FZD2, GADD45B…	6811	147	8644	1.26912	6.26665e-12	1.25604e-12	6.59773e-13
KEGG_PATHWAY	hsa05165	Human papillomavirus infection	309	1.86684	4.06515e-13	RB1, PATJ, MAML2, MAML1, PPP2R2A, FZD10, RBPJ, TBK1, PPP2R1B, CREB3L4, PPP2R1A, AKT2, CREB3L1, PRKACG, CREB3L2, AKT3, AKT1, ATP6V1E1, PRKACA, ATP6V1E2, PRKACB, HES7, HES6, ATP6V1G1, PRKCI, ATP6V0E1, HLA-B, HLA-C, SCRIB, HLA-A, HLA-F, HLA-G, HLA-E, TBPL2, PARD3, TBPL1, MAML3, ATP6V0D1, TP53, LLGL1, LLGL2, PIK3R3, PIK3R2, PIK3R1, PRKCZ, TERT, ATP6V0A2, ATP6V0A4, FADD, ATP6V1C1, ATP6V0A1, FZD1, WNT1…	6811	331	8644	1.18477	1.4433e-10	2.41199e-11	1.26697e-11
KEGG_PATHWAY	hsa05131	Shigellosis	235	1.41977	1.10116e-12	ARPC5L, FNBP1L, ACTB, CRKL, RPS6KA5, TBK1, CAPNS1, AKT2, AKT3, AKT1, PLCE1, BTRC, SKP1, FNBP1, IL1R1, ACTN1, PRKCE, PRKCD, ACTN4, ATG14, ATG12, MYL5, RRAGA, RRAGC, RRAGB, MYL2, RRAGD, VDAC1, PRKCQ, TLN2, RBCK1, PFN1, TLN1, UBA52, MYL9, TP53, NAIP, PFN2, PIK3R4, PIK3R3, PIK3R2, PIK3R1, BCL10, ACTR3B, MYL12A, MYL12B, C3, ACTR3C, H3C1, PLCG2, H3C3, H3C2, PLCG1, CD14, H3C4, H3C7, H3C6, ATG5, JUN, PTK…	6811	247	8644	1.20747	3.90897e-10	5.60018e-11	2.94167e-11
KEGG_PATHWAY	hsa04151	PI3K-Akt signaling pathway	332	2.0058	1.78737e-12	ATF2, PPP2R2A, TCL1B, TCL1A, PPP2R1B, CREB3L4, PPP2R1A, MYC, AKT2, CREB3L1, CREB3L2, AKT3, MYB, KDR, AKT1, FLT3LG, PRKCA, EREG, CDC37, DDIT4, TP53, EPHA2, ATF4, PDGFB, LPAR1, PDGFA, PIK3R3, TGFA, LPAR2, LPAR3, PIK3R2, PIK3R1, PIK3R6, PIK3R5, GNG10, CD19, PDGFD, PDGFC, PCK2, NGFR, INSR, FN1, IGF2, IGF1, GNG12, GNG11, PTK2, GNG13, COL1A1, COL1A2, C8ORF44-SGK3, ARTN, LPAR6, COL9A1, GRB2, COL9A2, RET…	6811	359	8644	1.17367	6.34509e-10	7.1195e-11	3.73974e-11
KEGG_PATHWAY	hsa05022	Pathways of neurodegeneration - multiple diseases	432	2.60996	1.79987e-12	MT-ND6, MT-ND4L, MT-ND4, MT-ND5, MT-CO1, ARAF, FZD10, MT-ND2, ZFYVE1, MT-ND3, MT-ND1, PSMD8, PSMD9, PSMD6, TBK1, PSMD7, PSMD4, PSMD2, PSMD3, PSMD1, PRKCG, DAXX, CSNK2A1, PRKCB, CSNK2A3, CSNK2A2, PRKCA, PDYN, ATG14, DKK1, ATG13, DKK2, DKK4, DDIT3, UQCRC1, MT-CO2, UQCRC2, MT-CO3, UBA52, ATF6, OPTN, ATF4, C9ORF72, PPP3R1, GRIN2A, PLCG1, NRBF2, FZD1, WNT10B, WNT10A, DNAH11, FZD3, FZD2, DNAH17, FZD5, …	6811	476	8644	1.15181	6.38962e-10	7.1195e-11	3.73974e-11
KEGG_PATHWAY	hsa04010	MAPK signaling pathway	281	1.69768	5.56664e-12	ATF2, ARAF, ELK1, CRKL, RPS6KA4, ELK4, RPS6KA3, RPS6KA6, RPS6KA5, MYC, RPS6KA2, AKT2, PRKACG, RPS6KA1, AKT3, STMN1, KDR, AKT1, PRKACA, PRKACB, PRKCG, DAXX, MEF2C, PRKCB, IL1R1, CACNA2D1, CACNA2D3, CACNA2D2, FLT3LG, PRKCA, MAPK8IP2, MAPK8IP3, EREG, MAPK8IP1, DDIT3, TP53, EPHA2, ATF4, PDGFB, PDGFA, TGFA, NLK, PPP3R1, RRAS, PDGFD, PDGFC, CD14, NGFR, JUN, JUND, GADD45B, GADD45A, INSR, NFATC3, IGF2, B…	6811	301	8644	1.1848	1.97616e-09	1.86207e-10	9.78111e-11
KEGG_PATHWAY	hsa04110	Cell cycle	154	0.930401	5.75359e-12	RB1, CCNH, BUB1B, SMC3, CDC14A, CDC14B, CDC20, MTBP, CCND3, CCND2, CDC23, PTTG1, CCND1, PPP2R1B, PPP2R1A, MYC, CDC26, CHEK2, CHEK1, CDC27, EP300, FBXO5, SKP2, SKP1, ESCO1, ANAPC7, DDX11, ESCO2, KNL1, CDC25C, CDC25A, CDC25B, RBX1, SGO1, MAU2, CCNE2, CCNE1, ANAPC4, ANAPC5, TP53, ANAPC1, MAD1L1, ANAPC2, ANAPC15, ANAPC16, PRKDC, CDCA5, CUL1, PDS5B, PKMYT1, PDS5A, ANAPC10, ANAPC11, ORC5, CCNB3, ORC4, …	6811	157	8644	1.24487	2.04254e-09	1.86207e-10	9.78111e-11
KEGG_PATHWAY	hsa04360	Axon guidance	176	1.06332	1.39591e-11	EPHB6, SEMA5A, SEMA5B, RGS3, DPYSL5, DPYSL2, CFL2, CFL1, PLXNC1, EPHB2, EPHB1, EPHB4, EPHB3, SEMA6B, EPHA5, SEMA6C, EPHA4, EPHA7, EPHA6, SEMA6A, WNT5B, UNC5A, UNC5B, EPHA8, SEMA6D, WNT5A, UNC5C, PRKCA, MYL5, SMO, PARD3, RAF1, EPHA1, MYL9, NGEF, EPHA3, EPHA2, SEMA7A, PIK3R3, PIK3R2, PIK3R1, EFNA5, EFNA4, PRKCZ, MYL12A, MYL12B, EFNB2, EFNB1, PPP3R1, EFNB3, RRAS, ABL1, PLCG2, PLXNA2, PLXNA1, SRGAP3,…	6811	182	8644	1.22728	4.95546e-09	4.14119e-10	2.17529e-10
KEGG_PATHWAY	hsa05225	Hepatocellular carcinoma	163	0.984775	3.67865e-11	RB1, SMARCB1, ARAF, KEAP1, FZD10, ELK1, ACTB, ACTG1, IGF1R, FRAT1, FRAT2, CCND1, MYC, AKT2, AKT3, DPF3, AKT1, ARID2, PRKCG, SMARCC1, MAP2K1, SMARCC2, MAP2K2, WNT5B, PRKCB, HGF, WNT5A, PRKCA, RAF1, TP53, SHC4, SHC2, SHC3, SHC1, TERC, MGST3, TCF7, MGST1, PIK3R3, TGFA, GSTT2, GSTT1, PIK3R2, PIK3R1, WNT6, TERT, DVL1, DVL2, PLCG2, DVL3, HMOX1, PLCG1, WNT1, WNT2, GSTT2B, WNT3, WNT4, FZD1, GSTM4, SMAD2,…	6811	168	8644	1.23135	1.30592e-08	1.00738e-09	5.29159e-10
KEGG_PATHWAY	hsa04510	Focal adhesion	194	1.17206	4.14916e-11	ELK1, ACTB, MYLK, CRKL, AKT2, AKT3, KDR, AKT1, PRKCG, PRKCB, ACTN1, PRKCA, ACTN4, MYL5, MYL2, TLN2, TLN1, MYL9, PDGFB, PDGFA, PIK3R3, PIK3R2, PIK3R1, MYL12A, MYL12B, PDGFD, PDGFC, PIP5K1A, PIP5K1B, PIP5K1C, VASP, JUN, FN1, BRAF, PARVA, PARVB, IGF1, PTK2, COL1A1, COL1A2, COL9A1, GRB2, COL9A2, ARHGAP5, RAC2, RAC3, RAC1, HRAS, VAV3, EMP1, EMP2, VAV1, RHOA, VAV2, COL2A1, RAPGEF1, TNXB, XIAP, EGFR, PA…	6811	203	8644	1.21286	1.47295e-08	1.05507e-09	5.54209e-10
KEGG_PATHWAY	hsa04390	Hippo signaling pathway	153	0.92436	4.96899e-11	PATJ, WWC1, SERPINE1, PPP2R2A, FZD10, FGF1, ACTB, ACTG1, AMOT, SOX2, PPP1CB, PPP1CC, CCND3, RASSF1, CCND2, CCND1, PPP2R1B, PPP2R1A, CDH1, MYC, RASSF6, CCN2, BTRC, PRKCI, WNT5B, FBXW11, WNT5A, CSNK1D, SCRIB, CSNK1E, FRMD6, PARD3, AJUBA, LLGL1, LLGL2, TCF7, PRKCZ, SAV1, STK3, WNT6, DVL1, DVL2, TP53BP2, DVL3, WNT1, WNT2, WNT3, WNT4, FZD1, SMAD2, WNT10B, WWTR1, SMAD1, FZD3, TGFB2, WNT10A, SMAD4, TGFB…	6811	157	8644	1.23679	1.76399e-08	1.17931e-09	6.19467e-10
KEGG_PATHWAY	hsa04144	Endocytosis	235	1.41977	5.46067e-11	VPS29, TFRC, ZFYVE9, WIPF1, WIPF2, WIPF3, ARPC5L, CBLC, CBLB, ZFYVE27, VPS35, VPS36, PRKCI, HLA-B, HLA-C, HLA-A, HLA-F, HLA-G, HLA-E, RUFY1, BIN1, PARD3, VPS25, VPS28, AGAP2, AGAP1, NEDD4L, AGAP4, VPS26A, AGAP3, VPS26B, ACTR3B, PRKCZ, SNX3, SNX4, ACTR3C, SNX1, RAB11FIP1, SNX2, PIP5K1A, PIP5K1B, PIP5K1C, RAB11FIP3, RAB11FIP4, SNX5, SNX6, RAB11FIP5, IQSEC2, IQSEC1, SNF8, STAM, SPART, EHD1, EHD2, EH…	6811	250	8644	1.19298	1.93854e-08	1.18778e-09	6.2392e-10
KEGG_PATHWAY	hsa04210	Apoptosis	134	0.80957	5.672e-11	PRF1, TNF, ACTB, ACTG1, TP53AIP1, AKT2, AKT3, TNFSF10, CAPN2, AKT1, CAPN1, MAP3K5, DAXX, MAP2K1, ENDOG, MAP2K2, TUBA4A, ERN1, DDIT3, RAF1, TP53, ATF4, DIABLO, ITPR1, HTRA2, PIK3R3, ITPR2, ITPR3, CSF2RB, PIK3R2, PIK3R1, SPTA1, BCL2L11, PMAIP1, RIPK1, FADD, MCL1, JUN, GADD45B, GADD45A, EIF2AK3, TNFRSF10B, TNFRSF10A, EIF2S1, NFKB1, GADD45G, NFKBIA, IL3, BCL2, CYCS, ATM, MAP3K14, BCL2L1, TUBA8, HRK, …	6811	136	8644	1.25046	2.01356e-08	1.18778e-09	6.2392e-10
KEGG_PATHWAY	hsa04218	Cellular senescence	152	0.918318	6.13734e-11	RB1, MRE11, TRAF3IP2, CALML5, SERPINE1, CALML3, CALML4, ETS1, PPP1CB, PPP1CC, CCND3, CCND2, CCND1, MYC, RASSF5, CHEK2, AKT2, AKT3, CHEK1, CAPN2, AKT1, CAPN1, NBN, BTRC, MAP2K3, MAP2K1, MAP2K2, FBXW11, IGFBP3, HLA-B, HLA-C, HUS1, TSC2, TSC1, HLA-A, HLA-F, HLA-G, CDC25A, HLA-E, CCNE2, CCNE1, MAPKAPK2, VDAC3, VDAC2, VDAC1, RAF1, SQSTM1, TP53, PPID, ITPR1, PIK3R3, ITPR2, CACNA1D, GATA4, ITPR3, PIK3R2…	6811	156	8644	1.23658	2.17876e-08	1.21383e-09	6.37602e-10
KEGG_PATHWAY	hsa05132	Salmonella infection	234	1.41373	6.53295e-11	CYFIP2, NCKAP1, CYFIP1, ARPC5L, GCC2, ACTB, MYC, AKT2, AKT3, TNFSF10, AKT1, SKP1, DYNC2H1, VPS18, MYL5, DYNC1LI1, DYNC1LI2, MYL2, PFN1, MYL9, NAIP, PFN2, TXN, ACTR3B, MYL12A, MYL12B, DYNC2LI1, ACTR3C, RRAS, MYO6, VPS11, SNX9, FADD, CD14, S100A10, GSDMD, JUN, ARF1, ARPC1B, ARPC1A, WASL, IKBKB, TUBA1C, TUBA1B, ACTR1A, TUBA1A, ACTR1B, RAC1, IKBKG, HRAS, RIPK3, ANXA2, RIPK2, EXOC7, TUBB, IL18, RHOG, …	6811	249	8644	1.19267	2.31919e-08	1.22407e-09	6.42979e-10
KEGG_PATHWAY	hsa04310	Wnt signaling pathway	168	1.01498	7.14139e-11	CTNND2, FZD10, CCAR2, FRAT1, CCND3, FRAT2, CCND2, SOX17, CCND1, MYC, PRKACG, RUVBL1, CCN4, EP300, PRKACA, LZTS2, BTRC, PRKACB, MAP3K7, CER1, SKP1, TLE4, PRKCG, RNF43, TLE3, TLE2, TLE1, WNT5B, CSNK2A1, PRKCB, FBXW11, SERPINF1, CSNK2A3, WNT5A, CTNNBIP1, CSNK2A2, PRKCA, CSNK1E, DKK1, TLE6, DKK2, RBX1, DKK4, SFRP4, SFRP1, SFRP2, DAAM1, TBL1XR1, DAAM2, SFRP5, CSNK2B, ROR1, ROR2, TP53, CTBP2, CTBP1, TC…	6811	174	8644	1.22536	2.53519e-08	1.25436e-09	6.58892e-10
KEGG_PATHWAY	hsa04934	Cushing syndrome	151	0.912276	7.57865e-11	RB1, ATF2, SCARB1, AHR, FZD10, CCND1, CREB3L4, CREB3L1, PRKACG, CREB3L2, PDE8B, PRKACA, PDE8A, PRKACB, MEN1, USP8, MAP2K1, MAP2K2, WNT5B, WNT5A, AIP, ADCY9, CCNE2, ARMC5, CCNE1, AGTR1, ORAI1, AIPL1, ATF4, KMT2D, KMT2A, TCF7, ITPR1, ITPR2, CACNA1D, ITPR3, CACNA1C, CACNA1F, CRHR1, CACNA1H, CRHR2, CACNA1G, RAP1B, WNT6, CACNA1I, MC2R, RAP1A, CYP11A1, DVL1, DVL2, DVL3, CACNA1S, WNT1, WNT2, WNT3, WNT4,…	6811	155	8644	1.23637	2.69042e-08	1.25436e-09	6.58892e-10
KEGG_PATHWAY	hsa05010	Alzheimer disease	350	2.11455	7.75167e-11	MT-ND6, APP, MT-ND4L, MT-ND4, MT-ND5, CALML5, MT-CO1, ARAF, CALML3, CALML4, FZD10, MT-ND2, MT-ND3, MT-ND1, PSMD8, PSMD9, PSMD6, FRAT1, PSMD7, FRAT2, PSMD4, PSMD2, AKT2, PSMD3, AKT3, PSMD1, AKT1, CSNK2A1, CSNK2A3, SLC11A2, CSNK2A2, CSNK1E, ATG14, ATG13, DKK1, DKK2, DKK4, COX7A2L, DDIT3, CSNK2B, UQCRC1, VDAC3, VDAC2, ULK2, ULK1, VDAC1, MT-CO2, UQCRC2, MT-CO3, ATF6, ATF4, PIK3R4, PIK3R3, PIK3R2, PIK…	6811	384	8644	1.15675	2.75184e-08	1.25436e-09	6.58892e-10
KEGG_PATHWAY	hsa05207	Chemical carcinogenesis - receptor activation	201	1.21435	1.75198e-10	RB1, ATF2, RPS6KA3, RPS6KA6, CREB3L4, MYC, RPS6KA2, AKT2, CREB3L1, PRKACG, RPS6KA1, CREB3L2, AKT3, CYP1B1, AKT1, TNFSF11, PRKACA, PRKACB, PAQR8, PRKCG, PAQR7, PAQR5, PRKCB, PRKCA, AR, ADCY9, ATF4, MGST3, MGST1, PIK3R3, PIK3R2, PIK3R1, CYP2B6, GSTT2B, STAT5A, GSTM4, STAT5B, GSTM3, JUN, GSTM2, JAG1, GSTM1, CDC6, CYP1A2, CYP1A1, GRB2, GSTM5, JAK2, HRAS, IKBKE, GSTO2, GSTO1, FOS, ADRB3, PPARA, NR1I3,…	6811	212	8644	1.20327	6.21952e-08	2.71176e-09	1.42443e-09
KEGG_PATHWAY	hsa05166	Human T-cell leukemia virus 1 infection	209	1.26269	5.13353e-10	RB1, ATF2, SPI1, TRRAP, ELK1, ICAM1, ELK4, CDC20, CDC23, KAT5, CREB3L4, MYC, AKT2, CREB3L1, CDC26, PRKACG, CHEK2, CHEK1, CREB3L2, AKT3, CDC27, AKT1, PRKACA, B2M, PRKACB, IL15RA, IL1R1, IL1R2, HLA-B, HLA-C, HLA-A, HLA-F, HLA-G, HLA-E, ADCY9, TBPL2, VDAC3, VDAC2, TBPL1, VDAC1, TLN2, TLN1, TP53, ATF4, ANAPC15, ANAPC16, PIK3R3, PIK3R2, PIK3R1, ANAPC10, ANAPC11, PPP3R1, TERT, HLA-DQA1, STAT5A, STAT5B,…	6811	222	8644	1.19481	1.8224e-07	7.61473e-09	3.99987e-09
KEGG_PATHWAY	hsa04810	Regulation of actin cytoskeleton	215	1.29894	5.84975e-10	CYFIP2, NCKAP1, CYFIP1, ARAF, ARPC5L, ACTB, MYLK, CRKL, AKT2, AKT3, PIP4K2A, AKT1, PIP4K2B, PIP4K2C, ACTN1, ACTN4, MYL5, TIAM1, MYL2, SPATA13, PFN1, EZR, MYL9, PFN2, PDGFB, LPAR1, PDGFA, PIK3R3, LPAR2, PIK3R2, IQGAP1, PIK3R1, IQGAP2, IQGAP3, ACTR3B, MYL12A, MYL12B, ACTR3C, C5, RRAS, C9, PDGFD, PDGFC, PIP5K1A, PIP5K1B, PIP5K1C, RDX, FN1, BRAF, GNG12, PTK2, ARPC1B, ARPC1A, WASL, C8B, TMSB4X, TMSB4Y…	6811	229	8644	1.19154	2.07666e-07	8.33004e-09	4.37561e-09
KEGG_PATHWAY	hsa04933	AGE-RAGE signaling pathway in diabetic complications	100	0.604157	1.06632e-09	SERPINE1, TNF, ICAM1, CCND1, AKT2, AKT3, PIM1, AKT1, PLCE1, PRKCB, PRKCE, PRKCD, CYBB, PRKCA, COL4A2, COL4A1, COL4A4, COL4A3, COL4A6, AGTR1, COL4A5, PIK3R3, PIK3R2, PIK3R1, AGER, PRKCZ, FOXO1, PLCG2, PLCG1, STAT5A, SMAD2, STAT5B, EGR1, TGFB2, JUN, SMAD4, TGFB1, VCAM1, SMAD3, TGFB3, FN1, NFATC1, SELE, NFKB1, COL1A1, DIAPH1, IL6, COL1A2, CDK4, BCL2, NOX4, NOX1, CDKN1B, CXCL8, PIK3CD, PIK3CB, THBD, …	6811	100	8644	1.26912	3.78545e-07	1.46004e-08	7.66933e-09
KEGG_PATHWAY	hsa05202	Transcriptional misregulation in cancer	183	1.10561	1.33988e-09	CD86, ATF1, SPI1, CCNT2, CSF2, CCNT1, JMJD1C, PLAT, MPO, HOXA11, IGF1R, HOXA10, ELK4, HOXA9, CCND2, PLAU, MYC, SSX2, MEN1, MEF2C, IGFBP3, IL1R2, LMO2, MITF, RUNX2, RUNX1, MYCN, MAF, SPINT1, EWSR1, DDIT3, ERG, NUPR1, TP53, CSF1R, DDX5, SLC45A3, KMT2A, MAX, PDGFA, FOXO1, FUT8, TSPAN7, H3C1, H3C3, CD14, H3C2, PROM1, H3C4, H3C7, ELANE, H3C6, ZBTB17, NGFR, SMAD1, GADD45B, DEFA6, JUP, BCL11B, GADD45A, …	6811	193	8644	1.20337	4.75656e-07	1.76665e-08	9.27989e-09
KEGG_PATHWAY	hsa04068	FoxO signaling pathway	128	0.77332	1.54331e-09	IRS1, IRS4, ARAF, FBXO25, IRS2, IGF1R, STK11, CCND2, CCND1, AKT2, AKT3, TNFSF10, AKT1, EP300, HOMER3, RAG2, SKP2, RAG1, GABARAPL2, GABARAPL1, PRKAB2, USP7, MAP2K1, MAP2K2, CSNK1E, PRKAB1, ATG12, RAF1, FOXG1, AGAP2, FOXO6, PIK3R3, PIK3R2, PIK3R1, FOXO4, FOXO3, STK4, NLK, FOXO1, GABARAP, CCNB3, CCNB2, CCNB1, BCL2L11, PCK2, PLK4, PLK3, CREBBP, TGFB2, SMAD4, TGFB1, SMAD3, GADD45B, HOMER1, GADD45A, TG…	6811	131	8644	1.24006	5.47875e-07	1.96221e-08	1.03071e-08
KEGG_PATHWAY	hsa04062	Chemokine signaling pathway	182	1.09957	1.61337e-09	NCF1, CXCL13, CXCL14, CXCL16, CRKL, PREX1, PRKACG, AKT2, AKT3, AKT1, PRKACA, PRKACB, MAP2K1, PRKCB, PRKCD, TIAM1, ADCY9, PARD3, ELMO1, RAF1, SHC4, SHC2, SHC3, SHC1, PXN, PIK3R3, PIK3R2, PIK3R1, FOXO3, PRKCZ, PIK3R6, PIK3R5, RAP1B, GRK1, GRK3, GNG10, RAP1A, GRK2, GRK5, GRK4, GRK7, GRK6, PLCG2, PLCG1, CCR10, CCR1, LYN, STAT5B, BRAF, PPBP, GNG12, GNG11, PTK2, NFKB1, GNG13, NFKBIA, CXCL10, CXCL11, CX…	6811	192	8644	1.20302	5.72745e-07	1.98055e-08	1.04034e-08
KEGG_PATHWAY	hsa05418	Fluid shear stress and atherosclerosis	135	0.815611	2.1416e-09	NCF1, CALML5, NCF2, ITGA2B, KEAP1, CALML3, PLAT, CALML4, TNF, ACTB, ICAM1, ACTG1, TXN2, NPPC, CDH5, AKT2, AKT3, KDR, AKT1, MAP3K7, MAP3K5, ACVR1, MEF2A, PIAS4, MAP2K4, MEF2C, IL1R1, IL1R2, CYBA, SQSTM1, TP53, SDC4, MGST3, SDC2, PDGFB, MGST1, PDGFA, PIK3R3, GSTT2, GSTT1, PIK3R2, TXN, PIK3R1, PRKCZ, HSP90B1, HMOX1, MAP2K7, GSTT2B, MAP2K5, MAP2K6, GSTM4, GSTM3, GSTM2, JUN, GSTM1, VCAM1, CAV3, CAV2, …	6811	139	8644	1.2326	7.60267e-07	2.54136e-08	1.33493e-08
KEGG_PATHWAY	hsa05203	Viral carcinogenesis	192	1.15998	3.22012e-09	RB1, ATF2, GTF2B, HDAC11, UBE3A, RBPJ, CDC20, CCND3, CCND2, CCND1, H2BC12L, CREB3L4, CREB3L1, PRKACG, CHEK1, CREB3L2, EP300, H4C2, H4C1, SKP2, H4C4, PRKACA, H4C3, PRKACB, H4C6, H4C5, USP7, ACTN1, HLA-B, MRPS18B, HLA-C, SCRIB, HLA-A, ACTN4, HLA-F, HLA-G, SND1, HLA-E, H4C16, H4C15, CCNE2, CCNE1, H4C14, TBPL2, H4C13, MAPKAPK2, H4C12, H4C11, VDAC3, TBPL1, ATP6V0D1, IL6ST, TP53, MAD1L1, ATF4, HPN, PXN…	6811	204	8644	1.19447	1.14314e-06	3.69794e-08	1.94246e-08
KEGG_PATHWAY	hsa04015	Rap1 signaling pathway	197	1.19019	4.34498e-09	CALML5, CALML3, CALML4, ACTB, CRKL, RASSF5, AKT2, AKT3, KDR, AKT1, PLCE1, PRKCG, PRKCI, PRKCB, PRKCA, TIAM1, ADCY9, PRKD3, PARD3, PRKD2, TLN2, PRKD1, PFN1, TLN1, SKAP1, PFN2, EPHA2, PDGFB, FPR1, LPAR1, PDGFA, PIK3R3, LPAR2, LPAR3, PIK3R2, PIK3R1, PRKCZ, GRIN2A, RRAS, PDGFD, PDGFC, PLCG1, RALGDS, VASP, NGFR, INSR, BRAF, IGF1, GRIN2B, ID1, CALM3, CALM1, CALM2, SIPA1L2, SIPA1L3, SIPA1L1, RAC2, RAC3,…	6811	210	8644	1.19056	1.54247e-06	4.83379e-08	2.5391e-08
KEGG_PATHWAY	hsa04668	TNF signaling pathway	112	0.676655	6.93622e-09	ATF2, CSF2, CSF1, TNF, ICAM1, RPS6KA4, RPS6KA5, CREB3L4, CREB3L1, AKT2, AKT3, CREB3L2, AKT1, MAP3K8, JUNB, MAP3K7, MAP3K5, MAP2K3, MAP2K4, MAP2K1, ATF4, PIK3R3, PIK3R2, PIK3R1, SOCS3, BAG4, RIPK1, FADD, MAP2K7, MAP2K6, JUN, JAG1, VCAM1, MLKL, LIF, SELE, NFKB1, NFKBIA, CYLD, CXCL10, IL6, BCL3, TAB3, TAB2, TAB1, MAP3K14, CXCL6, TRADD, PIK3CD, TNFAIP3, CXCL1, PIK3CB, CXCL3, CXCL2, CXCL5, CX3CL1, IKB…	6811	114	8644	1.24686	2.46235e-06	7.48271e-08	3.93052e-08
KEGG_PATHWAY	hsa05170	Human immunodeficiency virus 1 infection	198	1.19623	1.13841e-08	CALML5, CALML3, CALML4, CRKL, DCAF1, TBK1, AKT2, CHEK1, AKT3, AP1S2, AP1S1, AKT1, BTRC, B2M, SKP1, PRKCG, PRKCB, HLA-B, AP1B1, HLA-C, PRKCA, HLA-A, HLA-F, HLA-G, HLA-E, PIK3R3, PIK3R2, PIK3R1, GNG10, PPP3R1, PLCG2, FADD, PLCG1, APOBEC3C, APOBEC3D, JUN, APOBEC3G, APOBEC3H, NFATC3, NFATC2, NFATC1, GNG12, GNG11, PTK2, GNG13, NFATC4, BST2, APOBEC3A_B, CALM3, ATM, CALR, CALM1, CALM2, APOBEC3A, ATR, AP…	6811	212	8644	1.18531	4.04135e-06	1.19198e-07	6.26126e-08
KEGG_PATHWAY	hsa04722	Neurotrophin signaling pathway	116	0.700822	1.92872e-08	CALML5, PRDM4, IRS1, CALML3, CALML4, CRKL, RPS6KA3, RPS6KA6, RPS6KA5, RPS6KA2, ARHGDIA, AKT2, AKT3, RPS6KA1, ARHGDIB, AKT1, MAP3K5, MAP2K1, MAP2K2, PRKCD, MATK, FRS2, MAPKAPK2, RAF1, TP53, ATF4, SHC4, BEX3, ZNF274, SHC2, SHC3, MAGED1, SHC1, PSEN2, PIK3R3, PIK3R2, PSEN1, PIK3R1, FOXO3, RAP1B, RAP1A, IRAK1, IRAK2, ABL1, PLCG2, PLCG1, MAP2K7, MAP2K5, NGFR, JUN, BDNF, BRAF, NFKB1, NFKBIA, BCL2, CALM3…	6811	119	8644	1.23713	6.84693e-06	1.96178e-07	1.03049e-07
KEGG_PATHWAY	hsa05135	Yersinia infection	132	0.797487	2.01404e-08	WIPF1, WIPF2, WIPF3, ARPC5L, TNF, ACTB, ACTG1, CRKL, PYCARD, RPS6KA3, RPS6KA6, TBK1, RPS6KA2, AKT2, AKT3, RPS6KA1, AKT1, MAP3K7, MAP2K3, MAP2K4, MAP2K1, MAP2K2, TICAM1, CD8B, CD8A, ELMO1, ELMO2, SKAP2, ARHGEF28, PXN, PIK3R3, PIK3R2, PIK3R1, MEFV, ACTR3B, ACTR3C, IRAK1, NLRP3, PIP5K1A, PIP5K1B, PIP5K1C, PLCG1, MAP2K7, MAP2K6, JUN, FN1, NFATC3, NFATC2, ARPC4, NFATC1, ARPC5, PTK2, NFKB1, IL2, NFKBIA…	6811	137	8644	1.22281	7.14981e-06	1.99166e-07	1.04618e-07
KEGG_PATHWAY	hsa05417	Lipid and atherosclerosis	200	1.20831	2.39778e-08	CALML5, CALML3, CALML4, ICAM1, TBK1, AKT2, AKT3, TNFSF10, IL12B, AKT1, IL12A, PRKCA, DDIT3, ATF6, TP53, ATF4, PIK3R3, PIK3R2, PIK3R1, PPP3R1, CYP2B6, PLCG1, CD14, APOB, ABCA1, LYN, JUN, XBP1, NFATC3, EIF2AK3, NFATC2, NFATC1, PTK2, CYP2C9, CYP2C8, CYP1A1, CALM3, CALM1, CALM2, NOX1, IFNA5, CD40, IFNA1, IFNA2, VLDLR, IKBKB, PPP3CA, PPP3CB, PPP3CC, OLR1, RAC1, IKBKG, CD36, JAK2, HRAS, IKBKE, VAV3, IL…	6811	215	8644	1.18058	8.51207e-06	2.30705e-07	1.21185e-07
KEGG_PATHWAY	hsa05210	Colorectal cancer	86	0.519575	2.70205e-08	GSK3B, CDKN1A, ARAF, PIK3CD, PIK3CB, AREG, BBC3, CASP9, CCND1, MYC, CASP3, AKT2, AKT3, RAC2, AKT1, RAC3, POLK, RAC1, HRAS, APPL1, APC2, MAP2K1, MAP2K2, DCC, AXIN1, FOS, AXIN2, RHOA, TGFBR1, TGFBR2, EREG, DDB2, MSH6, PIK3CA, MSH2, MSH3, BIRC5, RAF1, SOS1, TP53, SOS2, RALA, RALB, TCF7, LEF1, PIK3R3, TGFA, PIK3R2, PIK3R1, EGFR, MAPK9, NRAS, MAPK8, BCL2L11, MAPK1, PMAIP1, BAK1, RALGDS, MAPK3, SMAD2, …	6811	86	8644	1.26912	9.59223e-06	2.53139e-07	1.32969e-07
KEGG_PATHWAY	hsa05215	Prostate cancer	96	0.57999	2.91106e-08	RB1, GSK3B, CDKN1A, CDKN1B, HSP90AB1, PTEN, ARAF, PIK3CD, PLAT, PIK3CB, IGF1R, CASP9, IKBKB, CCND1, PLAU, CREB3L4, AKT2, CREB3L1, AKT3, CREB3L2, AKT1, EP300, IKBKG, HRAS, NKX3-1, PDGFRB, PDGFRA, MAP2K1, HSP90AA1, MAP2K2, CHUK, PDPK1, IL1R2, INSRR, MMP3, MMP9, ETV5, AR, CREB3, ZEB1, CREB1, SPINT1, PIK3CA, CCNE2, CCNE1, ERG, RAF1, SOS1, TP53, SOS2, ATF4, CREB5, GSTP1, TCF7, LEF1, PDGFB, PDGFA, PIK3…	6811	97	8644	1.25604	1.03342e-05	2.65728e-07	1.39582e-07
KEGG_PATHWAY	hsa04012	ErbB signaling pathway	85	0.513533	3.4001e-08	GSK3B, CDKN1A, CDKN1B, ARAF, PIK3CD, CBLB, PIK3CB, ELK1, AREG, CRKL, MYC, AKT2, AKT3, NCK2, AKT1, HRAS, NCK1, PRKCG, MAP2K4, MAP2K1, MAP2K2, PRKCB, GAB1, NRG1, PRKCA, NRG2, EREG, BTC, PIK3CA, NRG3, NRG4, RAF1, SOS1, CRK, SOS2, HBEGF, CAMK2B, SHC4, SHC2, CAMK2D, SHC3, SRC, SHC1, CAMK2A, PIK3R3, TGFA, PIK3R2, PIK3R1, CBL, EGFR, MAPK9, NRAS, PAK1, MAPK8, ERBB3, ERBB4, ERBB2, ABL1, EIF4EBP1, PLCG2, A…	6811	85	8644	1.26912	1.20703e-05	3.02609e-07	1.58955e-07
KEGG_PATHWAY	hsa05163	Human cytomegalovirus infection	208	1.25665	4.98373e-08	RB1, ATF2, CALML5, CALML3, CALML4, ELK1, CRKL, TBK1, CREB3L4, MYC, AKT2, CREB3L1, PRKACG, CREB3L2, AKT3, AKT1, PRKACA, B2M, PRKACB, PRKCG, PRKCB, IL1R1, HLA-B, HLA-C, PRKCA, HLA-A, HLA-F, HLA-G, HLA-E, ADCY9, TP53, ATF4, PIK3R3, PIK3R2, PIK3R1, GNG10, PPP3R1, FADD, CCR1, NFATC3, NFATC2, NFATC1, GNG12, GNG11, PTK2, GNG13, NFATC4, CALM3, GRB2, CALR, CALM1, CALM2, IFNA5, CDKN1A, IFNA1, IFNA2, CX3CL1…	6811	225	8644	1.17323	1.76921e-05	4.32733e-07	2.27307e-07
KEGG_PATHWAY	hsa04150	mTOR signaling pathway	148	0.894152	6.46231e-08	IRS1, FZD10, TNF, IGF1R, RPS6KA3, STK11, RPS6KA6, DEPTOR, RPS6KA2, AKT2, AKT3, RPS6KA1, SESN2, GRB10, AKT1, ATP6V1E1, SKP2, ATP6V1E2, PRKCG, ATP6V1G1, MAP2K1, MAP2K2, WNT5B, PRKCB, RPS6, WNT5A, TSC2, TSC1, PRKCA, CLIP1, RRAGA, RRAGC, RRAGB, DDIT4, RRAGD, ULK2, ULK1, RAF1, TELO2, ATP6V1A, SEH1L, MAPKAP1, NPRL2, NPRL3, PIK3R3, PIK3R2, PIK3R1, WNT6, DVL1, DVL2, EIF4EBP1, DVL3, ATP6V1H, SLC38A9, WNT1…	6811	156	8644	1.20404	2.29409e-05	5.47757e-07	2.87727e-07
KEGG_PATHWAY	hsa04371	Apelin signaling pathway	133	0.803528	7.27368e-08	MYLK2, CALML5, SERPINE1, CALML3, PLAT, CALML4, SLC8A1, MYLK3, MYLK, MYLK4, LIPE, CCND1, CDH1, PRKACG, AKT2, AKT3, AKT1, CCN2, PRKACA, PRKACB, MEF2A, MEF2C, PRKAB2, MAP2K1, MEF2B, MAP2K2, PRKCE, RPS6, PRKAB1, ADCY9, MYL2, MYL3, AGTR1, APLNR, TFAM, RAF1, NOTCH3, ITPR1, PIK3R4, ITPR2, ITPR3, NRF1, PIK3R6, SLC9A1, PIK3R5, APELA, GNG10, RRAS, PPARGC1A, SMAD2, EGR1, SMAD4, JAG1, SMAD3, GNG12, GNG11, GN…	6811	139	8644	1.21434	2.58212e-05	6.02193e-07	3.16321e-07
KEGG_PATHWAY	hsa05222	Small cell lung cancer	91	0.549783	8.77624e-08	RB1, ITGB1, CDKN1A, CDKN1B, LAMC3, ITGA2B, PTEN, PIK3CD, LAMC2, PIK3CB, LAMC1, CKS1B, CASP9, IKBKB, CCND1, MYC, CASP3, AKT2, AKT3, AKT1, ITGAV, IKBKG, POLK, SKP2, APAF1, CHUK, ITGA3, ITGA2, TRAF2, TRAF1, DDB2, COL4A2, TRAF4, PIK3CA, CCNE2, CCNE1, COL4A1, TRAF3, COL4A4, TRAF6, COL4A3, TRAF5, COL4A6, CKS2, COL4A5, RARB, ITGA6, BIRC7, TP53, BIRC2, BIRC3, LAMA5, LAMA2, MAX, LAMA1, LAMA4, LAMA3, PIK3R…	6811	92	8644	1.25533	3.11552e-05	7.10078e-07	3.7299e-07
KEGG_PATHWAY	hsa05142	Chagas disease	100	0.604157	9.08588e-08	SERPINE1, PPP2R2A, TNF, PPP2R1B, PPP2R1A, AKT2, AKT3, IL12B, AKT1, IL12A, MAP2K4, TICAM1, PIK3R3, PIK3R2, PIK3R1, KNG1, C3, IRAK1, FADD, SMAD2, TGFB2, JUN, ACE, TGFB1, TGFB3, NFKB1, IL2, NFKBIA, GNAO1, IL6, GNAL, GNAQ, GNAS, CALR, MYD88, CXCL8, PIK3CD, FASLG, CD3G, PIK3CB, CD3E, CD3D, IKBKB, CASP8, BDKRB2, IKBKG, IL10, CHUK, IFNGR1, IFNGR2, FOS, IRAK4, TGFBR1, TGFBR2, TNFRSF1A, PLCB3, PLCB4, IFNG…	6811	102	8644	1.24424	3.22544e-05	7.18794e-07	3.77569e-07
KEGG_PATHWAY	hsa04935	Growth hormone synthesis, secretion and action	116	0.700822	1.02917e-07	ATF2, IRS1, IRS4, IRS2, CRKL, CREB3L4, CREB3L1, PRKACG, AKT2, AKT3, CREB3L2, AKT1, EP300, PRKACA, JUNB, PRKACB, PRKCG, MAP2K3, MAP2K4, GHSR, MAP2K1, MAP2K2, PRKCB, IGFBP3, PRKCA, ADCY9, IGFALS, RAF1, ATF4, SHC4, SHC2, SHC3, SHC1, CSH1, ITPR1, PIK3R3, ITPR2, CACNA1D, ITPR3, PIK3R2, CACNA1C, PIK3R1, CACNA1F, SOCS2, SOCS3, GHRHR, SOCS1, PLCG2, CACNA1S, PLCG1, MAP2K6, STAT5A, STAT5B, CREBBP, IGF1, PT…	6811	120	8644	1.22682	3.6535e-05	7.9649e-07	4.18381e-07
KEGG_PATHWAY	hsa04916	Melanogenesis	99	0.598115	1.12374e-07	CALML5, CALML3, FZD10, CALML4, EDNRB, CREB3L4, CREB3L1, PRKACG, CREB3L2, EP300, PRKACA, PRKACB, PRKCG, MAP2K1, MAP2K2, WNT5B, PRKCB, WNT5A, MITF, PRKCA, ADCY9, RAF1, TCF7, WNT6, DVL1, DVL2, DVL3, WNT1, WNT2, WNT3, WNT4, FZD1, WNT10B, FZD3, CREBBP, WNT10A, FZD2, FZD5, FZD4, WNT3A, FZD7, FZD6, FZD9, FZD8, TYR, GNAO1, MC1R, GNAQ, GNAS, CALM3, CALM1, CALM2, GSK3B, WNT2B, HRAS, EDN1, WNT9B, WNT9A, WNT…	6811	101	8644	1.24399	3.98919e-05	8.51171e-07	4.47104e-07
KEGG_PATHWAY	hsa04550	Signaling pathways regulating pluripotency of stem cells	136	0.821653	1.61899e-07	RIF1, FZD10, FGF2, IGF1R, SOX2, MYC, AKT2, AKT3, SMARCAD1, AKT1, HOXA1, ACVR1, MAP2K1, MAP2K2, WNT5B, WNT5A, ESX1, LIFR, ISL1, KAT6A, RAF1, IL6ST, HOXD1, DLX5, TCF7, PIK3R3, PIK3R2, PIK3R1, POU5F1B, WNT6, DVL1, DVL2, HESX1, DVL3, OTX1, WNT1, WNT2, SKIL, WNT3, WNT4, FZD1, SMAD2, WNT10B, SMAD1, FZD3, WNT10A, ZFHX3, SMAD4, FZD2, SMAD3, SETDB1, FZD5, FZD4, WNT3A, FZD7, ESRRB, FZD6, FZD9, LIF, FZD8, S…	6811	143	8644	1.207	5.74724e-05	1.20075e-06	6.3073e-07
KEGG_PATHWAY	hsa04120	Ubiquitin mediated proteolysis	135	0.815611	1.95017e-07	UBE2D4, UBE3C, UBE2D2, UBE2D3, CBLC, KEAP1, UBE2D1, UBE2L6, CBLB, UBE3A, UBE3B, UBE2Z, UBE2L3, CDC20, HERC4, HERC3, HERC2, CDC23, HERC1, CDC26, CDC27, FBXO4, SKP2, BTRC, SKP1, PIAS4, PIAS3, FBXW8, ANAPC7, FBXW11, FBXW7, FBXO2, UBE2E3, UBE2E1, UBE4A, UBE2E2, UBE4B, MID1, PIAS2, PIAS1, RBX1, CDC34, ANAPC4, ANAPC5, UBA52, ANAPC1, ANAPC2, CUL7, ANAPC15, CUL5, UBA7, ANAPC16, AIRE, UBA6, CUL3, CUL2, CU…	6811	142	8644	1.20656	6.92285e-05	1.41686e-06	7.44247e-07
KEGG_PATHWAY	hsa01522	Endocrine resistance	96	0.57999	2.122e-07	RB1, CDKN1A, CDKN1B, ARAF, PIK3CD, PIK3CB, IGF1R, CYP2D7, CCND1, CYP2D6, GPER1, PRKACG, AKT2, AKT3, AKT1, PRKACA, PRKACB, HRAS, MED1, MAP2K1, MAP2K2, NCOA3, MMP2, FOS, MMP9, NCOR1, ADCY9, PIK3CA, RAF1, SOS1, TP53, SOS2, HBEGF, SHC4, NOTCH2, NOTCH3, SHC2, SHC3, NOTCH1, SRC, SHC1, NOTCH4, ADCY4, PIK3R3, ADCY3, PIK3R2, ADCY2, PIK3R1, ADCY1, ABCB11, ADCY8, DLL1, ADCY7, EGFR, ADCY6, DLL3, ADCY5, DLL4,…	6811	98	8644	1.24322	7.53282e-05	1.51087e-06	7.93629e-07
KEGG_PATHWAY	hsa05167	Kaposi sarcoma-associated herpesvirus infection	180	1.08748	2.3471e-07	RB1, CD86, CSF2, CALML5, CALML3, CALML4, FGF2, ICAM1, PREX1, ZFP36, TBK1, CCND1, MYC, AKT2, AKT3, AKT1, EP300, IFNAR2, MAP2K4, ATG3, MAP2K1, MAP2K2, HLA-B, HLA-C, HLA-A, TICAM1, HLA-F, ATG14, HLA-G, HLA-E, MAPKAPK2, RAF1, IL6ST, UBA52, TP53, IFNAR1, TCF7, PDGFB, ITPR1, PIK3R3, ITPR2, ITPR3, PIK3R2, PIK3R1, HIF1A, PIK3R6, PIK3R5, C3, PPP3R1, GNG10, UBB, UBC, PLCG2, FADD, PLCG1, MAP2K7, IFNA21, MAP…	6811	194	8644	1.17754	8.33184e-05	1.63836e-06	8.60602e-07
KEGG_PATHWAY	hsa05212	Pancreatic cancer	76	0.459159	2.66937e-07	RB1, CDKN1A, ARAF, PIK3CD, PIK3CB, BRCA2, CASP9, IKBKB, CCND1, AKT2, AKT3, RAC2, AKT1, RAC3, IKBKG, POLK, RAC1, JAK1, RALBP1, MAP2K1, CHUK, TGFBR1, TGFBR2, DDB2, PIK3CA, RAF1, TP53, ARHGEF6, RALA, RALB, PIK3R3, TGFA, PIK3R2, PIK3R1, PLD1, EGFR, RELA, PLD2, CDC42, MAPK9, MAPK8, ERBB2, E2F1, E2F2, MAPK1, E2F3, BAK1, RALGDS, MAPK3, SMAD2, TGFB2, SMAD4, TGFB1, SMAD3, GADD45B, TGFB3, CDKN2A, EGF, BAD,…	6811	76	8644	1.26912	9.47581e-05	1.79301e-06	9.41834e-07
KEGG_PATHWAY	hsa05220	Chronic myeloid leukemia	76	0.459159	2.66937e-07	RB1, CDKN1A, CDKN1B, ARAF, PIK3CD, PIK3CB, CRKL, IKBKB, MECOM, CCND1, MYC, AKT2, AKT3, AKT1, IKBKG, POLK, HRAS, MAP2K1, MAP2K2, CHUK, GAB2, TGFBR1, TGFBR2, RUNX1, DDB2, BCR, PIK3CA, RAF1, SOS1, TP53, CRK, SOS2, SHC4, SHC2, HDAC2, SHC3, CTBP2, SHC1, CTBP1, HDAC1, PIK3R3, PIK3R2, PIK3R1, CBL, RELA, NRAS, ABL1, E2F1, E2F2, MAPK1, E2F3, BAK1, MAPK3, STAT5A, STAT5B, TGFB2, SMAD4, TGFB1, SMAD3, GADD45B…	6811	76	8644	1.26912	9.47581e-05	1.79301e-06	9.41834e-07
KEGG_PATHWAY	hsa04660	T cell receptor signaling pathway	116	0.700822	4.61808e-07	CSF2, CBLB, PPP2R2A, TNF, PPP2R1B, PPP2R1A, GRAP2, AKT2, AKT3, AKT1, MAP3K8, MAP3K7, MAP2K1, MAP2K2, CD8B, CD8A, PRKCQ, RAF1, CARD11, PIK3R3, PIK3R2, PIK3R1, BCL10, RASGRP1, PPP3R1, PLCG1, ICOS, MAP2K7, JUN, NFATC3, NFATC2, NFATC1, NFKB1, IL2, NFKBIA, IL4, DLG1, PTPRC, IL5, CDK4, CD28, GRB2, NFKBIE, MAP3K14, NFKBIB, GSK3B, ITK, PIK3CD, CD3G, PIK3CB, CD3E, CD3D, IKBKB, PPP3CA, PPP3CB, PPP3CC, PPP2…	6811	121	8644	1.21668	0.000163929	3.04452e-06	1.59923e-06
KEGG_PATHWAY	hsa04926	Relaxin signaling pathway	123	0.743113	4.8638e-07	ATF2, RXFP1, RXFP2, EDNRB, CREB3L4, CREB3L1, PRKACG, AKT2, AKT3, CREB3L2, AKT1, PRKACA, PRKACB, MAP2K4, MAP2K1, MAP2K2, PRKCA, ADCY9, COL4A2, COL4A1, COL4A4, COL4A3, COL4A6, COL4A5, RAF1, ATF4, SHC4, SHC2, SHC3, SHC1, PIK3R3, PIK3R2, PIK3R1, PRKCZ, GNG10, MAP2K7, SMAD2, JUN, TGFB1, GNG12, GNG11, NFKB1, GNG13, NFKBIA, GNAO1, COL1A1, COL1A2, GNB2, GNB1, RLN2, GNB4, GNAS, GNB3, GRB2, RLN1, GNB5, PIK…	6811	129	8644	1.21009	0.00017265	3.1482e-06	1.65369e-06
KEGG_PATHWAY	hsa05014	Amyotrophic lateral sclerosis	323	1.95143	6.33651e-07	MT-ND6, MT-ND4L, MT-ND4, NUP107, MT-ND5, MT-CO1, MT-ND2, MT-ND3, ACTB, MT-ND1, PSMD8, GLE1, PSMD9, PSMD6, PSMD7, TBK1, PSMD4, PSMD2, PSMD3, PSMD1, NUP214, DAXX, NUP210, ATG14, ATG13, NUP93, COX7A2L, NUP210L, DDIT3, UQCRC1, ULK2, ULK1, VDAC1, MT-CO2, UQCRC2, NUP98, MT-CO3, PFN1, ATF6, TP53, OPTN, PFN2, ATF4, NUP205, POM121, SEH1L, PIK3R4, C9ORF72, GRIN2A, PPP3R1, POM121C, NUP85, NUP88, NRBF2, XBP1…	6811	364	8644	1.12617	0.000224921	4.02821e-06	2.11594e-06
KEGG_PATHWAY	hsa04014	Ras signaling pathway	215	1.29894	6.5424e-07	CALML5, CALML3, CALML4, ELK1, RASSF1, SYNGAP1, HTR7, TBK1, RASSF5, AKT2, PRKACG, AKT3, KDR, AKT1, PLCE1, PRKACA, PRKACB, PRKCG, PRKCB, FLT3LG, PRKCA, TIAM1, RIN1, EPHA2, PDGFB, PDGFA, PIK3R3, PLA2G3, TGFA, PIK3R2, PIK3R1, PLA2G6, GNG10, GRIN2A, RRAS, PDGFD, PDGFC, PLCG2, PLCG1, RALGDS, BRAP, NGFR, INSR, IGF2, IGF1, GNG12, GNG11, GRIN2B, GNG13, REL, CALM3, GRB2, RGL1, CALM1, RGL2, CALM2, GNGT1, IK…	6811	236	8644	1.15619	0.000232228	4.07476e-06	2.14039e-06
KEGG_PATHWAY	hsa05218	Melanoma	72	0.434993	6.63866e-07	RB1, CDKN1A, PTEN, ARAF, PIK3CD, PIK3CB, FGF1, FGF2, FGF3, IGF1R, FGF4, FGF5, FGF6, FGF7, FGF8, FGF9, CCND1, CDH1, AKT2, AKT3, AKT1, POLK, HRAS, PDGFRB, PDGFRA, MAP2K1, MAP2K2, HGF, MITF, DDB2, PIK3CA, RAF1, MET, TP53, PDGFB, PDGFA, PIK3R3, PIK3R2, PIK3R1, EGFR, NRAS, PDGFD, PDGFC, FGF20, E2F1, E2F2, MAPK1, E2F3, BAK1, FGF23, FGF22, FGF21, MAPK3, GADD45B, CDKN2A, EGF, BAD, GADD45A, BRAF, IGF1, GA…	6811	72	8644	1.26912	0.000235645	4.07476e-06	2.14039e-06
KEGG_PATHWAY	hsa04140	Autophagy - animal	154	0.930401	7.71053e-07	IRS1, IRS4, IRS2, ZFYVE1, IGF1R, STK11, DEPTOR, TBK1, LAMP1, PRKACG, AKT2, AKT3, LAMP2, AKT1, SUPT20H, PRKACA, PRKACB, MAP3K7, SH3GLB1, VPS18, GABARAPL2, ATG3, GABARAPL1, MAP2K1, MAP2K2, DAPK1, ATG9B, DAPK2, VPS33A, DAPK3, PRKCD, ATG9A, STX7, ATG10, TSC2, TSC1, ATG14, ATG13, PRAP1, ATG12, ERN1, RRAGA, RRAGC, RRAGB, DDIT4, RRAGD, ULK2, PRKCQ, ULK1, RAF1, UBA52, SQSTM1, OPTN, MTMR3, ITPR1, PIK3R4, …	6811	165	8644	1.18452	0.000273687	4.65246e-06	2.44385e-06
KEGG_PATHWAY	hsa05211	Renal cell carcinoma	69	0.416868	1.3119e-06	CDKN1A, ARAF, SLC2A1, PIK3CD, PIK3CB, ETS1, CRKL, FLCN, AKT2, AKT3, AKT1, EP300, ELOB, ELOC, RAC1, HRAS, MAP2K1, MAP2K2, HGF, TFE3, GAB1, ARNT, RBX1, PIK3CA, RAPGEF1, RAF1, SOS1, MET, CRK, SOS2, FH, EPAS1, CUL2, PRCC, PDGFB, PIK3R3, TGFA, PIK3R2, PIK3R1, HIF1A, RAP1B, CDC42, NRAS, PAK1, RAP1A, MAPK1, PAK6, VHL, PAK3, PAK2, PAK5, PAK4, MAPK3, EGLN1, ARNT2, TGFB2, JUN, EGLN3, CREBBP, TGFB1, EGLN2, …	6811	69	8644	1.26912	0.000465616	7.78393e-06	4.08875e-06
KEGG_PATHWAY	hsa01521	EGFR tyrosine kinase inhibitor resistance	78	0.471242	1.49935e-06	GSK3B, PTEN, ARAF, PIK3CD, PIK3CB, FGF2, IGF1R, AKT2, AKT3, KDR, AKT1, JAK2, HRAS, IL6R, JAK1, PDGFRB, PRKCG, PDGFRA, MAP2K1, MAP2K2, PRKCB, HGF, RPS6, GAB1, NRG1, PRKCA, NRG2, PIK3CA, RAF1, GAS6, SOS1, EIF4E2, MET, SOS2, SHC4, SHC2, SHC3, SRC, SHC1, PDGFB, PDGFA, PIK3R3, TGFA, PIK3R2, PIK3R1, FOXO3, EGFR, NRAS, BCL2L11, ERBB3, PDGFD, ERBB2, PDGFC, EIF4EBP1, PLCG2, MAPK1, PLCG1, EIF4E, MAPK3, EGF…	6811	79	8644	1.25306	0.000532129	8.75033e-06	4.59638e-06
KEGG_PATHWAY	hsa04713	Circadian entrainment	94	0.567907	1.75473e-06	RYR1, RYR2, GUCY1B1, CALML5, CALML3, CALML4, RYR3, GNGT1, RPS6KA5, GNGT2, PRKACG, PRKG2, NOS1, PRKACA, PRKACB, PRKG1, PRKCG, GUCY1A2, GUCY1A1, PRKCB, PRKCA, FOS, ADCYAP1, MTNR1A, PLCB3, PLCB4, CREB1, ADCY9, MTNR1B, NOS1AP, PLCB1, PLCB2, CAMK2B, GRIA1, CAMK2D, ADCYAP1R1, CAMK2A, ADCY4, GNAI3, ITPR1, ADCY3, CACNA1D, ADCY2, ITPR3, CACNA1C, ADCY1, ADCY8, ADCY7, CACNA1H, GNAI1, ADCY6, CACNA1G, GNAI2, …	6811	97	8644	1.22987	0.000622736	1.00755e-05	5.29249e-06
KEGG_PATHWAY	hsa04910	Insulin signaling pathway	129	0.779362	1.99821e-06	CALML5, IRS1, IRS4, INPPL1, ARAF, CALML3, CBLB, IRS2, CALML4, ELK1, CRKL, PPP1CB, PPP1CC, LIPE, PRKACG, AKT2, AKT3, AKT1, PRKACA, PRKACB, PRKAB2, PRKCI, MAP2K1, MAP2K2, RPS6, TSC2, TSC1, PHKA1, PHKA2, PRKAB1, PPP1R3F, PPP1R3C, PRKAR1B, PPP1R3B, PRKAR1A, PPP1R3D, RAF1, SHC4, SHC2, SHC3, SHC1, PIK3R3, PPP1R3A, PIK3R2, PIK3R1, PRKCZ, FOXO1, ACACA, SOCS2, SOCS3, INPP5A, SOCS1, PRKAR2B, PRKAR2A, EIF4E…	6811	137	8644	1.19501	0.000709113	1.12915e-05	5.93119e-06
KEGG_PATHWAY	hsa05221	Acute myeloid leukemia	67	0.404785	2.06366e-06	CSF2, SPI1, ITGAM, FLT3, ARAF, PIK3CD, PIK3CB, MPO, IKBKB, CCND1, MYC, AKT2, AKT3, PIM1, AKT1, PIM2, IKBKG, HRAS, MAP2K1, MAP2K2, CHUK, DUSP6, RUNX1, CCNA2, CCNA1, PIK3CA, KIT, RARA, RAF1, SOS1, SOS2, PPARD, CEBPA, CSF1R, BCL2A1, CEBPE, TCF7, LEF1, PIK3R3, PIK3R2, PIK3R1, RELA, NRAS, EIF4EBP1, MAPK1, CD14, FCGR1A, MAPK3, RUNX1T1, STAT5A, TCF7L2, STAT5B, TCF7L1, JUP, BAD, ZBTB16, STAT3, BRAF, MTOR…	6811	67	8644	1.26912	0.00073233	1.14791e-05	6.02974e-06
KEGG_PATHWAY	hsa04919	Thyroid hormone signaling pathway	115	0.69478	2.15541e-06	ACTB, ACTG1, CCND1, MYC, PRKACG, AKT2, AKT3, AKT1, EP300, PLCE1, SLC16A2, PRKACA, PRKACB, PRKCG, MED1, MAP2K1, MAP2K2, PRKCB, DIO1, DIO2, TSC2, DIO3, PRKCA, ATP1B3, ATP1B2, MED4, ATP1B1, RAF1, TP53, PFKFB2, NOTCH2, NOTCH3, NOTCH1, NOTCH4, PIK3R3, GATA4, PIK3R2, PIK3R1, HIF1A, FOXO1, MED12L, SLC9A1, MED30, PLCG2, PLCG1, WNT4, CREBBP, ESR1, MED13L, BMP4, RCAN1, RHEB, FXYD2, MDM2, GSK3B, THRB, THRA,…	6811	121	8644	1.20619	0.000764878	1.1805e-05	6.20095e-06
KEGG_PATHWAY	hsa04657	IL-17 signaling pathway	91	0.549783	3.19901e-06	CXCL6, GSK3B, CSF3, CSF2, CXCL8, HSP90AB1, TRAF3IP2, IL25, TRADD, TNFAIP3, CXCL1, CXCL3, ELAVL1, TNF, CXCL2, CXCL5, S100A7A, IKBKB, TBK1, CASP8, CASP3, IKBKG, IKBKE, MAP3K7, HSP90AA1, CHUK, MMP1, IL13, MMP3, TRAF2, IL17RE, FOS, IL17RC, MMP9, MUC5AC, IL17RB, MMP13, IFNG, TRAF4, TRAF3, TRAF6, IL1B, TRAF5, ANAPC5, DEFB4A, S100A9, S100A8, S100A7, CEBPB, CCL11, SRSF1, PTGS2, RELA, HSP90B1, MAPK9, MAPK…	6811	94	8644	1.22862	0.001135	1.72552e-05	9.06385e-06
KEGG_PATHWAY	hsa05214	Glioma	74	0.447076	3.55333e-06	RB1, CDKN1A, CALML5, PTEN, ARAF, PIK3CD, CALML3, PIK3CB, CALML4, IGF1R, CCND1, AKT2, AKT3, AKT1, POLK, HRAS, PDGFRB, PRKCG, PDGFRA, MAP2K1, CAMK1D, MAP2K2, PRKCB, PRKCA, DDB2, PIK3CA, RAF1, SOS1, TP53, SOS2, CAMK1G, CAMK2B, SHC4, SHC2, CAMK2D, SHC3, SHC1, CAMK2A, PDGFB, PDGFA, PIK3R3, TGFA, PIK3R2, PIK3R1, EGFR, NRAS, E2F1, PLCG2, E2F2, MAPK1, E2F3, BAK1, PLCG1, CAMK2G, MAPK3, GADD45B, CDKN2A, EG…	6811	75	8644	1.2522	0.00126064	1.88804e-05	9.91751e-06
KEGG_PATHWAY	hsa05161	Hepatitis B	150	0.906235	4.17847e-06	RB1, ATF2, ARAF, ELK1, TNF, TBK1, CREB3L4, MYC, CREB3L1, AKT2, AKT3, CREB3L2, AKT1, EP300, MAP3K7, PRKCG, MAP2K3, MAP2K4, MAP2K1, MAP2K2, PRKCB, PRKCA, TICAM1, HSPG2, CCNE2, CCNE1, VDAC3, RAF1, TP53, IFNAR1, ATF4, PIK3R3, PIK3R2, PIK3R1, IRAK1, FADD, MAP2K7, IFNA21, MAP2K6, STAT5A, STAT5B, CREBBP, TGFB2, JUN, EGR2, SMAD4, TGFB1, EGR3, SMAD3, TGFB3, SLC10A1, NFATC3, NFATC2, BRAF, NFATC1, NFKB1, NF…	6811	162	8644	1.17511	0.00148226	2.18755e-05	1.14908e-05
KEGG_PATHWAY	hsa04066	HIF-1 signaling pathway	104	0.628323	4.5096e-06	TFRC, EPO, SERPINE1, ENO1, ENO2, ENO3, IGF1R, AKT2, NPPA, AKT3, AKT1, EP300, IL6R, PDK1, PRKCG, MAP2K1, MAP2K2, PRKCB, RPS6, CYBB, PRKCA, RBX1, PFKFB3, CUL2, PIK3R3, PIK3R2, PIK3R1, HIF1A, LDHC, LDHB, LDHA, PGK1, EIF4EBP1, PLCG2, HMOX1, PLCG1, CREBBP, PDHA1, INSR, IGF1, NFKB1, TF, IL6, BCL2, LDHAL6B, CDKN1A, CDKN1B, FLT1, SLC2A1, PIK3CD, PIK3CB, HK2, HK1, HK3, ELOB, ELOC, TIMP1, EDN1, IFNGR1, IFN…	6811	109	8644	1.21091	0.00159963	2.32669e-05	1.22217e-05
KEGG_PATHWAY	hsa03013	Nucleocytoplasmic transport	103	0.622281	5.43554e-06	IPO11, NUP107, NUP188, CSE1L, EIF4A3, PHAX, CASC3, IPO7, IPO4, IPO5, GLE1, PNN, IPO8, IPO9, MAGOH, KPNA6, KPNA7, KPNA4, KPNA5, KPNA2, KPNA3, KPNA1, NUP214, NUP210, THOC1, THOC3, THOC2, THOC5, THOC7, SRRM1, THOC6, EEF1A1, NUP93, NUP210L, DDX39B, EEF1A2, NUP98, KPNB1, NUP205, POM121, SEH1L, RBM8A, NMD3, AAAS, NUP160, POM121C, NUP85, TPR, NUP88, UBE2I, NUP155, ALYREF, RANBP17, PYM1, UPF3B, UPF3A, NU…	6811	108	8644	1.21037	0.00192776	2.76436e-05	1.45207e-05
KEGG_PATHWAY	hsa05223	Non-small cell lung cancer	71	0.428951	6.76196e-06	RB1, RET, ALK, CDKN1A, ARAF, PIK3CD, PIK3CB, CASP9, RASSF1, CCND1, RASSF5, AKT2, KIF5B, AKT3, KIF5A, AKT1, POLK, JAK3, HRAS, PRKCG, MAP2K1, MAP2K2, PDPK1, PRKCB, HGF, PRKCA, DDB2, EML4, PIK3CA, RARB, RAF1, SOS1, MET, TP53, SOS2, PIK3R3, TGFA, PIK3R2, PIK3R1, FOXO3, STK4, FHIT, EGFR, RXRB, NRAS, RXRA, ERBB2, E2F1, PLCG2, E2F2, MAPK1, E2F3, BAK1, PLCG1, RXRG, MAPK3, STAT5A, STAT5B, GADD45B, CDKN2A,…	6811	72	8644	1.2515	0.00239763	3.3905e-05	1.78097e-05
KEGG_PATHWAY	hsa04928	Parathyroid hormone synthesis, secretion and action	101	0.610198	7.88442e-06	ATF2, ARAF, CREB3L4, CREB3L1, PRKACG, CREB3L2, TNFSF11, PRKACA, PRKACB, MEF2A, PRKCG, SLC34A2, CASR, MEF2C, MAP2K1, PRKCB, SLC34A1, PRKCA, RUNX2, ADCY9, RAF1, ATF4, GCM2, GCM1, ITPR1, ITPR2, ITPR3, GATA3, PLD1, PLD2, CYP27B1, FGF23, KL, EGR1, JUND, VDR, BRAF, NR4A2, MAFB, SP1, NACA, GNAQ, BCL2, GNAS, FGFR1, CDKN1A, ARRB1, PTH1R, ARRB2, AKAP13, MMP25, MMP24, PDE4A, SOST, ARHGEF11, PDE4D, PDE4C, FO…	6811	106	8644	1.20926	0.00279507	3.89472e-05	2.04582e-05
KEGG_PATHWAY	hsa04213	Longevity regulating pathway - multiple species	61	0.368536	7.98637e-06	CLPB, IRS1, IRS4, PRKAG1, PIK3CD, PRKAG2, IRS2, PIK3CB, PRKAG3, IGF1R, RPTOR, PRKACG, AKT2, AKT3, AKT1, PRKACA, PRKACB, HRAS, PRKAB2, PRKAB1, SIRT1, ADCY9, PIK3CA, CAT, AKT1S1, CRYAB, PRKAA1, HDAC2, PRKAA2, HDAC1, ADCY4, PIK3R3, ADCY3, PIK3R2, ADCY2, PIK3R1, ADCY1, FOXO3, ADCY8, ADCY7, FOXO1, ADCY6, INS, ADCY5, NRAS, EIF4EBP2, ATG5, HSPA8, HSPA1L, INSR, HSPA6, IGF1, SOD2, MTOR, SOD1, RPS6KB1, RPS…	6811	61	8644	1.26912	0.00283116	3.89472e-05	2.04582e-05
KEGG_PATHWAY	hsa05012	Parkinson disease	237	1.43185	1.25177e-05	MT-ND6, MT-ND4L, MT-ND4, MT-ND5, CALML5, MT-CO1, KEAP1, UBE2L6, CALML3, CALML4, MT-ND2, MT-ND3, UBE2L3, MT-ND1, PSMD8, PSMD9, PSMD6, PSMD7, PSMD4, PSMD2, PRKACG, PSMD3, PSMD1, PRKACA, PRKACB, DAXX, SLC11A2, COX7A2L, DDIT3, UQCRC1, VDAC3, VDAC2, VDAC1, MT-CO2, UQCRC2, MT-CO3, UBA52, ATF6, TP53, ATF4, MAOB, MAOA, TXN, UBE2J2, UBE2J1, PLCG1, TRAP1, XBP1, EIF2AK3, TH, CALM3, CALM1, CALM2, COX7B, COX7…	6811	266	8644	1.13076	0.00443395	6.02203e-05	3.16326e-05
KEGG_PATHWAY	hsa05213	Endometrial cancer	58	0.350411	1.56552e-05	GSK3B, CDKN1A, PTEN, ARAF, ILK, PIK3CD, PIK3CB, ELK1, CASP9, CCND1, CDH1, MYC, AKT2, AKT3, AKT1, POLK, HRAS, APC2, MAP2K1, MAP2K2, PDPK1, AXIN1, AXIN2, DDB2, PIK3CA, RAF1, SOS1, TP53, SOS2, TCF7, LEF1, PIK3R3, PIK3R2, PIK3R1, FOXO3, EGFR, NRAS, ERBB2, CTNNA1, MAPK1, CTNNA3, BAK1, CTNNA2, MAPK3, TCF7L2, TCF7L1, GADD45B, EGF, BAD, GADD45A, BRAF, MLH1, GADD45G, APC, BAX, CTNNB1, KRAS, GRB2	6811	58	8644	1.26912	0.00554223	7.43101e-05	3.90337e-05
KEGG_PATHWAY	hsa05100	Bacterial invasion of epithelial cells	75	0.453117	1.65698e-05	ITGB1, ARPC1B, ARPC1A, CLTC, CLTB, ARPC5L, ILK, PIK3CD, CLTA, WASL, PIK3CB, ACTB, SEPTIN11, ACTG1, CRKL, CDH1, RAC1, ACTR3, ACTR2, RHOG, GAB1, RHOA, DNM1, CD2AP, DNM2, DNM3, ARHGAP10, PIK3CA, CTTN, ELMO1, ELMO2, HCLS1, ITGA5, DOCK1, MET, CRK, VCL, SHC4, SHC2, SHC3, ARHGEF26, SRC, SHC1, PXN, PIK3R3, PIK3R2, PIK3R1, CBL, ACTR3B, CDC42, ACTR3C, CLTCL1, CTNNA1, CTNNA3, CTNNA2, WASF1, WASF2, SEPTIN1, …	6811	77	8644	1.23616	0.00586507	7.76166e-05	4.07705e-05
KEGG_PATHWAY	hsa03082	ATP-dependent chromatin remodeling	110	0.664572	1.75712e-05	SMARCB1, TRRAP, H2AC19, YEATS4, H2AC15, H2AC16, ACTB, H2AC17, ACTG1, H2AC18, H2AC11, YY1, H2AC12, H2AC13, YY2, H2AC14, KAT5, RUVBL2, RUVBL1, DPF2, DPF3, EPC1, EPC2, ARID2, NFRKB, H2AC8, SMARCC1, SMARCC2, H2AC6, C17ORF49, H2AC7, H2AC4, H2AC1, MORF4L1, MORF4L2, INO80C, INO80B, INO80E, INO80D, MEAF6, SRCAP, BAZ2A, BAZ2B, MACROH2A2, MACROH2A1, ZNHIT1, EP400, DMAP1, BPTF, PHF10, SS18L1, SMARCA5, INO80…	6811	117	8644	1.19319	0.00621841	8.04581e-05	4.22631e-05
KEGG_PATHWAY	hsa05171	Coronavirus disease - COVID-19	208	1.25665	1.76285e-05	RPL4, RPL5, RPL30, RPL3, RPL32, RPL31, RPL34, RPL8, RPL9, RPL6, RPL7, RPS15, C4B, RPS14, C4A, RPS17, RPS16, TBK1, RPS19, RPL18A, RPL36AL, RPS18, C3AR1, RPL36, IL12B, RPL35, IL12A, RPL38, RPL37, RPS11, RPL39, RPS10, RPS13, RPS12, PRKCG, RPL21, PRKCB, RPL23, RPL22, PRKCA, ACE2, AGTR1, RPL24, RPL27, RPL26, RPL29, RPL28, UBA52, CFB, CFD, PIK3R3, PIK3R2, PIK3R1, RPS4Y1, C3, C5, C9, PLCG2, PLCG1, RPL41…	6811	232	8644	1.13783	0.00623862	8.04581e-05	4.22631e-05
KEGG_PATHWAY	hsa04024	cAMP signaling pathway	202	1.2204	1.92302e-05	OXTR, VIPR2, CALML5, HHIP, CALML3, CALML4, LIPE, HTR6, EDNRA, CREB3L4, AKT2, CREB3L1, PRKACG, CREB3L2, AKT3, AKT1, PLCE1, SOX9, PRKACA, BVES, PRKACB, TIAM1, ADCY9, ORAI1, MYL9, CFTR, ADCYAP1R1, GIPR, LHB, PIK3R3, PIK3R2, PIK3R1, CRHR1, CRHR2, MC2R, GRIN2A, RRAS, CGA, JUN, CREBBP, BRAF, NFATC1, GRIN2C, GRIN2B, GRIN2D, GRIN3B, FXYD2, PPP1R1B, FXYD1, PDE3A, CALM3, CALM1, CALM2, RYR2, GLI1, GLI3, RAC…	6811	225	8644	1.13939	0.00680355	8.66577e-05	4.55197e-05
KEGG_PATHWAY	hsa05134	Legionellosis	56	0.338328	2.44849e-05	HBS1L, ARF1, ITGAM, CXCL8, ITGB2, CXCL1, CXCL3, TNF, CXCL2, PYCARD, CASP9, CASP7, CASP8, CASP3, CASP1, IL12B, IL12A, CR1, APAF1, IL18, EEF1G, EEF1A1, IL1B, EEF1A2, TLR5, SEC22B, TLR4, NAIP, TLR2, RAB1A, VCP, SAR1A, SAR1B, RAB1B, NLRC4, RELA, HSPD1, C3, BCL2L13, HSF1, CD14, HSPA8, HSPA1L, BNIP3, HSPA6, CLK4, NFKB1, NFKB2, CLK1, NFKBIA, IL6, CR1L, CYCS, MYD88, HSPA1B, HSPA1A	6811	56	8644	1.26912	0.00865459	0.000108057	5.67605e-05
KEGG_PATHWAY	hsa04613	Neutrophil extracellular trap formation	173	1.04519	2.45861e-05	NCF1, NCF2, HDAC11, NCF4, ITGA2B, H2AC19, H2AC15, MPO, H2AC16, ACTB, H2AC17, ACTG1, H2AC18, H2AC11, H2AC12, H2AC13, H2AC14, H2BC12L, AKT2, AKT3, AKT1, H4C2, H4C1, H4C4, H4C3, MAP3K7, H4C6, H4C5, PRKCG, H2AC8, MAP2K1, MAP2K2, H2AC6, H2AC7, PRKCB, H2AC4, CYBB, PRKCA, CYBA, H2AC1, H4C16, H4C15, H4C14, H4C13, HAT1, H4C12, PPIF, H4C11, VDAC3, VDAC2, VDAC1, PADI4, RAF1, C5AR1, FPR1, PIK3R3, PIK3R2, FPR…	6811	191	8644	1.14952	0.00869019	0.000108057	5.67605e-05
KEGG_PATHWAY	hsa05017	Spinocerebellar ataxia	132	0.797487	2.80897e-05	GTF2B, RORA, RBPJ, PSMD8, PSMD9, ATXN3L, PSMD6, PSMD7, KAT5, PSMD4, PSMD2, AKT2, AKT3, PSMD3, PSMD1, AKT1, MAP3K5, PRKCG, PRKCB, PRKCA, PDYN, ATG14, ATG13, ATXN2L, ERN1, AFG3L2, TBPL2, PPIF, VDAC3, TBPL1, ULK2, VDAC2, ULK1, VDAC1, GRIA1, PSMD12, PSMD11, PSMD14, PSMD13, ITPR1, PIK3R4, CACNA1A, PIK3R3, ITPR2, ITPR3, PIK3R2, OMA1, PIK3R1, ATXN3, GRIN2A, ATXN2, ATXN1, NRBF2, SPTBN2, XBP1, GRIN2C, PUM…	6811	143	8644	1.1715	0.00992243	0.00012195	6.40582e-05
KEGG_PATHWAY	hsa04530	Tight junction	155	0.936443	2.91791e-05	PATJ, ARPC5L, PPP2R2A, CLDN2, F11R, CLDN1, ACTB, ACTG1, AMOT, STK11, CCND1, PPP2R1B, PPP2R1A, PRKACG, SYNPO, PRKACA, BVES, PRKACB, MAP3K5, MAGI1, PRKAB2, PRKCI, ACTN1, PRKCE, SCRIB, ACTN4, PRKAB1, TUBA4A, RUNX1, CLDN6, TIAM1, CLDN5, MYL6, CLDN4, CLDN3, MYL2, CLDN8, PARD3, CLDN7, EZR, MYL9, CFTR, LLGL1, LLGL2, NEDD4L, CACNA1D, GATA4, ARHGAP17, CD1E, CD1D, CD1C, ACTR3B, PRKCZ, MYL12A, CD1A, MYL12B,…	6811	170	8644	1.15714	0.0103053	0.000125154	6.5741e-05
KEGG_PATHWAY	hsa04115	p53 signaling pathway	72	0.434993	3.0397e-05	CDKN1A, STEAP3, CD82, GORAB, SERPINE1, PTEN, BBC3, CASP9, TP53AIP1, PIDD1, CCND3, CASP8, CCND2, CCND1, AIFM2, CHEK2, CASP3, SESN1, SESN2, CHEK1, GTSE1, ZNF385A, APAF1, IGFBP3, SHISA5, TSC2, SERPINB5, DDB2, CCNE2, RRM2B, CCNE1, ADGRB1, TP53, EI24, RCHY1, PPM1D, THBS1, CCNB2, COP1, CCNB1, PERP, PMAIP1, SFN, BID, RPRM, RRM2, GADD45B, SIVA1, CDKN2A, GADD45A, SIAH1, TNFRSF10B, TNFRSF10A, IGF1, GADD45G…	6811	74	8644	1.23482	0.0107331	0.000128825	6.76696e-05
KEGG_PATHWAY	hsa05016	Huntington disease	269	1.62518	3.5406e-05	MT-ND6, MT-ND4L, MT-ND4, MT-ND5, MT-CO1, MT-ND2, MT-ND3, MT-ND1, PSMD8, PSMD9, PSMD6, PSMD7, PSMD4, CREB3L4, PSMD2, CREB3L1, PSMD3, CREB3L2, PSMD1, ATG14, ATG13, COX7A2L, TBPL2, UQCRC1, VDAC3, VDAC2, TBPL1, TFAM, ULK2, ULK1, VDAC1, MT-CO2, UQCRC2, MT-CO3, TP53, STX1A, PIK3R4, NRBF2, PPARGC1A, CREBBP, DNAH11, DNAH17, DNAH14, GRIN2B, ATG2A, RCOR1, ATG2B, COX7B, HIP1, CLTC, CLTB, CLTA, AP2A1, AP2A2,…	6811	306	8644	1.11567	0.0124907	0.000148289	7.78931e-05
KEGG_PATHWAY	hsa05034	Alcoholism	170	1.02707	3.74084e-05	ATF2, CALML5, HDAC11, H2AC19, ARAF, CALML3, CALML4, H2AC15, H2AC16, H2AC17, H2AC18, H2AC11, PPP1CB, PPP1CC, H2AC12, H2AC13, H2AC14, H2BC12L, CREB3L4, CREB3L1, PRKACG, CREB3L2, H4C2, H4C1, H4C4, PRKACA, H4C3, PRKACB, H4C6, H4C5, H2AC8, MAP2K1, H2AC6, H2AC7, H2AC4, H2AC1, PDYN, H4C16, H4C15, H4C14, H4C13, HAT1, H4C12, H4C11, RAF1, ATF4, SHC4, SHC2, SHC3, MAOB, MAOA, SHC1, MACROH2A2, MACROH2A1, GRIN…	6811	188	8644	1.14761	0.0131924	0.000154853	8.13416e-05
KEGG_PATHWAY	hsa05235	PD-L1 expression and PD-1 checkpoint pathway in cancer	85	0.513533	4.20194e-05	ALK, PTEN, PIK3CD, CD3G, PIK3CB, CD3E, CD3D, IKBKB, PPP3CA, PPP3CB, PPP3CC, AKT2, AKT3, AKT1, IKBKG, JAK2, HRAS, JAK1, MAP2K3, BATF2, BATF3, MAP2K1, MAP2K2, CSNK2A1, CHUK, IFNGR1, IFNGR2, CSNK2A3, CSNK2A2, FOS, TICAM1, TIRAP, EML4, ZAP70, IFNG, PIK3CA, LCK, TRAF6, CSNK2B, TLR9, PRKCQ, RAF1, TLR4, TLR2, CD274, PIK3R3, PIK3R2, PIK3R1, RASGRP1, HIF1A, EGFR, RELA, NRAS, PPP3R1, MAPK1, PLCG1, MAPK3, M…	6811	89	8644	1.21208	0.0148065	0.000171942	9.03176e-05
KEGG_PATHWAY	hsa05217	Basal cell carcinoma	62	0.374577	4.55977e-05	GSK3B, CDKN1A, WNT2B, HHIP, FZD10, GLI1, GLI3, GLI2, SHH, SUFU, POLK, APC2, WNT5B, WNT5A, WNT9B, AXIN1, WNT9A, AXIN2, WNT16, DDB2, SMO, TP53, TCF7, LEF1, WNT8A, WNT8B, WNT6, WNT11, DVL1, DVL2, DVL3, BAK1, WNT1, WNT2, WNT3, WNT4, FZD1, TCF7L2, WNT10B, FZD3, WNT10A, TCF7L1, FZD2, GADD45B, FZD5, FZD4, WNT3A, GADD45A, FZD7, WNT7B, PTCH1, FZD6, PTCH2, FZD9, FZD8, WNT7A, GADD45G, BMP4, BMP2, APC, BAX, …	6811	63	8644	1.24898	0.0160572	0.000184463	9.68951e-05
KEGG_PATHWAY	hsa04728	Dopaminergic synapse	122	0.737071	5.29791e-05	ATF2, CALML5, CALML3, PPP2R2A, CALML4, COMT, PPP1CB, PPP1CC, PPP2R1B, CREB3L4, PPP2R1A, CREB3L1, PRKACG, AKT2, KIF5B, AKT3, KIF5A, CREB3L2, AKT1, PRKACA, PRKACB, SCN1A, PRKCG, PRKCB, PRKCA, CLOCK, ATF4, GRIA1, MAOB, MAOA, CACNA1B, ITPR1, CACNA1A, ITPR2, CACNA1D, ITPR3, CACNA1C, GRIN2A, GNG10, DRD1, DRD2, DRD3, DRD4, DRD5, GRIA4, GNG12, GRIN2B, GNG11, GNG13, GNAO1, GNAL, TH, GNAQ, GNB2, PPP1R1B, G…	6811	132	8644	1.17298	0.0186323	0.000211916	0.000111316
KEGG_PATHWAY	hsa05130	Pathogenic Escherichia coli infection	178	1.0754	5.52298e-05	CYFIP2, NCKAP1, CYFIP1, WIPF1, WIPF2, WIPF3, ARPC5L, CLDN2, CLDN1, TNF, ACTB, ACTG1, TUBB8, PYCARD, TUBB6, BAIAP2L1, TUBB3, TUBB1, TNFSF10, MAP3K7, IL1R1, F2R, TUBA4A, CLDN6, CLDN5, CLDN4, CLDN3, NCL, CLDN8, CLDN7, EZR, NAIP, TMED10, LPAR1, LPAR2, ACTR3B, ACTR3C, IRAK1, MYO6, ABL1, NLRP3, MYH14, MYH11, RIPK1, FADD, MYH10, JUN, MYO5A, TNFRSF10B, TNFRSF10A, ARPC4, ARPC5, NFKB1, NFKBIA, OCLN, IL6, A…	6811	198	8644	1.14093	0.0194162	0.000218465	0.000114755
KEGG_PATHWAY	hsa05020	Prion disease	240	1.44998	5.62925e-05	MT-ND6, ATF2, MT-ND4L, MT-ND4, MT-ND5, MT-CO1, MT-ND2, MT-ND3, MT-ND1, PSMD8, PSMD9, PSMD6, PSMD7, PSMD4, CREB3L4, PSMD2, CREB3L1, PRKACG, PSMD3, CREB3L2, PSMD1, PRKACA, PRKACB, CSNK2A1, CSNK2A3, CSNK2A2, PRKCD, COX7A2L, DDIT3, CSNK2B, UQCRC1, VDAC3, VDAC2, VDAC1, MT-CO2, UQCRC2, MT-CO3, ATF4, PIK3R3, PIK3R2, PIK3R1, C5, GRIN2A, PPP3R1, C9, EGR1, EIF2AK3, GRIN2C, GRIN2B, GRIN2D, GRIN3B, RYR1, RYR…	6811	272	8644	1.11981	0.019786	0.000220221	0.000115678
KEGG_PATHWAY	hsa04020	Calcium signaling pathway	224	1.35331	6.21391e-05	OXTR, CALML5, CALML3, CALML4, GRPR, MYLK, HTR6, EDNRA, HTR7, EDNRB, PRKACG, KDR, PLCE1, PRKACA, PRKACB, PRKCG, PRKCB, PHKA1, PRKCA, PHKA2, TRHR, ADCY9, ORAI3, AGTR1, VDAC3, VDAC2, ORAI1, VDAC1, PTGFR, PDE1C, PDE1A, PDGFB, PDGFA, TGFA, MST1R, GRIN2A, PPP3R1, PDGFD, PDGFC, PLCG2, PLCG1, NTSR1, NFATC3, NFATC2, NFATC1, GRIN2C, GRIN2B, NFATC4, GRIN2D, GRIN3B, CALM3, CALM1, CALM2, RYR1, RET, RYR2, RYR3…	6811	253	8644	1.12365	0.0218185	0.000240451	0.000126305
KEGG_PATHWAY	hsa04917	Prolactin signaling pathway	68	0.410826	6.77513e-05	GSK3B, PIK3CD, SLC2A2, CSN2, PIK3CB, PRL, CCND2, CCND1, AKT2, AKT3, TNFSF11, AKT1, JAK2, HRAS, LHCGR, MAP2K1, MAP2K2, CISH, FOS, PRLR, PIK3CA, IRF1, ELF5, RAF1, SOS1, SOS2, SHC4, SHC2, GALT, SHC3, SRC, SHC1, LHB, PIK3R3, PIK3R2, PIK3R1, TNFRSF11A, FOXO3, RELA, INS, CYP17A1, SOCS2, SOCS3, MAPK9, NRAS, MAPK8, SOCS1, MAPK1, CGA, SOCS7, SOCS4, MAPK3, STAT5A, STAT5B, STAT1, STAT3, MAPK14, ESR1, MAPK12…	6811	70	8644	1.23286	0.0237656	0.000259349	0.000136231
KEGG_PATHWAY	hsa04912	GnRH signaling pathway	88	0.531658	8.36127e-05	CALML5, CALML3, CALML4, ELK1, PRKACG, GNRHR, PRKACA, PRKACB, HRAS, MAP3K4, MAP2K3, MAP2K4, MAP2K1, MAP2K2, PRKCB, PLA2G4B, FSHB, MMP2, PLA2G4C, PRKCD, PLA2G4A, PRKCA, PLCB3, MMP14, PLCB4, ADCY9, RAF1, PLCB1, SOS1, PLCB2, SOS2, HBEGF, ATF4, CAMK2B, CAMK2D, SRC, LHB, CAMK2A, ADCY4, ITPR1, ADCY3, ITPR2, CACNA1D, ADCY2, ITPR3, CACNA1C, ADCY1, CACNA1F, PLD1, ADCY8, ADCY7, EGFR, ADCY6, PLD2, ADCY5, CDC…	6811	93	8644	1.20089	0.0292475	0.000313327	0.000164585
KEGG_PATHWAY	hsa04520	Adherens junction	88	0.531658	8.36127e-05	CTNND1, PTPRM, PTPRJ, WASL, PTPRF, ACTB, IGF1R, ACTG1, CDH5, CDH1, RAC2, EP300, RAC3, RAC1, ACP1, MAP3K7, CSNK2A1, ACTN1, CSNK2A3, CSNK2A2, LMO7, ACTN4, RHOA, TGFBR1, TGFBR2, MYL5, MYL2, PARD3, CSNK2B, MET, MYL9, SSX2IP, VCL, ROCK1, ROCK2, SRC, TCF7, LEF1, WAS, IQGAP1, NLK, MYL12A, RASIP1, EGFR, MYL12B, RAP1B, CDC42, RAP1A, PDCD10, ERBB2, CTNNA1, KRIT1, MAPK1, CTNNA3, FYN, CTNNA2, WASF1, WASF2, W…	6811	93	8644	1.20089	0.0292475	0.000313327	0.000164585
KEGG_PATHWAY	hsa04152	AMPK signaling pathway	112	0.676655	0.000100037	CRTC2, IRS1, IRS4, PPP2R2A, IRS2, IGF1R, LIPE, STK11, CCND1, PPP2R1B, CREB3L4, PPP2R1A, CREB3L1, AKT2, AKT3, CREB3L2, LEPR, AKT1, MLYCD, MAP3K7, RAB2A, CPT1A, PRKAB2, ADIPOQ, TSC2, TSC1, CPT1C, PRKAB1, ULK1, CFTR, PFKFB2, PFKFB4, PFKFB3, PIK3R3, PIK3R2, PIK3R1, FOXO3, ADIPOR1, ADIPOR2, FOXO1, ACACA, EIF4EBP1, PPARGC1A, PCK2, INSR, CIDEA, IGF1, EEF2, G6PC1, G6PC3, RHEB, FASN, CAB39L, PRKAG1, PIK3C…	6811	121	8644	1.17473	0.0348916	0.00037097	0.000194864
KEGG_PATHWAY	hsa04923	Regulation of lipolysis in adipocytes	57	0.344369	0.000129516	IRS1, PDE3B, IRS4, PIK3CD, AQP7, IRS2, PIK3CB, LIPE, PRKACG, AKT2, NPPA, AKT3, ADORA1, AKT1, PRKG2, PRKACA, PRKACB, TSHB, PRKG1, NPY1R, PLAAT3, PLAAT2, ADCY9, ADRB3, PIK3CA, PLIN1, MGLL, NPR1, PTGER3, ADCY4, GNAI3, PIK3R3, ADCY3, ADRB1, PIK3R2, ADCY2, ADRB2, ABHD5, PIK3R1, ADCY1, PTGS2, ADCY8, ADCY7, GNAI1, ADCY6, INS, GNAI2, PTGS1, ADCY5, NPY, CGA, INSR, CIDEC, TSHR, FABP4, GNAS, PNPLA2	6811	58	8644	1.24724	0.04494	0.000475337	0.000249685
KEGG_PATHWAY	hsa05169	Epstein-Barr virus infection	180	1.08748	0.000167062	RB1, RBPJ, TNF, ICAM1, PSMD8, CCND3, PSMD6, PSMD7, CCND2, TBK1, PSMD4, CCND1, MYC, PSMD2, AKT2, AKT3, PSMD3, PSMD1, AKT1, SKP2, HLA-DOB, B2M, MAP3K7, PDIA3, IFNAR2, MAP2K3, MAP2K4, ENTPD1, USP7, HLA-B, TAP2, HLA-C, TAP1, HLA-A, HLA-F, HLA-G, RUNX3, HLA-E, SAP30, CCNE2, CCNE1, BTK, TP53, IFNAR1, PSMD12, PSMD11, PSMD14, PSMD13, PIK3R3, PIK3R2, PIK3R1, BCL2L11, IRAK1, CD19, PLCG2, RIPK1, FADD, MAP2K…	6811	202	8644	1.1309	0.0575871	0.000602448	0.000316454
KEGG_PATHWAY	hsa04211	Longevity regulating pathway	84	0.507492	0.00016914	ATF2, IRS1, EHMT2, IRS4, PRKAG1, PIK3CD, EHMT1, PRKAG2, IRS2, PIK3CB, PRKAG3, IGF1R, RPTOR, STK11, CREB3L4, PRKACG, AKT2, RB1CC1, SESN1, CREB3L1, AKT3, SESN2, CREB3L2, AKT1, PRKACA, PRKACB, HRAS, APPL1, PRKAB2, ADIPOQ, TSC2, TSC1, ATG13, PRKAB1, SIRT1, CREB3, CREB1, ADCY9, PIK3CA, CAT, AKT1S1, ULK1, PPARG, EIF4E2, TP53, ATF4, CREB5, PRKAA1, PRKAA2, ADCY4, PIK3R3, ADCY3, PIK3R2, ADCY2, PIK3R1, ADC…	6811	89	8644	1.19782	0.0582823	0.000602448	0.000316454
KEGG_PATHWAY	hsa05162	Measles	126	0.761237	0.000169227	CLEC4M, CBLB, CCND3, CCND2, TBK1, CCND1, AKT2, AKT3, IL12B, AKT1, IL12A, MAP3K7, IFNAR2, CSNK2A1, CSNK2A3, CSNK2A2, CCNE2, CCNE1, CSNK2B, TP53, IFNAR1, PIK3R3, PIK3R2, PIK3R1, IRAK1, FADD, SLAMF1, IFNA21, STAT5A, STAT5B, HSPA8, JUN, EIF2AK1, HSPA6, EIF2AK3, MSN, EIF2AK2, EIF2AK4, EIF2S1, NFKB1, IL2, NFKBIA, MAVS, IL6, CDK6, CD209, CDK4, CDK2, BCL2, CD28, CYCS, TAB2, MYD88, RIGI, BCL2L1, NFKBIB, T…	6811	138	8644	1.15876	0.0583114	0.000602448	0.000316454
KEGG_PATHWAY	hsa04137	Mitophagy - animal	96	0.57999	0.000187095	CALCOCO2, CITED2, PHB2, RABGEF1, MAP1LC3B, TBK1, MAP1LC3A, OPA1, MAP1LC3C, FUNDC1, USP30, ARIH1, HRAS, TOMM70, USP8, BNIP3L, GABARAPL2, GABARAPL1, CSNK2A1, ATG9B, CSNK2A3, CSNK2A2, ATG9A, TFE3, TFEB, TOMM20L, RRAS2, MUL1, TRAF2, MITF, TOMM40L, MRAS, CSNK2B, TAX1BP1, FKBP8, ULK1, PGAM5, UBA52, SQSTM1, TP53, OPTN, RAB7A, ATF4, PRKN, BECN1, USP15, RAB5B, VCP, NLRX1, TOMM40, RAB5C, SRC, AMBRA1, FOXO3…	6811	103	8644	1.18287	0.0642667	0.000655864	0.000344513
KEGG_PATHWAY	hsa01524	Platinum drug resistance	70	0.42291	0.000187916	TOP2A, TOP2B, CDKN1A, PIK3CD, FASLG, BRCA1, PIK3CB, BBC3, CASP9, ATP7B, CASP8, CASP3, AKT2, AKT3, REV3L, AKT1, ATP7A, POLH, MAP3K5, ABCC2, APAF1, GSTO2, PDPK1, GSTO1, MSH6, PIK3CA, MSH2, MSH3, BIRC5, TP53, BIRC2, BIRC3, GSTP1, MGST3, MGST1, XPA, GSTT2, PIK3R3, XIAP, GSTT1, PIK3R2, PIK3R1, ERBB2, MAPK1, PMAIP1, BAK1, FADD, BID, GSTT2B, MAPK3, GSTM4, GSTM3, GSTM2, GSTM1, CDKN2A, SLC31A1, BAD, MLH1,…	6811	73	8644	1.21697	0.0645397	0.000655864	0.000344513
KEGG_PATHWAY	hsa05146	Amoebiasis	95	0.573949	0.000220378	CSF2, ITGAM, CXCL8, LAMC3, ITGB2, PIK3CD, HSPB1, LAMC2, CXCL1, PIK3CB, LAMC1, C8B, CXCL3, TNF, CXCL2, PRKACG, CASP3, IL12B, IL12A, CTSG, PRKACA, PRKACB, IL10, SERPINB3, PRKCG, SERPINB4, ARG2, PRKCB, IL1R1, ARG1, IL1R2, ACTN1, SERPINB9, PRKCA, ACTN4, SERPINB6, PLCB3, PLCB4, IFNG, COL4A2, PIK3CA, COL4A1, COL4A4, IL1B, COL4A3, COL4A6, COL4A5, PLCB1, TLR4, PLCB2, VCL, TLR2, RAB7A, LAMA5, RAB5B, SERPI…	6811	102	8644	1.18203	0.0752602	0.000761695	0.000400104
KEGG_PATHWAY	hsa04931	Insulin resistance	100	0.604157	0.000260017	SLC27A1, CRTC2, IRS1, IRS2, TNF, PPP1CB, RPS6KA3, PPP1CC, RPS6KA6, CREB3L4, RPS6KA2, CREB3L1, AKT2, AKT3, RPS6KA1, CREB3L2, AKT1, CPT1A, PRKAB2, PRKCB, PRKCE, PRKCD, PRKAB1, PPP1R3C, PPP1R3B, PPP1R3D, SLC27A6, TRIB3, PRKCQ, SLC27A3, SLC27A2, SLC27A4, PIK3R3, PPP1R3A, PIK3R2, PIK3R1, PRKCZ, FOXO1, SOCS3, PPARGC1A, PPARGC1B, PCK2, INSR, GFPT2, GFPT1, OGA, G6PC1, NFKB1, NFKBIA, MLXIPL, IL6, G6PC3, O…	6811	108	8644	1.17511	0.0881848	0.00088158	0.000463077
KEGG_PATHWAY	hsa04350	TGF-beta signaling pathway	100	0.604157	0.000260017	AMHR2, TFRC, ZFYVE9, HFE, TNF, PPP2R1B, PPP2R1A, MYC, EP300, PITX2, SKP1, ACVR1, FST, RBX1, TFR2, IGSF1, CUL1, LTBP1, SKIL, SMAD2, SMAD1, CREBBP, TGFB2, SMAD4, TGFB1, SMAD3, SMURF2, SMURF1, TGFB3, SMAD9, INHBB, INHBA, GDF6, SMAD6, GDF5, BMP7, SMAD5, BMP6, INHBE, BMP5, SMAD7, BMP4, TF, BMP2, SP1, BAMBI, ID2, ID1, ID4, ID3, BMPR1B, HAMP, NODAL, BMPR1A, FBN1, BMPR2, LRRC32, HJV, SIN3A, AMH, NEO1, TG…	6811	108	8644	1.17511	0.0881848	0.00088158	0.000463077
KEGG_PATHWAY	hsa03250	Viral life cycle - HIV-1	61	0.368536	0.000269134	CCNT2, SMARCB1, CCNT1, ELL, PSIP1, AFF4, BICD1, BICD2, XPO1, TRIM5, EP300, NELFB, NELFCD, NELFA, CCR5, TNPO3, NELFE, PDCD6IP, MAP1S, KAT2B, KAT2A, HGS, MAP1B, FEZ1, MAP1A, CHMP4B, CHMP4A, CHMP6, PPIA, TSG101, VPS4B, VPS4A, SUPT4H1, CXCR4, FURIN, MLLT1, MLLT3, SAMHD1, RANBP2, APOBEC3C, APOBEC3D, CREBBP, CPSF7, CPSF6, APOBEC3G, APOBEC3H, MX1, NUP153, SUPT5H, ELL2, ELL3, CDK9, BST2, CD4, APOBEC3A_B,…	6811	63	8644	1.22883	0.0911319	0.000903882	0.000474792
KEGG_PATHWAY	hsa04921	Oxytocin signaling pathway	139	0.839778	0.000280862	MYLK2, OXTR, GUCY1B1, CALML5, CALML3, CALML4, ELK1, ACTB, MYLK3, MYLK, ACTG1, MYLK4, PPP1CB, PPP1CC, RGS2, CCND1, PRKACG, NPPA, PRKACA, PRKACB, PRKCG, GUCY1A2, MEF2C, GUCY1A1, PRKAB2, MAP2K1, MAP2K2, PRKCB, CACNA2D1, CACNA2D3, CACNA2D2, PRKCA, PRKAB1, CACNB1, CACNB2, MYL6, CACNB4, ADCY9, RAF1, MYL9, NPR1, NPR2, ITPR1, ITPR2, CACNA1D, ITPR3, CACNA1C, CACNA1F, PIK3R6, PIK3R5, TRPM2, PPP3R1, CACNA1S…	6811	154	8644	1.14551	0.0949094	0.000934458	0.000490853
KEGG_PATHWAY	hsa05230	Central carbon metabolism in cancer	67	0.404785	0.000328727	RET, FLT3, PTEN, SLC2A1, PIK3CD, SLC2A2, PIK3CB, HK2, HK1, GLS, HK3, MYC, AKT2, AKT3, AKT1, SLC16A3, HRAS, PDK1, PDGFRB, PDGFRA, MAP2K1, G6PD, MAP2K2, PGAM1, SIRT6, SIRT3, SLC7A5, PKM, PIK3CA, SCO2, HKDC1, KIT, PGAM4, RAF1, MET, TP53, GLS2, PIK3R3, PIK3R2, PDHB, PIK3R1, SLC1A5, HIF1A, EGFR, LDHC, LDHB, NRAS, LDHA, ERBB2, MAPK1, MAPK3, NTRK1, TIGAR, PDHA1, NTRK3, IDH1, IDH2, MTOR, GCK, PFKL, KRAS,…	6811	70	8644	1.21473	0.110163	0.00108358	0.000569184
KEGG_PATHWAY	hsa03410	Base excision repair	44	0.265829	0.000348019	FEN1, PCNA, PARG, MPG, PNKP, OGG1, HMGB1, UNG, POLD3, POLB, POLD4, NTHL1, TDG, POLD1, POLD2, POLL, POLE, MUTYH, POLG, RFC5, MBD4, RFC3, PARP3, PARP4, RFC4, LIG1, PARP1, RFC1, RFC2, PARP2, XRCC1, LIG3, APTX, POLE4, SMUG1, NEIL3, NEIL2, POLG2, APEX1, TDP1, POLE2, POLE3, ADPRS, NEIL1	6811	44	8644	1.26912	0.116239	0.00113665	0.00059706
KEGG_PATHWAY	hsa04141	Protein processing in endoplasmic reticulum	152	0.918318	0.000414136	ERO1A, UBE2D4, TUSC3, UBXN2A, UBE2D2, UBE2D3, UBE2D1, ATXN3L, CAPN2, FBXO6, CAPN1, SEC62, SIL1, SKP1, MAP3K5, SEC63, PDIA3, LMAN1L, FBXO2, DNAJB12, UBE4B, MOGS, PDIA6, PDIA4, RBX1, ERN1, SELENOS, TMEM258, DDIT3, DNAJB11, ERP29, PLAA, PREB, ATF6, ATF4, VCP, RPN2, SAR1A, SAR1B, SEL1L, RPN1, HSPA4L, CUL1, UBE2J2, HSPBP1, UBE2J1, HSP90B1, ATXN3, HSPH1, BAG2, BAG1, SSR1, MAP2K7, SEC31A, TXNDC5, HSPA8,…	6811	170	8644	1.13475	0.136748	0.00134029	0.000704031
KEGG_PATHWAY	hsa04925	Aldosterone synthesis and secretion	91	0.549783	0.000420948	ATF1, SCARB1, ATF2, CALML5, KCNK9, CALML3, CALML4, LIPE, CREB3L4, PRKACG, CREB3L1, NPPA, CREB3L2, PRKACA, PRKACB, PRKCG, CAMK1D, PRKCB, PRKCE, PRKCA, ATP1B3, ATP1B2, ATP1B1, CREB3, PLCB3, PLCB4, CREB1, ADCY9, PRKD3, CYP21A2, AGTR1, ORAI1, PRKD2, PRKD1, DAGLB, PLCB1, PLCB2, CAMK1G, ATF4, CREB5, CAMK2B, CAMK2D, NPR1, CAMK2A, ADCY4, ATP1A4, ITPR1, ATP1A3, ADCY3, ITPR2, CACNA1D, ADCY2, ITPR3, CACNA1C…	6811	98	8644	1.17847	0.138834	0.00135007	0.000709165
KEGG_PATHWAY	hsa05145	Toxoplasmosis	102	0.61624	0.000471922	TNF, AKT2, AKT3, IL12B, AKT1, IL12A, HLA-DOB, MAP3K7, MAP2K3, PPIF, PIK3R6, PIK3R5, SOCS1, IRAK1, HLA-DQA1, MAP2K6, HSPA8, TGFB2, TGFB1, TGFB3, HSPA6, NFKB1, NFKBIA, GNAO1, BCL2, HLA-DRA, CYCS, TAB2, TAB1, HLA-DRB3, MYD88, HLA-DRB1, BCL2L1, NFKBIB, ITGB1, CIITA, CD40, LAMC3, LAMC2, LAMC1, PIK3CG, CASP9, IKBKB, CASP8, CASP3, IKBKG, JAK2, CCR5, JAK1, IL10, CHUK, PDPK1, IFNGR1, IFNGR2, TYK2, IRAK4, …	6811	111	8644	1.16622	0.154284	0.00150004	0.000787941
KEGG_PATHWAY	hsa04625	C-type lectin receptor signaling pathway	96	0.57999	0.000486614	CLEC4M, CALML5, PIK3CD, CALML3, CBLB, PIK3CB, LSP1, CALML4, TNF, PYCARD, IKBKB, PPP3CA, PPP3CB, PPP3CC, CASP8, AKT2, AKT3, CASP1, IL12B, AKT1, IL12A, IKBKG, IKBKE, HRAS, IL10, ARHGEF12, KSR1, SYK, CHUK, PRKCD, RRAS2, RHOA, MRAS, PIK3CA, IL23A, IRF1, IL1B, MAPKAPK2, RAF1, IRF9, SRC, ITPR1, PIK3R3, ITPR2, PIK3R2, ITPR3, PIK3R1, BCL10, PTGS2, MALT1, RELA, RELB, MAPK9, NRAS, PPP3R1, PAK1, MAPK8, RRAS…	6811	104	8644	1.1715	0.158686	0.00153222	0.000804847
KEGG_PATHWAY	hsa04666	Fc gamma R-mediated phagocytosis	90	0.543741	0.000493879	NCF1, ARPC1B, ARPC1A, INPPL1, ARPC5L, PIK3CD, PIK3CB, CRKL, FCGR3A, FCGR3B, CFL2, AKT2, AKT3, CFL1, RAC2, AKT1, RAC1, PRKCG, VAV3, ACTR3, ACTR2, MAP2K1, SYK, SPHK2, PRKCB, SPHK1, PLA2G4B, PRKCE, PLA2G4C, PRKCD, PLA2G4A, PRKCA, GAB2, VAV1, VAV2, DNM2, HCK, PIK3CA, BIN1, AMPH, RAF1, PLPP3, DOCK1, PLPP2, CRK, ARF6, WAS, ASAP3, PIK3R3, PIK3R2, ASAP1, ASAP2, PIK3R1, PLA2G6, PLD1, ACTR3B, PLD2, CDC42, …	6811	97	8644	1.17754	0.160854	0.00153222	0.000804847
KEGG_PATHWAY	hsa04611	Platelet activation	113	0.682697	0.00049496	MYLK2, GUCY1B1, ITGA2B, ACTB, ARHGAP35, MYLK3, MYLK, ACTG1, MYLK4, PPP1CB, PPP1CC, PRKACG, AKT2, AKT3, AKT1, PRKACA, PRKACB, GUCY1A2, GUCY1A1, PRKCI, F2R, ADCY9, STIM1, BTK, ORAI1, TLN2, TLN1, ITPR1, PIK3R3, ITPR2, ITPR3, PIK3R2, PIK3R1, RASGRP1, PRKCZ, MYL12A, PIK3R6, MYL12B, PIK3R5, RAP1B, RAP1A, TBXA2R, PLCG2, LYN, VASP, GP6, GP5, COL1A1, COL1A2, GNAQ, TBXAS1, GNAS, FERMT3, ITGB1, ITGB3, SNAP2…	6811	124	8644	1.15654	0.161176	0.00153222	0.000804847
KEGG_PATHWAY	hsa05208	Chemical carcinogenesis - reactive oxygen species	196	1.18415	0.000502906	MT-ND6, MT-ND4L, MT-ND4, MT-ND5, MT-CO1, ARAF, KEAP1, MT-ND2, MT-ND3, MT-ND1, AS3MT, AKT2, AKT3, CYP1B1, AKT1, PRKCD, COX7A2L, PRKD3, UQCRC1, VDAC3, VDAC2, VDAC1, PRKD2, MT-CO2, CYP2E1, UQCRC2, MT-CO3, PRKD1, MGST3, MGST1, PIK3R3, PIK3R2, PIK3R1, HIF1A, HMOX1, GSTT2B, GSTM4, GSTM3, JUN, GSTM2, GSTM1, BRAF, PTK2, CYP1A2, CYP1A1, NOX4, GRB2, NOX1, GSTM5, COX7B, PTPRJ, COX7C, MT-ATP6, IKBKB, RAC1, I…	6811	223	8644	1.11546	0.16354	0.0015434	0.00081072
KEGG_PATHWAY	hsa04512	ECM-receptor interaction	83	0.50145	0.00057867	ITGB1, ITGB5, LAMC3, ITGB4, ITGB3, ITGA2B, TNC, LAMC2, DMP1, LAMC1, COMP, IBSP, TNN, DAG1, TNR, ITGAV, ITGB7, CD36, ITGB6, VWF, ITGA4, ITGA3, ITGA2, ITGA1, MEPE, GP1BA, NPNT, HSPG2, COL2A1, COL4A2, COL4A1, COL4A4, COL6A2, COL4A3, COL6A1, COL4A6, ITGA8, COL4A5, COL6A3, ITGA7, COL6A6, ITGA6, CD47, COL6A5, ITGA5, FREM1, FREM2, CD44, ITGA9, LAMA5, TNXB, LAMA2, SDC4, LAMA1, LAMA4, LAMA3, HMMR, THBS2, …	6811	89	8644	1.18356	0.18575	0.00176074	0.000924883
KEGG_PATHWAY	hsa04060	Cytokine-cytokine receptor interaction	257	1.55268	0.00059089	CNTF, IL1RN, TNFRSF6B, IL23R, IL27RA, TNFSF10, IL12B, TNFSF11, IL12A, ACVR1, IL15RA, IL1R1, IL1R2, IL23A, IL20RA, IL20RB, CCR10, CCR1, TNFSF18, NGFR, TNFSF14, TSLP, TNFSF15, TNFSF12, TNFSF13, GDF2, LIF, IL36G, IFNLR1, PPBP, GDF3, GDF6, GDF5, GDF9, TNFSF4, TNFSF9, CD27, TNFSF8, NODAL, ACVRL1, IL21, IFNA5, IL22, CD40, IL20, MSTN, IL25, IFNA1, TNFRSF13B, IL26, IL24, IFNA2, IL27, PRL, CX3CL1, EDA2R, …	6811	297	8644	1.0982	0.189276	0.00178269	0.000936411
KEGG_PATHWAY	hsa04022	cGMP-PKG signaling pathway	149	0.900193	0.000605663	ATF2, MYLK2, GUCY1B1, CALML5, IRS1, IRS4, CALML3, IRS2, CALML4, SLC8A1, MYLK3, MYLK, MYLK4, NPPB, PPP1CB, NPPC, PPP1CC, RGS2, EDNRA, EDNRB, CREB3L4, CREB3L1, ADORA3, AKT2, NPPA, AKT3, CREB3L2, ADORA1, AKT1, GTF2I, MEF2A, GUCY1A2, MEF2C, GUCY1A1, MAP2K1, MEF2B, MAP2K2, PRKCE, ATP1B3, ATP1B2, ATP1B1, ADCY9, PPIF, AGTR1, VDAC3, VDAC2, VDAC1, RAF1, MYL9, ATF4, NPR1, NPR2, ITPR1, ITPR2, CACNA1D, GATA4…	6811	167	8644	1.13233	0.193519	0.0018119	0.000951756
KEGG_PATHWAY	hsa04380	Osteoclast differentiation	122	0.737071	0.00065326	SPI1, NCF1, CSF1, NCF2, NCF4, TNF, AKT2, AKT3, SIRPA, TNFSF11, AKT1, JUNB, MAP3K7, IFNAR2, MAP2K1, IL1R1, MITF, CYBA, TYROBP, BTK, SQSTM1, IFNAR1, CSF1R, ITPR1, PIK3R3, ITPR2, TNFRSF11B, ITPR3, PIK3R2, TNFRSF11A, PIK3R1, SOCS3, PPP3R1, CALCR, SOCS1, PLCG2, MAP2K7, MAP2K6, TGFB2, JUN, TGFB1, JUND, NFATC2, NFATC1, NFKB1, FOSL2, NFKB2, FOSL1, NFKBIA, CYLD, GRB2, TAB2, TAB1, MAP3K14, NOX1, ITGB3, FHL…	6811	135	8644	1.14691	0.20704	0.00193801	0.001018
KEGG_PATHWAY	hsa05219	Bladder cancer	41	0.247704	0.000669308	RB1, CDKN1A, CXCL8, SRC, ARAF, THBS1, EGFR, TYMP, NRAS, RASSF1, RPS6KA5, CCND1, CDH1, MYC, ERBB2, E2F1, E2F2, MAPK1, E2F3, HRAS, MAPK3, MAP2K1, MAP2K2, CDKN2A, DAPK1, MMP1, EGF, MMP2, DAPK2, DAPK3, BRAF, UPK3A, MMP9, VEGFA, CDK4, MDM2, KRAS, RAF1, FGFR3, TP53, HBEGF	6811	41	8644	1.26912	0.211548	0.0019692	0.00103439
KEGG_PATHWAY	hsa04540	Gap junction	82	0.495408	0.000681117	GUCY1B1, HTR2A, GRM1, TUBB8, TUBA1C, TUBA1B, TUBB6, GJA1, TUBA1A, TUBB3, PRKACG, TUBB1, PRKG2, PRKACA, PRKACB, HRAS, PRKG1, PDGFRB, PRKCG, GUCY1A2, PDGFRA, GUCY1A1, MAP2K1, MAP2K2, PRKCB, TUBB, CSNK1D, PRKCA, TUBA4A, TUBB2B, PLCB3, PLCB4, TUBB2A, ADCY9, RAF1, PLCB1, SOS1, PLCB2, SOS2, TUBAL3, SRC, ADCY4, PDGFB, GNAI3, LPAR1, ITPR1, PDGFA, ADCY3, ITPR2, ADRB1, ADCY2, ITPR3, ADCY1, ADCY8, ADCY7, EG…	6811	88	8644	1.18259	0.214849	0.00198752	0.00104401
KEGG_PATHWAY	hsa04927	Cortisol synthesis and secretion	62	0.374577	0.000821827	SCARB1, ATF2, CREB3L4, PRKACG, CREB3L1, CREB3L2, PDE8B, PRKACA, PDE8A, PRKACB, MRAP, NR5A1, CREB3, PLCB3, PLCB4, CREB1, ADCY9, CYP21A2, AGTR1, ORAI1, PLCB1, PLCB2, ATF4, CREB5, ADCY4, ITPR1, KCNA4, ADCY3, ITPR2, CACNA1D, ADCY2, ITPR3, CACNA1C, ADCY1, CACNA1F, ADCY8, ADCY7, CACNA1H, ADCY6, CYP17A1, CACNA1G, ADCY5, CACNA1I, MC2R, CYP11A1, GNA11, CACNA1S, LDLR, HSD3B2, HSD3B1, NR0B1, AGT, PBX1, POMC…	6811	65	8644	1.21055	0.253133	0.00237862	0.00124944
KEGG_PATHWAY	hsa04145	Phagosome	136	0.821653	0.000842392	SCARB1, NCF1, CLEC4M, TFRC, NCF2, NCF4, MPO, ACTB, ACTG1, COMP, TUBB8, TUBB6, LAMP1, TUBB3, LAMP2, TUBB1, ATP6V1E1, HLA-DOB, ATP6V1E2, DYNC2H1, ATP6V1G1, ATP6V0E1, STX7, HLA-B, TAP2, CYBB, HLA-C, TAP1, CYBA, HLA-A, HLA-F, HLA-G, TUBA4A, HLA-E, DYNC1LI1, DYNC1LI2, HGS, PLA2R1, ATP6V0D1, ATP6V1A, RAB5B, RAB5C, CORO1A, C3, CLEC7A, ATP6V0A2, ATP6V1H, ATP6V0A4, CD14, ATP6V1D, ATP6V1C1, HLA-DQA1, ATP6V…	6811	152	8644	1.13553	0.25857	0.00241848	0.00127038
KEGG_PATHWAY	hsa04064	NF-kappa B signaling pathway	95	0.573949	0.00133308	CD40, EDA, CXCL8, TRADD, TNFAIP3, CXCL1, CXCL3, TNF, CXCL2, EDA2R, TNFSF13B, ICAM1, IKBKB, PIDD1, PLAU, BLNK, TNFSF11, TRIM25, ERC1, IKBKG, LBP, MAP3K7, PIAS4, EDARADD, CARD10, PARP1, CSNK2A1, SYK, CHUK, PRKCB, IL1R1, CSNK2A3, CSNK2A2, TRAF2, TRAF1, IRAK4, TICAM1, TIRAP, TNFRSF1A, EDAR, ZAP70, TRAF3, LCK, TRAF6, IL1B, TRAF5, CSNK2B, BTK, LTA, PRKCQ, TLR4, CARD14, BIRC2, CARD11, BIRC3, BCL2A1, XIA…	6811	104	8644	1.1593	0.377219	0.00379662	0.00199429
KEGG_PATHWAY	hsa04936	Alcoholic liver disease	127	0.767279	0.00136675	TNF, C4B, C4A, TBK1, CCND1, AKT2, AKT3, C3AR1, IL12B, AKT1, IL12A, MLYCD, MAP3K7, MAP3K5, MAP2K3, MAP2K4, CPT1A, PRKAB2, ADIPOQ, TICAM1, CPT1C, PRKAB1, ALDH3A2, CYP2E1, ALDH7A1, TCF7, C5AR1, FOXO3, ADH7, ADIPOR1, ADIPOR2, FOXO1, ACACA, ADH5, ADH6, C3, ADH4, C5, IRAK1, RIPK1, FADD, CD14, MAP2K7, PPARGC1A, IFNA21, MAP2K6, MIR217, NFKB1, NFKBIA, IL6, FASN, NOX4, TAB3, TAB2, TAB1, MAP3K14, MYD88, IFN…	6811	142	8644	1.13506	0.384627	0.0038616	0.00202842
KEGG_PATHWAY	hsa04924	Renin secretion	65	0.392702	0.00149866	GUCY1B1, CALML5, PDE3B, CALML3, CALML4, AQP1, PPP3CA, PPP3CB, EDNRA, PPP3CC, PRKACG, NPPA, ADORA1, PRKG2, PRKACA, PRKACB, CTSB, GUCY1A2, GUCY1A1, EDN1, EDN2, EDN3, ADCYAP1, PLCB3, PLCB4, CREB1, ADRB3, KCNMA1, AGTR1, ORAI1, PLCB1, PLCB2, PTGER4, ADCYAP1R1, PDE1C, NPR1, PDE1A, PTGER2, GNAI3, ITPR1, ITPR2, CACNA1D, ADRB1, ITPR3, CACNA1C, ADRB2, CACNA1F, GNAI1, ADCY6, GNAI2, ADCY5, PPP3R1, CLCA2, CLC…	6811	69	8644	1.19555	0.412821	0.00420098	0.00220669
KEGG_PATHWAY	hsa05133	Pertussis	71	0.428951	0.00153009	ITGB1, CXCL6, ITGAM, CXCL8, CALML5, ITGB2, CALML3, C4BPA, CALML4, TNF, CXCL5, PYCARD, C4B, C4A, CASP7, CFL2, CASP3, CFL1, CASP1, IL12B, IL12A, IL10, FOS, IRAK4, TICAM1, RHOA, TIRAP, IL1A, IRF3, IL23A, TRAF6, IRF1, IL1B, IRF8, SERPING1, ITGA5, TLR4, C1QB, C1QA, SFTPA2, C1S, C1R, GNAI3, NOD1, GNAI1, RELA, GNAI2, C3, MAPK9, C5, MAPK8, IRAK1, MAPK1, NLRP3, CD14, MAPK3, JUN, NOS2, MAPK14, MAPK12, NFKB…	6811	76	8644	1.18563	0.419345	0.00425557	0.00223537
KEGG_PATHWAY	hsa05216	Thyroid cancer	37	0.223538	0.00158868	RET, CDKN1A, TCF7, LEF1, RXRB, NRAS, RXRA, CCND1, TFG, CDH1, MYC, TPR, MAPK1, BAK1, POLK, HRAS, RXRG, MAPK3, NTRK1, TCF7L2, MAP2K1, TCF7L1, MAP2K2, GADD45B, TPM3, GADD45A, NCOA4, BRAF, GADD45G, DDB2, PAX8, CCDC6, BAX, CTNNB1, KRAS, PPARG, TP53	6811	37	8644	1.26912	0.431316	0.00438427	0.00230297
KEGG_PATHWAY	hsa03022	Basal transcription factors	44	0.265829	0.00181943	GTF2A1, GTF2A2, GTF2H2C, CCNH, GTF2B, TAF9, TAF1L, GTF2E1, GTF2E2, TAF5L, TAF7L, TAF9B, GTF2I, GTF2A1L, GTF2H2C_2, TAF15, TBP, TAF12, TAF10, TAF11, GTF2H1, GTF2H2, GTF2F1, GTF2H3, GTF2F2, GTF2H4, GTF2H5, TAF6L, CDK7, ERCC3, TBPL2, ERCC2, TAF8, TAF4B, TAF7, TBPL1, TAF6, GTF2IRD1, TAF5, TAF4, MNAT1, TAF3, TAF2, TAF1	6811	45	8644	1.24092	0.476116	0.00498243	0.00261717
KEGG_PATHWAY	hsa04071	Sphingolipid signaling pathway	109	0.658531	0.00183378	PPP2R2A, TNF, PPP2R1B, PPP2R1A, ADORA3, AKT2, AKT3, ADORA1, AKT1, MAP3K5, PRKCG, MAP2K1, MAP2K2, PRKCB, PRKCE, PRKCA, RAF1, TP53, PIK3R3, PIK3R2, PIK3R1, PLD1, PRKCZ, KNG1, PLD2, SGPL1, NFKB1, ACER2, GNAQ, BCL2, DEGS1, DEGS2, TRADD, PTEN, PIK3CD, PIK3CB, SMPD2, SPTLC1, SPTLC2, PPP2R5E, SMPD1, BDKRB2, RAC2, FCER1A, RAC3, RAC1, HRAS, CTSD, CERS4, ABCC1, CERS5, CERS6, SPHK2, PDPK1, SPHK1, PPP2R5B, P…	6811	121	8644	1.14326	0.478783	0.00498339	0.00261768
KEGG_PATHWAY	hsa04659	Th17 cell differentiation	98	0.592073	0.00190274	IL23R, RORC, RORA, AHR, IL27RA, HLA-DOB, IL6R, IL4R, IL1R1, FOXP3, RUNX1, IL23A, PRKCQ, IL6ST, GATA3, HIF1A, PPP3R1, PLCG1, HLA-DQA1, STAT5A, SMAD2, STAT5B, JUN, SMAD4, TGFB1, SMAD3, NFATC3, NFATC2, NFATC1, NFKB1, IL2, NFKBIA, IL4, IL6, HLA-DRA, HLA-DRB3, NFKBIE, HLA-DRB1, NFKBIB, IL21, IL22, HSP90AB1, CD3G, IL27, CD3E, CD3D, IKBKB, PPP3CA, PPP3CB, PPP3CC, IKBKG, JAK2, JAK3, JAK1, HSP90AA1, CHUK,…	6811	108	8644	1.15161	0.491412	0.00513164	0.00269555
KEGG_PATHWAY	hsa04720	Long-term potentiation	63	0.380619	0.00210265	CALML5, ARAF, CALML3, CALML4, GRM1, PPP1CB, PPP3CA, RPS6KA3, PPP1CC, PPP3CB, RPS6KA6, PPP3CC, RPS6KA2, PRKACG, RPS6KA1, EP300, PRKACA, PRKACB, HRAS, PRKCG, MAP2K1, MAP2K2, PRKCB, PRKCA, PLCB3, PLCB4, RAF1, PLCB1, PLCB2, RAPGEF3, ATF4, CAMK2B, GRIA1, CAMK2D, CAMK2A, ITPR1, ITPR2, ITPR3, CACNA1C, ADCY1, ADCY8, RAP1B, NRAS, PPP3R1, GRIN2A, RAP1A, MAPK1, CAMK2G, MAPK3, CREBBP, BRAF, GRIN2C, GRIN2B, G…	6811	67	8644	1.19335	0.526322	0.00562815	0.00295636
KEGG_PATHWAY	hsa04142	Lysosome	118	0.712905	0.00221857	SCARB2, GBA1, LIPA, LAPTM4B, GNPTAB, NAGLU, LAMP1, LAMP3, LAMP2, AP1S2, AP1S1, ARSA, SLC11A2, AP1B1, PLA2G15, ATP6V0D1, ABCB9, GNS, CLTCL1, PSAP, NEU1, ATP6V0A2, ATP6V1H, AP4S1, ATP6V0A4, ARSG, AP1M2, ARSB, ATP6V0A1, AP1M1, CTSA, CD164, NAPSA, FUCA1, FUCA2, M6PR, AP4B1, IGF2R, DMXL1, DMXL2, PPT1, MAN2B1, TPP1, LGMN, HEXB, HEXA, CLTC, CTSZ, AP4E1, CLTB, CLTA, CTSW, TCIRG1, CTSV, NAGPA, LITAF, CTSS…	6811	132	8644	1.13452	0.545459	0.00589411	0.00309606
KEGG_PATHWAY	hsa05152	Tuberculosis	158	0.954567	0.00224816	CLEC4M, CALML5, CALML3, CALML4, TNF, LAMP1, AKT2, AKT3, LAMP2, IL12B, AKT1, EP300, IL12A, HLA-DOB, IL23A, RFX5, RAF1, PLA2R1, ATP6V0D1, RAB5B, RAB5C, BCL10, CORO1A, C3, CYP27B1, PPP3R1, IRAK1, CLEC7A, IRAK2, ATP6V0A2, ATP6V1H, ATP6V0A4, FADD, CD14, HLA-DQA1, ATP6V0A1, IFNA21, HSPA9, PLK3, CREBBP, TGFB2, TGFB1, TGFB3, VDR, RFXANK, NFKB1, IL6, CD209, RFXAP, BCL2, HLA-DRA, CYCS, CALM3, CALM1, HLA-DR…	6811	180	8644	1.11401	0.55022	0.00592849	0.00311412
KEGG_PATHWAY	hsa04714	Thermogenesis	201	1.21435	0.00227205	MT-ND6, ATF2, MT-ND4L, MT-ND4, MT-ND5, SMARCB1, MT-CO1, MT-ND2, MT-ND3, ACTB, MT-ND1, RPS6KA3, LIPE, RPS6KA6, CREB3L4, RPS6KA2, CREB3L1, PRKACG, RPS6KA1, CREB3L2, DPF3, PRKACA, PRKACB, CPT1A, PRKAB2, SMARCC1, SMARCC2, ACSL1, ACSL6, ACSL5, FRS2, ACSL4, ACSL3, CPT1C, PRKAB1, COX7A2L, ADCY9, UQCRC1, MT-CO2, UQCRC2, MT-CO3, PRDM16, PPARGC1A, SMARCA2, SMARCA4, NDUFAF6, NDUFAF7, NDUFAF4, NDUFAF5, NDUFA…	6811	232	8644	1.09954	0.554026	0.00594742	0.00312407
KEGG_PATHWAY	hsa04725	Cholinergic synapse	102	0.61624	0.00229801	CHRM2, CHRM3, CHRM1, CHRM4, CREB3L4, CREB3L1, PRKACG, AKT2, AKT3, CREB3L2, AKT1, PRKACA, PRKACB, PRKCG, MAP2K1, PRKCB, PRKCA, SLC5A7, ADCY9, KCNQ1, KCNQ5, ATF4, CHRNA3, CHRNA4, CHRNA7, CHAT, CACNA1B, ITPR1, CACNA1A, PIK3R3, ITPR2, CACNA1D, ITPR3, PIK3R2, CACNA1C, PIK3R1, CACNA1F, PIK3R6, PIK3R5, GNG10, CACNA1S, GNG12, GNG11, GNG13, GNAO1, GNAQ, GNB2, GNB1, BCL2, GNB4, GNB3, GNB5, ACHE, PIK3CD, PI…	6811	113	8644	1.14558	0.558127	0.00597147	0.0031367
KEGG_PATHWAY	hsa00562	Inositol phosphate metabolism	68	0.410826	0.00248838	PI4K2B, MTMR14, INPPL1, PTEN, PIK3CD, PIK3C2G, PIK3CB, PIK3C2A, PIK3CG, PIK3C2B, PLCZ1, IMPA1, IMPA2, PIP5KL1, PIP4K2A, PLCE1, PIP4K2B, PIP4K2C, TPI1, SACM1L, IPMK, ITPK1, OCRL, ITPKB, ITPKC, MINPP1, INPP4B, PLCB3, PLCB4, PIK3CA, ITPKA, PIK3C3, PLCB1, PLCB2, PI4K2A, MTMR1, ISYNA1, MTMR2, MTMR3, INPP1, MTMR8, MTMR4, MTMR6, MTM1, INPP5B, INPP5A, INPP5F, INPP5D, INPP5E, PLCG2, INPP5J, INPP5K, PIP5K1…	6811	73	8644	1.1822	0.587069	0.00641929	0.00337193
KEGG_PATHWAY	hsa04114	Oocyte meiosis	117	0.706863	0.00251663	CALML5, CALML3, CALML4, SMC3, IGF1R, PPP1CB, CDC20, RPS6KA3, PPP1CC, RPS6KA6, SLK, CDC23, PTTG1, PPP2R1B, PPP2R1A, RPS6KA2, CDC26, PRKACG, RPS6KA1, CDC27, FBXO5, PRKACA, BTRC, PRKACB, SKP1, MAP2K1, ANAPC7, FBXW11, SPDYE16, SPDYE18, CDC25C, RBX1, SGO1, AR, ADCY9, CCNE2, CCNE1, ANAPC4, PGR, ANAPC5, ANAPC1, MAD1L1, ANAPC2, ANAPC15, ANAPC16, CUL1, ITPR1, ITPR2, ITPR3, PKMYT1, FBXO43, ANAPC10, ANAPC11…	6811	131	8644	1.13349	0.5912	0.00644546	0.00338568
KEGG_PATHWAY	hsa04932	Non-alcoholic fatty liver disease	137	0.827695	0.00259383	NDUFA13, IRS1, NDUFA12, MT-CO1, NDUFA10, IRS2, COX6A1, TNF, AKT2, AKT3, LEPR, AKT1, IL6R, MAP3K5, PRKAB2, ADIPOQ, SDHC, SDHD, SDHA, PRKAB1, SDHB, COX6B1, ERN1, COX7A2L, DDIT3, UQCRC1, MT-CO2, CYP2E1, MT-CO3, UQCRC2, ATF4, NDUFB10, UQCRB, PIK3R3, COX7A2, PIK3R2, PIK3R1, ADIPOR1, ADIPOR2, UQCRH, SOCS3, BCL2L11, CYC1, NDUFV2, NDUFV1, XBP1, JUN, TGFB1, INSR, EIF2AK3, EIF2S1, NFKB1, MLXIPL, IL6, UQCRQ…	6811	155	8644	1.12174	0.602279	0.00659573	0.00346461
KEGG_PATHWAY	hsa04630	JAK-STAT signaling pathway	146	0.882069	0.00287305	CSF3, CNTF, CSF2, CSF3R, EPO, IL23R, MPL, IL5RA, IL27RA, CCND3, CCND2, CCND1, MYC, AKT2, AKT3, LEPR, PIM1, IL12B, AKT1, EP300, IL12A, IL13RA2, IL6R, IL13RA1, PDGFRB, IFNAR2, PIAS4, IL15RA, PDGFRA, PIAS3, IL4R, CISH, IL11RA, LIFR, PRLR, PIAS2, PIAS1, IL23A, RAF1, IL6ST, STAM2, IFNAR1, CSH1, PDGFB, IL20RA, PDGFA, PIK3R3, IL20RB, CSF2RB, PIK3R2, PIK3R1, CSF2RA, IL22RA2, SOCS2, SOCS3, SOCS1, THPO, SO…	6811	166	8644	1.11622	0.63991	0.00725395	0.00381036
KEGG_PATHWAY	hsa04929	GnRH secretion	60	0.362494	0.00346706	PIK3CD, ARRB1, ARRB2, PIK3CB, GPER1, AKT2, AKT3, AKT1, HRAS, PRKCG, TRPC5, MAP2K1, MAP2K2, TRPC4, PRKCB, TRPC1, PRKCA, PLCB3, PLCB4, PIK3CA, RAF1, PLCB1, PLCB2, LHB, ITPR1, PIK3R3, ITPR2, CACNA1D, PIK3R2, ITPR3, CACNA1C, PIK3R1, CACNA1F, CACNA1H, CACNA1G, CACNA1I, NRAS, GNA11, KISS1R, SPP1, KCNN1, MAPK1, CACNA1S, KCNN3, CGA, KCNN4, KCNJ3, MAPK3, KCNJ5, KCNJ6, GABBR1, KCNJ11, KCNJ9, ESR2, KISS1, G…	6811	64	8644	1.1898	0.708567	0.00869206	0.00456577
KEGG_PATHWAY	hsa03440	Homologous recombination	40	0.241663	0.00399381	MUS81, BLM, MRE11, ABRAXAS1, BRCC3, BRCA1, BRCA2, RAD54B, POLD3, BABAM1, POLD4, BABAM2, BRIP1, EME1, POLD1, UIMC1, POLD2, RBBP8, RAD54L, TOPBP1, NBN, BARD1, TOP3B, XRCC2, XRCC3, TOP3A, RPA1, RPA2, PALB2, RAD51B, RAD52, SEM1, RAD51D, RAD50, RAD51, RAD51C, RPA3, ATM, SYCP3, SSBP1	6811	41	8644	1.23817	0.758441	0.00984168	0.00516965
KEGG_PATHWAY	hsa04216	Ferroptosis	40	0.241663	0.00399381	STEAP3, TFRC, ALOX15, SLC40A1, SAT2, SLC3A2, SLC7A11, SAT1, MAP1LC3B, MAP1LC3A, FTMT, MAP1LC3C, PCBP1, FTH1, PCBP2, HMOX1, SLC39A8, ATG7, ATG5, PRNP, GPX4, ACSL1, GSS, SLC11A2, NCOA4, ACSL6, CYBB, ACSL5, ACSL4, ACSL3, CP, SLC39A14, GCLC, TF, LPCAT3, VDAC3, VDAC2, GCLM, TP53, FTL	6811	41	8644	1.23817	0.758441	0.00984168	0.00516965
KEGG_PATHWAY	hsa05120	Epithelial cell signaling in Helicobacter pylori infection	65	0.392702	0.00400855	CXCL8, CXCL1, TCIRG1, F11R, CXCL3, CXCL2, IKBKB, CASP3, IKBKG, RAC1, ATP6V1E1, ATP6V1E2, GIT1, MAP2K4, ATP6V0B, ATP6V1G1, ATP6V0E1, ATP6AP1, CHUK, ADAM10, ADAM17, ATP6V1B2, ATP6V0D1, MET, ATP6V0C, HBEGF, ATP6V1A, SRC, NOD1, EGFR, RELA, CDC42, MAPK9, PAK1, MAPK8, PTPRZ1, CXCR1, CCL5, CXCR2, PLCG2, ATP6V0A2, ATP6V1H, CSK, ATP6V0A4, PLCG1, ATP6V1G3, ATP6V0E2, ATP6V1D, ATP6V1C1, JAM2, ATP6V0A1, ATP6V…	6811	70	8644	1.17847	0.759707	0.00984168	0.00516965
KEGG_PATHWAY	hsa03420	Nucleotide excision repair	59	0.356452	0.00408698	GTF2H2C, CCNH, CETN2, POLE, RFC5, RFC3, RFC4, LIG1, RFC1, RFC2, RAD23A, BIVM-ERCC5, RAD23B, DDB2, RBX1, DDB1, PCNA, XPA, XPC, POLD3, POLD4, POLR2A, POLR2B, POLD1, POLR2C, POLD2, POLR2D, POLR2E, POLR2F, POLR2G, POLR2H, POLR2I, POLR2J, POLR2K, POLR2L, GTF2H2C_2, POLR2J2, RPA1, RPA2, GTF2H1, GTF2H2, GTF2H3, GTF2H4, GTF2H5, CUL4A, POLE4, CDK7, ERCC3, ERCC4, ERCC1, POLE2, RPA3, ERCC2, POLE3, ERCC8, ER…	6811	63	8644	1.18854	0.766331	0.0099655	0.00523469
KEGG_PATHWAY	hsa05415	Diabetic cardiomyopathy	176	1.06332	0.00419552	MT-ND6, MT-ND4L, NDUFA13, MT-ND4, MT-ND5, NCF1, NCF2, IRS1, NDUFA12, MT-CO1, NCF4, NDUFA10, COX6A1, MT-ND2, MT-ND3, MT-ND1, PPP1CB, PPP1CC, AKT2, AKT3, PDK4, PDK3, AKT1, PDK2, PRKCG, G6PD, PRKCB, PRKCD, CYBB, PRKCA, SDHC, CYBA, SDHD, SDHA, SDHB, COX6B1, COX7A2L, PPIF, AGTR1, UQCRC1, VDAC3, VDAC2, MT-CO2, VDAC1, MT-CO3, UQCRC2, NDUFB10, UQCRB, ATP5MC3, PIK3R3, COX7A2, PIK3R2, PIK3R1, AGER, PRKCZ, …	6811	203	8644	1.10032	0.7752	0.0101606	0.00533716
KEGG_PATHWAY	hsa04918	Thyroid hormone synthesis	69	0.416868	0.00519746	ATF2, TTF2, TTF1, SERPINA7, ASGR2, IYD, CREB3L4, PRKACG, CREB3L1, CREB3L2, DUOXA2, PRKACA, PRKACB, TSHB, PRKCG, GPX2, GPX1, GPX3, PRKCB, GPX6, GPX8, GPX7, PRKCA, ATP1B3, ATP1B2, ATP1B1, PDIA4, CREB3, PLCB3, PLCB4, CREB1, ADCY9, PAX8, CANX, PLCB1, PLCB2, ATF4, CREB5, ADCY4, ATP1A4, ITPR1, ATP1A3, ADCY3, ITPR2, ADCY2, ITPR3, LRP2, ATP1A1, ADCY1, ADCY8, ADCY7, ADCY6, SLC5A5, HSP90B1, ADCY5, DUOX1, T…	6811	75	8644	1.16759	0.842749	0.012502	0.00656707
KEGG_PATHWAY	hsa04915	Estrogen signaling pathway	121	0.731029	0.00524332	ATF2, CALML5, CALML3, CALML4, CREB3L4, CREB3L1, PRKACG, AKT2, AKT3, CREB3L2, AKT1, PRKACA, PRKACB, MAP2K1, MAP2K2, PRKCD, KRT9, ADCY9, PGR, RAF1, FKBP4, ATF4, FKBP5, SHC4, SHC2, SHC3, SHC1, ITPR1, PIK3R3, ITPR2, TGFA, ITPR3, PIK3R2, PIK3R1, KRT40, HSP90B1, KRT33A, HSPA8, JUN, HSPA6, ESR1, ESR2, GNAO1, SP1, GNAQ, BCL2, GNAS, CALM3, GRB2, CALM1, CALM2, HSP90AB1, KRT23, PIK3CD, PIK3CB, KRT20, GRM1, …	6811	137	8644	1.1209	0.845301	0.0125277	0.00658055
KEGG_PATHWAY	hsa03460	Fanconi anemia pathway	51	0.30812	0.00568007	MUS81, WDR48, BRCA1, BRCA2, EME1, EME2, REV3L, POLI, POLK, POLH, FAAP100, TOP3B, RMI2, RMI1, TOP3A, REV1, RAD51C, FANCD2, TELO2, FAN1, BLM, FAAP24, BRIP1, SLX4, USP1, PMS2, HES1, ATRIP, FANCI, CENPX, POLN, FANCM, FANCL, RPA1, FANCA, RPA2, FANCC, FANCB, FANCE, MLH1, PALB2, FANCG, FANCF, RAD51, ERCC4, ERCC1, UBE2T, RPA3, CENPS-CORT, ATR, CENPS	6811	54	8644	1.19862	0.867633	0.0134807	0.00708116
KEGG_PATHWAY	hsa04072	Phospholipase D signaling pathway	130	0.785404	0.0057478	DGKG, DGKE, DGKB, DGKA, AKT2, AKT3, AKT1, PDGFRB, PDGFRA, MAP2K1, MAP2K2, F2R, TSC2, TSC1, PRKCA, DGKZ, ADCY9, DGKQ, AGTR1, RAF1, PLPP3, PLPP2, DGKH, SHC4, PTGFR, SHC2, SHC3, SHC1, PDGFB, LPAR1, PDGFA, PIK3R3, LPAR2, LPAR3, PIK3R2, PIK3R1, PLD1, PIK3R6, PLD2, PIK3R5, RRAS, PDGFD, PDGFC, PLCG2, PIP5K1A, PIP5K1B, PIP5K1C, PLCG1, RALGDS, INSR, RHEB, LPAR6, GNAS, GRB2, ARF1, CXCL8, PIK3CD, PIK3CB, GR…	6811	148	8644	1.11477	0.870795	0.0135511	0.00711814
KEGG_PATHWAY	hsa03050	Proteasome	44	0.265829	0.00652163	PSMD12, PSMD11, PSMD14, PSMD13, POMP, PSMB10, PSMA7, PSMD8, PSMB6, PSMD9, PSMB7, PSMD6, PSMB4, PSMD7, PSMB5, PSMD4, PSMB2, PSMB3, PSMD2, PSMD3, PSMB1, PSMD1, PSMF1, ADRM1, PSMB8, PSMB9, SEM1, PSMA5, PSMA6, PSMC5, PSMA3, PSMC6, PSMA4, IFNG, PSMC3, PSMA1, PSMC4, PSMA2, PSMC1, PSME3, PSMC2, PSME4, PSME1, PSME2	6811	46	8644	1.21394	0.901997	0.0151745	0.00797088
KEGG_PATHWAY	hsa04930	Type II diabetes mellitus	44	0.265829	0.00652163	IRS1, CACNA1B, IRS4, CACNA1A, PIK3CD, SLC2A2, PIK3R3, CACNA1D, IRS2, PIK3R2, CACNA1C, PIK3CB, PIK3R1, SLC2A4, TNF, PRKCZ, HK2, CACNA1G, HK1, INS, SOCS2, IKBKB, HK3, MAPK9, SOCS3, MAPK8, SOCS1, MAPK1, SOCS4, MAPK3, PKLR, KCNJ11, ABCC8, PRKCE, INSR, PRKCD, ADIPOQ, PDX1, GCK, MTOR, MAPK10, PKM, PIK3CA, HKDC1	6811	46	8644	1.21394	0.901997	0.0151745	0.00797088
KEGG_PATHWAY	hsa04658	Th1 and Th2 cell differentiation	83	0.50145	0.00710451	MAML2, MAML1, CD3G, CD3E, RBPJ, CD3D, IKBKB, PPP3CA, PPP3CB, PPP3CC, IL12B, IL12A, IKBKG, JAK2, JAK3, HLA-DOB, JAK1, IL4R, CHUK, IFNGR1, IFNGR2, IL13, TYK2, FOS, RUNX3, ZAP70, MAF, IFNG, LCK, PRKCQ, MAML3, HLA-DQB1, NOTCH2, NOTCH3, NOTCH1, GATA3, IL2RG, DLL1, RELA, DLL3, DLL4, MAPK9, PPP3R1, HLA-DMA, MAPK8, TBX21, STAT4, MAPK1, STAT6, PLCG1, IL12RB1, HLA-DQA1, IL12RB2, MAPK3, JAG2, STAT5A, STAT5B…	6811	92	8644	1.14497	0.920429	0.0164234	0.0086269
KEGG_PATHWAY	hsa04750	Inflammatory mediator regulation of TRP channels	88	0.531658	0.00729884	CALML5, PIK3CD, CALML3, HTR2A, PIK3CB, CALML4, PPP1CB, PPP1CC, PRKACG, BDKRB2, BDKRB1, PRKACA, PRKACB, PRKCG, MAP2K3, PRKCH, PRKCB, IL1R1, PLA2G4B, PRKCE, PLA2G4C, PRKCD, PLA2G4A, PRKCA, NGF, PLCB3, PLCB4, ADCY9, PIK3CA, IL1B, PRKCQ, PLCB1, PLCB2, CAMK2B, PTGER4, CAMK2D, SRC, PTGER2, CAMK2A, ADCY4, ITPR1, PIK3R3, ADCY3, ITPR2, PIK3R2, ADCY2, ALOX12, ITPR3, PIK3R1, ADCY1, PLA2G6, ADCY8, ADCY7, ADC…	6811	98	8644	1.13962	0.92577	0.0166563	0.00874925
KEGG_PATHWAY	hsa05231	Choline metabolism in cancer	88	0.531658	0.00729884	SLC44A5, DGKG, DGKE, SLC44A4, SLC44A1, SLC44A2, DGKB, DGKA, PIK3CD, PIK3CB, AKT2, AKT3, RAC2, AKT1, RAC3, RAC1, HRAS, PDGFRB, PRKCG, PDGFRA, LYPLA1, MAP2K1, PCYT1A, MAP2K2, PDPK1, PRKCB, PLA2G4B, PLA2G4C, PLA2G4A, TSC2, PRKCA, TSC1, FOS, GPCPD1, DGKZ, SLC5A7, PIK3CA, DGKQ, RAF1, PLPP3, SOS1, PLPP2, SOS2, DGKH, SLC22A4, SLC22A3, SLC22A5, SLC22A2, SLC22A1, WAS, PDGFB, PDGFA, PIK3R3, PIK3R2, PIK3R1,…	6811	98	8644	1.13962	0.92577	0.0166563	0.00874925
KEGG_PATHWAY	hsa03018	RNA degradation	72	0.434993	0.00746988	BTG4, BTG3, BTG2, BTG1, DIS3L, ENO1, TENT4A, ENO2, TENT4B, ENO3, EDC3, EDC4, MTREX, NUDT16, CNOT6L, DIS3, PABPC4, PABPC5, PATL1, SKIC8, XRN1, SKIC2, SKIC3, XRN2, C1D, PABPC1, ZCCHC7, DDX6, PARN, TOB2, TOB1, HSPD1, EXOSC7, EXOSC6, EXOSC5, EXOSC10, EXOSC4, EXOSC9, DHX36, EXOSC8, EXOSC3, DCPS, EXOSC2, EXOSC1, HSPA9, PNPT1, LSM1, CNOT10, LSM5, LSM4, LSM3, LSM2, PAN2, CNOT4, LSM8, CNOT6, PFKL, LSM7, L…	6811	79	8644	1.15667	0.930175	0.0169381	0.00889724
KEGG_PATHWAY	hsa05410	Hypertrophic cardiomyopathy	87	0.525616	0.00830127	ITGB1, RYR2, ITGB5, ITGB4, ITGB3, ITGA2B, PRKAG1, ATP2A3, PRKAG2, ATP2A2, ATP2A1, TNF, PRKAG3, SLC8A1, ACTB, ACTG1, SGCA, SGCB, DAG1, ITGAV, ITGB7, NOS1, ITGB6, EMD, SGCG, SNTA1, MYBPC3, PRKAB2, EDN1, TPM4, ITGA4, TPM3, ITGA3, TPM2, CACNA2D1, ITGA2, TPM1, ITGA1, CACNA2D3, CACNA2D2, PRKAB1, CACNB1, CACNB2, CACNB4, MYL2, TNNT2, MYL3, ITGA8, ITGA7, ITGA6, ITGA5, MYH6, MYH7, ITGA9, PRKAA1, PRKAA2, LA…	6811	97	8644	1.13829	0.948142	0.0187041	0.00982492
KEGG_PATHWAY	hsa04148	Efferocytosis	136	0.821653	0.00847174	ATP8A2, ATP8A1, EPO, PROS1, LIPA, CRKL, BSG, SIRPA, VPS18, CPT1A, MAP2K1, MAP2K2, VPS33A, ADAM10, ATP11C, TIMD4, ATP11B, ATP11A, CPT1C, PLA2G15, ADAM17, MAPKAPK2, ADGRB1, ELMO1, TYRO3, ADAM9, RAB5B, RAB5C, ALOX15, PLA2G6, HIF1A, AGER, VPS8, VPS11, ABCA1, TGFB1, SIGLEC10, NFATC3, NFATC2, NFATC1, PTK2, PBX1, NFATC4, CALR, CD24, RAB5A, ITGB5, MEGF11, ITGB3, SLC2A1, ATP2A3, ATP2A2, ATP2A1, DUSP16, CX…	6811	156	8644	1.10642	0.951212	0.0189682	0.00996362
KEGG_PATHWAY	hsa05143	African trypanosomiasis	36	0.217496	0.00862326	LAMA4, HBB, FASLG, HPR, TNF, KNG1, ICAM1, NPPA, IL12B, IL12A, APOL1, IL10, PRKCG, VCAM1, PRKCB, IL18, APOA1, PRKCA, HBA2, HBA1, SELE, PLCB3, IL6, PLCB4, IFNG, GNAQ, IL1B, TLR9, FAS, F2RL1, PLCB1, IDO2, PLCB2, THOP1, MYD88, IDO1	6811	37	8644	1.23482	0.953789	0.0191868	0.0100784
KEGG_PATHWAY	hsa04914	Progesterone-mediated oocyte maturation	91	0.549783	0.00953187	HSP90AB1, PDE3B, ARAF, PIK3CD, PIK3CB, IGF1R, STK10, RPS6KA3, RPS6KA6, CDC23, CDC26, RPS6KA2, SPDYE2, PRKACG, AKT2, AKT3, RPS6KA1, CDC27, AKT1, PRKACA, PRKACB, MAP2K1, HSP90AA1, ANAPC7, SPDYE16, SPDYE18, KIF22, CDC25C, CDC25A, CDC25B, CCNA2, CCNA1, ADCY9, PIK3CA, ANAPC4, ANAPC5, PGR, RAF1, ANAPC1, MAD1L1, ANAPC2, ANAPC15, ANAPC16, ADCY4, GNAI3, PIK3R3, ADCY3, PIK3R2, ADCY2, PIK3R1, ADCY1, PKMYT1,…	6811	102	8644	1.13226	0.966628	0.0210767	0.0110712
KEGG_PATHWAY	hsa05140	Leishmaniasis	70	0.42291	0.00988643	ITGB1, ITGAM, NCF1, NCF2, NCF4, ITGB2, ELK1, TNF, FCGR3A, FCGR3B, IL12B, IL12A, JAK2, HLA-DOB, MAP3K7, JAK1, IL10, CR1, ITGA4, IFNGR1, PRKCB, IFNGR2, CYBB, CYBA, FOS, IRAK4, EEF1A1, IL1A, IFNG, TRAF6, IL1B, EEF1A2, TLR4, HLA-DQB1, TLR2, PTGS2, RELA, C3, HLA-DMA, IRAK1, MAPK1, FCGR1A, HLA-DQA1, MAPK3, TGFB2, JUN, MARCKSL1, TGFB1, NOS2, TGFB3, STAT1, MAPK14, MAPK12, NFKB1, MAPK13, NFKBIA, IL4, MAPK…	6811	77	8644	1.15375	0.970611	0.0217257	0.0114121
KEGG_PATHWAY	hsa04061	Viral protein interaction with cytokine and cytokine receptor	89	0.537699	0.0121771	CXCL6, CXCL9, IL20, CXCL8, CSF1, IL24, CXCL1, CXCL13, CXCL3, CXCL14, TNF, CXCL2, CXCL5, CX3CL1, TNFSF10, CCR9, CCR8, CCR7, CCR6, CCR5, CCR4, IL6R, PF4V1, CCR3, CCR2, IL10, IL18, IL19, TNFRSF1B, TNFRSF1A, LTA, XCL1, IL6ST, CCL14, CX3CR1, CSF1R, CCL11, CXCR5, IL20RA, CXCR4, IL20RB, IL2RG, CCL8, CCL7, CXCR1, CXCR3, CCL5, CCL4, CXCR2, CCL3, CCL2, TNFRSF14, CCL1, CCL19, CCL18, CCL17, CCR10, CCL16, CCR…	6811	100	8644	1.12952	0.987086	0.0265955	0.0139701
KEGG_PATHWAY	hsa05160	Hepatitis C	137	0.827695	0.0123446	RB1, SCARB1, CD81, ARAF, PPP2R2A, IFIT1, CLDN2, CLDN1, TNF, TBK1, CCND1, PPP2R1B, PPP2R1A, MYC, AKT2, AKT3, AKT1, IFNAR2, MAP2K1, MAP2K2, RSAD2, TICAM1, PIAS1, CLDN6, CLDN5, CLDN4, CLDN3, CLDN8, PSME3, CLDN7, RAF1, TP53, IFNAR1, PIK3R3, PIK3R2, PIK3R1, SOCS3, RIPK1, FADD, IFNA21, EIF2AK1, EIF2AK3, EIF2AK2, BRAF, EIF2AK4, EIF2S1, NFKB1, NFKBIA, CXCL10, MAVS, OCLN, CDK6, CDK4, CDK2, CYCS, GRB2, RIG…	6811	158	8644	1.10044	0.98784	0.0267968	0.0140758
KEGG_PATHWAY	hsa04920	Adipocytokine signaling pathway	63	0.380619	0.0124657	IRS1, TRADD, IRS4, PRKAG1, SLC2A1, PRKAG2, IRS2, SLC2A4, TNF, PRKAG3, IKBKB, STK11, AKT2, AKT3, LEPR, AKT1, CD36, IKBKG, JAK2, PRKAB2, CPT1A, CHUK, ACSL1, ADIPOQ, ACSL6, ACSL5, ACSL4, TRAF2, ACSL3, CPT1C, TNFRSF1B, PRKAB1, TNFRSF1A, PRKCQ, PPARA, ACSBG2, PRKAA1, PRKAA2, ADIPOR1, ADIPOR2, RELA, CAMKK2, RXRB, SOCS3, MAPK9, MAPK8, RXRA, NPY, PPARGC1A, RXRG, PCK2, STAT3, PTPN11, G6PC1, MTOR, NFKB1, N…	6811	69	8644	1.15876	0.988358	0.0268957	0.0141278
KEGG_PATHWAY	hsa04670	Leukocyte transendothelial migration	101	0.610198	0.0166426	NCF1, NCF2, NCF4, CTNND1, CLDN2, F11R, CLDN1, ACTB, ARHGAP35, ICAM1, ACTG1, CDH5, RASSF5, PRKCG, PRKCB, ACTN1, CYBB, PRKCA, CYBA, ACTN4, CLDN6, MYL5, CLDN5, CLDN4, CLDN3, MYL2, CLDN8, CLDN7, EZR, MYL9, VCL, TXK, PXN, PIK3R3, PIK3R2, THY1, PIK3R1, MYL12A, MYL12B, RAP1B, RAP1A, PLCG2, PLCG1, CD99, VASP, VCAM1, MSN, PTK2, AFDN, OCLN, CXCL12, ITGB1, ITK, ITGAM, ITGB2, PIK3CD, PIK3CB, ITGAL, ARHGAP5, …	6811	115	8644	1.11462	0.997415	0.0356914	0.018748
KEGG_PATHWAY	hsa05414	Dilated cardiomyopathy	91	0.549783	0.0172353	ITGB1, RYR2, ITGB5, ITGB4, ITGB3, ITGA2B, ATP2A3, ATP2A2, ATP2A1, TNF, SLC8A1, ACTB, ACTG1, SGCA, SGCB, PRKACG, DAG1, ITGAV, ITGB7, NOS1, ITGB6, PRKACA, PRKACB, EMD, SGCG, SNTA1, MYBPC3, TPM4, ITGA4, TPM3, ITGA3, TPM2, CACNA2D1, ITGA2, TPM1, ITGA1, CACNA2D3, CACNA2D2, CACNB1, CACNB2, CACNB4, ADCY9, MYL2, TNNT2, MYL3, ITGA8, ITGA7, ITGA6, ITGA5, MYH6, MYH7, ITGA9, LAMA2, LAMA1, ADCY4, ADCY3, CACNA…	6811	103	8644	1.12126	0.997913	0.0367412	0.0192994
KEGG_PATHWAY	hsa04070	Phosphatidylinositol signaling system	86	0.519575	0.0174317	DGKG, PI4K2B, DGKE, CALML5, DGKB, MTMR14, DGKA, INPPL1, PTEN, PIK3CD, PIK3C2G, CALML3, PIK3CB, CALML4, PIK3C2A, PIK3C2B, PIP4P1, PLCZ1, IMPA1, IMPA2, PPIP5K2, PIP4K2A, PLCE1, PIP4K2B, PIP4K2C, PRKCG, PRKCB, SACM1L, IPMK, ITPK1, PRKCA, OCRL, DGKZ, ITPKB, ITPKC, INPP4B, PLCB3, PLCB4, PIK3CA, DGKQ, ITPKA, PIK3C3, PLCB1, PLCB2, PI4K2A, DGKH, CDS1, MTMR1, MTMR2, MTMR3, INPP1, MTMR8, ITPR1, PIK3R3, ITP…	6811	97	8644	1.1252	0.998056	0.0369386	0.0194032
KEGG_PATHWAY	hsa04217	Necroptosis	137	0.827695	0.019257	H2AC19, H2AC15, H2AC16, TNF, H2AC17, H2AC18, H2AC11, PYCARD, H2AC12, H2AC13, H2AC14, FTH1, TNFSF10, CAPN2, CAPN1, GLUL, IFNAR2, ZBP1, H2AC8, H2AC6, H2AC7, H2AC4, CYBB, H2AC1, TICAM1, CHMP4C, VDAC3, CHMP4B, VDAC2, CHMP4A, VDAC1, RBCK1, PPIA, SQSTM1, PPID, IFNAR1, FTL, ALOX15, SPATA2, MACROH2A2, MACROH2A1, SHARPIN, NLRP3, RIPK1, TRPM7, FADD, IFNA21, STAT5A, STAT5B, MLKL, TNFRSF10B, EIF2AK2, TNFRSF1…	6811	159	8644	1.09352	0.998995	0.0405651	0.0213081
KEGG_PATHWAY	hsa04961	Endocrine and other factor-regulated calcium reabsorption	49	0.296037	0.0197555	CLTC, CLTB, CLTA, AP2A1, PTH1R, AP2A2, SLC8A1, CALB1, PRKACG, BDKRB2, PRKACA, PRKACB, AP2M1, PRKCG, PRKCB, PRKCA, ATP1B3, ATP1B2, ATP1B1, DNM1, DNM2, DNM3, PLCB3, PLCB4, ADCY9, PLCB1, PLCB2, KLK1, PTH, ATP1A4, ATP1A3, ATP1A1, KLK2, ADCY6, CLTCL1, AP2S1, KL, VDR, ATP2B4, ATP2B3, ATP2B2, AP2B1, ATP2B1, ESR1, RAB11A, SLC8A3, GNAQ, FXYD2, GNAS	6811	53	8644	1.17334	0.999161	0.0408371	0.0214509
KEGG_PATHWAY	hsa00980	Metabolism of xenobiotics by cytochrome P450	70	0.42291	0.0197575	UGT1A10, HPGDS, AKR7A2, AKR7A3, CYP2D7, CYP2D6, CYP1B1, UGT2A1, SULT2A1, UGT2B10, GSTK1, CBR1, UGT2B11, UGT1A1, GSTO2, GSTO1, UGT2B15, DHDH, UGT2B17, CYP2A7, ALDH3A1, CYP2A6, UGT2B4, CYP2E1, UGT2B7, ADH1C, ADH1B, GSTP1, MGST3, ADH1A, MGST1, GSTT2, UGT2B28, GSTT1, ADH7, CYP3A4, CYP3A5, ADH5, ADH6, HSD11B1, ALDH3B2, ADH4, CYP2B6, CYP2A13, ALDH3B1, UGT1A5, UGT1A4, UGT1A3, CYP2F1, UGT1A9, UGT1A8, GST…	6811	78	8644	1.13896	0.999162	0.0408371	0.0214509
KEGG_PATHWAY	hsa03083	Polycomb repressive complex	75	0.453117	0.019845	UBE2D4, PHF1, UBE2D2, UBE2D3, UBE2D1, BMI1, DCAF7, YY1, SCML2, YY2, WDR5, FBRSL1, EP300, JARID2, YAF2, SKP1, USP7, KDM2A, KDM2B, RING1, SFMBT1, EED, TEX10, HCFC2, HCFC1, TFDP1, AEBP2, MTF2, CSNK2B, LCOR, BCORL1, L3MBTL4, L3MBTL1, L3MBTL3, HDAC2, L3MBTL2, USP16, MAX, HDAC1, FOXK2, FOXK1, RNF2, AURKB, RBBP4, PCGF1, RBBP7, FBRS, E2F6, SUZ12, CBX8, CBX7, PCGF6, CBX6, CREBBP, PHC2, PHC1, AUTS2, CBX4, …	6811	84	8644	1.13315	0.999188	0.0408371	0.0214509
KEGG_PATHWAY	hsa05412	Arrhythmogenic right ventricular cardiomyopathy	75	0.453117	0.019845	ITGB1, RYR2, ITGB5, ITGB4, ITGB3, ITGA2B, ATP2A3, ATP2A2, ATP2A1, SLC8A1, ACTB, ACTG1, GJA1, SGCA, CDH2, SGCB, DAG1, ITGAV, ITGB7, NOS1, ITGB6, EMD, SGCG, SNTA1, DSP, ACTN3, ITGA4, ACTN2, ITGA3, CACNA2D1, ITGA2, ITGA1, CACNA2D3, CACNA2D2, CACNB1, CACNB2, CACNB4, ITGA8, PKP2, ITGA7, DSG2, ITGA6, ITGA5, DSC2, ITGA9, LAMA2, LAMA1, TCF7, LEF1, CACNA1D, CACNA1C, CACNA1F, CACNG6, LMNA, CTNNA1, CTNNA3, …	6811	84	8644	1.13315	0.999188	0.0408371	0.0214509
KEGG_PATHWAY	hsa01100	Metabolic pathways	1249	7.54592	0.0206744	MT-ND6, MT-ND4L, MT-ND4, MT-ND5, MT-CO1, UXS1, EHMT2, EHMT1, MT-ND2, MT-ND3, MT-ND1, LIPF, IL4I1, NDST1, NSDHL, SCP2, TDO2, NDST3, LIPG, CKMT1B, LRAT, MLYCD, XYLB, GSTK1, SDS, DHDH, SETMAR, MTHFD1, MTHFD2, UQCRC1, MT-CO2, MT-CO3, UQCRC2, CYP2E1, MPPE1, IDO2, HPD, IDO1, MTMR1, MTMR2, MTMR3, SHMT2, SHMT1, MTMR8, PLA2G3, PLA2G6, HACD3, MTMR4, HACD2, PLA2G7, MTMR6, HSD11B1, UGT8, HSD11B2, CYP2B6, RDH…	6811	1546	8644	1.02531	0.999399	0.0422994	0.0222191
KEGG_PATHWAY	hsa04215	Apoptosis - multiple species	31	0.187289	0.021941	BECN1, DIABLO, XIAP, HTRA2, BBC3, CASP9, MAPK9, CASP7, MAPK8, CASP8, BCL2L11, CASP3, PMAIP1, BAK1, FADD, BID, BOK, NGFR, APAF1, SEPTIN4, TNFRSF1A, MAPK10, BCL2, BAX, BIRC5, CYCS, BIRC6, BIRC7, BIRC2, BIRC3, BCL2L1	6811	32	8644	1.22946	0.99962	0.0446342	0.0234455
KEGG_PATHWAY	hsa01230	Biosynthesis of amino acids	67	0.404785	0.0287854	ACY1, GPT, MTR, ENO1, ENO2, ENO3, IDH3B, PHGDH, GLUL, PSPH, IDH3A, TKTL1, ABHD14A-ACY1, ARG2, SDS, TPI1, ARG1, GPT2, PGAM1, TALDO1, MAT1A, PKM, PGAM4, ALDOC, ALDOB, TKT, BCAT1, ALDOA, GAPDH, BCAT2, PRPS2, PRPS1, SHMT2, SHMT1, RPE, MAT2B, SDSL, MAT2A, CBS, PGK1, ASL, PRPS1L1, PKLR, GOT1, IDH3G, IDH1, IDH2, GOT2, ASNS, PYCR1, PYCR2, PYCR3, ASS1, RPIA, CS, PFKL, PC, CPS1, PSAT1, PAH, CTH, ACO1, ACO2…	6811	75	8644	1.13375	0.999969	0.058225	0.0305845
KEGG_PATHWAY	hsa04261	Adrenergic signaling in cardiomyocytes	132	0.797487	0.0303655	ATF2, CALML5, CALML3, PPP2R2A, CALML4, SLC8A1, PPP1CB, PPP1CC, RPS6KA5, PPP2R1B, CREB3L4, PPP2R1A, CREB3L1, PRKACG, AKT2, AKT3, CREB3L2, AKT1, PRKACA, BVES, PRKACB, SCN1B, TPM4, TPM3, TPM2, CACNA2D1, TPM1, CACNA2D3, CACNA2D2, PRKCA, ATP1B3, ATP1B2, ATP1B1, CACNB1, CACNB2, CACNB4, ADCY9, MYL2, KCNQ1, MYL3, AGTR1, AGTR2, ATF4, CREM, CACNA1D, ADRB1, CACNA1C, ADRB2, CACNA1F, PIK3R6, SLC9A1, PIK3R5, C…	6811	154	8644	1.08782	0.999982	0.0610741	0.0320811
KEGG_PATHWAY	hsa05144	Malaria	46	0.277912	0.0308081	CSF3, CD40, CXCL8, LRP1, GYPC, CD81, SDC2, ITGB2, HBB, THBS2, ITGAL, THBS1, TNF, THBS4, THBS3, ICAM1, COMP, KLRK1, CCL2, IL12A, CD36, IL10, TGFB2, TGFB1, CR1, VCAM1, TGFB3, HGF, IL18, HBA2, HBA1, SELE, SELP, IL6, CD40LG, IFNG, CR1L, IL1B, TLR9, PECAM1, SDC1, ACKR1, MET, TLR4, MYD88, TLR2	6811	50	8644	1.16759	0.999985	0.061272	0.032185
KEGG_PATHWAY	hsa05110	Vibrio cholerae infection	46	0.277912	0.0308081	ATP6V1A, ERO1A, ARF1, KDELR1, ADCY3, TCIRG1, ACTB, ACTG1, SEC61A2, SEC61A1, PRKACG, SEC61G, PLCG2, ATP6V0A2, ATP6V1H, ATP6V0A4, SEC61B, PLCG1, ATP6V1E1, ATP6V1G3, ATP6V0E2, PRKACA, ATP6V1D, ATP6V1E2, PRKACB, ATP6V1C1, ATP6V1F, ATP6V0A1, SLC12A2, ATP6V1G1, ATP6V0B, ATP6V0E1, ATP6AP1, PRKCA, PDIA4, TJP1, ADCY9, KCNQ1, ATP6V1B2, GNAS, KDELR2, KDELR3, ATP6V0D1, ATP6V0C, CFTR, TJP2	6811	50	8644	1.16759	0.999985	0.061272	0.032185
KEGG_PATHWAY	hsa01523	Antifolate resistance	29	0.175205	0.0315441	SLC46A1, SHMT2, SHMT1, ALOX12, TYMS, TNF, RELA, IKBKB, ATIC, FPGS, IKBKG, SLC19A1, ABCC3, ABCC4, ABCC1, ABCC2, CHUK, ABCC5, GGH, MTHFR, NFKB1, DHFR, IL6, IL1B, FOLR3, FOLR2, FOLR1, GART, ABCG2	6811	30	8644	1.22682	0.999989	0.0623873	0.0327708
KEGG_PATHWAY	hsa04340	Hedgehog signaling pathway	51	0.30812	0.0319389	GSK3B, HHIP, IHH, ARRB1, ARRB2, GLI1, EFCAB7, GLI3, GLI2, HHAT, SHH, CCND2, CCND1, PRKACG, SUFU, BOC, PRKACA, BTRC, PRKACB, CDON, CSNK1G3, FBXW11, CSNK1D, CSNK1E, DISP1, EVC, SMO, GPR161, SPOPL, GAS1, CSNK1G2, DHH, MGRN1, CUL3, CUL1, LRP2, SCUBE2, GRK3, GRK2, KIF3A, SPOP, EVC2, HHATL, SMURF2, CSNK1A1, SMURF1, PTCH1, PTCH2, BCL2, MEGF8, CSNK1A1L	6811	56	8644	1.15581	0.99999	0.0625659	0.0328647
KEGG_PATHWAY	hsa04621	NOD-like receptor signaling pathway	158	0.954567	0.0321276	ANTXR2, ANTXR1, TNF, TXN2, PYCARD, TBK1, NAMPT, MAP3K7, IFNAR2, GABARAPL2, CASR, GABARAPL1, PRKCD, CYBB, CYBA, TICAM1, ATG12, VDAC3, TXNIP, VDAC2, VDAC1, CARD16, RBCK1, NAIP, IFNAR1, NLRX1, ITPR1, ITPR2, ITPR3, BRCC3, TXN, MEFV, GABARAP, TRPM2, SHARPIN, DHX33, NLRP3, RIPK1, TRPM7, FADD, NLRP1, TP53BP1, ATG5, IFNA21, GSDMD, JUN, DEFA6, DEFA4, NEK7, DEFA5, TRPV2, DEFA3, DEFA1, NFKB1, NFKBIA, MAVS, …	6811	186	8644	1.07807	0.999991	0.0625659	0.0328647
KEGG_PATHWAY	hsa00983	Drug metabolism - other enzymes	71	0.428951	0.0321617	UGT1A10, CDA, TPMT, DPYS, MPO, TK2, UPP2, TK1, UGT2A1, UPP1, GUSB, UGT2B10, UGT2B11, UGT1A1, GSTO2, GSTO1, UGT2B15, NME2, UGT2B17, NME3, NME4, NME1, CYP2A7, CYP2A6, RRM2B, NME6, NME7, DPYD, CMPK1, UGT2B4, CYP2E1, HPRT1, UMPS, UGT2B7, CES2, CES1, GSTP1, MGST3, GMPS, MGST1, GSTT2, UGT2B28, GSTT1, CYP3A4, TYMP, UGT1A5, UGT1A4, UGT1A3, UGT1A9, UGT1A8, XDH, GSTT2B, UGT1A7, UGT1A6, GSTM4, GSTM3, GSTM2,…	6811	80	8644	1.12635	0.999991	0.0625659	0.0328647
KEGG_PATHWAY	hsa03030	DNA replication	34	0.205413	0.0363211	PRIM2, RNASEH2C, RNASEH2B, FEN1, RNASEH2A, PCNA, MCM7, PRIM1, POLD3, POLD4, POLD1, POLD2, POLE, RFC5, RFC3, RFC4, LIG1, RFC1, RFC2, RPA1, RPA2, POLE4, POLA1, POLA2, RPA3, POLE2, POLE3, MCM3, MCM4, MCM5, MCM6, SSBP1, DNA2, MCM2	6811	36	8644	1.19862	0.999998	0.0702735	0.0369133
KEGG_PATHWAY	hsa04730	Long-term depression	54	0.326245	0.0421773	RYR1, PPP1R17, GUCY1B1, ARAF, GRM1, IGF1R, PPP2R1B, PPP2R1A, PRKG2, NOS1, HRAS, PRKG1, PRKCG, GUCY1A2, GUCY1A1, GRID2, MAP2K1, MAP2K2, PRKCB, PLA2G4B, PLA2G4C, PLA2G4A, PRKCA, PLCB3, PLCB4, CRH, RAF1, PLCB1, PLCB2, GRIA1, GNAZ, GNAI3, ITPR1, CACNA1A, ITPR2, ITPR3, GNAI1, CRHR1, GNAI2, PPP2CA, GNA13, PPP2CB, NRAS, GNA11, GNA12, MAPK1, MAPK3, LYN, BRAF, IGF1, GNAO1, GNAQ, GNAS, KRAS	6811	60	8644	1.14221	1	0.0811627	0.0426332
KEGG_PATHWAY	hsa05321	Inflammatory bowel disease	58	0.350411	0.047412	IL21, IL22, IL23R, RORC, RORA, TNF, IL12B, IL12A, HLA-DOB, IL10, IL4R, IFNGR1, IFNGR2, IL13, IL18, FOXP3, IL1A, MAF, IFNG, IL23A, IL1B, TLR5, TLR4, HLA-DQB1, TLR2, GATA3, NOD2, IL2RG, RELA, HLA-DMA, TBX21, IL21R, STAT4, STAT6, IL12RB1, HLA-DQA1, IL12RB2, SMAD2, TGFB2, JUN, TGFB1, SMAD3, TGFB3, STAT1, STAT3, NFATC1, NFKB1, IL2, IL4, IL6, IL5, HLA-DPB1, HLA-DRA, IL17F, HLA-DRB3, HLA-DRB1, IL18R1, I…	6811	65	8644	1.13245	1	0.0907456	0.0476669
KEGG_PATHWAY	hsa04370	VEGF signaling pathway	53	0.320203	0.0479134	PIK3CD, HSPB1, PIK3CB, CASP9, PPP3CA, PPP3CB, PPP3CC, AKT2, AKT3, KDR, RAC2, AKT1, RAC3, RAC1, HRAS, PRKCG, MAP2K1, MAP2K2, SPHK2, PRKCB, SPHK1, PLA2G4B, PLA2G4C, PLA2G4A, PRKCA, PIK3CA, MAPKAPK3, MAPKAPK2, RAF1, SHC2, SRC, PXN, PIK3R3, PIK3R2, PIK3R1, PTGS2, CDC42, NRAS, PPP3R1, PLCG2, MAPK1, PLCG1, MAPK3, BAD, NOS3, NFATC2, MAPK14, MAPK12, PTK2, MAPK13, VEGFA, MAPK11, KRAS	6811	59	8644	1.14006	1	0.0912148	0.0479134
KEGG_PATHWAY	hsa04710	Circadian rhythm	32	0.19333	0.0501808	PRKAA1, PRKAA2, PRKAG1, BHLHE41, CUL1, RORC, PRKAG2, RORA, RORB, PRKAG3, NPAS2, DBP, NFIL3, BTRC, SKP1, PRKAB2, FBXW11, CSNK1D, NR1D2, NR1D1, CSNK1E, PRKAB1, RBX1, PER2, PER1, PER3, CREB1, CRY2, BHLHE40, CRY1, BMAL1, CLOCK	6811	34	8644	1.19447	1	0.0950232	0.0501808
KEGG_PATHWAY	hsa01200	Carbon metabolism	99	0.598115	0.0522784	OGDHL, ENO1, ENO2, ENO3, GCSH, MMUT, PSPH, TKTL1, G6PD, SDS, GPT2, TALDO1, SDHC, SDHD, PGD, SDHA, SDHB, PGP, SUCLG2, SUCLG1, H6PD, SHMT2, SHMT1, SDSL, ACAT2, ADH5, ACAT1, TKFC, ESD, PGK1, HAO2, PDHA1, GOT1, IDH1, IDH2, GOT2, CS, GLUD1, GLUD2, ALDH6A1, CPS1, OGDH, ACO1, ACO2, GPI, ADPGK, GPT, HK2, HK1, HK3, IDH3B, ME1, PHGDH, ME3, ME2, PGLS, DLAT, ACADS, IDH3A, TPI1, PGAM1, PKM, PCCA, ACOX1, HKDC1…	6811	115	8644	1.09255	1	0.0980521	0.0522784
KEGG_PATHWAY	hsa05204	Chemical carcinogenesis - DNA adducts	62	0.374577	0.0523312	UGT1A10, HPGDS, CYP1B1, UGT2A1, SULT2A1, UGT2B10, GSTK1, CBR1, UGT2B11, UGT1A1, GSTO2, GSTO1, CYP3A43, UGT2B15, UGT2B17, CYP2A7, CYP2A6, UGT2B4, CYP2E1, UGT2B7, GSTP1, MGST3, MGST1, GSTT2, UGT2B28, GSTT1, CYP2C19, CYP3A4, PTGS2, CYP2C18, CYP3A5, CYP3A7, SULT1A1, HSD11B1, CYP2A13, UGT1A5, UGT1A4, UGT1A3, UGT1A9, SULT1A4, UGT1A8, GSTT2B, SULT1A3, UGT1A7, SULT1A2, UGT1A6, GSTM4, GSTM3, GSTM2, GSTM1,…	6811	70	8644	1.12408	1	0.0980521	0.0523312
KEGG_PATHWAY	hsa04911	Insulin secretion	75	0.453117	0.0589211	GLP1R, SNAP25, ATF2, CHRM3, RYR2, RAB3A, SLC2A1, SLC2A2, PCLO, CCKAR, CREB3L4, PRKACG, CREB3L1, CREB3L2, FFAR1, PRKACA, PRKACB, PRKCG, ABCC8, PRKCB, PRKCA, ATP1B3, ATP1B2, ATP1B1, GIP, ADCYAP1, CREB3, KCNU1, PLCB3, PLCB4, CREB1, ADCY9, KCNMA1, PLCB1, PLCB2, STX1A, VAMP2, ATF4, CREB5, CAMK2B, CAMK2D, ADCYAP1R1, GPR119, CAMK2A, ADCY4, ATP1A4, ATP1A3, ADCY3, CACNA1D, ADCY2, ITPR3, CACNA1C, ATP1A1, A…	6811	86	8644	1.10679	1	0.109249	0.0589211
KEGG_PATHWAY	hsa04610	Complement and coagulation cascades	75	0.453117	0.0589211	SERPINA1, ITGAM, SERPINE2, PROS1, SERPINE1, ITGB2, F13A1, PLAT, C4BPA, C8B, CLU, SERPINA5, C4B, THBD, C4A, PLAU, C3AR1, ITGAX, BDKRB2, BDKRB1, MBL2, FGB, FGA, CR2, SERPINB2, CR1, VWF, FGG, SERPINF2, F2R, PLAUR, F2, F3, F5, PROCR, F7, F8, F9, SERPING1, MASP2, MASP1, CD46, CFB, CFD, C1QB, C1QA, CPB2, CFH, C1S, C1R, SERPINC1, C5AR1, CFI, PLG, TFPI, KNG1, C3, VTN, C5, C9, CD59, A2M, CD55, F10, F12, F…	6811	86	8644	1.10679	1	0.109249	0.0589211
KEGG_PATHWAY	hsa03015	mRNA surveillance pathway	84	0.507492	0.0598698	HBS1L, SMG1, DAZAP1, EIF4A3, PPP2R2A, MSI1, CASC3, MSI2, SMG7, NXT2, SMG5, SMG6, GLE1, PPP1CB, PNN, PPP1CC, PPP2R1B, PCF11, PPP2R1A, PPP2R5E, CLP1, MAGOH, PAPOLA, PELO, UPF2, UPF1, NCBP1, NCBP2, PABPC4, PABPC5, PPP2R5B, SSU72, PPP2R5A, PPP2R5D, PPP2R5C, SRRM1, WDR33, DDX19A, DDX19B, DDX39B, WDR82, ETF1, PABPC1, RBM8A, RNMT, CSTF3, CSTF2, CSTF2T, GSPT2, GSPT1, PPP2CA, PPP2CB, NXF1, NXF2, PABPN1, F…	6811	97	8644	1.09903	1	0.110251	0.0598698
KEGG_PATHWAY	hsa04620	Toll-like receptor signaling pathway	93	0.561866	0.0600803	CD86, IFNA5, CXCL9, CD40, CXCL8, IFNA1, CD80, IFNA2, PIK3CD, PIK3CB, TNF, IKBKB, TBK1, CASP8, AKT2, CTSK, AKT3, IL12B, AKT1, IL12A, MAP3K8, IKBKG, LBP, RAC1, IKBKE, MAP3K7, JAK1, MAP2K3, IFNAR2, MAP2K4, MAP2K1, MAP2K2, CHUK, TYK2, FOS, IRAK4, TICAM1, TIRAP, TLR1, PIK3CA, IRF3, TRAF3, TRAF6, IL1B, IRF7, TLR9, TLR8, IRF5, TLR7, TLR6, TLR5, TLR4, IRF9, TLR3, TLR2, IFNAR1, PIK3R3, PIK3R2, PIK3R1, REL…	6811	108	8644	1.09286	1	0.110251	0.0600803
KEGG_PATHWAY	hsa00480	Glutathione metabolism	51	0.30812	0.0615064	TXNDC12, OPLAH, HPGDS, ANPEP, CHAC2, CHAC1, GGT1, GSTK1, GPX2, G6PD, GPX1, GPX4, GSTO2, GPX3, GSTO1, GPX6, LANCL1, GPX8, GPX7, PGD, RRM2B, SMS, LAP3, GSTP1, MGST3, ODC1, MGST1, GSTT2, GSTT1, SRM, GSTT2B, GSTM4, GSTM3, GSTM2, RRM1, GGT7, GSTM1, RRM2, IDH1, GSS, IDH2, GSR, PRDX6, GGCT, GCLC, NAT8, GSTA4, GSTA2, GSTA1, GCLM, GSTM5	6811	57	8644	1.13553	1	0.112289	0.0615064
KEGG_PATHWAY	hsa04913	Ovarian steroidogenesis	46	0.277912	0.0622901	SCARB1, LHB, ADCY4, ADCY3, ADCY2, ADCY1, HSD17B7, PTGS2, ADCY8, ADCY7, CYP19A1, ADCY6, IGF1R, INS, ADCY5, CYP17A1, BMP15, CYP11A1, PRKACG, HSD17B1, ALOX5, HSD17B2, CYP1B1, CGA, PRKACA, LDLR, PRKACB, CYP2J2, LHCGR, HSD3B2, PLA2G4B, FSHB, INSR, HSD3B1, PLA2G4C, AKR1C3, PLA2G4A, IGF1, BMP6, ADCY9, STAR, FSHR, CYP1A1, ACOT2, GNAS, ACOT1	6811	51	8644	1.1447	1	0.113139	0.0622901
KEGG_PATHWAY	hsa05164	Influenza A	144	0.869986	0.0676725	PRSS1, TNF, ACTB, ICAM1, ACTG1, PYCARD, CCND3, TBK1, AKT2, AKT3, TNFSF10, KPNA6, IL12B, TRIM25, KPNA7, AKT1, EP300, IL12A, KPNA5, PRSS3, KPNA2, PRSS2, HLA-DOB, KPNA1, IFNAR2, MAP2K1, MAP2K2, RSAD2, PRKCB, PRKCA, TICAM1, HNRNPUL1, VDAC1, NUP98, RAF1, IFNAR1, NLRX1, PIK3R3, PIK3R2, PIK3R1, SOCS3, NLRP3, FADD, HLA-DQA1, IFNA21, CPSF4, FDPS, CREBBP, TNFRSF10B, EIF2AK2, TNFRSF10A, EIF2S1, NFKB1, NFKBI…	6811	171	8644	1.06874	1	0.121207	0.0676725
KEGG_PATHWAY	hsa04330	Notch signaling pathway	55	0.332286	0.0677536	MAML2, MAML1, NRARP, RBPJ, LFNG, HEY1, HEY2, EP300, PTCRA, PSENEN, TLE4, TLE3, TLE2, TLE1, DTX3L, TLE6, NCOR2, KAT2B, ADAM17, KAT2A, MFNG, NUMB, MAML3, NOTCH2, NOTCH3, NUMBL, HDAC2, NOTCH1, CTBP2, CTBP1, HDAC1, NOTCH4, PSEN2, PSEN1, DTX3, RFNG, DLL1, DLL3, DLL4, NCSTN, APH1B, ATXN1, DVL1, ATXN1L, DVL2, DVL3, HES1, HES5, JAG2, SPEN, CREBBP, JAG1, HEYL, ITCH, SNW1	6811	62	8644	1.12584	1	0.121207	0.0677536
KEGG_PATHWAY	hsa00140	Steroid hormone biosynthesis	55	0.332286	0.0677536	UGT1A10, DHRS11, COMT, STS, CYP1B1, UGT2A1, UGT2B10, UGT2B11, UGT1A1, UGT2B15, UGT2B17, CYP7B1, SULT2B1, CYP21A2, UGT2B4, CYP2E1, UGT2B7, AKR1D1, HSD17B3, UGT2B28, HSD17B12, HSD17B7, CYP3A4, HSD17B11, CYP3A5, CYP19A1, HSD17B8, CYP3A7, CYP17A1, HSD11B1, HSD11B2, SULT1E1, CYP11A1, HSD17B1, HSD17B2, UGT1A5, UGT1A4, UGT1A3, UGT1A9, UGT1A8, UGT1A7, UGT1A6, SRD5A2, HSD3B2, SRD5A1, AKR1C1, SRD5A3, HSD3B…	6811	62	8644	1.12584	1	0.121207	0.0677536
KEGG_PATHWAY	hsa05340	Primary immunodeficiency	35	0.211455	0.0709352	CIITA, CD40, DCLRE1C, TNFRSF13B, AIRE, CD3E, IL2RG, CD3D, UNG, CD79A, CD19, BLNK, IKBKG, RAG2, ICOS, JAK3, RAG1, TAP2, TAP1, RFXANK, AICDA, ZAP70, CD4, PTPRC, CD40LG, CD8B, IGLL1, LCK, CD8A, RFX5, RFXAP, BTK, ORAI1, IL7R, ADA	6811	38	8644	1.16893	1	0.126265	0.0709352
KEGG_PATHWAY	hsa04962	Vasopressin-regulated water reabsorption	40	0.241663	0.0714044	DCTN6, DCTN5, DYNC1I2, RAB5B, RAB5C, DCTN2, DCTN1, DCTN4, ADCY3, AQP4, AQP3, ADCY6, DYNC2LI1, CREB3L4, PRKACG, ARHGDIA, CREB3L1, ARHGDIB, CREB3L2, STX4, PRKACA, PRKACB, NSF, DYNC2H1, DYNC1H1, AVPR2, DYNLL1, DYNLL2, RAB11A, RAB11B, DYNC1LI1, CREB3, DYNC1LI2, CREB1, ADCY9, GNAS, AVP, RAB5A, VAMP2, CREB5	6811	44	8644	1.15375	1	0.126467	0.0714044
KEGG_PATHWAY	hsa05416	Viral myocarditis	59	0.356452	0.0734805	CD86, CD40, CD80, ITGB2, PRF1, ITGAL, ACTB, ICAM1, ACTG1, CASP9, CASP8, SGCA, CCND1, SGCB, CASP3, DAG1, RAC2, RAC3, NOS1, RAC1, HLA-DOB, SGCG, SNTA1, CXADR, HLA-B, HLA-C, HLA-A, HLA-F, HLA-G, HLA-E, MYH6, MYH7, HLA-DQB1, LAMA2, LAMA1, HLA-DMA, ABL1, ABL2, DMD, FYN, BID, HLA-DQA1, CD55, DTNA, CAV3, CAV1, CD40LG, SSPN, HLA-DPB1, CD28, HLA-DRA, CYCS, HLA-DRB3, EIF4G3, HLA-DRB1, EIF4G2, SNTB1, EIF4G1…	6811	67	8644	1.11759	1	0.1295	0.0734805
KEGG_PATHWAY	hsa04976	Bile secretion	77	0.465201	0.0760885	UGT1A10, SCARB1, SCT, AQP8, SLC2A1, AQP4, SLC4A2, SLC4A4, AQP1, CA2, PRKACG, UGT2A1, PRKACA, PRKACB, SULT2A1, ABCC3, UGT2B10, ABCC4, ABCG8, ABCG5, ABCC2, UGT2B11, UGT1A1, UGT2B15, UGT2B17, ATP1B3, ATP1B2, ATP1B1, SLC9A3, ADCY9, UGT2B4, CFTR, UGT2B7, ABCG2, ABCB1, ABCB4, SLC22A1, ADCY4, ATP1A4, UGT2B28, ATP1A3, ADCY3, ADCY2, HMGCR, ATP1A1, ADCY1, SLC5A1, CYP3A4, ABCB11, ADCY8, ADCY7, ADCY6, SLC9A1…	6811	89	8644	1.09801	1	0.133436	0.0760885
KEGG_PATHWAY	hsa00982	Drug metabolism - cytochrome P450	63	0.380619	0.0787297	UGT1A10, HPGDS, CYP2D7, CYP2D6, AOX1, UGT2A1, UGT2B10, GSTK1, UGT2B11, UGT1A1, GSTO2, GSTO1, UGT2B15, UGT2B17, CYP2A7, ALDH3A1, CYP2A6, UGT2B4, CYP2E1, UGT2B7, MAOB, ADH1C, MAOA, ADH1B, GSTP1, MGST3, ADH1A, MGST1, GSTT2, UGT2B28, GSTT1, ADH7, CYP2C19, CYP3A4, CYP3A5, ADH5, ADH6, ALDH3B2, ADH4, CYP2B6, ALDH3B1, UGT1A5, UGT1A4, UGT1A3, UGT1A9, UGT1A8, GSTT2B, UGT1A7, UGT1A6, GSTM4, GSTM3, GSTM2, GS…	6811	72	8644	1.11048	1	0.137391	0.0787297
KEGG_PATHWAY	hsa01250	Biosynthesis of nucleotide sugars	34	0.205413	0.0817696	GPI, GALT, CMAS, UXS1, MPI, UAP1, HK2, HK1, GMPPB, HK3, NANP, UGP2, GMDS, GMPPA, PGM3, GNPNAT1, PGM2, GFUS, NANS, PGM1, PMM1, TGDS, GFPT2, GFPT1, PMM2, GCK, UGDH, GALE, NAGK, FCSK, HKDC1, GALK2, GALK1, GNE	6811	37	8644	1.16622	1	0.141311	0.0817696
KEGG_PATHWAY	hsa04960	Aldosterone-regulated sodium reabsorption	34	0.205413	0.0817696	IRS1, ATP1A4, ATP1A3, NEDD4L, PIK3CD, PIK3R3, PIK3R2, ATP1A1, PIK3CB, PIK3R1, NR3C2, INS, HSD11B2, MAPK1, SFN, KCNJ1, MAPK3, PRKCG, NHERF2, PRKCB, PDPK1, INSR, PRKCA, ATP1B3, IGF1, ATP1B2, ATP1B1, SCNN1G, PIK3CA, SCNN1B, FXYD2, SCNN1A, KRAS, SGK1	6811	37	8644	1.16622	1	0.141311	0.0817696
KEGG_PATHWAY	hsa04724	Glutamatergic synapse	98	0.592073	0.0844174	GLS, PRKACG, HOMER3, PRKACA, PRKACB, GLUL, PRKCG, SLC38A1, PRKCB, PRKCA, ADCY9, GRIA1, SLC1A2, ITPR1, CACNA1A, SLC1A3, ITPR2, CACNA1D, ITPR3, CACNA1C, PLD1, SLC1A7, PLD2, GRIN2A, GRK3, PPP3R1, GNG10, GRK2, SLC38A3, SLC38A2, GRIA4, HOMER1, HOMER2, GRIN2C, GNG12, GRIN2B, GNG11, GNG13, GRIN2D, GNAO1, GRIN3B, DLG4, GNAQ, GNB2, GNB1, GNB4, GNAS, GNB3, GNB5, GRIK5, GRIK3, GRIK4, GRIK1, GRIK2, GRM1, GRM…	6811	115	8644	1.08151	1	0.145182	0.0844174
KEGG_PATHWAY	hsa04970	Salivary secretion	80	0.483325	0.0874161	CHRM3, GUCY1B1, CALML5, AMY2B, CALML3, CALML4, AQP5, SLC4A2, ADRA1B, ADRA1A, HTN1, RYR3, PRB1, DMBT1, PRKACG, PRB2, CD38, PRKG2, NOS1, PRKACA, PRKACB, CAMP, PRKG1, PRKCG, GUCY1A2, GUCY1A1, PRKCB, PRKCA, ATP1B3, ATP1B2, ATP1B1, MUC5AC, PLCB3, PLCB4, ADCY9, ADRB3, KCNMA1, PLCB1, PLCB2, VAMP2, ADCY4, ATP1A4, ITPR1, ATP1A3, ADCY3, ITPR2, ADRB1, LPO, ADCY2, ITPR3, ADRB2, ATP1A1, ADCY1, ADCY8, STATH, A…	6811	93	8644	1.09172	1	0.149616	0.0874161
KEGG_PATHWAY	hsa00280	Valine, leucine and isoleucine degradation	43	0.259787	0.0908951	ACAA2, ECHS1, HIBADH, ABAT, HSD17B10, AACS, ACAT2, ACAT1, HMGCL, IL4I1, ALDH2, ALDH1B1, AUH, OXCT1, DBT, AOX1, OXCT2, HMGCS2, ACADM, MMUT, HADH, ACAA1, ACADS, BCKDHA, MCCC2, ACAD8, HMGCS1, BCKDHB, MCCC1, ACSF3, ACADSB, HADHB, ALDH3A2, HADHA, ALDH6A1, PCCA, IVD, PCCB, BCAT1, DLD, ALDH7A1, BCAT2, ALDH9A1	6811	48	8644	1.13692	1	0.154826	0.0908951
KEGG_PATHWAY	hsa04971	Gastric acid secretion	66	0.398743	0.092353	CHRM3, MYLK2, CALML5, CALML3, CALML4, SLC4A2, MYLK3, ACTB, MYLK, MYLK4, ACTG1, CA2, PRKACG, GAST, PRKACA, PRKACB, PRKCG, PRKCB, PRKCA, ATP1B3, ATP1B2, SSTR2, ATP1B1, PLCB3, PLCB4, ADCY9, CCKBR, KCNQ1, EZR, PLCB1, PLCB2, CFTR, CAMK2B, CAMK2D, CAMK2A, ADCY4, GNAI3, ATP1A4, ITPR1, ATP1A3, ADCY3, ITPR2, ADCY2, ITPR3, ATP1A1, ADCY1, ADCY8, ADCY7, GNAI1, ADCY6, SLC9A1, GNAI2, ADCY5, HRH2, KCNJ1, CAMK2G…	6811	76	8644	1.10213	1	0.15656	0.092353
KEGG_PATHWAY	hsa00020	Citrate cycle (TCA cycle)	28	0.169164	0.0933471	FH, DLST, OGDHL, PDHB, IDH3B, DLAT, IDH3A, PCK2, PDHA1, MDH1, IDH3G, MDH2, IDH1, IDH2, SDHC, SDHD, SDHA, SDHB, CS, ACLY, PC, SUCLA2, OGDH, SUCLG2, SUCLG1, ACO1, ACO2, DLD	6811	30	8644	1.18452	1	0.157496	0.0933471
