# Supplementary material for: Revealing the Role of Beesioside O from Actaea vaginata for the Treatment of Breast Cancer Using Network Pharmacology, Molecular Docking, and Molecular Dynamics Simulation
Source: Int J Mol Sci. 2025 Mar 4;26(5):2283. doi: 10.3390/ijms26052283 (PMC11899959; doi:10.3390/ijms26052283)
Supplement: Supplementary file 1 [file ijms-26-02283-s001.zip › S8 Beesioside O-BRCA overlapping targets.xlsx]

## Sheet: Sheet1
Common elements in BO Breast Cancer :
CNR2
APEX1
BLM
HSP90AB1
NFKB1
PIK3CB
CTSD
CACNA1B
F2
GPR35
CYP3A4
CFTR
CNR1
RAB9A
CCR1
PTK2B
PIK3CG
TRIM24
KDM1A
STAT3
PDGFRA
RXFP1
TOP2A
PDE3A
GPR55
MAP3K14
METAP2
NR3C2
PIK3CA
PLA2G2A
ADAM10
MC4R
CCNE1
NTRK3
C5AR1
PTPN2
KLF5
ALOX12
TLR4
FPR2
PRKCD
CDK1
PDPK1
HSD11B2
PIK3CD
CSNK2B
HIF1A
SCN3A
CD38
ABL1
CHRM4
PIK3R1
OPRM1
ZAP70
DUSP3
AKR1C3
DPP9
RIPK3
HDAC2
SERPINE1
F7
ITGB1
MAOA
ABCB1
PLAU
NTSR2
SLC6A5
FER
CHRM2
CCR2
SCD
FFAR4
RORB
DNMT1
DPP4
FAAH
NFE2L2
FPR1
AURKB
NT5E
CDK4
LTA4H
CACNA1H
ATAD2
IDO1
AHCY
BCHE
TFPI
ACVRL1
LNPEP
S1PR2
PDGFRB
TMPRSS6
BCL6
MTOR
CLK4
SLC2A1
WDR5
MAP2K2
CTSL
SAE1
ITK
TEC
DUT
CYSLTR2
SLC9A1
TLR8
NR1I2
PARP2
KEAP1
RAF1
ERAP1
GBA1
GRIN1
PSMB9
OPRD1
AR
TYRO3
RXRA
NR4A1
CA12
PTK6
FCGRT
ACACA
MMP7
CXCR6
PRCP
LDHB
SLC40A1
CDK5
RXRB
OPRK1
DPP7
FKBP1A
TNIK
HDAC7
METAP1
CHRM1
AKR1C1
PTGER2
MAP4K2
BCR
CBX4
HDAC5
SCN4A
KIF11
CDC25C
MAP4K4
DRD3
PSMB1
DOT1L
CASP8
PTPN11
FAP
PSEN2
VEGFA
FGF1
FGF2
HPSE
HSP90AA1
RORC
HTR6
GLRA1
DRD2
FDFT1
VDR
LGALS4
LGALS3
LGALS8
PTAFR
PPM1A
S1PR1
MMP3
MMP9
MMP1
MMP14
HTR2A
MLNR
TACR2
