# Supplementary material for: Revealing the Role of Beesioside O from Actaea vaginata for the Treatment of Breast Cancer Using Network Pharmacology, Molecular Docking, and Molecular Dynamics Simulation
Source: Int J Mol Sci. 2025 Mar 4;26(5):2283. doi: 10.3390/ijms26052283 (PMC11899959; doi:10.3390/ijms26052283)
Supplement: Supplementary file 1 [file ijms-26-02283-s001.zip › S9 The Biological Processes of overlapping targets.xlsx]

## Sheet: Sheet1
Category	Term		Count	%	PValue	Genes	List Total	Pop Hits	Pop Total	Fold Enrichment	Bonferroni	Benjamini	FDR
GOTERM_BP_DIRECT	GO:0007200	phospholipase C-activating G protein-coupled receptor signaling pathway	17	9.44444	4.6409e-14	OPRD1, CHRM1, GPR35, GPR55, C5AR1, PTAFR, FPR1, OPRK1, FPR2, HTR2A, OPRM1, PIK3CG, VEGFA, S1PR1, FFAR4, DRD2, NTSR2	180	127	19416	14.438845144356954	1.0437006814356664E-10	1.043737517605327E-10	9.704113602991281E-11
GOTERM_BP_DIRECT	GO:0070374	positive regulation of ERK1 and ERK2 cascade	18	10	7.36766e-12	PDGFRB, CCR1, PDGFRA, PLA2G2A, GPR55, C5AR1, PTPN11, FPR2, HTR2A, OPRM1, FGF1, FGF2, VEGFA, FFAR4, ABL1, PTK2B, DRD2, TLR4	180	205	19416	9.471219512195121	1.6569871807980974E-8	8.284936813560072E-9	7.702891452714144E-9
GOTERM_BP_DIRECT	GO:0006338	chromatin remodeling	34	18.8889	1.4963e-11	ITK, BLM, HDAC2, KDM1A, PIK3CG, ABL1, PTK2B, MAP4K4, PDGFRB, PDGFRA, MAP4K2, MAP2K2, DUSP3, RIPK3, PDPK1, NTRK3, PRKCD, PTPN11, PTK6, CDC25C, CLK4, MTOR, BCR, ZAP70, PPM1A, FER, TEC, CDK5, TYRO3, CDK1, TNIK, RAF1, PTPN2, CFTR	180	917	19416	3.9994183933115233	3.3651855746441584E-8	1.1217279771922016E-8	1.0429227213467736E-8
GOTERM_BP_DIRECT	GO:0006954	inflammatory response	23	12.7778	6.14316e-11	CCR1, HDAC5, PTGER2, PLA2G2A, STAT3, C5AR1, PTAFR, FPR1, PIK3CD, CXCR6, FPR2, MTOR, PIK3CG, NFKB1, NR4A1, CNR2, BCL6, FFAR4, TLR8, TLR4, IDO1, CCR2, NFE2L2	180	424	19416	5.8512578616352195	1.381597433125492E-7	3.4539909848554256E-8	3.2113362157993304E-8
GOTERM_BP_DIRECT	GO:0007204	positive regulation of cytosolic calcium ion concentration	15	8.33333	8.05262e-11	CCR1, GPR35, PTGER2, C5AR1, FPR1, CXCR6, FPR2, HTR2A, OPRM1, PIK3CG, FFAR4, ABL1, PTK2B, CD38, CCR2	180	146	19416	11.082191780821917	1.8110352506539584E-7	3.622069367716188E-8	3.3676065130700526E-8
GOTERM_BP_DIRECT	GO:0030335	positive regulation of cell migration	19	10.5556	1.61817e-10	PDGFRB, ITGB1, CCR1, PDGFRA, MMP7, NTRK3, STAT3, ADAM10, PIK3CD, FGF1, VEGFA, F7, FER, MMP14, CASP8, PLAU, S1PR1, PTK2B, MAP4K4	180	285	19416	7.191111111111112	3.639271254352039E-7	6.065455060102217E-8	5.6393359407175355E-8
GOTERM_BP_DIRECT	GO:0006468	protein phosphorylation	19	10.5556	2.39569e-10	MAP4K2, PDPK1, PRKCD, ADAM10, PIK3CD, PTK6, MTOR, BCR, ZAP70, FER, TEC, CDK5, CCNE1, CDK4, PTK2B, TNIK, RAF1, MAP4K4	180	292	19416	7.018721461187215	5.387901068631962E-7	7.697003619125108E-8	7.156262591191909E-8
GOTERM_BP_DIRECT	GO:0051897	positive regulation of phosphatidylinositol 3-kinase/protein kinase B signal transduction	16	8.88889	4.11967e-10	PDGFRB, ITGB1, PDGFRA, PDPK1, NTRK3, AKR1C3, F2, FGF2, MTOR, PIK3CG, VEGFA, FER, PIK3CA, TYRO3, PTK2B, HPSE	180	196	19416	8.805442176870748	9.265123913637652E-7	1.1581409400519292E-7	1.0767775480874094E-7
GOTERM_BP_DIRECT	GO:0007187	G protein-coupled receptor signaling pathway, coupled to cyclic nucleotide second messenger	10	5.55556	1.46374e-09	CHRM2, OPRD1, CCR1, HTR6, CHRM1, CNR2, CNR1, CHRM4, HTR2A, OPRM1	180	54	19416	19.975308641975307	3.2919361467875774E-6	3.657712799624674E-7	3.4007458710605574E-7
GOTERM_BP_DIRECT	GO:0045766	positive regulation of angiogenesis	14	7.77778	4.1e-09	ITGB1, ACVRL1, PDPK1, ERAP1, STAT3, C5AR1, SERPINE1, PIK3CD, FGF1, FGF2, HIF1A, VEGFA, PTK2B, NFE2L2	180	164	19416	9.208130081300814	9.220856521663379E-6	9.220899130991863E-7	8.573099192042678E-7
GOTERM_BP_DIRECT	GO:0006935	chemotaxis	12	6.66667	2.87308e-08	PDGFRB, CCR1, FER, PLAU, C5AR1, PTAFR, FPR1, S1PR1, FPR2, PIK3CB, FGF2, CCR2	180	128	19416	10.1125	6.461350247422004E-5	5.874144467569903E-6	5.461465576562324E-6
GOTERM_BP_DIRECT	GO:0043491	phosphatidylinositol 3-kinase/protein kinase B signal transduction	10	5.55556	3.29582e-08	PIK3CA, STAT3, TYRO3, PIK3CD, PIK3CB, HTR2A, PIK3R1, DRD2, FGF2, PIK3CG	180	76	19416	14.192982456140351	7.412024086761448E-5	6.176915564276201E-6	5.742965960383075E-6
GOTERM_BP_DIRECT	GO:0048009	insulin-like growth factor receptor signaling pathway	10	5.55556	5.80178e-08	PDGFRB, PDGFRA, AR, MAP2K2, PIK3CA, PDPK1, NTRK3, TYRO3, PIK3R1, RAF1	180	81	19416	13.316872427983538	1.3047353432926734E-4	1.0037080223627509E-5	9.331940750380222E-6
GOTERM_BP_DIRECT	GO:0001666	response to hypoxia	13	7.22222	9.99181e-08	ACVRL1, PSEN2, SLC2A1, HIF1A, VEGFA, DPP4, F7, HSD11B2, MMP14, PLAU, PTK2B, CD38, DRD2	180	178	19416	7.877902621722845	2.2469053101392689E-4	1.6051126181312007E-5	1.4923479255279418E-5
GOTERM_BP_DIRECT	GO:0006508	proteolysis	22	12.2222	1.15053e-07	MMP7, MMP1, ERAP1, MMP3, ADAM10, PRCP, LNPEP, F2, MMP9, DPP4, F7, MMP14, DPP7, CASP8, FAP, CTSL, PLAU, DPP9, LTA4H, CTSD, METAP1, METAP2	180	586	19416	4.049601820250284	2.587207604035635E-4	1.696760638776967E-5	1.5775573569064643E-5
GOTERM_BP_DIRECT	GO:0009410	response to xenobiotic stimulus	15	8.33333	1.20712e-07	HDAC5, HSP90AA1, HDAC2, ABCB1, MMP7, HTR2A, HSD11B2, CDK4, PDE3A, CDK1, ABL1, PTK2B, CD38, DRD2, DRD3	180	257	19416	6.2957198443579765	2.714448706833128E-4	1.696760638776967E-5	1.5775573569064643E-5
GOTERM_BP_DIRECT	GO:0001525	angiogenesis	15	8.33333	1.67739e-07	PDGFRB, ITGB1, ACVRL1, ERAP1, SERPINE1, FGF1, HIF1A, PIK3CG, VEGFA, MMP14, CASP8, KLF5, PIK3CA, FAP, S1PR1	180	264	19416	6.128787878787879	3.7717360694433655E-4	2.219086606578954E-5	2.063188125547618E-5
GOTERM_BP_DIRECT	GO:0045944	positive regulation of transcription by RNA polymerase II	32	17.7778	3.82401e-07	ACVRL1, TOP2A, HDAC5, HDAC2, KDM1A, TMPRSS6, NR1I2, DOT1L, SLC40A1, RORB, PIK3R1, FGF1, FGF2, HIF1A, SLC9A1, RXRB, RXRA, ABL1, S1PR1, DRD2, VDR, STAT3, NFKB1, GRIN1, VEGFA, NR4A1, AR, KLF5, APEX1, RAF1, TLR4, NFE2L2	180	1246	19416	2.770251471375067	8.596508594918006E-4	4.7778911488714356E-5	4.442227831165039E-5
GOTERM_BP_DIRECT	GO:2000379	positive regulation of reactive oxygen species metabolic process	7	3.88889	7.33934e-07	PDGFRB, RIPK3, AKR1C1, AKR1C3, PTK2B, F2, NFE2L2	180	35	19416	21.573333333333334	0.0016492567624870613	8.687461463270086E-5	8.077137358691752E-5
GOTERM_BP_DIRECT	GO:0042220	response to cocaine	7	3.88889	8.74016e-07	HDAC5, HSP90AA1, HDAC2, CNR1, PTK2B, DRD2, DRD3	180	36	19416	20.974074074074075	0.0019637315060139215	9.360291883646086E-5	8.702699123478863E-5
GOTERM_BP_DIRECT	GO:0016310	phosphorylation	7	3.88889	8.74016e-07	PIK3CA, CDK5, STAT3, PIK3CD, PIK3CB, MTOR, PIK3CG	180	36	19416	20.974074074074075	0.0019637315060139215	9.360291883646086E-5	8.702699123478863E-5
GOTERM_BP_DIRECT	GO:0010628	positive regulation of gene expression	19	10.5556	1.05806e-06	DNMT1, MAP2K2, VDR, NTRK3, STAT3, NR1I2, PIK3CD, PIK3CB, FGF1, FGF2, HIF1A, MTOR, VEGFA, AR, BCL6, TRIM24, CDK1, TLR4, NFE2L2	180	505	19416	4.058349834983498	0.002376750901642355	1.0816266357319411E-4	1.005638637312356E-4
GOTERM_BP_DIRECT	GO:0008286	insulin receptor signaling pathway	10	5.55556	1.28639e-06	PDGFRB, PDGFRA, FER, PIK3CA, PDPK1, NTRK3, TYRO3, PIK3R1, RAF1, PTPN2	180	116	19416	9.298850574712644	0.002888911531204519	1.2578654911102823E-4	1.1694961057855048E-4
GOTERM_BP_DIRECT	GO:0007165	signal transduction	32	17.7778	1.44187e-06	ACVRL1, ITK, CHRM1, CHRM4, NR1I2, C5AR1, FPR1, PIK3CD, PIK3CB, PIK3R1, FGF1, FGF2, HIF1A, NR3C2, PLAU, ABL1, PTK2B, CD38, PDGFRB, RIPK3, PDPK1, PRKCD, STAT3, NFKB1, BCR, NR4A1, AR, CDK4, CSNK2B, TYRO3, TLR8, RAF1	180	1326	19416	2.603117144293615	0.003237509303351649	1.3511495989901727E-4	1.256226683632037E-4
GOTERM_BP_DIRECT	GO:0030574	collagen catabolic process	7	3.88889	1.94201e-06	MMP14, MMP7, TMPRSS6, MMP1, CTSL, MMP3, MMP9	180	41	19416	18.416260162601628	0.004358059776507606	1.7470318235608307E-4	1.624296817725966E-4
GOTERM_BP_DIRECT	GO:0010595	positive regulation of endothelial cell migration	8	4.44444	2.47844e-06	ABL1, PTK2B, PIK3CD, PIK3CB, FGF1, FGF2, PIK3CG, VEGFA	180	66	19416	13.074747474747475	0.005558517620314785	2.143852599644501E-4	1.9932395668548916E-4
GOTERM_BP_DIRECT	GO:0007173	epidermal growth factor receptor signaling pathway	9	5	2.73951e-06	PDGFRB, PDGFRA, PIK3CA, PDPK1, NTRK3, TYRO3, ABL1, PTK2B, PTPN11	180	95	19416	10.218947368421054	0.0061422347112625175	2.281913850364801E-4	2.1216015389563354E-4
GOTERM_BP_DIRECT	GO:0045893	positive regulation of DNA-templated transcription	22	12.2222	3.00463e-06	ACVRL1, BLM, HDAC2, MAP2K2, RIPK3, ATAD2, STAT3, NR1I2, DOT1L, RORC, RORB, FGF2, HIF1A, NFKB1, RXRB, AR, PPM1A, RXRA, TRIM24, WDR5, CD38, NFE2L2	180	717	19416	3.309716410971641	0.006734651014704718	2.4133646285363704E-4	2.243817446985127E-4
GOTERM_BP_DIRECT	GO:0022617	extracellular matrix disassembly	7	3.88889	3.89405e-06	MMP14, MMP7, TMPRSS6, MMP1, MMP3, ADAM10, MMP9	180	46	19416	16.41449275362319	0.008719489028923832	3.0198997091609824E-4	2.8077413480905353E-4
GOTERM_BP_DIRECT	GO:0043066	negative regulation of apoptotic process	18	10	4.71818e-06	HDAC2, HSP90AB1, CBX4, PSEN2, SLC40A1, PIK3R1, MMP9, MTOR, NFKB1, SLC9A1, VEGFA, PDE3A, CDK1, FFAR4, PTK2B, CD38, RAF1, MAP4K4	180	506	19416	3.837154150197629	0.010555102400052752	3.537059190662124E-4	3.288568593897066E-4
GOTERM_BP_DIRECT	GO:0046777	protein autophosphorylation	10	5.55556	5.7684e-06	PDGFRB, PDGFRA, FER, PDPK1, TYRO3, ABL1, PTK2B, PTK6, TNIK, MTOR	180	139	19416	7.7601918465227815	0.012889384672051585	4.1848826269968027E-4	3.890880201445227E-4
GOTERM_BP_DIRECT	GO:0071260	cellular response to mechanical stimulus	8	4.44444	6.43905e-06	CASP8, SLC2A1, TLR8, FGF2, TLR4, MAP3K14, NFKB1, SLC9A1	180	76	19416	11.354385964912282	0.01437711456802393	4.5254437662201584E-4	4.207515747072633E-4
GOTERM_BP_DIRECT	GO:0006955	immune response	18	10	8.45968e-06	CCR1, OPRD1, MAP4K2, C5AR1, PTAFR, PIK3CD, OPRK1, CXCR6, PIK3R1, PIK3CG, ZAP70, CYSLTR2, CNR2, FCGRT, CTSL, TLR4, MAP3K14, CCR2	180	529	19416	3.670321361058601	0.018846045753002194	5.765398552019071E-4	5.360359436314752E-4
GOTERM_BP_DIRECT	GO:0048661	positive regulation of smooth muscle cell proliferation	7	3.88889	1.01014e-05	PDGFRB, PIK3CA, PTAFR, S1PR1, PIK3R1, FGF2, TLR4	180	54	19416	13.982716049382717	0.02246205910020138	6.65930863170196E-4	6.191469252507248E-4
GOTERM_BP_DIRECT	GO:0030522	intracellular receptor signaling pathway	6	3.33333	1.03635e-05	NR4A1, AR, STAT3, NR1I2, RORC, RORB	180	32	19416	20.225	0.0230381745978262	6.65930863170196E-4	6.191469252507248E-4
GOTERM_BP_DIRECT	GO:0050728	negative regulation of inflammatory response	10	5.55556	1.1312e-05	BCR, NT5E, STAT3, PRKCD, TYRO3, FFAR4, GBA1, FPR2, NFKB1, PTPN2	180	151	19416	7.143487858719647	0.025119911694882147	7.066849446685703E-4	6.57037892086252E-4
GOTERM_BP_DIRECT	GO:0048148	behavioral response to cocaine	5	2.77778	1.16589e-05	CDK5, OPRK1, HTR2A, DRD2, DRD3	180	16	19416	33.70833333333333	0.02588026051922032	7.086728169960882E-4	6.588861095326014E-4
GOTERM_BP_DIRECT	GO:0051726	regulation of cell cycle	12	6.66667	1.40793e-05	BCR, ITGB1, PPM1A, HSP90AB1, CDK5, FAP, CDK4, STAT3, DOT1L, WDR5, ABL1, FGF2	180	239	19416	5.415899581589958	0.03116853199941494	8.332732353006899E-4	7.747329190812551E-4
GOTERM_BP_DIRECT	GO:2000573	positive regulation of DNA biosynthetic process	5	2.77778	1.51367e-05	PDGFRB, PTK2B, HTR2A, FGF2, VEGFA	180	17	19416	31.72549019607843	0.033469676896817124	8.51058726070863E-4	7.912689178364492E-4
GOTERM_BP_DIRECT	GO:0030194	positive regulation of blood coagulation	5	2.77778	1.51367e-05	F7, SERPINE1, HPSE, F2, NFE2L2	180	17	19416	31.72549019607843	0.033469676896817124	8.51058726070863E-4	7.912689178364492E-4
GOTERM_BP_DIRECT	GO:0050853	B cell receptor signaling pathway	7	3.88889	1.87055e-05	ITK, TEC, ABL1, CD38, PIK3CD, NFKB1	180	60	19416	12.584444444444445	0.041196447136889414	0.0010260653032935275	9.539806799407586E-4
GOTERM_BP_DIRECT	GO:0008284	positive regulation of cell population proliferation	17	9.44444	2.16453e-05	PDGFRB, PDGFRA, HDAC2, NTRK3, AKR1C3, ADAM10, HTR2A, F2, FGF1, FGF2, VEGFA, DPP4, AR, FER, CDK4, PTK2B, S1PR2	180	511	19416	3.5885192433137636	0.04751496470179939	0.001159056100447544	0.0010776284153116115
GOTERM_BP_DIRECT	GO:0002052	positive regulation of neuroblast proliferation	6	3.33333	2.47012e-05	ITGB1, KDM1A, DRD2, HIF1A, FGF2, VEGFA	180	38	19416	17.031578947368423	0.05403868590703731	0.001291928345062687	0.0012011659268679762
GOTERM_BP_DIRECT	GO:0042110	T cell activation	7	3.88889	3.84785e-05	FKBP1A, DPP4, ITK, ZAP70, CASP8, PIK3CD, PIK3CG	180	68	19416	11.10392156862745	0.08290103310674812	0.001966777794005387	0.001828604876507454
GOTERM_BP_DIRECT	GO:0007197	adenylate cyclase-inhibiting G protein-coupled acetylcholine receptor signaling pathway	4	2.22222	4.1708e-05	CHRM2, CHRM1, CHRM4, OPRM1	180	8	19416	53.93333333333334	0.08953805142449078	0.0020844714732029096	0.0019380301691717585
GOTERM_BP_DIRECT	GO:0016477	cell migration	12	6.66667	5.11772e-05	ITGB1, PIK3CA, PDPK1, TYRO3, CDK1, S1PR1, PIK3CD, PTK6, PIK3CB, MMP9, PIK3CG, SLC9A1	180	275	19416	4.706909090909091	0.10872340853391393	0.0025021201362302545	0.0023263375744141676
GOTERM_BP_DIRECT	GO:0007186	G protein-coupled receptor signaling pathway	23	12.7778	5.29473e-05	PDGFRB, CHRM2, OPRD1, CHRM1, GPR35, PTGER2, GPR55, MLNR, PTAFR, AKR1C3, FPR1, CXCR6, PIK3CB, RORB, FPR2, F2, PIK3CG, AR, S1PR1, PDE3A, FFAR4, S1PR2, DRD3	180	936	19416	2.6505698005698	0.11226474846413403	0.0025335865541885666	0.002355593368078387
GOTERM_BP_DIRECT	GO:0045429	positive regulation of nitric oxide biosynthetic process	6	3.33333	6.35539e-05	HSP90AA1, HSP90AB1, PTK2B, PIK3CB, OPRM1, TLR4	180	46	19416	14.069565217391304	0.1331915266002065	0.0029777644107343198	0.0027685661995755727
GOTERM_BP_DIRECT	GO:0018108	peptidyl-tyrosine phosphorylation	6	3.33333	7.05924e-05	PDGFRB, PDGFRA, ZAP70, FER, ABL1, PTK2B	180	47	19416	13.770212765957446	0.14680574093842813	0.003240049329461567	0.003012424698934699
GOTERM_BP_DIRECT	GO:0000122	negative regulation of transcription by RNA polymerase II	23	12.7778	7.4488e-05	HDAC5, DNMT1, HDAC2, KDM1A, CBX4, TMPRSS6, VDR, STAT3, NR1I2, RORC, KEAP1, NFKB1, AURKB, HDAC7, VEGFA, AR, PPM1A, RXRA, KLF5, BCL6, CCNE1, WDR5, PTPN2	180	958	19416	2.5897007654836464	0.15424855703105678	0.003350470512500634	0.0031150884133565255
GOTERM_BP_DIRECT	GO:0043406	positive regulation of MAP kinase activity	6	3.33333	8.64592e-05	PDGFRB, NTRK3, FGF1, FGF2, TLR4, PIK3CG	180	49	19416	13.208163265306123	0.1767169603282479	0.0038126827248399276	0.003544828625006798
GOTERM_BP_DIRECT	GO:0061298	retina vasculature development in camera-type eye	4	2.22222	8.81657e-05	PDGFRB, ACVRL1, PDGFRA, HIF1A	180	10	19416	43.14666666666667	0.17987081393029047	0.0038131666476496407	0.003545278550571542
GOTERM_BP_DIRECT	GO:0071222	cellular response to lipopolysaccharide	10	5.55556	9.48705e-05	BCR, HDAC5, CDK4, MMP3, SERPINE1, ABL1, OPRK1, TLR4, MMP9, NFKB1	180	198	19416	5.447811447811447	0.19214594280031883	0.0040257308953080655	0.003742909427340669
GOTERM_BP_DIRECT	GO:0019222	regulation of metabolic process	5	2.77778	0.000103858	MC4R, CNR2, CNR1, S1PR1, S1PR2	180	27	19416	19.975308641975307	0.20831323378703148	0.004325506153522727	0.004021624440647409
GOTERM_BP_DIRECT	GO:0001934	positive regulation of protein phosphorylation	10	5.55556	0.000114777	HSP90AA1, NTRK3, ABL1, TNIK, F2, RAF1, FGF1, FGF2, MMP9, VEGFA	180	203	19416	5.313628899835797	0.2275194172070164	0.004628051293664988	0.004302914742131387
GOTERM_BP_DIRECT	GO:0008542	visual learning	6	3.33333	0.000115238	ITGB1, CDK5, DRD2, HIF1A, DRD3, GRIN1	180	52	19416	12.446153846153846	0.22832037359557378	0.004628051293664988	0.004302914742131387
GOTERM_BP_DIRECT	GO:0048149	behavioral response to ethanol	4	2.22222	0.000120406	HDAC2, OPRM1, DRD2, FGF2	180	11	19416	39.224242424242426	0.23723805507587548	0.0047507542335994074	0.004416997377704029
GOTERM_BP_DIRECT	GO:0030307	positive regulation of cell growth	7	3.88889	0.000163651	MMP14, ADAM10, CD38, PTK2B, F2, MTOR, SLC9A1	180	88	19416	8.58030303030303	0.30793953220090275	0.006306927984945272	0.005863844560480465
GOTERM_BP_DIRECT	GO:0010629	negative regulation of gene expression	12	6.66667	0.000165455	OPRD1, ACVRL1, CCR1, DNMT1, PIK3CA, STAT3, CDK1, ADAM10, HIF1A, FGF2, NFKB1, VEGFA	180	314	19416	4.122292993630573	0.31074194199598026	0.006306927984945272	0.005863844560480465
GOTERM_BP_DIRECT	GO:0050927	positive regulation of positive chemotaxis	4	2.22222	0.000205885	F7, NTRK3, S1PR1, VEGFA	180	13	19416	33.18974358974359	0.37065982063923153	0.00771726116930199	0.007175096978661833
GOTERM_BP_DIRECT	GO:0038091	positive regulation of cell proliferation by VEGF-activated platelet derived growth factor receptor signaling pathway	3	1.66667	0.000252028	PDGFRB, PDGFRA, VEGFA	180	3	19416	107.86666666666667	0.43270917956415345	0.009142125122700634	0.00849985932928725
GOTERM_BP_DIRECT	GO:0038171	cannabinoid signaling pathway	3	1.66667	0.000252028	CNR2, CNR1, GPR55	180	3	19416	107.86666666666667	0.43270917956415345	0.009142125122700634	0.00849985932928725
GOTERM_BP_DIRECT	GO:0030036	actin cytoskeleton organization	10	5.55556	0.000273633	BCR, FER, PIK3CA, BCL6, CDK5, PDPK1, ABL1, S1PR1, TNIK, S1PR2	180	228	19416	4.730994152046783	0.459620935143912	0.009768257167110371	0.009082003439941214
GOTERM_BP_DIRECT	GO:0007268	chemical synaptic transmission	10	5.55556	0.000301956	SLC6A5, CHRM2, HTR6, CHRM1, CDK5, CHRM4, CACNA1B, OPRK1, HTR2A, GRIN1	180	231	19416	4.66955266955267	0.4929788720647462	0.010610938341225453	0.009865483357715615
GOTERM_BP_DIRECT	GO:0003376	sphingosine-1-phosphate receptor signaling pathway	4	2.22222	0.000323125	S1PR1, PIK3CB, S1PR2, PIK3CG	180	15	19416	28.764444444444447	0.5165585922156637	0.011180118784147958	0.010394676913140676
GOTERM_BP_DIRECT	GO:0008543	fibroblast growth factor receptor signaling pathway	7	3.88889	0.000365676	PDGFRB, PDGFRA, NTRK3, TYRO3, PTPN11, FGF1, FGF2	180	102	19416	7.402614379084967	0.5606928752729401	0.012460698573798501	0.01158529155972106
GOTERM_BP_DIRECT	GO:1904645	response to amyloid-beta	4	2.22222	0.000395002	HDAC2, MMP3, CACNA1B, MMP9	180	16	19416	26.96666666666667	0.5887417946457449	0.013226129656562386	0.012296948471263652
GOTERM_BP_DIRECT	GO:0032496	response to lipopolysaccharide	8	4.44444	0.000399901	FER, HDAC2, CASP8, CNR2, CNR1, PTGER2, TLR4, IDO1	180	145	19416	5.951264367816092	0.5932500660799015	0.013226129656562386	0.012296948471263652
GOTERM_BP_DIRECT	GO:0035556	intracellular signal transduction	14	7.77778	0.000416004	MAP4K2, ITK, PDPK1, PRKCD, PSEN2, PTPN11, BCR, ZAP70, FER, TEC, TNIK, DRD2, MAP4K4	180	468	19416	3.2267806267806267	0.6077233834953792	0.013559324265802829	0.012606735011024328
GOTERM_BP_DIRECT	GO:0070301	cellular response to hydrogen peroxide	6	3.33333	0.00043924	HDAC2, RIPK3, PRKCD, CDK1, ABL1, NFE2L2	180	69	19416	9.379710144927536	0.6277046630565062	0.014112154397488419	0.013120726920919645
GOTERM_BP_DIRECT	GO:0043542	endothelial cell migration	5	2.77778	0.000492624	DPP4, PIK3CA, FAP, ABL1, VEGFA	180	40	19416	13.483333333333333	0.6698420914646128	0.015604383757740838	0.014508122026427787
GOTERM_BP_DIRECT	GO:0007229	integrin-mediated signaling pathway	7	3.88889	0.000521542	ITGB1, TEC, ABL1, ADAM10, PTK2B, PTPN11	180	109	19416	6.927217125382263	0.6906414074894167	0.016290947278378487	0.015146452093859236
GOTERM_BP_DIRECT	GO:0006874	intracellular calcium ion homeostasis	7	3.88889	0.000547473	CCR1, VDR, PIK3CB, HTR2A, DRD2, DRD3, CCR2	180	110	19416	6.864242424242424	0.7081758811931791	0.016554158756365317	0.015391172058497054
GOTERM_BP_DIRECT	GO:0007169	cell surface receptor protein tyrosine kinase signaling pathway	7	3.88889	0.000547473	PDGFRB, PDGFRA, ZAP70, NTRK3, TYRO3, PTK6, PIK3CB	180	110	19416	6.864242424242424	0.7081758811931791	0.016554158756365317	0.015391172058497054
GOTERM_BP_DIRECT	GO:0007189	adenylate cyclase-activating G protein-coupled receptor signaling pathway	8	4.44444	0.000552051	MC4R, CNR2, CNR1, PTGER2, FFAR4, S1PR1, S1PR2, RXFP1	180	153	19416	5.6400871459695	0.7111664578223178	0.016554158756365317	0.015391172058497054
GOTERM_BP_DIRECT	GO:0001938	positive regulation of endothelial cell proliferation	6	3.33333	0.000569907	ACVRL1, NR4A1, PIK3CD, HIF1A, FGF2, VEGFA	180	73	19416	8.865753424657534	0.7225422518451958	0.016864753242042285	0.015679946211254077
GOTERM_BP_DIRECT	GO:0018107	peptidyl-threonine phosphorylation	5	2.77778	0.000594755	CDK5, PDPK1, CSNK2B, PRKCD, CDK1	180	42	19416	12.841269841269842	0.7376308618643438	0.016931707733868755	0.015742196919306166
GOTERM_BP_DIRECT	GO:0035094	response to nicotine	5	2.77778	0.000594755	OPRD1, HDAC2, CNR1, OPRK1, DRD2	180	42	19416	12.841269841269842	0.7376308618643438	0.016931707733868755	0.015742196919306166
GOTERM_BP_DIRECT	GO:0007405	neuroblast proliferation	5	2.77778	0.000594755	ITGB1, DRD2, HIF1A, FGF2, VEGFA	180	42	19416	12.841269841269842	0.7376308618643438	0.016931707733868755	0.015742196919306166
GOTERM_BP_DIRECT	GO:0045471	response to ethanol	7	3.88889	0.000602335	OPRD1, CASP8, CNR1, CDK1, PTK2B, OPRK1, GRIN1	180	112	19416	6.741666666666667	0.7420679934199661	0.016933139105918805	0.015743527732537222
GOTERM_BP_DIRECT	GO:0031295	T cell costimulation	5	2.77778	0.000651075	DPP4, PIK3CA, PDPK1, PTPN11, MTOR	180	43	19416	12.542635658914728	0.7688630363482395	0.018077382058119658	0.016807383674312226
GOTERM_BP_DIRECT	GO:0032760	positive regulation of tumor necrosis factor production	7	3.88889	0.000661371	HDAC2, STAT3, PTAFR, PTPN11, PIK3R1, TLR4, CCR2	180	114	19416	6.623391812865497	0.7741570671097051	0.01813931002663837	0.01686496098964021
GOTERM_BP_DIRECT	GO:0035994	response to muscle stretch	4	2.22222	0.000669727	PIK3CA, RAF1, NFKB1, SLC9A1	180	19	19416	22.708771929824564	0.7783643550791862	0.01814717930757689	0.016872277426475443
GOTERM_BP_DIRECT	GO:0007218	neuropeptide signaling pathway	7	3.88889	0.00075822	OPRD1, GLRA1, CYSLTR2, TYRO3, OPRK1, OPRM1, NTSR2	180	117	19416	6.453561253561253	0.8183882979732179	0.020300447339674687	0.018874270959208433
GOTERM_BP_DIRECT	GO:0019722	calcium-mediated signaling	7	3.88889	0.000792825	CCR1, ZAP70, PDPK1, FPR2, CXCR6, CCR2, GRIN1	180	118	19416	6.398870056497175	0.8319965160519742	0.02097721599545273	0.019503494284789535
GOTERM_BP_DIRECT	GO:1905278	positive regulation of epithelial tube formation	3	1.66667	0.000829924	PIK3CD, FGF2, VEGFA	180	5	19416	64.72	0.8454557171665376	0.021703484278689594	0.02017873971842594
GOTERM_BP_DIRECT	GO:0000165	MAPK cascade	7	3.88889	0.000865684	AR, MAP2K2, PTK2B, TNIK, RAF1, MAP3K14, MAP4K4	180	120	19416	6.292222222222223	0.857407878415241	0.02237843475398882	0.020806272596972264
GOTERM_BP_DIRECT	GO:0050852	T cell receptor signaling pathway	7	3.88889	0.000903996	ITK, ZAP70, TEC, PIK3CA, ABL1, PIK3CD	180	121	19416	6.240220385674932	0.8691895626876194	0.022916074360051532	0.0213061411680159
GOTERM_BP_DIRECT	GO:0002042	cell migration involved in sprouting angiogenesis	4	2.22222	0.000906861	ITGB1, NR4A1, FGF2, VEGFA	180	21	19416	20.546031746031748	0.870030563890477	0.022916074360051532	0.0213061411680159
GOTERM_BP_DIRECT	GO:0043065	positive regulation of apoptotic process	11	6.11111	0.000939856	TOP2A, ITGB1, NR4A1, CASP8, BCL6, CNR1, ABL1, CTSD, MMP9, IDO1, SLC9A1	180	327	19416	3.6285423037716615	0.8793340408007885	0.023485947700214803	0.021835978942262853
GOTERM_BP_DIRECT	GO:0030198	extracellular matrix organization	8	4.44444	0.000959045	ITGB1, PDGFRA, MMP14, MMP7, MMP1, MMP3, RXFP1, MMP9	180	168	19416	5.136507936507937	0.8844356077242279	0.023702114891771497	0.022036959643705733
GOTERM_BP_DIRECT	GO:0042789	mRNA transcription by RNA polymerase II	5	2.77778	0.00107081	RXRB, RXRA, VDR, STAT3, C5AR1	180	49	19416	11.006802721088436	0.9101444863741495	0.026176760658946217	0.024337753018166538
GOTERM_BP_DIRECT	GO:0048013	ephrin receptor signaling pathway	6	3.33333	0.00113887	PDGFRB, PDGFRA, NTRK3, TYRO3, PTPN11, MMP9	180	85	19416	7.614117647058823	0.9229101371431643	0.027358191239045412	0.02543618402883235
GOTERM_BP_DIRECT	GO:0043536	positive regulation of blood vessel endothelial cell migration	5	2.77778	0.00115564	PDPK1, HIF1A, FGF2, NFE2L2, VEGFA	180	50	19416	10.786666666666665	0.9257658574597254	0.027358191239045412	0.02543618402883235
GOTERM_BP_DIRECT	GO:0070527	platelet aggregation	5	2.77778	0.00115564	PDGFRA, TYRO3, PIK3CB, METAP1, PIK3CG	180	50	19416	10.786666666666665	0.9257658574597254	0.027358191239045412	0.02543618402883235
GOTERM_BP_DIRECT	GO:0036092	phosphatidylinositol-3-phosphate biosynthetic process	4	2.22222	0.00119132	PIK3CA, PIK3CD, PIK3CB, PIK3CG	180	23	19416	18.759420289855072	0.9314966623270141	0.027621397996150907	0.025680899604247024
GOTERM_BP_DIRECT	GO:0090026	positive regulation of monocyte chemotaxis	4	2.22222	0.00119132	CCR1, SERPINE1, FPR2, CCR2	180	23	19416	18.759420289855072	0.9314966623270141	0.027621397996150907	0.025680899604247024
GOTERM_BP_DIRECT	GO:0120183	positive regulation of focal adhesion disassembly	3	1.66667	0.00123734	DUSP3, PIK3R1, MAP4K4	180	6	19416	53.93333333333334	0.9382395750705768	0.028001370368285376	0.026034177607863373
GOTERM_BP_DIRECT	GO:0070564	positive regulation of vitamin D receptor signaling pathway	3	1.66667	0.00123734	RXRB, RXRA, VDR	180	6	19416	53.93333333333334	0.9382395750705768	0.028001370368285376	0.026034177607863373
GOTERM_BP_DIRECT	GO:0038109	Kit signaling pathway	5	2.77778	0.00124506	PDGFRB, PDGFRA, FER, NTRK3, TYRO3	180	51	19416	10.575163398692808	0.9393042532009731	0.028001370368285376	0.026034177607863373
GOTERM_BP_DIRECT	GO:0046854	phosphatidylinositol phosphate biosynthetic process	5	2.77778	0.00133921	PIK3CA, PIK3CD, PIK3CB, PIK3R1, PIK3CG	180	52	19416	10.371794871794872	0.9509003215399431	0.029241594341031813	0.02718727157274234
GOTERM_BP_DIRECT	GO:0070371	ERK1 and ERK2 cascade	5	2.77778	0.00133921	MAP2K2, CDK1, ABL1, FGF2, TLR4	180	52	19416	10.371794871794872	0.9509003215399431	0.029241594341031813	0.02718727157274234
GOTERM_BP_DIRECT	GO:0051603	proteolysis involved in protein catabolic process	5	2.77778	0.00133921	CASP8, FAP, CTSL, PSMB1, PSMB9	180	52	19416	10.371794871794872	0.9509003215399431	0.029241594341031813	0.02718727157274234
GOTERM_BP_DIRECT	GO:0006509	membrane protein ectodomain proteolysis	4	2.22222	0.00135233	MMP7, ERAP1, PSEN2, ADAM10	180	24	19416	17.97777777777778	0.9523295301387393	0.029244084836731077	0.02718958710253654
GOTERM_BP_DIRECT	GO:0060326	cell chemotaxis	6	3.33333	0.00147062	PDGFRB, CCR1, PDGFRA, PRKCD, CXCR6, CCR2	180	90	19416	7.191111111111112	0.9634787863037648	0.03149931062950933	0.029286375511918195
GOTERM_BP_DIRECT	GO:0048015	phosphatidylinositol-mediated signaling	4	2.22222	0.00152638	PIK3CA, PIK3CD, PIK3CB, PIK3CG	180	25	19416	17.258666666666667	0.9677891004532075	0.03238516811493374	0.03010999845634791
GOTERM_BP_DIRECT	GO:0035791	platelet-derived growth factor receptor-beta signaling pathway	5	2.77778	0.00154223	PDGFRB, PDGFRA, NTRK3, TYRO3, ABL1	180	54	19416	9.987654320987653	0.9689187352763206	0.032415632891034864	0.030138322976947043
GOTERM_BP_DIRECT	GO:0007188	adenylate cyclase-modulating G protein-coupled receptor signaling pathway	5	2.77778	0.00165136	MC4R, CHRM2, HTR6, CNR1, FPR1	180	55	19416	9.806060606060605	0.9756925258510482	0.03438797712352512	0.03197210323045399
GOTERM_BP_DIRECT	GO:0032869	cellular response to insulin stimulus	6	3.33333	0.00178335	HDAC5, PIK3CA, PDPK1, PIK3R1, MTOR, SLC9A1	180	94	19416	6.885106382978723	0.9819451106210023	0.03646143815617544	0.03389989648046369
GOTERM_BP_DIRECT	GO:0032880	regulation of protein localization	6	3.33333	0.00178335	FKBP1A, HSP90AA1, HSP90AB1, KDM1A, CCNE1, RAB9A	180	94	19416	6.885106382978723	0.9819451106210023	0.03646143815617544	0.03389989648046369
GOTERM_BP_DIRECT	GO:0006968	cellular defense response	5	2.77778	0.0018855	ITGB1, ITK, C5AR1, PTK2B, CCR2	180	57	19416	9.461988304093566	0.9856569797414072	0.038202604461882964	0.03551873985317798
GOTERM_BP_DIRECT	GO:1903076	regulation of protein localization to plasma membrane	4	2.22222	0.0019151	AR, MMP14, CDK5, PIK3R1	180	27	19416	15.980246913580247	0.9865823700989202	0.03845585965285314	0.0357542029942712
GOTERM_BP_DIRECT	GO:0043627	response to estrogen	5	2.77778	0.00201077	F7, MMP14, HSP90AA1, OPRK1, GBA1	180	58	19416	9.298850574712644	0.989184566383364	0.04001972066394717	0.03720819738030838
GOTERM_BP_DIRECT	GO:0051967	negative regulation of synaptic transmission, glutamatergic	3	1.66667	0.00228179	HTR2A, DRD2, DRD3	180	8	19416	40.45	0.9941283457814382	0.04501539605045053	0.04185290935593244
GOTERM_BP_DIRECT	GO:0045776	negative regulation of blood pressure	4	2.22222	0.00236031	CNR1, PTAFR, DRD2, DRD3	180	29	19416	14.87816091954023	0.9950808334651572	0.046159492347658086	0.042916628945732796
GOTERM_BP_DIRECT	GO:1902895	positive regulation of miRNA transcription	5	2.77778	0.00256952	AR, KLF5, STAT3, HIF1A, FGF2	180	62	19416	8.698924731182794	0.996930670640999	0.04923105632518391	0.04577240496930172
GOTERM_BP_DIRECT	GO:0038084	vascular endothelial growth factor signaling pathway	5	2.77778	0.00256952	PIK3CA, NTRK3, TYRO3, PIK3CD, VEGFA	180	62	19416	8.698924731182794	0.996930670640999	0.04923105632518391	0.04577240496930172
GOTERM_BP_DIRECT	GO:1903672	positive regulation of sprouting angiogenesis	4	2.22222	0.00260493	PDPK1, FGF1, FGF2, VEGFA	180	30	19416	14.382222222222223	0.997166207833447	0.04923105632518391	0.04577240496930172
GOTERM_BP_DIRECT	GO:0010592	positive regulation of lamellipodium assembly	4	2.22222	0.00260493	HSP90AA1, PIK3CA, PIK3R1, MTOR	180	30	19416	14.382222222222223	0.997166207833447	0.04923105632518391	0.04577240496930172
GOTERM_BP_DIRECT	GO:0045907	positive regulation of vasoconstriction	4	2.22222	0.00286465	FAAH, ABL1, CD38, HTR2A	180	31	19416	13.918279569892473	0.9984223842580815	0.052887444857261406	0.04917191960717368
GOTERM_BP_DIRECT	GO:0001935	endothelial cell proliferation	4	2.22222	0.00286465	MMP14, PIK3CB, FGF2, VEGFA	180	31	19416	13.918279569892473	0.9984223842580815	0.052887444857261406	0.04917191960717368
GOTERM_BP_DIRECT	GO:0071230	cellular response to amino acid stimulus	5	2.77778	0.00288526	PDGFRA, GLRA1, DNMT1, MMP3, MTOR	180	64	19416	8.427083333333332	0.9984940383094139	0.052887444857261406	0.04917191960717368
GOTERM_BP_DIRECT	GO:0032956	regulation of actin cytoskeleton organization	6	3.33333	0.00289304	PDGFRB, PDGFRA, PRKCD, ABL1, PTK2B, MTOR	180	105	19416	6.163809523809523	0.9985202420507691	0.052887444857261406	0.04917191960717368
GOTERM_BP_DIRECT	GO:0038003	G protein-coupled opioid receptor signaling pathway	3	1.66667	0.00291598	OPRD1, OPRK1, OPRM1	180	9	19416	35.955555555555556	0.9985948670551548	0.052887444857261406	0.04917191960717368
GOTERM_BP_DIRECT	GO:0046718	symbiont entry into host cell	6	3.33333	0.00313859	ITGB1, DPP4, CTSL, TYRO3, CDK1, HTR2A	180	107	19416	6.048598130841122	0.9991495903012743	0.056042128795780737	0.052104976128046925
GOTERM_BP_DIRECT	GO:0010575	positive regulation of vascular endothelial growth factor production	4	2.22222	0.00313975	STAT3, C5AR1, HPSE, HIF1A	180	32	19416	13.483333333333334	0.9991518193161995	0.056042128795780737	0.052104976128046925
GOTERM_BP_DIRECT	GO:0048008	platelet-derived growth factor receptor signaling pathway	4	2.22222	0.00343054	PDGFRB, PDGFRA, FER, PTPN11	180	33	19416	13.074747474747475	0.9995599142005875	0.06075021053443521	0.0564822989006243
GOTERM_BP_DIRECT	GO:0051128	regulation of cellular component organization	3	1.66667	0.00362294	ABL1, ADAM10, MTOR	180	10	19416	32.36	0.999714930726464	0.06316265725765342	0.05872526292830293
GOTERM_BP_DIRECT	GO:0060055	angiogenesis involved in wound healing	3	1.66667	0.00362294	PRCP, HPSE, PIK3CB	180	10	19416	32.36	0.999714930726464	0.06316265725765342	0.05872526292830293
GOTERM_BP_DIRECT	GO:0071560	cellular response to transforming growth factor beta stimulus	5	2.77778	0.00378854	ACVRL1, PPM1A, HDAC2, PDE3A, ABL1	180	69	19416	7.816425120772946	0.9998038466144941	0.06554179025192526	0.06093725363129201
GOTERM_BP_DIRECT	GO:0070098	chemokine-mediated signaling pathway	5	2.77778	0.00398969	CCR1, GPR35, PTK2B, CXCR6, CCR2	180	70	19416	7.704761904761905	0.9998754459300416	0.06849483568286577	0.06368283744458529
GOTERM_BP_DIRECT	GO:0055074	calcium ion homeostasis	4	2.22222	0.00406021	NT5E, PSEN2, TRIM24, GRIN1	180	35	19416	12.327619047619049	0.999893780376958	0.06917737597934351	0.064317426933218
GOTERM_BP_DIRECT	GO:0006909	phagocytosis	5	2.77778	0.00419795	BCR, ITGB1, PIK3CA, TYRO3, TLR4	180	71	19416	7.596244131455399	0.9999221765320357	0.06942055182536047	0.06454351883807415
GOTERM_BP_DIRECT	GO:0071300	cellular response to retinoic acid	5	2.77778	0.00419795	HDAC2, PTK2B, PTK6, RORB, DRD2	180	71	19416	7.596244131455399	0.9999221765320357	0.06942055182536047	0.06454351883807415
GOTERM_BP_DIRECT	GO:0042391	regulation of membrane potential	5	2.77778	0.00419795	GLRA1, GBA1, CACNA1H, NTSR2, GRIN1	180	71	19416	7.596244131455399	0.9999221765320357	0.06942055182536047	0.06454351883807415
GOTERM_BP_DIRECT	GO:0060079	excitatory postsynaptic potential	5	2.77778	0.00419795	GLRA1, CDK5, S1PR2, DRD2, GRIN1	180	71	19416	7.596244131455399	0.9999221765320357	0.06942055182536047	0.06454351883807415
GOTERM_BP_DIRECT	GO:0001975	response to amphetamine	4	2.22222	0.00439962	NR4A1, HDAC2, CNR2, DRD2	180	36	19416	11.985185185185186	0.9999506496182675	0.07020191068844094	0.06526998454847932
GOTERM_BP_DIRECT	GO:0090050	positive regulation of cell migration involved in sprouting angiogenesis	4	2.22222	0.00439962	ABL1, FGF2, HDAC7, VEGFA	180	36	19416	11.985185185185186	0.9999506496182675	0.07020191068844094	0.06526998454847932
GOTERM_BP_DIRECT	GO:0051481	negative regulation of cytosolic calcium ion concentration	3	1.66667	0.00440128	OPRM1, DRD2, DRD3	180	11	19416	29.418181818181814	0.9999508344056633	0.07020191068844094	0.06526998454847932
GOTERM_BP_DIRECT	GO:0007600	sensory perception	3	1.66667	0.00440128	OPRK1, OPRM1, NTSR2	180	11	19416	29.418181818181814	0.9999508344056633	0.07020191068844094	0.06526998454847932
GOTERM_BP_DIRECT	GO:0071492	cellular response to UV-A	3	1.66667	0.00440128	MMP1, MMP3, MMP9	180	11	19416	29.418181818181814	0.9999508344056633	0.07020191068844094	0.06526998454847932
GOTERM_BP_DIRECT	GO:0019228	neuronal action potential	4	2.22222	0.00475572	GLRA1, SCN4A, SCN3A, MTOR	180	37	19416	11.661261261261261	0.999977926445509	0.07479452229353523	0.06953994936228643
GOTERM_BP_DIRECT	GO:2000352	negative regulation of endothelial cell apoptotic process	4	2.22222	0.00475572	PDPK1, SERPINE1, ABL1, NFE2L2	180	37	19416	11.661261261261261	0.999977926445509	0.07479452229353523	0.06953994936228643
GOTERM_BP_DIRECT	GO:0006805	xenobiotic metabolic process	6	3.33333	0.00493728	BCHE, ABCB1, AKR1C1, NR1I2, RORC, CYP3A4	180	119	19416	5.438655462184873	0.9999853554632354	0.07711070152114924	0.07169340901766254
GOTERM_BP_DIRECT	GO:0043123	positive regulation of canonical NF-kappaB signal transduction	8	4.44444	0.00505865	FKBP1A, PPM1A, CASP8, STAT3, ABL1, TLR8, TLR4, VEGFA	180	226	19416	3.8182890855457225	0.9999888689519761	0.07846137212506092	0.07294919035727096
GOTERM_BP_DIRECT	GO:0010469	regulation of signaling receptor activity	3	1.66667	0.00524964	PLAU, PRKCD, SERPINE1	180	12	19416	26.96666666666667	0.9999927719398213	0.0792378603269907	0.07367112758725547
GOTERM_BP_DIRECT	GO:0043117	positive regulation of vascular permeability	3	1.66667	0.00524964	TACR2, PDE3A, VEGFA	180	12	19416	26.96666666666667	0.9999927719398213	0.0792378603269907	0.07367112758725547
GOTERM_BP_DIRECT	GO:0051549	positive regulation of keratinocyte migration	3	1.66667	0.00524964	MMP9, MTOR, MAP4K4	180	12	19416	26.96666666666667	0.9999927719398213	0.0792378603269907	0.07367112758725547
GOTERM_BP_DIRECT	GO:0001963	synaptic transmission, dopaminergic	3	1.66667	0.00524964	CDK5, DRD2, DRD3	180	12	19416	26.96666666666667	0.9999927719398213	0.0792378603269907	0.07367112758725547
GOTERM_BP_DIRECT	GO:0030163	protein catabolic process	5	2.77778	0.00534981	MMP14, MMP3, TRIM24, LNPEP, MTOR	180	76	19416	7.0964912280701755	0.9999942367838728	0.08021143971758819	0.07457630967073227
GOTERM_BP_DIRECT	GO:0010976	positive regulation of neuron projection development	6	3.33333	0.00567234	KDM1A, CNR1, NTRK3, PTK2B, PTK6, NFE2L2	180	123	19416	5.261788617886179	0.9999972209527616	0.08448399847542648	0.07854870645269754
GOTERM_BP_DIRECT	GO:0048511	rhythmic process	5	2.77778	0.00586421	TOP2A, CDK5, CDK1, RORB, MTOR	180	78	19416	6.914529914529914	0.9999981994809561	0.08676719285601796	0.08067149856021946
GOTERM_BP_DIRECT	GO:0033628	regulation of cell adhesion mediated by integrin	3	1.66667	0.00616669	PLAU, PTPN11, PIK3CG	180	13	19416	24.892307692307693	0.9999990918149598	0.09005765296223914	0.08373079250513209
GOTERM_BP_DIRECT	GO:0051918	negative regulation of fibrinolysis	3	1.66667	0.00616669	PLAU, SERPINE1, F2	180	13	19416	24.892307692307693	0.9999990918149598	0.09005765296223914	0.08373079250513209
GOTERM_BP_DIRECT	GO:0019233	sensory perception of pain	4	2.22222	0.00635157	CDK5, OPRK1, OPRM1, CCR2	180	41	19416	10.52357723577236	0.9999994023396304	0.09098525524451488	0.08459322753058277
GOTERM_BP_DIRECT	GO:0042113	B cell activation	4	2.22222	0.00635157	HDAC5, ZAP70, CASP8, PIK3CD	180	41	19416	10.52357723577236	0.9999994023396304	0.09098525524451488	0.08459322753058277
GOTERM_BP_DIRECT	GO:0030217	T cell differentiation	4	2.22222	0.00635157	ZAP70, PIK3CD, PIK3R1, PTPN2	180	41	19416	10.52357723577236	0.9999994023396304	0.09098525524451488	0.08459322753058277
GOTERM_BP_DIRECT	GO:0007565	female pregnancy	5	2.77778	0.00641057	HSD11B2, SLC2A1, CD38, LNPEP, IDO1	180	80	19416	6.741666666666666	0.9999994770487193	0.09124916027866707	0.08483859232667534
GOTERM_BP_DIRECT	GO:0032728	positive regulation of interferon-beta production	4	2.22222	0.0067944	HSP90AA1, TLR8, PTPN11, TLR4	180	42	19416	10.273015873015874	0.9999997806861419	0.09610449255521471	0.08935282077943706
GOTERM_BP_DIRECT	GO:0042981	regulation of apoptotic process	8	4.44444	0.00695568	HSP90AA1, CASP8, RIPK3, CDK5, APEX1, TRIM24, ABL1, RAF1	180	240	19416	3.595555555555556	0.9999998477865076	0.09716349794657614	0.09033742739274819
GOTERM_BP_DIRECT	GO:0006366	transcription by RNA polymerase II	8	4.44444	0.00695568	NR4A1, AR, BCL6, TRIM24, SLC40A1, PIK3R1, FGF2, NFKB1	180	240	19416	3.595555555555556	0.9999998477865076	0.09716349794657614	0.09033742739274819
GOTERM_BP_DIRECT	GO:0045892	negative regulation of DNA-templated transcription	13	7.22222	0.00708982	HDAC5, HDAC2, KDM1A, CBX4, TMPRSS6, VDR, NR1I2, RORB, BCL6, CDK5, APEX1, TRIM24, CD38	180	574	19416	2.4429732868757257	0.9999998876673586	0.09842598227002486	0.09151121784198397
GOTERM_BP_DIRECT	GO:0030195	negative regulation of blood coagulation	3	1.66667	0.00715109	SERPINE1, F2, TFPI	180	14	19416	23.114285714285714	0.9999999022237475	0.09866750725370839	0.09173577486327446
GOTERM_BP_DIRECT	GO:0008285	negative regulation of cell population proliferation	11	6.11111	0.00724626	ACVRL1, BCHE, AR, VDR, CSNK2B, STAT3, PTK2B, OPRM1, DRD2, RAF1, PTPN2	180	435	19416	2.727662835249042	0.9999999211856627	0.09879079163833006	0.09185039809504142
GOTERM_BP_DIRECT	GO:0042307	positive regulation of protein import into nucleus	4	2.22222	0.00725515	HSP90AA1, PRKCD, CDK1, PIK3R1	180	43	19416	10.034108527131783	0.9999999227577109	0.09879079163833006	0.09185039809504142
GOTERM_BP_DIRECT	GO:0030324	lung development	5	2.77778	0.00729181	PDGFRA, MMP14, FGF1, FGF2, VEGFA	180	83	19416	6.497991967871485	0.9999999289124638	0.09879079163833006	0.09185039809504142
GOTERM_BP_DIRECT	GO:0050731	positive regulation of peptidyl-tyrosine phosphorylation	5	2.77778	0.0076024	ABL1, PTPN11, HTR2A, MTOR, VEGFA	180	84	19416	6.420634920634921	0.9999999648320921	0.10238208597729163	0.09518939163117687
GOTERM_BP_DIRECT	GO:0007275	multicellular organism development	4	2.22222	0.00773399	PDGFRB, PDGFRA, NTRK3, TYRO3	180	44	19416	9.806060606060607	0.9999999739005363	0.10353417113366238	0.09626053883525479
GOTERM_BP_DIRECT	GO:0014044	Schwann cell development	3	1.66667	0.00820155	MAP2K2, CDK5, RAF1	180	15	19416	21.573333333333334	0.9999999909575532	0.10700388635313214	0.09948649460400147
GOTERM_BP_DIRECT	GO:0002430	complement receptor mediated signaling pathway	3	1.66667	0.00820155	C5AR1, FPR1, FPR2	180	15	19416	21.573333333333334	0.9999999909575532	0.10700388635313214	0.09948649460400147
GOTERM_BP_DIRECT	GO:0086010	membrane depolarization during action potential	3	1.66667	0.00820155	SCN4A, SCN3A, CACNA1H	180	15	19416	21.573333333333334	0.9999999909575532	0.10700388635313214	0.09948649460400147
GOTERM_BP_DIRECT	GO:0007213	G protein-coupled acetylcholine receptor signaling pathway	3	1.66667	0.00820155	CHRM2, CHRM1, CHRM4	180	15	19416	21.573333333333334	0.9999999909575532	0.10700388635313214	0.09948649460400147
GOTERM_BP_DIRECT	GO:0007249	canonical NF-kappaB signal transduction	4	2.22222	0.00823107	ABL1, TLR8, MAP3K14, NFKB1	180	45	19416	9.588148148148148	0.9999999915430599	0.10700388635313214	0.09948649460400147
GOTERM_BP_DIRECT	GO:0032355	response to estradiol	5	2.77778	0.0085861	F7, CASP8, STAT3, CD38, DRD2	180	87	19416	6.199233716475096	0.9999999962199438	0.10971676065168953	0.1020087801345855
GOTERM_BP_DIRECT	GO:0016485	protein processing	5	2.77778	0.0085861	F7, MMP14, PSEN2, ADAM10, METAP2	180	87	19416	6.199233716475096	0.9999999962199438	0.10971676065168953	0.1020087801345855
GOTERM_BP_DIRECT	GO:0030183	B cell differentiation	5	2.77778	0.0085861	ITGB1, HDAC5, PIK3CD, PIK3R1, PTPN2	180	87	19416	6.199233716475096	0.9999999962199438	0.10971676065168953	0.1020087801345855
GOTERM_BP_DIRECT	GO:0009755	hormone-mediated signaling pathway	4	2.22222	0.00874654	RXRB, RXRA, PTPN11, RXFP1	180	46	19416	9.379710144927536	0.999999997373208	0.11113542979152112	0.10332778287864414
GOTERM_BP_DIRECT	GO:0043410	positive regulation of MAPK cascade	7	3.88889	0.0090862	AR, DRD2, RAF1, FGF1, DRD3, FGF2, VEGFA	180	193	19416	3.9122625215889464	0.9999999987847009	0.1148026502444537	0.10673736845760458
GOTERM_BP_DIRECT	GO:0002407	dendritic cell chemotaxis	3	1.66667	0.00931677	CCR1, PIK3CG, CCR2	180	16	19416	20.225	0.9999999992799001	0.11705816547746539	0.10883442597304586
GOTERM_BP_DIRECT	GO:0051402	neuron apoptotic process	5	2.77778	0.00964959	CDK5, TYRO3, ABL1, GBA1, HIF1A	180	90	19416	5.992592592592593	0.9999999996617773	0.12056628290375312	0.11209608606124848
GOTERM_BP_DIRECT	GO:0071456	cellular response to hypoxia	6	3.33333	0.0102574	OPRD1, HIF1A, MTOR, SLC9A1, NFE2L2, VEGFA	180	142	19416	4.55774647887324	0.9999999999149732	0.12622643315305715	0.117358591250797
GOTERM_BP_DIRECT	GO:0048538	thymus development	4	2.22222	0.0104047	MAP2K2, RIPK3, ABL1, RAF1	180	49	19416	8.805442176870748	0.9999999999391566	0.12622643315305715	0.117358591250797
GOTERM_BP_DIRECT	GO:0036323	vascular endothelial growth factor receptor-1 signaling pathway	4	2.22222	0.0104047	PDGFRB, PDGFRA, NTRK3, TYRO3	180	49	19416	8.805442176870748	0.9999999999391566	0.12622643315305715	0.117358591250797
GOTERM_BP_DIRECT	GO:0043409	negative regulation of MAPK cascade	4	2.22222	0.0104047	DUSP3, PRKCD, GBA1, PIK3CB	180	49	19416	8.805442176870748	0.9999999999391566	0.12622643315305715	0.117358591250797
GOTERM_BP_DIRECT	GO:0043171	peptide catabolic process	3	1.66667	0.0104955	ERAP1, LNPEP, LTA4H	180	17	19416	19.03529411764706	0.9999999999505018	0.12622643315305715	0.117358591250797
GOTERM_BP_DIRECT	GO:0030502	negative regulation of bone mineralization	3	1.66667	0.0104955	CCR1, PTK2B, HIF1A	180	17	19416	19.03529411764706	0.9999999999505018	0.12622643315305715	0.117358591250797
GOTERM_BP_DIRECT	GO:1904385	cellular response to angiotensin	3	1.66667	0.0104955	PRKCD, NFKB1, NFE2L2	180	17	19416	19.03529411764706	0.9999999999505018	0.12622643315305715	0.117358591250797
GOTERM_BP_DIRECT	GO:0035790	platelet-derived growth factor receptor-alpha signaling pathway	4	2.22222	0.010995	PDGFRB, PDGFRA, NTRK3, TYRO3	180	50	19416	8.629333333333333	0.9999999999841016	0.13153116889411307	0.12229065102605174
GOTERM_BP_DIRECT	GO:0050918	positive chemotaxis	4	2.22222	0.0116044	LGALS3, FPR2, FGF2, VEGFA	180	51	19416	8.460130718954249	0.9999999999960248	0.13664053623617461	0.1270410677055763
GOTERM_BP_DIRECT	GO:0050673	epithelial cell proliferation	4	2.22222	0.0116044	AR, TRIM24, DRD2, FGF1	180	51	19416	8.460130718954249	0.9999999999960248	0.13664053623617461	0.1270410677055763
GOTERM_BP_DIRECT	GO:0038145	macrophage colony-stimulating factor signaling pathway	4	2.22222	0.0116044	PDGFRB, PDGFRA, NTRK3, TYRO3	180	51	19416	8.460130718954249	0.9999999999960248	0.13664053623617461	0.1270410677055763
GOTERM_BP_DIRECT	GO:0034446	substrate adhesion-dependent cell spreading	4	2.22222	0.0122329	FER, TYRO3, ABL1, PIK3R1	180	52	19416	8.297435897435898	0.9999999999990492	0.14254818158498087	0.13253368061102488
GOTERM_BP_DIRECT	GO:0031334	positive regulation of protein-containing complex assembly	4	2.22222	0.0122329	LGALS3, MMP1, MMP3, VEGFA	180	52	19416	8.297435897435898	0.9999999999990492	0.14254818158498087	0.13253368061102488
GOTERM_BP_DIRECT	GO:0042730	fibrinolysis	3	1.66667	0.0130384	PLAU, SERPINE1, F2	180	19	19416	17.031578947368423	0.9999999999998482	0.15115144804965416	0.14053253795990522
GOTERM_BP_DIRECT	GO:0031547	brain-derived neurotrophic factor receptor signaling pathway	4	2.22222	0.0135475	PDGFRB, PDGFRA, NTRK3, TYRO3	180	54	19416	7.990123456790124	0.9999999999999525	0.15545117742958328	0.14453019653413013
GOTERM_BP_DIRECT	GO:0034614	cellular response to reactive oxygen species	4	2.22222	0.0135475	PDGFRA, FER, MMP3, MMP9	180	54	19416	7.990123456790124	0.9999999999999525	0.15545117742958328	0.14453019653413013
GOTERM_BP_DIRECT	GO:0019221	cytokine-mediated signaling pathway	6	3.33333	0.0141824	CCR1, FER, STAT3, PTPN11, PIK3R1, CCR2	180	154	19416	4.202597402597402	0.9999999999999888	0.16190988558188082	0.15053515818217555
GOTERM_BP_DIRECT	GO:0120162	positive regulation of cold-induced thermogenesis	5	2.77778	0.0142685	KDM1A, SCD, FFAR4, CCR2, VEGFA	180	101	19416	5.33993399339934	0.9999999999999908	0.16192986572101312	0.15055373464768274
GOTERM_BP_DIRECT	GO:0071548	response to dexamethasone	3	1.66667	0.0144002	PIK3CA, PTAFR, GBA1	180	20	19416	16.18	0.9999999999999932	0.16192986572101312	0.15055373464768274
GOTERM_BP_DIRECT	GO:0043401	steroid hormone receptor signaling pathway	3	1.66667	0.0144002	RXRB, RXRA, PDE3A	180	20	19416	16.18	0.9999999999999932	0.16192986572101312	0.15055373464768274
GOTERM_BP_DIRECT	GO:0048012	hepatocyte growth factor receptor signaling pathway	4	2.22222	0.0149396	PDGFRB, PDGFRA, NTRK3, TYRO3	180	56	19416	7.704761904761905	0.999999999999998	0.16716008667436116	0.15541651455584224
GOTERM_BP_DIRECT	GO:0032755	positive regulation of interleukin-6 production	5	2.77778	0.015235	STAT3, PTAFR, TLR8, PTPN11, TLR4	180	103	19416	5.236245954692556	0.999999999999999	0.16962153860894638	0.15770504100991858
GOTERM_BP_DIRECT	GO:0034644	cellular response to UV	4	2.22222	0.0156648	KDM1A, PRKCD, PIK3R1, AURKB	180	57	19416	7.569590643274854	0.9999999999999997	0.17188567881831515	0.1598101175674064
GOTERM_BP_DIRECT	GO:0071320	cellular response to cAMP	4	2.22222	0.0156648	KDM1A, PTAFR, CFTR, PIK3CG	180	57	19416	7.569590643274854	0.9999999999999997	0.17188567881831515	0.1598101175674064
GOTERM_BP_DIRECT	GO:0001659	temperature homeostasis	3	1.66667	0.0158205	STAT3, HTR2A, DRD2	180	21	19416	15.40952380952381	0.9999999999999998	0.17188567881831515	0.1598101175674064
GOTERM_BP_DIRECT	GO:0048384	retinoic acid receptor signaling pathway	3	1.66667	0.0158205	RXRB, RXRA, VDR	180	21	19416	15.40952380952381	0.9999999999999998	0.17188567881831515	0.1598101175674064
GOTERM_BP_DIRECT	GO:0032148	activation of protein kinase B activity	3	1.66667	0.0158205	PDPK1, NTRK3, FGF1	180	21	19416	15.40952380952381	0.9999999999999998	0.17188567881831515	0.1598101175674064
GOTERM_BP_DIRECT	GO:0038063	collagen-activated tyrosine kinase receptor signaling pathway	4	2.22222	0.0164096	PDGFRB, PDGFRA, NTRK3, TYRO3	180	58	19416	7.439080459770115	0.9999999999999999	0.17573903230170745	0.1633927596900268
GOTERM_BP_DIRECT	GO:0030155	regulation of cell adhesion	4	2.22222	0.0164096	PLAU, ABL1, S1PR1, PTK2B	180	58	19416	7.439080459770115	0.9999999999999999	0.17573903230170745	0.1633927596900268
GOTERM_BP_DIRECT	GO:1903078	positive regulation of protein localization to plasma membrane	4	2.22222	0.0164096	ITGB1, LGALS3, PDPK1, PIK3R1	180	58	19416	7.439080459770115	0.9999999999999999	0.17573903230170745	0.1633927596900268
GOTERM_BP_DIRECT	GO:0001953	negative regulation of cell-matrix adhesion	3	1.66667	0.0172983	BCL6, PIK3R1, MAP4K4	180	22	19416	14.709090909090907	1	0.18350852100677495	0.17061641504009178
GOTERM_BP_DIRECT	GO:0038061	non-canonical NF-kappaB signal transduction	3	1.66667	0.0172983	RIPK3, MAP3K14, NFKB1	180	22	19416	14.709090909090907	1	0.18350852100677495	0.17061641504009178
GOTERM_BP_DIRECT	GO:0001701	in utero embryonic development	7	3.88889	0.0174854	ITGB1, ACVRL1, PDGFRA, AR, ADAM10, KEAP1, VEGFA	180	223	19416	3.385949177877429	1	0.18462325667534749	0.17165283668659473
GOTERM_BP_DIRECT	GO:0030593	neutrophil chemotaxis	4	2.22222	0.0179579	LGALS3, C5AR1, PIK3CD, PIK3CG	180	60	19416	7.191111111111112	1	0.1869786752769591	0.17384277901472722
GOTERM_BP_DIRECT	GO:0034605	cellular response to heat	4	2.22222	0.0179579	HSP90AA1, HDAC2, HSP90AB1, FGF1	180	60	19416	7.191111111111112	1	0.1869786752769591	0.17384277901472722
GOTERM_BP_DIRECT	GO:0007193	adenylate cyclase-inhibiting G protein-coupled receptor signaling pathway	4	2.22222	0.0179579	OPRD1, S1PR1, OPRK1, FPR2	180	60	19416	7.191111111111112	1	0.1869786752769591	0.17384277901472722
GOTERM_BP_DIRECT	GO:0002780	antibacterial peptide biosynthetic process	2	1.11111	0.0183539	LGALS4, MMP7	180	2	19416	107.86666666666667	1	0.1884834333892504	0.17524182268426972
GOTERM_BP_DIRECT	GO:0035747	natural killer cell chemotaxis	2	1.11111	0.0183539	PIK3CD, PIK3CG	180	2	19416	107.86666666666667	1	0.1884834333892504	0.17524182268426972
GOTERM_BP_DIRECT	GO:0010710	regulation of collagen catabolic process	2	1.11111	0.0183539	ITGB1, FAP	180	2	19416	107.86666666666667	1	0.1884834333892504	0.17524182268426972
GOTERM_BP_DIRECT	GO:0050729	positive regulation of inflammatory response	5	2.77778	0.0195095	PLA2G2A, SERPINE1, HTR2A, TLR4, CCR2	180	111	19416	4.858858858858858	1	0.1994406279511878	0.18542923657000163
GOTERM_BP_DIRECT	GO:0045821	positive regulation of glycolytic process	3	1.66667	0.0204213	HTR2A, HIF1A, MTOR	180	24	19416	13.483333333333334	1	0.20595342701507127	0.1914844890566981
GOTERM_BP_DIRECT	GO:2000378	negative regulation of reactive oxygen species metabolic process	3	1.66667	0.0204213	BCR, MMP3, HIF1A	180	24	19416	13.483333333333334	1	0.20595342701507127	0.1914844890566981
GOTERM_BP_DIRECT	GO:0035335	peptidyl-tyrosine dephosphorylation	3	1.66667	0.0204213	DUSP3, PTPN11, PTPN2	180	24	19416	13.483333333333334	1	0.20595342701507127	0.1914844890566981
GOTERM_BP_DIRECT	GO:0071353	cellular response to interleukin-4	3	1.66667	0.0220644	HSP90AB1, CDK4, KEAP1	180	25	19416	12.943999999999999	1	0.21956996920981742	0.20414442223998588
GOTERM_BP_DIRECT	GO:0014059	regulation of dopamine secretion	3	1.66667	0.0220644	HTR2A, DRD2, DRD3	180	25	19416	12.943999999999999	1	0.21956996920981742	0.20414442223998588
GOTERM_BP_DIRECT	GO:0045088	regulation of innate immune response	3	1.66667	0.0220644	CASP8, ERAP1, NFE2L2	180	25	19416	12.943999999999999	1	0.21956996920981742	0.20414442223998588
GOTERM_BP_DIRECT	GO:0032757	positive regulation of interleukin-8 production	4	2.22222	0.0221732	STAT3, SERPINE1, TLR8, TLR4	180	65	19416	6.637948717948718	1	0.2196804212596768	0.2042471146527275
GOTERM_BP_DIRECT	GO:0043525	positive regulation of neuron apoptotic process	4	2.22222	0.0230754	CASP8, CDK5, ABL1, HTR2A	180	66	19416	6.537373737373738	1	0.22466038074284567	0.20887721482138297
GOTERM_BP_DIRECT	GO:0032731	positive regulation of interleukin-1 beta production	4	2.22222	0.0230754	CASP8, STAT3, TLR8, TLR4	180	66	19416	6.537373737373738	1	0.22466038074284567	0.20887721482138297
GOTERM_BP_DIRECT	GO:0030168	platelet activation	4	2.22222	0.0230754	PIK3CA, TYRO3, PIK3CB, F2	180	66	19416	6.537373737373738	1	0.22466038074284567	0.20887721482138297
GOTERM_BP_DIRECT	GO:0042752	regulation of circadian rhythm	4	2.22222	0.0230754	TOP2A, CDK1, RORB, MTOR	180	66	19416	6.537373737373738	1	0.22466038074284567	0.20887721482138297
GOTERM_BP_DIRECT	GO:0002548	monocyte chemotaxis	3	1.66667	0.0237603	CCR1, LGALS3, CCR2	180	26	19416	12.446153846153846	1	0.2287590679074148	0.21268795508866356
GOTERM_BP_DIRECT	GO:0099170	postsynaptic modulation of chemical synaptic transmission	3	1.66667	0.0237603	CHRM1, PTK2B, DRD2	180	26	19416	12.446153846153846	1	0.2287590679074148	0.21268795508866356
GOTERM_BP_DIRECT	GO:0042593	glucose homeostasis	5	2.77778	0.0238015	CNR1, STAT3, PTPN11, PRCP, PTPN2	180	118	19416	4.570621468926554	1	0.2287590679074148	0.21268795508866356
GOTERM_BP_DIRECT	GO:0050482	arachidonate secretion	3	1.66667	0.0255079	PLA2G2A, DRD2, DRD3	180	27	19416	11.985185185185184	1	0.24308146813440074	0.22600415734505647
GOTERM_BP_DIRECT	GO:0051894	positive regulation of focal adhesion assembly	3	1.66667	0.0255079	ABL1, MAP4K4, VEGFA	180	27	19416	11.985185185185184	1	0.24308146813440074	0.22600415734505647
GOTERM_BP_DIRECT	GO:0030154	cell differentiation	13	7.22222	0.0256917	ACVRL1, VDR, NTRK3, STAT3, NR1I2, PTPN11, PTK6, FGF1, FGF2, VEGFA, RXRB, ZAP70, RXRA	180	687	19416	2.0411450752062104	1	0.24380000770856136	0.22667221703806217
GOTERM_BP_DIRECT	GO:0006974	DNA damage response	8	4.44444	0.0258284	TOP2A, BLM, BCL6, PARP2, PRKCD, CDK1, ABL1, MTOR	180	312	19416	2.7658119658119658	1	0.24406734797129417	0.2269207757260899
GOTERM_BP_DIRECT	GO:0051092	positive regulation of NF-kappaB transcription factor activity	5	2.77778	0.0264914	AR, FER, RIPK3, STAT3, TLR4	180	122	19416	4.420765027322404	1	0.24555140236549447	0.22830057018508182
GOTERM_BP_DIRECT	GO:0042755	eating behavior	3	1.66667	0.0273061	OPRD1, STAT3, OPRK1	180	28	19416	11.557142857142857	1	0.24555140236549447	0.22830057018508182
GOTERM_BP_DIRECT	GO:0010971	positive regulation of G2/M transition of mitotic cell cycle	3	1.66667	0.0273061	CDK4, CDK1, CDC25C	180	28	19416	11.557142857142857	1	0.24555140236549447	0.22830057018508182
GOTERM_BP_DIRECT	GO:1905564	positive regulation of vascular endothelial cell proliferation	3	1.66667	0.0273061	PDPK1, STAT3, FGF2	180	28	19416	11.557142857142857	1	0.24555140236549447	0.22830057018508182
GOTERM_BP_DIRECT	GO:0002679	respiratory burst involved in defense response	2	1.11111	0.0274048	PIK3CD, PIK3CG	180	3	19416	71.91111111111113	1	0.24555140236549447	0.22830057018508182
GOTERM_BP_DIRECT	GO:0062033	positive regulation of mitotic sister chromatid segregation	2	1.11111	0.0274048	CDK1, AURKB	180	3	19416	71.91111111111113	1	0.24555140236549447	0.22830057018508182
GOTERM_BP_DIRECT	GO:0021697	cerebellar cortex formation	2	1.11111	0.0274048	CDK5, PTPN11	180	3	19416	71.91111111111113	1	0.24555140236549447	0.22830057018508182
GOTERM_BP_DIRECT	GO:0033685	negative regulation of luteinizing hormone secretion	2	1.11111	0.0274048	TACR2, OPRK1	180	3	19416	71.91111111111113	1	0.24555140236549447	0.22830057018508182
GOTERM_BP_DIRECT	GO:0023021	termination of signal transduction	2	1.11111	0.0274048	PRKCD, GBA1	180	3	19416	71.91111111111113	1	0.24555140236549447	0.22830057018508182
GOTERM_BP_DIRECT	GO:2000544	regulation of endothelial cell chemotaxis to fibroblast growth factor	2	1.11111	0.0274048	FGF1, FGF2	180	3	19416	71.91111111111113	1	0.24555140236549447	0.22830057018508182
GOTERM_BP_DIRECT	GO:1904977	lymphatic endothelial cell migration	2	1.11111	0.0274048	LGALS8, FGF2	180	3	19416	71.91111111111113	1	0.24555140236549447	0.22830057018508182
GOTERM_BP_DIRECT	GO:0072277	metanephric glomerular capillary formation	2	1.11111	0.0274048	PDGFRB, PDGFRA	180	3	19416	71.91111111111113	1	0.24555140236549447	0.22830057018508182
GOTERM_BP_DIRECT	GO:0046717	acid secretion	2	1.11111	0.0274048	DRD2, DRD3	180	3	19416	71.91111111111113	1	0.24555140236549447	0.22830057018508182
GOTERM_BP_DIRECT	GO:0032922	circadian regulation of gene expression	4	2.22222	0.0278822	HDAC2, RORC, DRD2, DRD3	180	71	19416	6.07699530516432	1	0.24883774736437872	0.2313560381231285
GOTERM_BP_DIRECT	GO:0051898	negative regulation of phosphatidylinositol 3-kinase/protein kinase B signal transduction	4	2.22222	0.0310021	MMP3, PIK3CB, DRD2, DRD3	180	74	19416	5.830630630630631	1	0.27558820720867233	0.25622718598191807
GOTERM_BP_DIRECT	GO:1900017	positive regulation of cytokine production involved in inflammatory response	3	1.66667	0.0329942	STAT3, HIF1A, TLR4	180	31	19416	10.438709677419354	1	0.290995775020111	0.27055231906049443
GOTERM_BP_DIRECT	GO:0050860	negative regulation of T cell receptor signaling pathway	3	1.66667	0.0329942	LGALS3, DUSP3, PTPN2	180	31	19416	10.438709677419354	1	0.290995775020111	0.27055231906049443
GOTERM_BP_DIRECT	GO:0006936	muscle contraction	4	2.22222	0.0342977	GLRA1, TACR2, SCN4A, CACNA1H	180	77	19416	5.603463203463203	1	0.30013861364201955	0.27905284176321155
GOTERM_BP_DIRECT	GO:0032868	response to insulin	4	2.22222	0.0342977	MC4R, HSD11B2, SLC2A1, OPRK1	180	77	19416	5.603463203463203	1	0.30013861364201955	0.27905284176321155
GOTERM_BP_DIRECT	GO:0045671	negative regulation of osteoclast differentiation	3	1.66667	0.0349845	GPR55, PIK3R1, TLR4	180	32	19416	10.1125	1	0.30367086583485153	0.28233694106744084
GOTERM_BP_DIRECT	GO:0051281	positive regulation of release of sequestered calcium ion into cytosol	3	1.66667	0.0349845	PDPK1, ABL1, F2	180	32	19416	10.1125	1	0.30367086583485153	0.28233694106744084
GOTERM_BP_DIRECT	GO:0038020	insulin receptor recycling	2	1.11111	0.0363727	CTSD, PTPN2	180	4	19416	53.93333333333334	1	0.30367086583485153	0.28233694106744084
GOTERM_BP_DIRECT	GO:0071395	cellular response to jasmonic acid stimulus	2	1.11111	0.0363727	AKR1C1, AKR1C3	180	4	19416	53.93333333333334	1	0.30367086583485153	0.28233694106744084
GOTERM_BP_DIRECT	GO:0031365	N-terminal protein amino acid modification	2	1.11111	0.0363727	METAP1, METAP2	180	4	19416	53.93333333333334	1	0.30367086583485153	0.28233694106744084
GOTERM_BP_DIRECT	GO:0051917	regulation of fibrinolysis	2	1.11111	0.0363727	FAP, PLAU	180	4	19416	53.93333333333334	1	0.30367086583485153	0.28233694106744084
GOTERM_BP_DIRECT	GO:0001922	B-1 B cell homeostasis	2	1.11111	0.0363727	ABL1, HIF1A	180	4	19416	53.93333333333334	1	0.30367086583485153	0.28233694106744084
GOTERM_BP_DIRECT	GO:0021859	pyramidal neuron differentiation	2	1.11111	0.0363727	BCL6, GBA1	180	4	19416	53.93333333333334	1	0.30367086583485153	0.28233694106744084
GOTERM_BP_DIRECT	GO:0050922	negative regulation of chemotaxis	2	1.11111	0.0363727	DUSP3, PTPN2	180	4	19416	53.93333333333334	1	0.30367086583485153	0.28233694106744084
GOTERM_BP_DIRECT	GO:0099553	trans-synaptic signaling by endocannabinoid, modulating synaptic transmission	2	1.11111	0.0363727	CNR2, CNR1	180	4	19416	53.93333333333334	1	0.30367086583485153	0.28233694106744084
GOTERM_BP_DIRECT	GO:1900038	negative regulation of cellular response to hypoxia	2	1.11111	0.0363727	DRD2, NFE2L2	180	4	19416	53.93333333333334	1	0.30367086583485153	0.28233694106744084
GOTERM_BP_DIRECT	GO:0034776	response to histamine	2	1.11111	0.0363727	DRD2, DRD3	180	4	19416	53.93333333333334	1	0.30367086583485153	0.28233694106744084
GOTERM_BP_DIRECT	GO:0042060	wound healing	4	2.22222	0.0365917	PDGFRA, RAF1, FGF1, FGF2	180	79	19416	5.461603375527427	1	0.30367086583485153	0.28233694106744084
GOTERM_BP_DIRECT	GO:0032729	positive regulation of type II interferon production	4	2.22222	0.0365917	ABL1, TLR8, TLR4, CCR2	180	79	19416	5.461603375527427	1	0.30367086583485153	0.28233694106744084
GOTERM_BP_DIRECT	GO:0051968	positive regulation of synaptic transmission, glutamatergic	3	1.66667	0.0370202	PTK2B, CCR2, GRIN1	180	33	19416	9.806060606060607	1	0.30609732506413956	0.28459293317435125
GOTERM_BP_DIRECT	GO:0018105	peptidyl-serine phosphorylation	4	2.22222	0.0377676	CDK5, PRKCD, CDK1, MTOR	180	80	19416	5.3933333333333335	1	0.3111332605184995	0.2892750768093297
GOTERM_BP_DIRECT	GO:0070373	negative regulation of ERK1 and ERK2 cascade	4	2.22222	0.0389627	DUSP3, ABL1, TLR4, PTPN2	180	81	19416	5.326748971193416	1	0.3140600257967127	0.2919962267411856
GOTERM_BP_DIRECT	GO:0007254	JNK cascade	4	2.22222	0.0389627	MAP4K2, MAP2K2, TLR4, NFKB1	180	81	19416	5.326748971193416	1	0.3140600257967127	0.2919962267411856
GOTERM_BP_DIRECT	GO:0097190	apoptotic signaling pathway	4	2.22222	0.0389627	CASP8, RIPK3, PDE3A, CD38	180	81	19416	5.326748971193416	1	0.3140600257967127	0.2919962267411856
GOTERM_BP_DIRECT	GO:0000082	G1/S transition of mitotic cell cycle	4	2.22222	0.0389627	ITGB1, CCNE1, CDK4, CDK1	180	81	19416	5.326748971193416	1	0.3140600257967127	0.2919962267411856
GOTERM_BP_DIRECT	GO:0045931	positive regulation of mitotic cell cycle	3	1.66667	0.0391004	DUSP3, ABL1, PTPN11	180	34	19416	9.51764705882353	1	0.3140600257967127	0.2919962267411856
GOTERM_BP_DIRECT	GO:0099171	presynaptic modulation of chemical synaptic transmission	3	1.66667	0.0391004	CHRM2, HTR2A, DRD2	180	34	19416	9.51764705882353	1	0.3140600257967127	0.2919962267411856
GOTERM_BP_DIRECT	GO:0045824	negative regulation of innate immune response	3	1.66667	0.0391004	TYRO3, DRD2, AURKB	180	34	19416	9.51764705882353	1	0.3140600257967127	0.2919962267411856
GOTERM_BP_DIRECT	GO:0071407	cellular response to organic cyclic compound	3	1.66667	0.0433902	CASP8, CDK1, SLC9A1	180	36	19416	8.988888888888889	1	0.3424019227631217	0.31834700778020786
GOTERM_BP_DIRECT	GO:0032008	positive regulation of TOR signaling	3	1.66667	0.0433902	F7, HTR6, PIK3CA	180	36	19416	8.988888888888889	1	0.3424019227631217	0.31834700778020786
GOTERM_BP_DIRECT	GO:0048678	response to axon injury	3	1.66667	0.0433902	CDK1, DRD2, FGF2	180	36	19416	8.988888888888889	1	0.3424019227631217	0.31834700778020786
GOTERM_BP_DIRECT	GO:0030225	macrophage differentiation	3	1.66667	0.0433902	CASP8, MMP9, VEGFA	180	36	19416	8.988888888888889	1	0.3424019227631217	0.31834700778020786
GOTERM_BP_DIRECT	GO:0048873	homeostasis of number of cells within a tissue	3	1.66667	0.0433902	PTPN11, CCR2, VEGFA	180	36	19416	8.988888888888889	1	0.3424019227631217	0.31834700778020786
GOTERM_BP_DIRECT	GO:0045759	negative regulation of action potential	2	1.11111	0.0452584	CNR2, CNR1	180	5	19416	43.14666666666667	1	0.34503809310106437	0.32079797806773036
GOTERM_BP_DIRECT	GO:0033031	positive regulation of neutrophil apoptotic process	2	1.11111	0.0452584	PIK3CD, PIK3CB	180	5	19416	43.14666666666667	1	0.34503809310106437	0.32079797806773036
GOTERM_BP_DIRECT	GO:0032497	detection of lipopolysaccharide	2	1.11111	0.0452584	NR4A1, TLR4	180	5	19416	43.14666666666667	1	0.34503809310106437	0.32079797806773036
GOTERM_BP_DIRECT	GO:0051584	regulation of dopamine uptake involved in synaptic transmission	2	1.11111	0.0452584	DRD2, DRD3	180	5	19416	43.14666666666667	1	0.34503809310106437	0.32079797806773036
GOTERM_BP_DIRECT	GO:0010656	negative regulation of muscle cell apoptotic process	2	1.11111	0.0452584	PTK2B, ALOX12	180	5	19416	43.14666666666667	1	0.34503809310106437	0.32079797806773036
GOTERM_BP_DIRECT	GO:0033602	negative regulation of dopamine secretion	2	1.11111	0.0452584	CNR1, DRD2	180	5	19416	43.14666666666667	1	0.34503809310106437	0.32079797806773036
GOTERM_BP_DIRECT	GO:0043270	positive regulation of monoatomic ion transport	2	1.11111	0.0452584	CHRM1, TACR2	180	5	19416	43.14666666666667	1	0.34503809310106437	0.32079797806773036
GOTERM_BP_DIRECT	GO:0061431	cellular response to methionine	2	1.11111	0.0452584	MTOR, NFE2L2	180	5	19416	43.14666666666667	1	0.34503809310106437	0.32079797806773036
GOTERM_BP_DIRECT	GO:0060012	synaptic transmission, glycinergic	2	1.11111	0.0452584	SLC6A5, GLRA1	180	5	19416	43.14666666666667	1	0.34503809310106437	0.32079797806773036
GOTERM_BP_DIRECT	GO:0007195	adenylate cyclase-inhibiting dopamine receptor signaling pathway	2	1.11111	0.0452584	DRD2, DRD3	180	5	19416	43.14666666666667	1	0.34503809310106437	0.32079797806773036
GOTERM_BP_DIRECT	GO:0046326	positive regulation of D-glucose import	3	1.66667	0.0455979	PTPN11, PIK3R1, NFE2L2	180	37	19416	8.745945945945946	1	0.34528494874397286	0.3210274912510659
GOTERM_BP_DIRECT	GO:0031333	negative regulation of protein-containing complex assembly	3	1.66667	0.0455979	OPRD1, GBA1, RAF1	180	37	19416	8.745945945945946	1	0.34528494874397286	0.3210274912510659
GOTERM_BP_DIRECT	GO:0043408	regulation of MAPK cascade	3	1.66667	0.0478462	ABL1, TNIK, MAP4K4	180	38	19416	8.515789473684212	1	0.3610940327039264	0.335725932585109
GOTERM_BP_DIRECT	GO:0042127	regulation of cell population proliferation	5	2.77778	0.0504234	MMP7, BCL6, PLAU, PTGER2, STAT3	180	150	19416	3.5955555555555554	1	0.379271725748514	0.3526265800534205
GOTERM_BP_DIRECT	GO:2000117	negative regulation of cysteine-type endopeptidase activity	3	1.66667	0.0524608	RAF1, MMP9, VEGFA	180	40	19416	8.09	1	0.388456648789935	0.36116623060015746
GOTERM_BP_DIRECT	GO:0050850	positive regulation of calcium-mediated signaling	3	1.66667	0.0524608	PDGFRB, PDGFRA, ZAP70	180	40	19416	8.09	1	0.388456648789935	0.36116623060015746
GOTERM_BP_DIRECT	GO:0007399	nervous system development	9	5	0.0539029	RXRB, CHRM2, RXRA, CHRM1, NTRK3, STAT3, TYRO3, FGF2, VEGFA	180	444	19416	2.1864864864864866	1	0.388456648789935	0.36116623060015746
GOTERM_BP_DIRECT	GO:0002322	B cell proliferation involved in immune response	2	1.11111	0.0540627	ABL1, TLR4	180	6	19416	35.95555555555556	1	0.388456648789935	0.36116623060015746
GOTERM_BP_DIRECT	GO:0046641	positive regulation of alpha-beta T cell proliferation	2	1.11111	0.0540627	ZAP70, CCR2	180	6	19416	35.95555555555556	1	0.388456648789935	0.36116623060015746
GOTERM_BP_DIRECT	GO:0033004	negative regulation of mast cell activation	2	1.11111	0.0540627	CNR2, CNR1	180	6	19416	35.95555555555556	1	0.388456648789935	0.36116623060015746
GOTERM_BP_DIRECT	GO:0040012	regulation of locomotion	2	1.11111	0.0540627	CHRM1, CHRM4	180	6	19416	35.95555555555556	1	0.388456648789935	0.36116623060015746
GOTERM_BP_DIRECT	GO:0072672	neutrophil extravasation	2	1.11111	0.0540627	PIK3CD, PIK3CG	180	6	19416	35.95555555555556	1	0.388456648789935	0.36116623060015746
GOTERM_BP_DIRECT	GO:0010716	negative regulation of extracellular matrix disassembly	2	1.11111	0.0540627	DPP4, FAP	180	6	19416	35.95555555555556	1	0.388456648789935	0.36116623060015746
GOTERM_BP_DIRECT	GO:0043535	regulation of blood vessel endothelial cell migration	2	1.11111	0.0540627	ACVRL1, PRCP	180	6	19416	35.95555555555556	1	0.388456648789935	0.36116623060015746
GOTERM_BP_DIRECT	GO:0097398	cellular response to interleukin-17	2	1.11111	0.0540627	STAT3, NFKB1	180	6	19416	35.95555555555556	1	0.388456648789935	0.36116623060015746
GOTERM_BP_DIRECT	GO:1905323	telomerase holoenzyme complex assembly	2	1.11111	0.0540627	HSP90AA1, HSP90AB1	180	6	19416	35.95555555555556	1	0.388456648789935	0.36116623060015746
GOTERM_BP_DIRECT	GO:0019538	protein metabolic process	2	1.11111	0.0540627	LTA4H, ACACA	180	6	19416	35.95555555555556	1	0.388456648789935	0.36116623060015746
GOTERM_BP_DIRECT	GO:0018206	peptidyl-methionine modification	2	1.11111	0.0540627	METAP1, METAP2	180	6	19416	35.95555555555556	1	0.388456648789935	0.36116623060015746
GOTERM_BP_DIRECT	GO:0032467	positive regulation of cytokinesis	3	1.66667	0.0548254	DRD2, DRD3, AURKB	180	41	19416	7.892682926829269	1	0.38896644647884804	0.3616402132446737
GOTERM_BP_DIRECT	GO:0007595	lactation	3	1.66667	0.0548254	VDR, HIF1A, VEGFA	180	41	19416	7.892682926829269	1	0.38896644647884804	0.3616402132446737
GOTERM_BP_DIRECT	GO:0032870	cellular response to hormone stimulus	3	1.66667	0.0548254	STAT3, FFAR4, CACNA1H	180	41	19416	7.892682926829269	1	0.38896644647884804	0.3616402132446737
GOTERM_BP_DIRECT	GO:0043537	negative regulation of blood vessel endothelial cell migration	3	1.66667	0.0548254	ACVRL1, CSNK2B, FGF2	180	41	19416	7.892682926829269	1	0.38896644647884804	0.3616402132446737
GOTERM_BP_DIRECT	GO:0043524	negative regulation of neuron apoptotic process	5	2.77778	0.0557516	PIK3CA, TYRO3, PTK2B, GBA1, HIF1A	180	155	19416	3.4795698924731178	1	0.39429334451984266	0.3665928783419257
GOTERM_BP_DIRECT	GO:0098586	cellular response to virus	4	2.22222	0.0562056	HSP90AA1, LGALS8, HIF1A, NFKB1	180	94	19416	4.590070921985816	1	0.3962583695893545	0.3684198536288752
GOTERM_BP_DIRECT	GO:0008625	extrinsic apoptotic signaling pathway via death domain receptors	3	1.66667	0.057227	CASP8, PIK3R1, RAF1	180	42	19416	7.704761904761905	1	0.4021982843749443	0.3739424689319736
GOTERM_BP_DIRECT	GO:1901796	regulation of signal transduction by p53 class mediator	3	1.66667	0.0596646	TRIM24, MTOR, AURKB	180	43	19416	7.525581395348837	1	0.41672585308086113	0.3874494258746468
GOTERM_BP_DIRECT	GO:0030501	positive regulation of bone mineralization	3	1.66667	0.0596646	RXRB, RXRA, VDR	180	43	19416	7.525581395348837	1	0.41672585308086113	0.3874494258746468
GOTERM_BP_DIRECT	GO:0007260	tyrosine phosphorylation of STAT protein	2	1.11111	0.0627861	FER, PTK6	180	7	19416	30.81904761904762	1	0.4318227577993631	0.40148572101310276
GOTERM_BP_DIRECT	GO:0010543	regulation of platelet activation	2	1.11111	0.0627861	TEC	180	7	19416	30.81904761904762	1	0.4318227577993631	0.40148572101310276
GOTERM_BP_DIRECT	GO:1905517	macrophage migration	2	1.11111	0.0627861	BCR, CCR2	180	7	19416	30.81904761904762	1	0.4318227577993631	0.40148572101310276
GOTERM_BP_DIRECT	GO:0098664	G protein-coupled serotonin receptor signaling pathway	2	1.11111	0.0627861	HTR6, HTR2A	180	7	19416	30.81904761904762	1	0.4318227577993631	0.40148572101310276
GOTERM_BP_DIRECT	GO:0061469	regulation of type B pancreatic cell proliferation	2	1.11111	0.0627861	NR4A1, CDK4	180	7	19416	30.81904761904762	1	0.4318227577993631	0.40148572101310276
GOTERM_BP_DIRECT	GO:0030855	epithelial cell differentiation	4	2.22222	0.0636536	LGALS3, AKR1C1, CDK1, VEGFA	180	99	19416	4.3582491582491585	1	0.43645390001335926	0.4057915095277609
GOTERM_BP_DIRECT	GO:0071364	cellular response to epidermal growth factor stimulus	3	1.66667	0.0646448	DUSP3, PDPK1, PTPN11	180	45	19416	7.191111111111112	1	0.44171304764969005	0.4106811839197429
GOTERM_BP_DIRECT	GO:0007155	cell adhesion	10	5.55556	0.0648134	ITGB1, LGALS4, DPP4, CCR1, FER, FAP, TYRO3, S1PR1, FPR2, HPSE	180	543	19416	1.9864947820748924	1	0.44171304764969005	0.4106811839197429
GOTERM_BP_DIRECT	GO:0046330	positive regulation of JNK cascade	4	2.22222	0.0651954	MAP4K2, PTK2B, TNIK, TLR4	180	100	19416	4.314666666666667	1	0.44297437005518575	0.4118538940797658
GOTERM_BP_DIRECT	GO:0007596	blood coagulation	4	2.22222	0.0667544	F7, PLAU, F2, TFPI	180	101	19416	4.2719471947194725	1	0.4522008472328764	0.4204321794415049
GOTERM_BP_DIRECT	GO:0043434	response to peptide hormone	3	1.66667	0.0671856	STAT3, TRIM24, LTA4H	180	46	19416	7.034782608695652	1	0.4537550639134172	0.4218772070444443
GOTERM_BP_DIRECT	GO:0032526	response to retinoic acid	3	1.66667	0.0697592	RXRB, RXRA, CD38	180	47	19416	6.885106382978723	1	0.46416677186087985	0.4315574566301021
GOTERM_BP_DIRECT	GO:0030890	positive regulation of B cell proliferation	3	1.66667	0.0697592	BCL6, CD38, TLR4	180	47	19416	6.885106382978723	1	0.46416677186087985	0.4315574566301021
GOTERM_BP_DIRECT	GO:0003007	heart morphogenesis	3	1.66667	0.0697592	FKBP1A, MTOR, VEGFA	180	47	19416	6.885106382978723	1	0.46416677186087985	0.4315574566301021
GOTERM_BP_DIRECT	GO:0045995	regulation of embryonic development	3	1.66667	0.0697592	WDR5, CDK1, NFE2L2	180	47	19416	6.885106382978723	1	0.46416677186087985	0.4315574566301021
GOTERM_BP_DIRECT	GO:1904646	cellular response to amyloid-beta	3	1.66667	0.0697592	CDK5, FPR2, TLR4	180	47	19416	6.885106382978723	1	0.46416677186087985	0.4315574566301021
GOTERM_BP_DIRECT	GO:0007207	phospholipase C-activating G protein-coupled acetylcholine receptor signaling pathway	2	1.11111	0.0714296	CHRM2, CHRM1	180	8	19416	26.96666666666667	1	0.46496364393440615	0.4322983456944612
GOTERM_BP_DIRECT	GO:0010757	negative regulation of plasminogen activation	2	1.11111	0.0714296	PLAU, SERPINE1	180	8	19416	26.96666666666667	1	0.46496364393440615	0.4322983456944612
GOTERM_BP_DIRECT	GO:0001955	blood vessel maturation	2	1.11111	0.0714296	ACVRL1, S1PR1	180	8	19416	26.96666666666667	1	0.46496364393440615	0.4322983456944612
GOTERM_BP_DIRECT	GO:0086003	cardiac muscle cell contraction	2	1.11111	0.0714296	PIK3CA, SLC9A1	180	8	19416	26.96666666666667	1	0.46496364393440615	0.4322983456944612
GOTERM_BP_DIRECT	GO:0010544	negative regulation of platelet activation	2	1.11111	0.0714296	PDGFRA, F2	180	8	19416	26.96666666666667	1	0.46496364393440615	0.4322983456944612
GOTERM_BP_DIRECT	GO:0040016	embryonic cleavage	2	1.11111	0.0714296	TOP2A, PIK3CB	180	8	19416	26.96666666666667	1	0.46496364393440615	0.4322983456944612
GOTERM_BP_DIRECT	GO:2000270	negative regulation of fibroblast apoptotic process	2	1.11111	0.0714296	PIK3CA, PIK3CG	180	8	19416	26.96666666666667	1	0.46496364393440615	0.4322983456944612
GOTERM_BP_DIRECT	GO:0034599	cellular response to oxidative stress	4	2.22222	0.0715329	ABL1, KEAP1, HIF1A, NFE2L2	180	104	19416	4.148717948717949	1	0.46496364393440615	0.4322983456944612
GOTERM_BP_DIRECT	GO:0002250	adaptive immune response	9	5	0.0721619	ITK, ZAP70, TEC, CTSL, ERAP1, PTK2B, PIK3CD, PIK3CG	180	473	19416	2.0524312896405923	1	0.4649945266797317	0.43232705882050637
GOTERM_BP_DIRECT	GO:0042100	B cell proliferation	3	1.66667	0.0723646	BCL6, PRKCD, CD38	180	48	19416	6.741666666666667	1	0.4649945266797317	0.43232705882050637
GOTERM_BP_DIRECT	GO:0008202	steroid metabolic process	3	1.66667	0.0723646	NR1I2, AKR1C3, CYP3A4	180	48	19416	6.741666666666667	1	0.4649945266797317	0.43232705882050637
GOTERM_BP_DIRECT	GO:0051209	release of sequestered calcium ion into cytosol	3	1.66667	0.0723646	HTR2A, DRD2, FGF2	180	48	19416	6.741666666666667	1	0.4649945266797317	0.43232705882050637
GOTERM_BP_DIRECT	GO:0051781	positive regulation of cell division	3	1.66667	0.0750012	FGF1, FGF2, VEGFA	180	49	19416	6.604081632653061	1	0.4805634886875948	0.4468022475970479
GOTERM_BP_DIRECT	GO:0030838	positive regulation of actin filament polymerization	3	1.66667	0.0776682	FER, PTK2B, MTOR	180	50	19416	6.4719999999999995	1	0.49154678530650436	0.4570139297803026
GOTERM_BP_DIRECT	GO:0045087	innate immune response	10	5.55556	0.0779464	LGALS3, ZAP70, MAP4K2, MMP3, PIK3CD, TLR8, PTK6, TLR4, NFKB1, PIK3CG	180	564	19416	1.912529550827423	1	0.49154678530650436	0.4570139297803026
GOTERM_BP_DIRECT	GO:0007160	cell-matrix adhesion	4	2.22222	0.0781359	ITGB1, BCL6, CDK5, HPSE	180	108	19416	3.995061728395062	1	0.49154678530650436	0.4570139297803026
GOTERM_BP_DIRECT	GO:0051649	establishment of localization in cell	4	2.22222	0.0798272	TYRO3, ABL1, SLC40A1, CFTR	180	109	19416	3.958409785932722	1	0.49154678530650436	0.4570139297803026
GOTERM_BP_DIRECT	GO:0051248	negative regulation of protein metabolic process	2	1.11111	0.0799938	GBA1, NFKB1	180	9	19416	23.97037037037037	1	0.49154678530650436	0.4570139297803026
GOTERM_BP_DIRECT	GO:0061042	vascular wound healing	2	1.11111	0.0799938	HPSE, VEGFA	180	9	19416	23.97037037037037	1	0.49154678530650436	0.4570139297803026
GOTERM_BP_DIRECT	GO:0006089	lactate metabolic process	2	1.11111	0.0799938	LDHB, HIF1A	180	9	19416	23.97037037037037	1	0.49154678530650436	0.4570139297803026
GOTERM_BP_DIRECT	GO:0038133	ERBB2-ERBB3 signaling pathway	2	1.11111	0.0799938	MAP2K2, RAF1	180	9	19416	23.97037037037037	1	0.49154678530650436	0.4570139297803026
GOTERM_BP_DIRECT	GO:1903351	cellular response to dopamine	2	1.11111	0.0799938	HDAC2, ABL1	180	9	19416	23.97037037037037	1	0.49154678530650436	0.4570139297803026
GOTERM_BP_DIRECT	GO:0019674	NAD metabolic process	2	1.11111	0.0799938	LDHB, CD38	180	9	19416	23.97037037037037	1	0.49154678530650436	0.4570139297803026
GOTERM_BP_DIRECT	GO:0061154	endothelial tube morphogenesis	2	1.11111	0.0799938	ACVRL1, CSNK2B	180	9	19416	23.97037037037037	1	0.49154678530650436	0.4570139297803026
GOTERM_BP_DIRECT	GO:0044597	daunorubicin metabolic process	2	1.11111	0.0799938	AKR1C1, AKR1C3	180	9	19416	23.97037037037037	1	0.49154678530650436	0.4570139297803026
GOTERM_BP_DIRECT	GO:0043267	negative regulation of potassium ion transport	2	1.11111	0.0799938	PTK2B, HTR2A	180	9	19416	23.97037037037037	1	0.49154678530650436	0.4570139297803026
GOTERM_BP_DIRECT	GO:0071376	cellular response to corticotropin-releasing hormone stimulus	2	1.11111	0.0799938	RXRB, NR4A1	180	9	19416	23.97037037037037	1	0.49154678530650436	0.4570139297803026
GOTERM_BP_DIRECT	GO:0035767	endothelial cell chemotaxis	2	1.11111	0.0799938	NR4A1, VEGFA	180	9	19416	23.97037037037037	1	0.49154678530650436	0.4570139297803026
GOTERM_BP_DIRECT	GO:0000086	G2/M transition of mitotic cell cycle	3	1.66667	0.0803646	ABCB1, CDK1, CDC25C	180	51	19416	6.345098039215686	1	0.49247978181206975	0.4578813800662685
GOTERM_BP_DIRECT	GO:0030334	regulation of cell migration	4	2.22222	0.0832572	CDK5, MMP3, FGF1, FGF2	180	111	19416	3.887087087087087	1	0.5088193832455079	0.47307306819313344
GOTERM_BP_DIRECT	GO:0001932	regulation of protein phosphorylation	3	1.66667	0.0858432	FER, PIK3CA, TLR8	180	53	19416	6.1056603773584905	1	0.5150257731593058	0.4788434378284164
GOTERM_BP_DIRECT	GO:0048146	positive regulation of fibroblast proliferation	3	1.66667	0.0858432	PDGFRA, CDK4, ABL1	180	53	19416	6.1056603773584905	1	0.5150257731593058	0.4788434378284164
GOTERM_BP_DIRECT	GO:0014823	response to activity	3	1.66667	0.0858432	HDAC5, PIK3CA, CDK1	180	53	19416	6.1056603773584905	1	0.5150257731593058	0.4788434378284164
GOTERM_BP_DIRECT	GO:1904707	positive regulation of vascular associated smooth muscle cell proliferation	3	1.66667	0.0858432	DNMT1, FGF2, MMP9	180	53	19416	6.1056603773584905	1	0.5150257731593058	0.4788434378284164
GOTERM_BP_DIRECT	GO:0044598	doxorubicin metabolic process	2	1.11111	0.0884795	AKR1C1, AKR1C3	180	10	19416	21.573333333333334	1	0.5150257731593058	0.4788434378284164
GOTERM_BP_DIRECT	GO:0033629	negative regulation of cell adhesion mediated by integrin	2	1.11111	0.0884795	SERPINE1, PTPN11	180	10	19416	21.573333333333334	1	0.5150257731593058	0.4788434378284164
GOTERM_BP_DIRECT	GO:0070244	negative regulation of thymocyte apoptotic process	2	1.11111	0.0884795	RORC, HIF1A	180	10	19416	21.573333333333334	1	0.5150257731593058	0.4788434378284164
GOTERM_BP_DIRECT	GO:0019065	receptor-mediated endocytosis of virus by host cell	2	1.11111	0.0884795	DPP4, CTSL	180	10	19416	21.573333333333334	1	0.5150257731593058	0.4788434378284164
GOTERM_BP_DIRECT	GO:0007567	parturition	2	1.11111	0.0884795	PTAFR, RXFP1	180	10	19416	21.573333333333334	1	0.5150257731593058	0.4788434378284164
GOTERM_BP_DIRECT	GO:0043266	regulation of potassium ion transport	2	1.11111	0.0884795	DRD2, DRD3	180	10	19416	21.573333333333334	1	0.5150257731593058	0.4788434378284164
GOTERM_BP_DIRECT	GO:0060259	regulation of feeding behavior	2	1.11111	0.0884795	CNR1, STAT3	180	10	19416	21.573333333333334	1	0.5150257731593058	0.4788434378284164
GOTERM_BP_DIRECT	GO:0014824	artery smooth muscle contraction	2	1.11111	0.0884795	CD38, HTR2A	180	10	19416	21.573333333333334	1	0.5150257731593058	0.4788434378284164
GOTERM_BP_DIRECT	GO:0030033	microvillus assembly	2	1.11111	0.0884795	KLF5, TNIK	180	10	19416	21.573333333333334	1	0.5150257731593058	0.4788434378284164
GOTERM_BP_DIRECT	GO:0014004	microglia differentiation	2	1.11111	0.0884795	GBA1, TLR4	180	10	19416	21.573333333333334	1	0.5150257731593058	0.4788434378284164
GOTERM_BP_DIRECT	GO:1900748	positive regulation of vascular endothelial growth factor signaling pathway	2	1.11111	0.0884795	ITGB1, VEGFA	180	10	19416	21.573333333333334	1	0.5150257731593058	0.4788434378284164
GOTERM_BP_DIRECT	GO:0150077	regulation of neuroinflammatory response	2	1.11111	0.0884795	MMP3, MMP9	180	10	19416	21.573333333333334	1	0.5150257731593058	0.4788434378284164
GOTERM_BP_DIRECT	GO:0040029	epigenetic regulation of gene expression	3	1.66667	0.0886238	HDAC5, KDM1A, HDAC7	180	54	19416	5.992592592592592	1	0.5150257731593058	0.4788434378284164
GOTERM_BP_DIRECT	GO:0097009	energy homeostasis	3	1.66667	0.0886238	PIK3CA, STAT3, PRCP	180	54	19416	5.992592592592592	1	0.5150257731593058	0.4788434378284164
GOTERM_BP_DIRECT	GO:0016925	protein sumoylation	3	1.66667	0.0886238	CBX4, SAE1, HDAC7	180	54	19416	5.992592592592592	1	0.5150257731593058	0.4788434378284164
GOTERM_BP_DIRECT	GO:0097191	extrinsic apoptotic signaling pathway	3	1.66667	0.091431	CASP8, PDPK1, PARP2	180	55	19416	5.883636363636363	1	0.529969833654539	0.49273762657698583
GOTERM_BP_DIRECT	GO:0036211	protein modification process	4	2.22222	0.0939175	HDAC2, RIPK3, ABL1, RAF1	180	117	19416	3.687749287749288	1	0.5429831668379491	0.5048367282606276
GOTERM_BP_DIRECT	GO:0010718	positive regulation of epithelial to mesenchymal transition	3	1.66667	0.094264	HDAC2, KDM1A, MTOR	180	56	19416	5.7785714285714285	1	0.5435890878947149	0.5054000812751662
GOTERM_BP_DIRECT	GO:0030336	negative regulation of cell migration	5	2.77778	0.0964726	ACVRL1, HDAC2, DUSP3, SERPINE1, DRD2	180	188	19416	2.8687943262411344	1	0.544707548956173	0.5064399665928669
GOTERM_BP_DIRECT	GO:0090331	negative regulation of platelet aggregation	2	1.11111	0.0968873	PRKCD, ALOX12	180	11	19416	19.612121212121213	1	0.544707548956173	0.5064399665928669
GOTERM_BP_DIRECT	GO:0043304	regulation of mast cell degranulation	2	1.11111	0.0968873	FER, PDPK1	180	11	19416	19.612121212121213	1	0.544707548956173	0.5064399665928669
GOTERM_BP_DIRECT	GO:0072678	T cell migration	2	1.11111	0.0968873	ZAP70, S1PR1	180	11	19416	19.612121212121213	1	0.544707548956173	0.5064399665928669
GOTERM_BP_DIRECT	GO:0034501	protein localization to kinetochore	2	1.11111	0.0968873	CDK1, AURKB	180	11	19416	19.612121212121213	1	0.544707548956173	0.5064399665928669
GOTERM_BP_DIRECT	GO:2000273	positive regulation of signaling receptor activity	2	1.11111	0.0968873	HDAC2, HIF1A	180	11	19416	19.612121212121213	1	0.544707548956173	0.5064399665928669
GOTERM_BP_DIRECT	GO:0060158	phospholipase C-activating dopamine receptor signaling pathway	2	1.11111	0.0968873	DRD2, DRD3	180	11	19416	19.612121212121213	1	0.544707548956173	0.5064399665928669
GOTERM_BP_DIRECT	GO:0033327	Leydig cell differentiation	2	1.11111	0.0968873	PDGFRA, AR	180	11	19416	19.612121212121213	1	0.544707548956173	0.5064399665928669
GOTERM_BP_DIRECT	GO:0060020	Bergmann glial cell differentiation	2	1.11111	0.0968873	ABL1, PTPN11	180	11	19416	19.612121212121213	1	0.544707548956173	0.5064399665928669
GOTERM_BP_DIRECT	GO:0016241	regulation of macroautophagy	3	1.66667	0.0971222	CDK5, GBA1, MTOR	180	57	19416	5.67719298245614	1	0.544707548956173	0.5064399665928669
GOTERM_BP_DIRECT	GO:0050680	negative regulation of epithelial cell proliferation	3	1.66667	0.0971222	AR, TRIM24, DRD2	180	57	19416	5.67719298245614	1	0.544707548956173	0.5064399665928669
